# Supplementary material for: Functional genomics identifies a small secreted protein that plays a role during the biotrophic to necrotrophic shift in the root rot pathogen Phytophthora medicaginis
Source: Front Plant Sci. 2024 Aug 19;15:1439020. doi: 10.3389/fpls.2024.1439020 (PMC11366588; doi:10.3389/fpls.2024.1439020)
Supplement: Supplementary file 1 [file Table1.xlsx]

## Sheet: Sheet1
Supplementary Table 2. Predicted RxLR proteins in the genome of Phytophthora medicaginis.
Gene_id	Length	Number of RxLR motifs in protein	Number of EER motifs in protein	Motifs present	Secreted (yes/no)	Transmembrane domain (yes/no)
Phytmed_12537	186	1	1	Complete	yes	yes
Phytmed_1560	859	0	0	No motifs	yes	yes
Phytmed_14744	207	1	1	Complete	yes	no
Phytmed_11433	229	1	1	Complete	yes	no
Phytmed_11454	225	1	1	Complete	yes	no
Phytmed_13284	114	1	1	Complete	yes	no
Phytmed_17135	168	1	1	Complete	yes	no
Phytmed_17143	172	1	1	Complete	yes	no
Phytmed_17180	173	1	1	Complete	yes	no
Phytmed_17181	174	1	1	Complete	yes	no
Phytmed_498	226	0	1	Only EER motif	yes	no
Phytmed_499	226	0	0	No motifs	yes	no
Phytmed_5406	615	1	1	Complete	yes	yes
Phytmed_5692	382	1	0	Only RxLR motif	yes	no
Phytmed_601	223	1	0	Only RxLR motif	yes	no
Phytmed_609	157	0	0	No motifs	yes	no
Phytmed_611	219	1	1	Complete	yes	no
Phytmed_656	207	0	0	No motifs	yes	no
Phytmed_658	1440	1	1	Complete	yes	yes
Phytmed_12434	179	1	1	Complete	yes	no
Phytmed_13110	213	1	1	Complete	yes	no
Phytmed_3364	146	1	1	Complete	yes	no
Phytmed_4446	162	1	1	Complete	yes	no
Phytmed_5461	245	1	1	Complete	yes	no
Phytmed_8971	133	1	1	Complete	yes	no
Phytmed_10641	181	1	0	Only RxLR motif	yes	no
Phytmed_11670	127	1	0	Only RxLR motif	yes	yes
Phytmed_14263	227	1	1	Complete	yes	no
Phytmed_14489	435	1	1	Complete	yes	no
Phytmed_14579	1259	1	2	Complete	yes	yes
Phytmed_15861	180	1	1	Complete	yes	yes
Phytmed_1747	90	1	1	Complete	yes	no
Phytmed_1751	91	1	1	Complete	yes	no
Phytmed_5414	784	1	1	Complete	yes	no
Phytmed_5429	517	1	1	Complete	yes	no
Phytmed_15295	413	1	0	Only RxLR motif	yes	no
Phytmed_3407	152	1	1	Complete	yes	no
Phytmed_3470	544	1	2	Complete	yes	no
Phytmed_5379	603	1	1	Complete	yes	no
Phytmed_6664	150	1	1	Complete	yes	no
Phytmed_8201	361	1	1	Complete	yes	no
Phytmed_8317	557	1	1	Complete	yes	no
Phytmed_8321	194	1	2	Complete	yes	no
Phytmed_8330	253	1	1	Complete	yes	no
Phytmed_10271	136	1	1	Complete	yes	no
Phytmed_11436	396	1	1	Complete	yes	no
Phytmed_12070	105	1	0	Only RxLR motif	yes	no
Phytmed_5356	410	0	1	Only EER motif	yes	no
Phytmed_16900	104	1	0	Only RxLR motif	yes	no
Phytmed_5485	403	1	0	Only RxLR motif	yes	no
Phytmed_7311	120	1	1	Complete	yes	no
Phytmed_10088	1556	1	1	Complete	no	no
Phytmed_10090	2134	2	1	Complete	no	no
Phytmed_10126	938	1	0	Only RxLR motif	no	no
Phytmed_10155	951	1	0	Only RxLR motif	no	no
Phytmed_10407	480	0	0	No motifs	no	no
Phytmed_10606	1092	3	0	Only RxLR motif	no	no
Phytmed_10632	604	1	0	Only RxLR motif	no	no
Phytmed_10816	2342	3	0	Only RxLR motif	no	no
Phytmed_10817	588	0	0	No motifs	no	no
Phytmed_10857	733	1	1	Complete	no	no
Phytmed_11042	2505	4	1	Complete	no	no
Phytmed_11450	501	0	0	No motifs	no	no
Phytmed_11560	565	0	1	Only EER motif	no	no
Phytmed_11725	141	0	0	No motifs	no	no
Phytmed_11731	319	0	1	Only EER motif	no	no
Phytmed_11826	1577	2	0	Only RxLR motif	no	no
Phytmed_1192	2891	6	1	Complete	no	no
Phytmed_11937	1445	1	0	Only RxLR motif	no	no
Phytmed_12046	1178	2	0	Only RxLR motif	no	no
Phytmed_12186	370	1	0	Only RxLR motif	no	no
Phytmed_12190	632	1	0	Only RxLR motif	no	no
Phytmed_12389	166	0	0	No motifs	no	no
Phytmed_12390	1626	2	0	Only RxLR motif	no	no
Phytmed_12391	763	1	0	Only RxLR motif	no	no
Phytmed_12414	368	2	1	Complete	no	no
Phytmed_12554	580	0	0	No motifs	no	no
Phytmed_12763	332	2	1	Complete	no	no
Phytmed_12907	1292	0	0	No motifs	no	no
Phytmed_13308	180	0	0	No motifs	no	no
Phytmed_13427	144	1	1	Complete	no	no
Phytmed_13676	634	0	0	No motifs	no	no
Phytmed_13750	1818	3	0	Only RxLR motif	no	no
Phytmed_13841	391	1	1	Complete	no	no
Phytmed_14199	273	0	0	No motifs	no	no
Phytmed_1420	673	0	0	No motifs	no	no
Phytmed_14200	1536	3	1	Complete	no	no
Phytmed_14342	1381	1	0	Only RxLR motif	no	no
Phytmed_14412	1170	3	0	Only RxLR motif	no	no
Phytmed_14414	330	0	0	No motifs	no	no
Phytmed_14415	977	3	0	Only RxLR motif	no	no
Phytmed_14452	657	0	0	No motifs	no	no
Phytmed_14539	1386	3	1	Complete	no	no
Phytmed_14592	188	0	0	No motifs	no	no
Phytmed_14795	1817	3	1	Complete	no	no
Phytmed_14905	2109	2	1	Complete	no	no
Phytmed_14906	1191	3	1	Complete	no	no
Phytmed_15238	480	0	0	No motifs	no	no
Phytmed_15278	329	0	0	No motifs	no	no
Phytmed_15279	1350	3	2	Complete	no	no
Phytmed_15387	661	2	15	Complete	no	no
Phytmed_15436	1302	3	0	Only RxLR motif	no	no
Phytmed_15439	925	0	0	No motifs	no	no
Phytmed_15442	926	0	0	No motifs	no	no
Phytmed_15499	428	0	0	No motifs	no	no
Phytmed_15694	1290	2	0	Only RxLR motif	no	no
Phytmed_15707	462	1	2	Complete	no	no
Phytmed_15804	464	0	0	No motifs	no	no
Phytmed_15808	2211	5	0	Only RxLR motif	no	no
Phytmed_15809	1213	2	0	Only RxLR motif	no	no
Phytmed_16016	1331	2	0	Only RxLR motif	no	no
Phytmed_16018	150	0	0	No motifs	no	no
Phytmed_16159	1127	2	0	Only RxLR motif	no	no
Phytmed_16163	1507	2	0	Only RxLR motif	no	no
Phytmed_16486	1539	0	3	Only EER motif	no	no
Phytmed_1656	1274	1	1	Complete	no	no
Phytmed_16615	674	0	0	No motifs	no	no
Phytmed_16710	543	0	0	No motifs	no	no
Phytmed_16783	405	2	1	Complete	no	no
Phytmed_16949	287	1	2	Complete	no	no
Phytmed_17029	2054	1	0	Only RxLR motif	no	no
Phytmed_17127	580	0	0	No motifs	no	no
Phytmed_17321	1518	1	0	Only RxLR motif	no	no
Phytmed_1737	4577	3	0	Only RxLR motif	no	no
Phytmed_17532	197	0	0	No motifs	no	no
Phytmed_17615	737	0	0	No motifs	no	no
Phytmed_17617	1233	2	0	Only RxLR motif	no	no
Phytmed_17644	1167	3	0	Only RxLR motif	no	no
Phytmed_17646	1275	2	0	Only RxLR motif	no	no
Phytmed_17653	1293	2	0	Only RxLR motif	no	no
Phytmed_17655	1138	1	0	Only RxLR motif	no	no
Phytmed_17658	3096	10	2	Complete	no	no
Phytmed_17804	353	0	0	No motifs	no	no
Phytmed_17958	895	2	0	Only RxLR motif	no	no
Phytmed_17959	1055	0	0	No motifs	no	no
Phytmed_17960	318	1	1	Complete	no	no
Phytmed_1872	676	0	0	No motifs	no	no
Phytmed_194	1475	0	3	Only EER motif	no	no
Phytmed_1946	1520	3	1	Complete	no	no
Phytmed_1947	4550	6	3	Complete	no	no
Phytmed_1953	840	1	2	Complete	no	no
Phytmed_2161	1240	3	0	Only RxLR motif	no	no
Phytmed_2162	2452	3	1	Complete	no	no
Phytmed_2163	411	1	1	Complete	no	no
Phytmed_2164	1104	1	0	Only RxLR motif	no	no
Phytmed_2165	121	1	0	Only RxLR motif	no	no
Phytmed_2177	687	0	1	Only EER motif	no	no
Phytmed_2364	1199	1	0	Only RxLR motif	no	no
Phytmed_2365	1230	2	0	Only RxLR motif	no	no
Phytmed_2405	4917	4	4	Complete	no	no
Phytmed_2487	1649	0	0	No motifs	no	no
Phytmed_25	994	2	1	Complete	no	no
Phytmed_2555	375	1	1	Complete	no	no
Phytmed_2624	146	1	1	Complete	no	no
Phytmed_2711	1498	2	0	Only RxLR motif	no	no
Phytmed_2747	1119	3	0	Only RxLR motif	no	no
Phytmed_2748	1692	3	0	Only RxLR motif	no	no
Phytmed_2761	1302	2	0	Only RxLR motif	no	no
Phytmed_2762	1739	2	0	Only RxLR motif	no	no
Phytmed_305	1105	2	4	Complete	no	no
Phytmed_3408	960	1	0	Only RxLR motif	no	no
Phytmed_3469	420	0	1	Only EER motif	no	no
Phytmed_3475	249	0	0	No motifs	no	no
Phytmed_3675	207	2	1	Complete	no	no
Phytmed_3726	2032	0	0	No motifs	no	no
Phytmed_3793	471	1	5	Complete	no	no
Phytmed_3923	715	0	1	Only EER motif	no	no
Phytmed_4025	597	0	0	No motifs	no	no
Phytmed_4098	1322	1	1	Complete	no	no
Phytmed_4154	548	0	0	No motifs	no	no
Phytmed_4302	294	0	0	No motifs	no	no
Phytmed_4407	319	1	0	Only RxLR motif	no	no
Phytmed_4411	291	1	0	Only RxLR motif	no	no
Phytmed_4415	291	1	0	Only RxLR motif	no	no
Phytmed_4419	291	1	0	Only RxLR motif	no	no
Phytmed_4603	1094	0	0	No motifs	no	no
Phytmed_4740	72	1	1	Complete	no	no
Phytmed_4768	1037	1	0	Only RxLR motif	no	no
Phytmed_4769	1701	2	1	Complete	no	no
Phytmed_48	143	0	0	No motifs	no	no
Phytmed_4812	336	0	0	No motifs	no	no
Phytmed_5027	1078	3	0	Only RxLR motif	no	no
Phytmed_5106	375	0	0	No motifs	no	no
Phytmed_5237	737	1	1	Complete	no	no
Phytmed_5251	447	0	0	No motifs	no	no
Phytmed_5297	1177	2	0	Only RxLR motif	no	no
Phytmed_5298	492	1	0	Only RxLR motif	no	no
Phytmed_5319	117	0	0	No motifs	no	no
Phytmed_5330	723	1	1	Complete	no	no
Phytmed_5336	1130	3	0	Only RxLR motif	no	no
Phytmed_5337	3496	5	3	Complete	no	no
Phytmed_5344	1021	2	0	Only RxLR motif	no	no
Phytmed_5357	1534	3	1	Complete	no	no
Phytmed_5415	572	0	0	No motifs	no	no
Phytmed_5416	587	0	0	No motifs	no	no
Phytmed_5417	572	0	0	No motifs	no	no
Phytmed_5418	572	0	0	No motifs	no	no
Phytmed_5419	572	0	0	No motifs	no	no
Phytmed_5420	1097	0	0	No motifs	no	no
Phytmed_5421	587	0	0	No motifs	no	no
Phytmed_5755	355	1	1	Complete	no	no
Phytmed_5762	1628	0	3	Only EER motif	no	no
Phytmed_5799	1063	3	0	Only RxLR motif	no	no
Phytmed_5809	263	0	0	No motifs	no	no
Phytmed_5829	425	0	0	No motifs	no	no
Phytmed_5916	1068	2	0	Only RxLR motif	no	no
Phytmed_5920	2180	6	1	Complete	no	no
Phytmed_6054	474	0	0	No motifs	no	no
Phytmed_608	855	1	0	Only RxLR motif	no	no
Phytmed_6092	1257	3	0	Only RxLR motif	no	no
Phytmed_6146	237	2	1	Complete	no	no
Phytmed_6147	279	0	0	No motifs	no	no
Phytmed_6150	781	1	0	Only RxLR motif	no	no
Phytmed_6156	1040	1	0	Only RxLR motif	no	no
Phytmed_6407	597	1	1	Complete	no	no
Phytmed_643	1236	2	1	Complete	no	no
Phytmed_6471	545	0	0	No motifs	no	no
Phytmed_652	1672	3	0	Only RxLR motif	no	no
Phytmed_6713	517	2	1	Complete	no	no
Phytmed_6778	1027	0	0	No motifs	no	no
Phytmed_7084	443	2	2	Complete	no	no
Phytmed_7093	4455	4	1	Complete	no	no
Phytmed_71	1345	2	2	Complete	no	no
Phytmed_7277	83	1	1	Complete	no	no
Phytmed_7503	3174	2	0	Only RxLR motif	no	no
Phytmed_7510	1051	0	1	Only EER motif	no	no
Phytmed_7880	109	1	2	Complete	no	no
Phytmed_7889	417	0	0	No motifs	no	no
Phytmed_7892	1121	2	0	Only RxLR motif	no	no
Phytmed_7933	361	0	1	Only EER motif	no	no
Phytmed_8035	1047	1	1	Complete	no	no
Phytmed_8051	1463	0	0	No motifs	no	no
Phytmed_8103	1136	2	0	Only RxLR motif	no	no
Phytmed_8104	1642	3	0	Only RxLR motif	no	no
Phytmed_8207	207	0	1	Only EER motif	no	no
Phytmed_8247	222	1	1	Complete	no	no
Phytmed_8494	1450	3	1	Complete	no	no
Phytmed_8503	940	3	0	Only RxLR motif	no	no
Phytmed_8768	422	0	0	No motifs	no	no
Phytmed_8826	535	2	2	Complete	no	no
Phytmed_8827	232	0	0	No motifs	no	no
Phytmed_8828	653	0	0	No motifs	no	no
Phytmed_9062	579	0	0	No motifs	no	no
Phytmed_9064	962	0	0	No motifs	no	no
Phytmed_909	256	1	1	Complete	no	no
Phytmed_9419	119	0	0	No motifs	no	no
Phytmed_9605	396	0	0	No motifs	no	no
Phytmed_9732	1347	0	1	Only EER motif	no	no
Phytmed_9837	270	0	0	No motifs	no	no
Phytmed_9865	592	0	0	No motifs	no	no
