# Supplementary material for: Functional genomics identifies a small secreted protein that plays a role during the biotrophic to necrotrophic shift in the root rot pathogen Phytophthora medicaginis
Source: Front Plant Sci. 2024 Aug 19;15:1439020. doi: 10.3389/fpls.2024.1439020 (PMC11366588; doi:10.3389/fpls.2024.1439020)
Supplement: Supplementary file 2 [file Table2.xlsx]

## Sheet: Sheet1
Supplementary Table 3. Predicted CRN proteins in the genome of Phytophthora medicaginis.
Gene_id	length	Number of LFLAK motifs	Number of HVLV motifs	Motifs present	Secreted (yes/no)	Transmembrane domain (yes/no)
Phytmed_6394	408	1	1	Complete	yes	yes
Phytmed_17374	408	1	1	Complete	yes	yes
Phytmed_17391	407	1	1	Complete	yes	yes
Phytmed_17721	411	1	1	Complete	yes	yes
Phytmed_315	698	1	1	Complete	yes	no
Phytmed_2512	643	1	1	Complete	yes	no
Phytmed_2519	185	1	1	Complete	yes	no
Phytmed_2760	208	1	1	Complete	yes	no
Phytmed_8934	367	1	1	Complete	yes	no
Phytmed_8953	324	1	1	Complete	yes	no
Phytmed_8962	364	1	1	Complete	yes	no
Phytmed_15234	427	1	1	Complete	yes	no
Phytmed_6381	409	1	1	Complete	no	yes
Phytmed_7144	229	1	1	Complete	no	yes
Phytmed_17369	410	1	1	Complete	no	yes
Phytmed_17399	454	1	1	Complete	no	yes
Phytmed_17727	411	1	1	Complete	no	yes
Phytmed_2	153	1	1	Complete	no	no
Phytmed_655	139	1	1	Complete	no	no
Phytmed_863	456	1	1	Complete	no	no
Phytmed_864	468	1	1	Complete	no	no
Phytmed_1392	426	1	1	Complete	no	no
Phytmed_3955	750	1	1	Complete	no	no
Phytmed_3974	2262	1	1	Complete	no	no
Phytmed_4698	281	1	1	Complete	no	no
Phytmed_5109	732	1	1	Complete	no	no
Phytmed_5256	364	1	1	Complete	no	no
Phytmed_7131	2271	1	1	Complete	no	no
Phytmed_7162	250	1	1	Complete	no	no
Phytmed_7169	196	1	1	Complete	no	no
Phytmed_7185	346	1	1	Complete	no	no
Phytmed_10814	261	1	1	Complete	no	no
Phytmed_10837	799	1	1	Complete	no	no
Phytmed_12726	694	1	1	Complete	no	no
Phytmed_12871	369	1	1	Complete	no	no
Phytmed_12877	405	1	1	Complete	no	no
Phytmed_13410	970	1	1	Complete	no	no
Phytmed_13719	1789	1	1	Complete	no	no
Phytmed_14945	1858	1	1	Complete	no	no
Phytmed_15160	632	1	1	Complete	no	no
Phytmed_15196	428	1	1	Complete	no	no
Phytmed_16023	910	1	1	Complete	no	no
Phytmed_16337	250	1	1	Complete	no	no
Phytmed_16771	1061	1	1	Complete	no	no
Phytmed_17200	2137	1	1	Complete	no	no
Phytmed_17473	361	1	1	Complete	no	no
Phytmed_17876	346	1	1	Complete	no	no
Phytmed_17910	876	1	1	Complete	no	no
Phytmed_18003	673	1	1	Complete	no	no
Phytmed_16	1312	1	1	Complete	no	no
Phytmed_2638	1027	1	1	Complete	no	no
Phytmed_4934	1039	1	1	Complete	no	no
Phytmed_5276	819	1	1	Complete	no	no
Phytmed_5808	1539	1	1	Complete	no	no
Phytmed_8913	1300	1	1	Complete	no	no
Phytmed_17232	1863	1	1	Complete	no	no
Phytmed_4458	1484	0	0	No motifs	yes	yes
Phytmed_17283	1275	0	0	No motifs	yes	yes
Phytmed_658	1440	0	0	No motifs	yes	yes
Phytmed_11842	565	0	0	No motifs	yes	yes
Phytmed_1486	2204	0	0	No motifs	yes	yes
Phytmed_16527	1455	0	0	No motifs	yes	yes
Phytmed_3994	781	0	0	No motifs	yes	no
Phytmed_5599	2070	0	0	No motifs	yes	no
Phytmed_10288	2212	0	0	No motifs	yes	no
Phytmed_7000	196	0	0	No motifs	yes	no
Phytmed_1387	2110	0	0	No motifs	yes	no
Phytmed_2008	1245	0	0	No motifs	yes	no
Phytmed_8196	892	0	0	No motifs	yes	no
Phytmed_9445	676	0	0	No motifs	yes	no
Phytmed_13580	2180	0	0	No motifs	yes	no
Phytmed_5573	463	0	0	No motifs	yes	no
Phytmed_15471	2184	0	0	No motifs	yes	no
Phytmed_1959	483	0	0	No motifs	yes	no
Phytmed_5026	401	0	0	No motifs	yes	no
Phytmed_14621	2120	0	0	No motifs	yes	no
Phytmed_89	1637	0	0	No motifs	no	yes
Phytmed_300	664	0	0	No motifs	no	yes
Phytmed_303	2091	0	0	No motifs	no	yes
Phytmed_622	2622	0	0	No motifs	no	yes
Phytmed_720	446	0	0	No motifs	no	yes
Phytmed_938	2698	0	0	No motifs	no	yes
Phytmed_1547	1470	0	0	No motifs	no	yes
Phytmed_2084	2767	0	0	No motifs	no	yes
Phytmed_2887	2488	0	0	No motifs	no	yes
Phytmed_3482	562	0	0	No motifs	no	yes
Phytmed_3842	1608	0	0	No motifs	no	yes
Phytmed_3953	1655	0	0	No motifs	no	yes
Phytmed_4179	1426	0	0	No motifs	no	yes
Phytmed_4313	872	0	0	No motifs	no	yes
Phytmed_4482	2566	0	0	No motifs	no	yes
Phytmed_5658	792	0	0	No motifs	no	yes
Phytmed_5690	2243	0	0	No motifs	no	yes
Phytmed_6516	2464	0	0	No motifs	no	yes
Phytmed_6620	2026	0	0	No motifs	no	yes
Phytmed_7039	2180	0	0	No motifs	no	yes
Phytmed_7159	1501	0	0	No motifs	no	yes
Phytmed_8091	415	0	0	No motifs	no	yes
Phytmed_8884	1150	0	0	No motifs	no	yes
Phytmed_8942	1949	0	0	No motifs	no	yes
Phytmed_9059	2428	0	0	No motifs	no	yes
Phytmed_9168	2311	0	0	No motifs	no	yes
Phytmed_9849	1655	0	0	No motifs	no	yes
Phytmed_10143	3432	0	0	No motifs	no	yes
Phytmed_10295	1559	0	0	No motifs	no	yes
Phytmed_10445	913	0	0	No motifs	no	yes
Phytmed_10494	1987	0	0	No motifs	no	yes
Phytmed_10508	2183	0	0	No motifs	no	yes
Phytmed_10512	900	0	0	No motifs	no	yes
Phytmed_10771	1434	0	0	No motifs	no	yes
Phytmed_11279	1214	0	0	No motifs	no	yes
Phytmed_11288	2188	0	0	No motifs	no	yes
Phytmed_12705	864	0	0	No motifs	no	yes
Phytmed_12706	1984	0	0	No motifs	no	yes
Phytmed_14629	823	0	0	No motifs	no	yes
Phytmed_14748	1790	0	0	No motifs	no	yes
Phytmed_14757	2087	0	0	No motifs	no	yes
Phytmed_15357	2192	0	0	No motifs	no	yes
Phytmed_15437	2873	0	0	No motifs	no	yes
Phytmed_15740	1401	0	0	No motifs	no	yes
Phytmed_15877	675	0	0	No motifs	no	yes
Phytmed_16362	1227	0	0	No motifs	no	yes
Phytmed_17031	2194	0	0	No motifs	no	yes
Phytmed_17055	1553	0	0	No motifs	no	yes
Phytmed_17265	1861	0	0	No motifs	no	yes
Phytmed_17308	2594	0	0	No motifs	no	yes
Phytmed_18095	2663	0	0	No motifs	no	yes
Phytmed_33	2035	0	0	No motifs	no	no
Phytmed_57	2143	0	0	No motifs	no	no
Phytmed_73	1514	0	0	No motifs	no	no
Phytmed_78	1461	0	0	No motifs	no	no
Phytmed_81	1541	0	0	No motifs	no	no
Phytmed_126	1824	0	0	No motifs	no	no
Phytmed_135	1646	0	0	No motifs	no	no
Phytmed_180	803	0	0	No motifs	no	no
Phytmed_189	1359	0	0	No motifs	no	no
Phytmed_228	1246	0	0	No motifs	no	no
Phytmed_230	3037	0	0	No motifs	no	no
Phytmed_244	986	0	0	No motifs	no	no
Phytmed_245	1652	0	0	No motifs	no	no
Phytmed_254	1772	0	0	No motifs	no	no
Phytmed_257	1554	0	0	No motifs	no	no
Phytmed_260	657	0	0	No motifs	no	no
Phytmed_291	1080	0	0	No motifs	no	no
Phytmed_302	1016	0	0	No motifs	no	no
Phytmed_306	566	0	0	No motifs	no	no
Phytmed_388	1656	0	0	No motifs	no	no
Phytmed_393	761	0	0	No motifs	no	no
Phytmed_396	838	0	0	No motifs	no	no
Phytmed_416	348	0	0	No motifs	no	no
Phytmed_417	717	0	0	No motifs	no	no
Phytmed_419	302	0	0	No motifs	no	no
Phytmed_422	1941	0	0	No motifs	no	no
Phytmed_428	663	0	0	No motifs	no	no
Phytmed_432	1055	0	0	No motifs	no	no
Phytmed_433	414	0	0	No motifs	no	no
Phytmed_434	469	0	0	No motifs	no	no
Phytmed_435	774	0	0	No motifs	no	no
Phytmed_436	413	0	0	No motifs	no	no
Phytmed_437	1087	0	0	No motifs	no	no
Phytmed_438	505	0	0	No motifs	no	no
Phytmed_440	1144	0	0	No motifs	no	no
Phytmed_441	384	0	0	No motifs	no	no
Phytmed_442	1177	0	0	No motifs	no	no
Phytmed_443	426	0	0	No motifs	no	no
Phytmed_444	1162	0	0	No motifs	no	no
Phytmed_445	949	0	0	No motifs	no	no
Phytmed_448	734	0	0	No motifs	no	no
Phytmed_450	2728	0	0	No motifs	no	no
Phytmed_480	1234	0	0	No motifs	no	no
Phytmed_483	527	0	0	No motifs	no	no
Phytmed_497	988	0	0	No motifs	no	no
Phytmed_502	1385	0	0	No motifs	no	no
Phytmed_504	575	0	0	No motifs	no	no
Phytmed_506	1392	0	0	No motifs	no	no
Phytmed_511	3142	0	0	No motifs	no	no
Phytmed_517	1175	0	0	No motifs	no	no
Phytmed_529	211	0	0	No motifs	no	no
Phytmed_530	920	0	0	No motifs	no	no
Phytmed_533	505	0	0	No motifs	no	no
Phytmed_535	688	0	0	No motifs	no	no
Phytmed_537	210	0	0	No motifs	no	no
Phytmed_539	663	0	0	No motifs	no	no
Phytmed_549	750	0	0	No motifs	no	no
Phytmed_553	923	0	0	No motifs	no	no
Phytmed_573	606	0	0	No motifs	no	no
Phytmed_603	1250	0	0	No motifs	no	no
Phytmed_606	1124	0	0	No motifs	no	no
Phytmed_613	1194	0	0	No motifs	no	no
Phytmed_614	1305	0	0	No motifs	no	no
Phytmed_621	1304	0	0	No motifs	no	no
Phytmed_625	312	0	0	No motifs	no	no
Phytmed_626	350	0	0	No motifs	no	no
Phytmed_627	547	0	0	No motifs	no	no
Phytmed_629	1403	0	0	No motifs	no	no
Phytmed_630	138	0	0	No motifs	no	no
Phytmed_632	1297	0	0	No motifs	no	no
Phytmed_645	2038	0	0	No motifs	no	no
Phytmed_649	1621	0	0	No motifs	no	no
Phytmed_650	1066	0	0	No motifs	no	no
Phytmed_653	1098	0	0	No motifs	no	no
Phytmed_654	304	0	0	No motifs	no	no
Phytmed_673	219	0	0	No motifs	no	no
Phytmed_675	1580	0	0	No motifs	no	no
Phytmed_676	1479	0	0	No motifs	no	no
Phytmed_684	1185	0	0	No motifs	no	no
Phytmed_695	1747	0	0	No motifs	no	no
Phytmed_697	917	0	0	No motifs	no	no
Phytmed_698	465	0	0	No motifs	no	no
Phytmed_701	192	0	0	No motifs	no	no
Phytmed_704	857	0	0	No motifs	no	no
Phytmed_706	1379	0	0	No motifs	no	no
Phytmed_707	850	0	0	No motifs	no	no
Phytmed_714	274	0	0	No motifs	no	no
Phytmed_718	819	0	0	No motifs	no	no
Phytmed_721	799	0	0	No motifs	no	no
Phytmed_731	1244	0	0	No motifs	no	no
Phytmed_733	1745	0	0	No motifs	no	no
Phytmed_743	1492	0	0	No motifs	no	no
Phytmed_744	480	0	0	No motifs	no	no
Phytmed_745	237	0	0	No motifs	no	no
Phytmed_748	1317	0	0	No motifs	no	no
Phytmed_749	1569	0	0	No motifs	no	no
Phytmed_754	2022	0	0	No motifs	no	no
Phytmed_775	392	0	0	No motifs	no	no
Phytmed_778	1281	0	0	No motifs	no	no
Phytmed_779	143	0	0	No motifs	no	no
Phytmed_802	719	0	0	No motifs	no	no
Phytmed_803	1158	0	0	No motifs	no	no
Phytmed_805	265	0	0	No motifs	no	no
Phytmed_807	1192	0	0	No motifs	no	no
Phytmed_823	3038	0	0	No motifs	no	no
Phytmed_834	766	0	0	No motifs	no	no
Phytmed_835	623	0	0	No motifs	no	no
Phytmed_862	1594	0	0	No motifs	no	no
Phytmed_889	619	0	0	No motifs	no	no
Phytmed_908	2236	0	0	No motifs	no	no
Phytmed_911	1490	0	0	No motifs	no	no
Phytmed_912	1502	0	0	No motifs	no	no
Phytmed_914	1612	0	0	No motifs	no	no
Phytmed_920	853	0	0	No motifs	no	no
Phytmed_921	2076	0	0	No motifs	no	no
Phytmed_924	583	0	0	No motifs	no	no
Phytmed_944	1745	0	0	No motifs	no	no
Phytmed_969	1536	0	0	No motifs	no	no
Phytmed_970	665	0	0	No motifs	no	no
Phytmed_971	1212	0	0	No motifs	no	no
Phytmed_1034	937	0	0	No motifs	no	no
Phytmed_1039	1261	0	0	No motifs	no	no
Phytmed_1104	1476	0	0	No motifs	no	no
Phytmed_1105	570	0	0	No motifs	no	no
Phytmed_1107	821	0	0	No motifs	no	no
Phytmed_1110	1365	0	0	No motifs	no	no
Phytmed_1115	1429	0	0	No motifs	no	no
Phytmed_1123	913	0	0	No motifs	no	no
Phytmed_1125	1017	0	0	No motifs	no	no
Phytmed_1127	977	0	0	No motifs	no	no
Phytmed_1156	968	0	0	No motifs	no	no
Phytmed_1157	1169	0	0	No motifs	no	no
Phytmed_1166	643	0	0	No motifs	no	no
Phytmed_1194	2622	0	0	No motifs	no	no
Phytmed_1196	840	0	0	No motifs	no	no
Phytmed_1199	1003	0	0	No motifs	no	no
Phytmed_1200	2078	0	0	No motifs	no	no
Phytmed_1207	1334	0	0	No motifs	no	no
Phytmed_1210	1602	0	0	No motifs	no	no
Phytmed_1211	876	0	0	No motifs	no	no
Phytmed_1225	1121	0	0	No motifs	no	no
Phytmed_1237	1010	0	0	No motifs	no	no
Phytmed_1240	1837	0	0	No motifs	no	no
Phytmed_1242	1137	0	0	No motifs	no	no
Phytmed_1244	1017	0	0	No motifs	no	no
Phytmed_1246	1017	0	0	No motifs	no	no
Phytmed_1248	1031	0	0	No motifs	no	no
Phytmed_1249	1333	0	0	No motifs	no	no
Phytmed_1250	1578	0	0	No motifs	no	no
Phytmed_1251	2722	0	0	No motifs	no	no
Phytmed_1259	979	0	0	No motifs	no	no
Phytmed_1282	745	0	0	No motifs	no	no
Phytmed_1283	902	0	0	No motifs	no	no
Phytmed_1285	642	0	0	No motifs	no	no
Phytmed_1286	902	0	0	No motifs	no	no
Phytmed_1288	680	0	0	No motifs	no	no
Phytmed_1289	902	0	0	No motifs	no	no
Phytmed_1291	728	0	0	No motifs	no	no
Phytmed_1292	1756	0	0	No motifs	no	no
Phytmed_1307	1772	0	0	No motifs	no	no
Phytmed_1345	793	0	0	No motifs	no	no
Phytmed_1346	648	0	0	No motifs	no	no
Phytmed_1347	770	0	0	No motifs	no	no
Phytmed_1350	509	0	0	No motifs	no	no
Phytmed_1351	224	0	0	No motifs	no	no
Phytmed_1353	1134	0	0	No motifs	no	no
Phytmed_1355	1848	0	0	No motifs	no	no
Phytmed_1356	306	0	0	No motifs	no	no
Phytmed_1360	897	0	0	No motifs	no	no
Phytmed_1361	1568	0	0	No motifs	no	no
Phytmed_1363	649	0	0	No motifs	no	no
Phytmed_1380	1728	0	0	No motifs	no	no
Phytmed_1381	1496	0	0	No motifs	no	no
Phytmed_1382	825	0	0	No motifs	no	no
Phytmed_1384	823	0	0	No motifs	no	no
Phytmed_1386	1785	0	0	No motifs	no	no
Phytmed_1388	1334	0	0	No motifs	no	no
Phytmed_1391	1261	0	0	No motifs	no	no
Phytmed_1395	1094	0	0	No motifs	no	no
Phytmed_1398	1059	0	0	No motifs	no	no
Phytmed_1401	1277	0	0	No motifs	no	no
Phytmed_1402	1937	0	0	No motifs	no	no
Phytmed_1403	1981	0	0	No motifs	no	no
Phytmed_1410	894	0	0	No motifs	no	no
Phytmed_1411	1635	0	0	No motifs	no	no
Phytmed_1413	1452	0	0	No motifs	no	no
Phytmed_1415	197	0	0	No motifs	no	no
Phytmed_1416	609	0	0	No motifs	no	no
Phytmed_1419	881	0	0	No motifs	no	no
Phytmed_1433	927	0	0	No motifs	no	no
Phytmed_1435	172	0	0	No motifs	no	no
Phytmed_1438	1072	0	0	No motifs	no	no
Phytmed_1445	1492	0	0	No motifs	no	no
Phytmed_1449	266	0	0	No motifs	no	no
Phytmed_1451	1469	0	0	No motifs	no	no
Phytmed_1455	266	0	0	No motifs	no	no
Phytmed_1456	863	0	0	No motifs	no	no
Phytmed_1459	1049	0	0	No motifs	no	no
Phytmed_1461	365	0	0	No motifs	no	no
Phytmed_1462	1466	0	0	No motifs	no	no
Phytmed_1463	1474	0	0	No motifs	no	no
Phytmed_1465	1543	0	0	No motifs	no	no
Phytmed_1467	871	0	0	No motifs	no	no
Phytmed_1468	502	0	0	No motifs	no	no
Phytmed_1476	1367	0	0	No motifs	no	no
Phytmed_1483	1861	0	0	No motifs	no	no
Phytmed_1513	1548	0	0	No motifs	no	no
Phytmed_1514	2193	0	0	No motifs	no	no
Phytmed_1516	1808	0	0	No motifs	no	no
Phytmed_1518	936	0	0	No motifs	no	no
Phytmed_1520	427	0	0	No motifs	no	no
Phytmed_1533	1247	0	0	No motifs	no	no
Phytmed_1546	929	0	0	No motifs	no	no
Phytmed_1549	707	0	0	No motifs	no	no
Phytmed_1550	260	0	0	No motifs	no	no
Phytmed_1553	424	0	0	No motifs	no	no
Phytmed_1585	1554	0	0	No motifs	no	no
Phytmed_1586	759	0	0	No motifs	no	no
Phytmed_1620	1163	0	0	No motifs	no	no
Phytmed_1623	2188	0	0	No motifs	no	no
Phytmed_1624	1077	0	0	No motifs	no	no
Phytmed_1656	1274	0	0	No motifs	no	no
Phytmed_1658	282	0	0	No motifs	no	no
Phytmed_1715	421	0	0	No motifs	no	no
Phytmed_1718	259	0	0	No motifs	no	no
Phytmed_1721	1574	0	0	No motifs	no	no
Phytmed_1725	1459	0	0	No motifs	no	no
Phytmed_1728	1435	0	0	No motifs	no	no
Phytmed_1729	1006	0	0	No motifs	no	no
Phytmed_1731	1678	0	0	No motifs	no	no
Phytmed_1748	1323	0	0	No motifs	no	no
Phytmed_1749	535	0	0	No motifs	no	no
Phytmed_1758	2113	0	0	No motifs	no	no
Phytmed_1768	1644	0	0	No motifs	no	no
Phytmed_1776	1206	0	0	No motifs	no	no
Phytmed_1801	998	0	0	No motifs	no	no
Phytmed_1804	1508	0	0	No motifs	no	no
Phytmed_1805	1683	0	0	No motifs	no	no
Phytmed_1865	1697	0	0	No motifs	no	no
Phytmed_1866	1780	0	0	No motifs	no	no
Phytmed_1882	1820	0	0	No motifs	no	no
Phytmed_1896	1767	0	0	No motifs	no	no
Phytmed_1915	1579	0	0	No motifs	no	no
Phytmed_1938	608	0	0	No motifs	no	no
Phytmed_1943	556	0	0	No motifs	no	no
Phytmed_1947	4550	0	0	No motifs	no	no
Phytmed_1984	2051	0	0	No motifs	no	no
Phytmed_1986	1235	0	0	No motifs	no	no
Phytmed_1998	958	0	0	No motifs	no	no
Phytmed_1999	1560	0	0	No motifs	no	no
Phytmed_2002	1188	0	0	No motifs	no	no
Phytmed_2005	149	0	0	No motifs	no	no
Phytmed_2010	2422	0	0	No motifs	no	no
Phytmed_2011	2311	0	0	No motifs	no	no
Phytmed_2015	1942	0	0	No motifs	no	no
Phytmed_2026	632	0	0	No motifs	no	no
Phytmed_2027	1763	0	0	No motifs	no	no
Phytmed_2029	774	0	0	No motifs	no	no
Phytmed_2043	2889	0	0	No motifs	no	no
Phytmed_2044	798	0	0	No motifs	no	no
Phytmed_2045	1019	0	0	No motifs	no	no
Phytmed_2049	5126	0	0	No motifs	no	no
Phytmed_2054	1475	0	0	No motifs	no	no
Phytmed_2057	1641	0	0	No motifs	no	no
Phytmed_2063	1365	0	0	No motifs	no	no
Phytmed_2064	776	0	0	No motifs	no	no
Phytmed_2071	1278	0	0	No motifs	no	no
Phytmed_2072	650	0	0	No motifs	no	no
Phytmed_2075	475	0	0	No motifs	no	no
Phytmed_2078	1550	0	0	No motifs	no	no
Phytmed_2093	2223	0	0	No motifs	no	no
Phytmed_2096	1202	0	0	No motifs	no	no
Phytmed_2098	1544	0	0	No motifs	no	no
Phytmed_2099	935	0	0	No motifs	no	no
Phytmed_2105	1258	0	0	No motifs	no	no
Phytmed_2110	966	0	0	No motifs	no	no
Phytmed_2111	660	0	0	No motifs	no	no
Phytmed_2112	2088	0	0	No motifs	no	no
Phytmed_2115	1317	0	0	No motifs	no	no
Phytmed_2116	1707	0	0	No motifs	no	no
Phytmed_2131	1027	0	0	No motifs	no	no
Phytmed_2133	1760	0	0	No motifs	no	no
Phytmed_2135	815	0	0	No motifs	no	no
Phytmed_2136	129	0	0	No motifs	no	no
Phytmed_2140	1150	0	0	No motifs	no	no
Phytmed_2141	317	0	0	No motifs	no	no
Phytmed_2144	749	0	0	No motifs	no	no
Phytmed_2149	427	0	0	No motifs	no	no
Phytmed_2150	965	0	0	No motifs	no	no
Phytmed_2156	394	0	0	No motifs	no	no
Phytmed_2157	536	0	0	No motifs	no	no
Phytmed_2158	1070	0	0	No motifs	no	no
Phytmed_2159	1027	0	0	No motifs	no	no
Phytmed_2195	650	0	0	No motifs	no	no
Phytmed_2196	752	0	0	No motifs	no	no
Phytmed_2219	1053	0	0	No motifs	no	no
Phytmed_2238	258	0	0	No motifs	no	no
Phytmed_2239	464	0	0	No motifs	no	no
Phytmed_2240	359	0	0	No motifs	no	no
Phytmed_2243	1652	0	0	No motifs	no	no
Phytmed_2248	913	0	0	No motifs	no	no
Phytmed_2264	2914	0	0	No motifs	no	no
Phytmed_2268	773	0	0	No motifs	no	no
Phytmed_2278	1055	0	0	No motifs	no	no
Phytmed_2279	1083	0	0	No motifs	no	no
Phytmed_2280	1614	0	0	No motifs	no	no
Phytmed_2283	1285	0	0	No motifs	no	no
Phytmed_2318	1332	0	0	No motifs	no	no
Phytmed_2341	1304	0	0	No motifs	no	no
Phytmed_2343	1719	0	0	No motifs	no	no
Phytmed_2366	780	0	0	No motifs	no	no
Phytmed_2383	1752	0	0	No motifs	no	no
Phytmed_2384	1705	0	0	No motifs	no	no
Phytmed_2388	901	0	0	No motifs	no	no
Phytmed_2405	4917	0	0	No motifs	no	no
Phytmed_2407	224	0	0	No motifs	no	no
Phytmed_2419	1412	0	0	No motifs	no	no
Phytmed_2421	1113	0	0	No motifs	no	no
Phytmed_2422	1410	0	0	No motifs	no	no
Phytmed_2444	1342	0	0	No motifs	no	no
Phytmed_2459	1557	0	0	No motifs	no	no
Phytmed_2460	1156	0	0	No motifs	no	no
Phytmed_2467	219	0	0	No motifs	no	no
Phytmed_2468	290	0	0	No motifs	no	no
Phytmed_2469	645	0	0	No motifs	no	no
Phytmed_2503	138	0	0	No motifs	no	no
Phytmed_2504	1509	0	0	No motifs	no	no
Phytmed_2506	493	0	0	No motifs	no	no
Phytmed_2507	936	0	0	No motifs	no	no
Phytmed_2513	1382	0	0	No motifs	no	no
Phytmed_2517	982	0	0	No motifs	no	no
Phytmed_2527	1491	0	0	No motifs	no	no
Phytmed_2529	1783	0	0	No motifs	no	no
Phytmed_2629	1128	0	0	No motifs	no	no
Phytmed_2637	958	0	0	No motifs	no	no
Phytmed_2658	1408	0	0	No motifs	no	no
Phytmed_2668	1023	0	0	No motifs	no	no
Phytmed_2670	1242	0	0	No motifs	no	no
Phytmed_2671	1873	0	0	No motifs	no	no
Phytmed_2714	1260	0	0	No motifs	no	no
Phytmed_2717	1438	0	0	No motifs	no	no
Phytmed_2723	2564	0	0	No motifs	no	no
Phytmed_2726	555	0	0	No motifs	no	no
Phytmed_2727	473	0	0	No motifs	no	no
Phytmed_2744	996	0	0	No motifs	no	no
Phytmed_2745	1236	0	0	No motifs	no	no
Phytmed_2746	1244	0	0	No motifs	no	no
Phytmed_2755	854	0	0	No motifs	no	no
Phytmed_2756	139	0	0	No motifs	no	no
Phytmed_2757	2023	0	0	No motifs	no	no
Phytmed_2758	1282	0	0	No motifs	no	no
Phytmed_2764	342	0	0	No motifs	no	no
Phytmed_2765	1431	0	0	No motifs	no	no
Phytmed_2766	869	0	0	No motifs	no	no
Phytmed_2811	1554	0	0	No motifs	no	no
Phytmed_2813	2232	0	0	No motifs	no	no
Phytmed_2853	1132	0	0	No motifs	no	no
Phytmed_2856	1110	0	0	No motifs	no	no
Phytmed_2861	1883	0	0	No motifs	no	no
Phytmed_2863	1695	0	0	No motifs	no	no
Phytmed_2866	1947	0	0	No motifs	no	no
Phytmed_2888	351	0	0	No motifs	no	no
Phytmed_2889	1897	0	0	No motifs	no	no
Phytmed_2890	351	0	0	No motifs	no	no
Phytmed_2891	2591	0	0	No motifs	no	no
Phytmed_2939	1758	0	0	No motifs	no	no
Phytmed_2941	1448	0	0	No motifs	no	no
Phytmed_3004	781	0	0	No motifs	no	no
Phytmed_3006	1322	0	0	No motifs	no	no
Phytmed_3012	312	0	0	No motifs	no	no
Phytmed_3014	1884	0	0	No motifs	no	no
Phytmed_3015	1050	0	0	No motifs	no	no
Phytmed_3033	1306	0	0	No motifs	no	no
Phytmed_3038	286	0	0	No motifs	no	no
Phytmed_3039	437	0	0	No motifs	no	no
Phytmed_3040	712	0	0	No motifs	no	no
Phytmed_3084	1214	0	0	No motifs	no	no
Phytmed_3086	1113	0	0	No motifs	no	no
Phytmed_3089	1239	0	0	No motifs	no	no
Phytmed_3091	1753	0	0	No motifs	no	no
Phytmed_3094	764	0	0	No motifs	no	no
Phytmed_3095	2712	0	0	No motifs	no	no
Phytmed_3222	454	0	0	No motifs	no	no
Phytmed_3223	579	0	0	No motifs	no	no
Phytmed_3224	482	0	0	No motifs	no	no
Phytmed_3225	1459	0	0	No motifs	no	no
Phytmed_3226	3199	0	0	No motifs	no	no
Phytmed_3228	1347	0	0	No motifs	no	no
Phytmed_3251	1742	0	0	No motifs	no	no
Phytmed_3252	1743	0	0	No motifs	no	no
Phytmed_3288	951	0	0	No motifs	no	no
Phytmed_3289	390	0	0	No motifs	no	no
Phytmed_3293	977	0	0	No motifs	no	no
Phytmed_3315	1690	0	0	No motifs	no	no
Phytmed_3320	681	0	0	No motifs	no	no
Phytmed_3322	1375	0	0	No motifs	no	no
Phytmed_3325	1222	0	0	No motifs	no	no
Phytmed_3345	470	0	0	No motifs	no	no
Phytmed_3347	1857	0	0	No motifs	no	no
Phytmed_3349	276	0	0	No motifs	no	no
Phytmed_3350	723	0	0	No motifs	no	no
Phytmed_3352	1100	0	0	No motifs	no	no
Phytmed_3355	7137	0	0	No motifs	no	no
Phytmed_3363	1628	0	0	No motifs	no	no
Phytmed_3395	877	0	0	No motifs	no	no
Phytmed_3398	213	0	0	No motifs	no	no
Phytmed_3402	1821	0	0	No motifs	no	no
Phytmed_3405	555	0	0	No motifs	no	no
Phytmed_3406	1388	0	0	No motifs	no	no
Phytmed_3421	795	0	0	No motifs	no	no
Phytmed_3438	1392	0	0	No motifs	no	no
Phytmed_3452	381	0	0	No motifs	no	no
Phytmed_3453	948	0	0	No motifs	no	no
Phytmed_3456	896	0	0	No motifs	no	no
Phytmed_3457	455	0	0	No motifs	no	no
Phytmed_3479	951	0	0	No motifs	no	no
Phytmed_3480	1375	0	0	No motifs	no	no
Phytmed_3484	1714	0	0	No motifs	no	no
Phytmed_3487	1510	0	0	No motifs	no	no
Phytmed_3507	1022	0	0	No motifs	no	no
Phytmed_3521	1982	0	0	No motifs	no	no
Phytmed_3593	1603	0	0	No motifs	no	no
Phytmed_3645	221	0	0	No motifs	no	no
Phytmed_3649	1304	0	0	No motifs	no	no
Phytmed_3662	2345	0	0	No motifs	no	no
Phytmed_3664	447	0	0	No motifs	no	no
Phytmed_3665	465	0	0	No motifs	no	no
Phytmed_3667	1326	0	0	No motifs	no	no
Phytmed_3696	2410	0	0	No motifs	no	no
Phytmed_3761	873	0	0	No motifs	no	no
Phytmed_3762	91	0	0	No motifs	no	no
Phytmed_3763	1314	0	0	No motifs	no	no
Phytmed_3814	1809	0	0	No motifs	no	no
Phytmed_3815	570	0	0	No motifs	no	no
Phytmed_3818	1054	0	0	No motifs	no	no
Phytmed_3819	1838	0	0	No motifs	no	no
Phytmed_3820	1056	0	0	No motifs	no	no
Phytmed_3822	1318	0	0	No motifs	no	no
Phytmed_3836	1319	0	0	No motifs	no	no
Phytmed_3840	1020	0	0	No motifs	no	no
Phytmed_3841	769	0	0	No motifs	no	no
Phytmed_3875	1425	0	0	No motifs	no	no
Phytmed_3915	869	0	0	No motifs	no	no
Phytmed_3956	1096	0	0	No motifs	no	no
Phytmed_3964	315	0	0	No motifs	no	no
Phytmed_3965	1762	0	0	No motifs	no	no
Phytmed_3967	2640	0	0	No motifs	no	no
Phytmed_3968	499	0	0	No motifs	no	no
Phytmed_3971	2013	0	0	No motifs	no	no
Phytmed_3973	1404	0	0	No motifs	no	no
Phytmed_3978	366	0	0	No motifs	no	no
Phytmed_3979	1184	0	0	No motifs	no	no
Phytmed_3980	1504	0	0	No motifs	no	no
Phytmed_3983	1263	0	0	No motifs	no	no
Phytmed_3984	1110	0	0	No motifs	no	no
Phytmed_4006	1715	0	0	No motifs	no	no
Phytmed_4015	3034	0	0	No motifs	no	no
Phytmed_4020	243	0	0	No motifs	no	no
Phytmed_4022	359	0	0	No motifs	no	no
Phytmed_4072	1276	0	0	No motifs	no	no
Phytmed_4080	1581	0	0	No motifs	no	no
Phytmed_4084	1521	0	0	No motifs	no	no
Phytmed_4090	1704	0	0	No motifs	no	no
Phytmed_4093	858	0	0	No motifs	no	no
Phytmed_4094	1344	0	0	No motifs	no	no
Phytmed_4095	1344	0	0	No motifs	no	no
Phytmed_4103	2034	0	0	No motifs	no	no
Phytmed_4126	1052	0	0	No motifs	no	no
Phytmed_4149	1113	0	0	No motifs	no	no
Phytmed_4151	897	0	0	No motifs	no	no
Phytmed_4152	828	0	0	No motifs	no	no
Phytmed_4162	1435	0	0	No motifs	no	no
Phytmed_4163	203	0	0	No motifs	no	no
Phytmed_4164	1806	0	0	No motifs	no	no
Phytmed_4176	2206	0	0	No motifs	no	no
Phytmed_4182	384	0	0	No motifs	no	no
Phytmed_4185	348	0	0	No motifs	no	no
Phytmed_4186	3059	0	0	No motifs	no	no
Phytmed_4190	963	0	0	No motifs	no	no
Phytmed_4192	1206	0	0	No motifs	no	no
Phytmed_4200	1104	0	0	No motifs	no	no
Phytmed_4204	1292	0	0	No motifs	no	no
Phytmed_4205	945	0	0	No motifs	no	no
Phytmed_4232	1047	0	0	No motifs	no	no
Phytmed_4233	932	0	0	No motifs	no	no
Phytmed_4234	631	0	0	No motifs	no	no
Phytmed_4236	978	0	0	No motifs	no	no
Phytmed_4237	307	0	0	No motifs	no	no
Phytmed_4263	2028	0	0	No motifs	no	no
Phytmed_4264	847	0	0	No motifs	no	no
Phytmed_4269	2400	0	0	No motifs	no	no
Phytmed_4275	1506	0	0	No motifs	no	no
Phytmed_4286	2560	0	0	No motifs	no	no
Phytmed_4287	730	0	0	No motifs	no	no
Phytmed_4288	1812	0	0	No motifs	no	no
Phytmed_4289	1613	0	0	No motifs	no	no
Phytmed_4307	1361	0	0	No motifs	no	no
Phytmed_4319	1041	0	0	No motifs	no	no
Phytmed_4320	331	0	0	No motifs	no	no
Phytmed_4333	506	0	0	No motifs	no	no
Phytmed_4347	1745	0	0	No motifs	no	no
Phytmed_4364	1076	0	0	No motifs	no	no
Phytmed_4365	313	0	0	No motifs	no	no
Phytmed_4368	622	0	0	No motifs	no	no
Phytmed_4375	1172	0	0	No motifs	no	no
Phytmed_4377	1764	0	0	No motifs	no	no
Phytmed_4390	1954	0	0	No motifs	no	no
Phytmed_4392	530	0	0	No motifs	no	no
Phytmed_4393	823	0	0	No motifs	no	no
Phytmed_4394	567	0	0	No motifs	no	no
Phytmed_4401	755	0	0	No motifs	no	no
Phytmed_4402	278	0	0	No motifs	no	no
Phytmed_4405	694	0	0	No motifs	no	no
Phytmed_4408	511	0	0	No motifs	no	no
Phytmed_4409	197	0	0	No motifs	no	no
Phytmed_4412	511	0	0	No motifs	no	no
Phytmed_4413	197	0	0	No motifs	no	no
Phytmed_4416	511	0	0	No motifs	no	no
Phytmed_4417	197	0	0	No motifs	no	no
Phytmed_4434	2232	0	0	No motifs	no	no
Phytmed_4475	1989	0	0	No motifs	no	no
Phytmed_4478	1541	0	0	No motifs	no	no
Phytmed_4497	953	0	0	No motifs	no	no
Phytmed_4499	1510	0	0	No motifs	no	no
Phytmed_4527	187	0	0	No motifs	no	no
Phytmed_4528	901	0	0	No motifs	no	no
Phytmed_4530	1347	0	0	No motifs	no	no
Phytmed_4531	1862	0	0	No motifs	no	no
Phytmed_4547	4598	0	0	No motifs	no	no
Phytmed_4548	846	0	0	No motifs	no	no
Phytmed_4576	1407	0	0	No motifs	no	no
Phytmed_4579	1879	0	0	No motifs	no	no
Phytmed_4582	520	0	0	No motifs	no	no
Phytmed_4584	1538	0	0	No motifs	no	no
Phytmed_4585	1581	0	0	No motifs	no	no
Phytmed_4588	1600	0	0	No motifs	no	no
Phytmed_4591	1761	0	0	No motifs	no	no
Phytmed_4606	1027	0	0	No motifs	no	no
Phytmed_4607	247	0	0	No motifs	no	no
Phytmed_4628	1578	0	0	No motifs	no	no
Phytmed_4637	834	0	0	No motifs	no	no
Phytmed_4642	449	0	0	No motifs	no	no
Phytmed_4668	2763	0	0	No motifs	no	no
Phytmed_4673	182	0	0	No motifs	no	no
Phytmed_4675	670	0	0	No motifs	no	no
Phytmed_4676	1432	0	0	No motifs	no	no
Phytmed_4688	518	0	0	No motifs	no	no
Phytmed_4690	1483	0	0	No motifs	no	no
Phytmed_4709	834	0	0	No motifs	no	no
Phytmed_4710	849	0	0	No motifs	no	no
Phytmed_4748	1475	0	0	No motifs	no	no
Phytmed_4752	214	0	0	No motifs	no	no
Phytmed_4755	396	0	0	No motifs	no	no
Phytmed_4757	365	0	0	No motifs	no	no
Phytmed_4758	1535	0	0	No motifs	no	no
Phytmed_4759	1534	0	0	No motifs	no	no
Phytmed_4764	1486	0	0	No motifs	no	no
Phytmed_4767	1168	0	0	No motifs	no	no
Phytmed_4783	1494	0	0	No motifs	no	no
Phytmed_4785	1118	0	0	No motifs	no	no
Phytmed_4786	164	0	0	No motifs	no	no
Phytmed_4787	272	0	0	No motifs	no	no
Phytmed_4789	2505	0	0	No motifs	no	no
Phytmed_4795	1854	0	0	No motifs	no	no
Phytmed_4796	1638	0	0	No motifs	no	no
Phytmed_4797	1344	0	0	No motifs	no	no
Phytmed_4799	1315	0	0	No motifs	no	no
Phytmed_4821	749	0	0	No motifs	no	no
Phytmed_4828	641	0	0	No motifs	no	no
Phytmed_4839	890	0	0	No motifs	no	no
Phytmed_4840	707	0	0	No motifs	no	no
Phytmed_4848	1441	0	0	No motifs	no	no
Phytmed_4883	752	0	0	No motifs	no	no
Phytmed_4884	531	0	0	No motifs	no	no
Phytmed_4886	322	0	0	No motifs	no	no
Phytmed_4902	1041	0	0	No motifs	no	no
Phytmed_4903	540	0	0	No motifs	no	no
Phytmed_4907	975	0	0	No motifs	no	no
Phytmed_4911	973	0	0	No motifs	no	no
Phytmed_4914	1283	0	0	No motifs	no	no
Phytmed_4918	746	0	0	No motifs	no	no
Phytmed_4935	1380	0	0	No motifs	no	no
Phytmed_4936	1305	0	0	No motifs	no	no
Phytmed_4953	1387	0	0	No motifs	no	no
Phytmed_4956	1485	0	0	No motifs	no	no
Phytmed_4964	1461	0	0	No motifs	no	no
Phytmed_4967	1604	0	0	No motifs	no	no
Phytmed_4969	1366	0	0	No motifs	no	no
Phytmed_4972	247	0	0	No motifs	no	no
Phytmed_4978	1448	0	0	No motifs	no	no
Phytmed_4979	876	0	0	No motifs	no	no
Phytmed_4982	1114	0	0	No motifs	no	no
Phytmed_4985	3199	0	0	No motifs	no	no
Phytmed_4996	2380	0	0	No motifs	no	no
Phytmed_5000	1090	0	0	No motifs	no	no
Phytmed_5001	1430	0	0	No motifs	no	no
Phytmed_5008	1390	0	0	No motifs	no	no
Phytmed_5010	1042	0	0	No motifs	no	no
Phytmed_5012	623	0	0	No motifs	no	no
Phytmed_5013	861	0	0	No motifs	no	no
Phytmed_5014	1421	0	0	No motifs	no	no
Phytmed_5017	2038	0	0	No motifs	no	no
Phytmed_5018	1513	0	0	No motifs	no	no
Phytmed_5031	1094	0	0	No motifs	no	no
Phytmed_5033	970	0	0	No motifs	no	no
Phytmed_5071	406	0	0	No motifs	no	no
Phytmed_5105	1090	0	0	No motifs	no	no
Phytmed_5111	1564	0	0	No motifs	no	no
Phytmed_5182	587	0	0	No motifs	no	no
Phytmed_5183	350	0	0	No motifs	no	no
Phytmed_5221	1036	0	0	No motifs	no	no
Phytmed_5223	1408	0	0	No motifs	no	no
Phytmed_5247	1945	0	0	No motifs	no	no
Phytmed_5249	1357	0	0	No motifs	no	no
Phytmed_5255	1306	0	0	No motifs	no	no
Phytmed_5277	1217	0	0	No motifs	no	no
Phytmed_5295	1077	0	0	No motifs	no	no
Phytmed_5299	836	0	0	No motifs	no	no
Phytmed_5300	1014	0	0	No motifs	no	no
Phytmed_5328	1366	0	0	No motifs	no	no
Phytmed_5329	1343	0	0	No motifs	no	no
Phytmed_5335	1342	0	0	No motifs	no	no
Phytmed_5339	655	0	0	No motifs	no	no
Phytmed_5341	1193	0	0	No motifs	no	no
Phytmed_5355	1425	0	0	No motifs	no	no
Phytmed_5361	1684	0	0	No motifs	no	no
Phytmed_5362	887	0	0	No motifs	no	no
Phytmed_5368	1193	0	0	No motifs	no	no
Phytmed_5370	2647	0	0	No motifs	no	no
Phytmed_5372	992	0	0	No motifs	no	no
Phytmed_5373	265	0	0	No motifs	no	no
Phytmed_5377	277	0	0	No motifs	no	no
Phytmed_5378	711	0	0	No motifs	no	no
Phytmed_5380	1614	0	0	No motifs	no	no
Phytmed_5382	1891	0	0	No motifs	no	no
Phytmed_5395	1555	0	0	No motifs	no	no
Phytmed_5402	2585	0	0	No motifs	no	no
Phytmed_5403	1085	0	0	No motifs	no	no
Phytmed_5408	2783	0	0	No motifs	no	no
Phytmed_5424	469	0	0	No motifs	no	no
Phytmed_5430	476	0	0	No motifs	no	no
Phytmed_5434	1554	0	0	No motifs	no	no
Phytmed_5439	1008	0	0	No motifs	no	no
Phytmed_5480	758	0	0	No motifs	no	no
Phytmed_5481	1420	0	0	No motifs	no	no
Phytmed_5486	1364	0	0	No motifs	no	no
Phytmed_5491	1101	0	0	No motifs	no	no
Phytmed_5525	556	0	0	No motifs	no	no
Phytmed_5526	463	0	0	No motifs	no	no
Phytmed_5528	567	0	0	No motifs	no	no
Phytmed_5529	768	0	0	No motifs	no	no
Phytmed_5530	121	0	0	No motifs	no	no
Phytmed_5562	316	0	0	No motifs	no	no
Phytmed_5563	568	0	0	No motifs	no	no
Phytmed_5564	242	0	0	No motifs	no	no
Phytmed_5571	277	0	0	No motifs	no	no
Phytmed_5572	390	0	0	No motifs	no	no
Phytmed_5577	2088	0	0	No motifs	no	no
Phytmed_5586	688	0	0	No motifs	no	no
Phytmed_5587	355	0	0	No motifs	no	no
Phytmed_5590	1256	0	0	No motifs	no	no
Phytmed_5594	858	0	0	No motifs	no	no
Phytmed_5600	705	0	0	No motifs	no	no
Phytmed_5601	2313	0	0	No motifs	no	no
Phytmed_5621	969	0	0	No motifs	no	no
Phytmed_5623	980	0	0	No motifs	no	no
Phytmed_5631	907	0	0	No motifs	no	no
Phytmed_5633	436	0	0	No motifs	no	no
Phytmed_5634	1320	0	0	No motifs	no	no
Phytmed_5635	1217	0	0	No motifs	no	no
Phytmed_5637	1238	0	0	No motifs	no	no
Phytmed_5640	1145	0	0	No motifs	no	no
Phytmed_5649	1662	0	0	No motifs	no	no
Phytmed_5656	1073	0	0	No motifs	no	no
Phytmed_5659	594	0	0	No motifs	no	no
Phytmed_5662	3715	0	0	No motifs	no	no
Phytmed_5670	622	0	0	No motifs	no	no
Phytmed_5677	1654	0	0	No motifs	no	no
Phytmed_5681	888	0	0	No motifs	no	no
Phytmed_5683	638	0	0	No motifs	no	no
Phytmed_5688	1162	0	0	No motifs	no	no
Phytmed_5695	1219	0	0	No motifs	no	no
Phytmed_5696	2297	0	0	No motifs	no	no
Phytmed_5698	760	0	0	No motifs	no	no
Phytmed_5709	578	0	0	No motifs	no	no
Phytmed_5711	285	0	0	No motifs	no	no
Phytmed_5713	1611	0	0	No motifs	no	no
Phytmed_5717	818	0	0	No motifs	no	no
Phytmed_5718	1396	0	0	No motifs	no	no
Phytmed_5724	1917	0	0	No motifs	no	no
Phytmed_5759	761	0	0	No motifs	no	no
Phytmed_5760	2164	0	0	No motifs	no	no
Phytmed_5762	1628	0	0	No motifs	no	no
Phytmed_5771	1130	0	0	No motifs	no	no
Phytmed_5772	796	0	0	No motifs	no	no
Phytmed_5773	804	0	0	No motifs	no	no
Phytmed_5775	330	0	0	No motifs	no	no
Phytmed_5778	1368	0	0	No motifs	no	no
Phytmed_5781	1668	0	0	No motifs	no	no
Phytmed_5783	1401	0	0	No motifs	no	no
Phytmed_5785	1149	0	0	No motifs	no	no
Phytmed_5786	677	0	0	No motifs	no	no
Phytmed_5791	1416	0	0	No motifs	no	no
Phytmed_5792	1868	0	0	No motifs	no	no
Phytmed_5801	1737	0	0	No motifs	no	no
Phytmed_5804	1186	0	0	No motifs	no	no
Phytmed_5805	1099	0	0	No motifs	no	no
Phytmed_5806	190	0	0	No motifs	no	no
Phytmed_5867	246	0	0	No motifs	no	no
Phytmed_5868	220	0	0	No motifs	no	no
Phytmed_5869	121	0	0	No motifs	no	no
Phytmed_5870	390	0	0	No motifs	no	no
Phytmed_5871	230	0	0	No motifs	no	no
Phytmed_5872	764	0	0	No motifs	no	no
Phytmed_5894	2270	0	0	No motifs	no	no
Phytmed_5897	1249	0	0	No motifs	no	no
Phytmed_5901	926	0	0	No motifs	no	no
Phytmed_5923	304	0	0	No motifs	no	no
Phytmed_5924	2967	0	0	No motifs	no	no
Phytmed_5925	1074	0	0	No motifs	no	no
Phytmed_5962	1671	0	0	No motifs	no	no
Phytmed_5964	1213	0	0	No motifs	no	no
Phytmed_5966	390	0	0	No motifs	no	no
Phytmed_5972	1380	0	0	No motifs	no	no
Phytmed_5986	1198	0	0	No motifs	no	no
Phytmed_5988	1089	0	0	No motifs	no	no
Phytmed_5989	1934	0	0	No motifs	no	no
Phytmed_5991	869	0	0	No motifs	no	no
Phytmed_5993	1710	0	0	No motifs	no	no
Phytmed_6067	1747	0	0	No motifs	no	no
Phytmed_6086	146	0	0	No motifs	no	no
Phytmed_6087	611	0	0	No motifs	no	no
Phytmed_6090	1393	0	0	No motifs	no	no
Phytmed_6095	748	0	0	No motifs	no	no
Phytmed_6101	340	0	0	No motifs	no	no
Phytmed_6102	452	0	0	No motifs	no	no
Phytmed_6104	515	0	0	No motifs	no	no
Phytmed_6105	865	0	0	No motifs	no	no
Phytmed_6106	722	0	0	No motifs	no	no
Phytmed_6107	335	0	0	No motifs	no	no
Phytmed_6108	1119	0	0	No motifs	no	no
Phytmed_6109	1112	0	0	No motifs	no	no
Phytmed_6110	90	0	0	No motifs	no	no
Phytmed_6111	479	0	0	No motifs	no	no
Phytmed_6130	297	0	0	No motifs	no	no
Phytmed_6131	2970	0	0	No motifs	no	no
Phytmed_6142	256	0	0	No motifs	no	no
Phytmed_6143	1401	0	0	No motifs	no	no
Phytmed_6145	1556	0	0	No motifs	no	no
Phytmed_6149	767	0	0	No motifs	no	no
Phytmed_6151	243	0	0	No motifs	no	no
Phytmed_6152	1227	0	0	No motifs	no	no
Phytmed_6155	243	0	0	No motifs	no	no
Phytmed_6159	1736	0	0	No motifs	no	no
Phytmed_6160	1249	0	0	No motifs	no	no
Phytmed_6162	289	0	0	No motifs	no	no
Phytmed_6166	120	0	0	No motifs	no	no
Phytmed_6186	1086	0	0	No motifs	no	no
Phytmed_6190	2324	0	0	No motifs	no	no
Phytmed_6293	974	0	0	No motifs	no	no
Phytmed_6294	1428	0	0	No motifs	no	no
Phytmed_6374	1530	0	0	No motifs	no	no
Phytmed_6375	1676	0	0	No motifs	no	no
Phytmed_6378	502	0	0	No motifs	no	no
Phytmed_6384	899	0	0	No motifs	no	no
Phytmed_6392	354	0	0	No motifs	no	no
Phytmed_6397	1032	0	0	No motifs	no	no
Phytmed_6401	1770	0	0	No motifs	no	no
Phytmed_6428	1446	0	0	No motifs	no	no
Phytmed_6433	937	0	0	No motifs	no	no
Phytmed_6435	1368	0	0	No motifs	no	no
Phytmed_6436	643	0	0	No motifs	no	no
Phytmed_6437	303	0	0	No motifs	no	no
Phytmed_6438	1301	0	0	No motifs	no	no
Phytmed_6439	500	0	0	No motifs	no	no
Phytmed_6448	1453	0	0	No motifs	no	no
Phytmed_6463	277	0	0	No motifs	no	no
Phytmed_6464	2288	0	0	No motifs	no	no
Phytmed_6468	2464	0	0	No motifs	no	no
Phytmed_6469	565	0	0	No motifs	no	no
Phytmed_6470	908	0	0	No motifs	no	no
Phytmed_6476	1102	0	0	No motifs	no	no
Phytmed_6477	454	0	0	No motifs	no	no
Phytmed_6483	348	0	0	No motifs	no	no
Phytmed_6484	428	0	0	No motifs	no	no
Phytmed_6485	473	0	0	No motifs	no	no
Phytmed_6489	1072	0	0	No motifs	no	no
Phytmed_6491	1765	0	0	No motifs	no	no
Phytmed_6514	881	0	0	No motifs	no	no
Phytmed_6518	1150	0	0	No motifs	no	no
Phytmed_6574	1231	0	0	No motifs	no	no
Phytmed_6580	1094	0	0	No motifs	no	no
Phytmed_6586	1072	0	0	No motifs	no	no
Phytmed_6587	1592	0	0	No motifs	no	no
Phytmed_6588	1125	0	0	No motifs	no	no
Phytmed_6596	858	0	0	No motifs	no	no
Phytmed_6597	1397	0	0	No motifs	no	no
Phytmed_6598	195	0	0	No motifs	no	no
Phytmed_6600	543	0	0	No motifs	no	no
Phytmed_6602	470	0	0	No motifs	no	no
Phytmed_6605	435	0	0	No motifs	no	no
Phytmed_6609	1591	0	0	No motifs	no	no
Phytmed_6619	1073	0	0	No motifs	no	no
Phytmed_6623	1354	0	0	No motifs	no	no
Phytmed_6636	1033	0	0	No motifs	no	no
Phytmed_6643	831	0	0	No motifs	no	no
Phytmed_6644	191	0	0	No motifs	no	no
Phytmed_6645	985	0	0	No motifs	no	no
Phytmed_6650	428	0	0	No motifs	no	no
Phytmed_6651	634	0	0	No motifs	no	no
Phytmed_6652	385	0	0	No motifs	no	no
Phytmed_6654	212	0	0	No motifs	no	no
Phytmed_6657	386	0	0	No motifs	no	no
Phytmed_6658	621	0	0	No motifs	no	no
Phytmed_6659	1842	0	0	No motifs	no	no
Phytmed_6666	1202	0	0	No motifs	no	no
Phytmed_6667	1411	0	0	No motifs	no	no
Phytmed_6675	260	0	0	No motifs	no	no
Phytmed_6676	1584	0	0	No motifs	no	no
Phytmed_6678	384	0	0	No motifs	no	no
Phytmed_6679	798	0	0	No motifs	no	no
Phytmed_6683	396	0	0	No motifs	no	no
Phytmed_6684	471	0	0	No motifs	no	no
Phytmed_6686	1397	0	0	No motifs	no	no
Phytmed_6688	815	0	0	No motifs	no	no
Phytmed_6697	998	0	0	No motifs	no	no
Phytmed_6705	1064	0	0	No motifs	no	no
Phytmed_6706	1231	0	0	No motifs	no	no
Phytmed_6711	1455	0	0	No motifs	no	no
Phytmed_6715	1206	0	0	No motifs	no	no
Phytmed_6727	1288	0	0	No motifs	no	no
Phytmed_6732	993	0	0	No motifs	no	no
Phytmed_6734	97	0	0	No motifs	no	no
Phytmed_6736	1003	0	0	No motifs	no	no
Phytmed_6737	829	0	0	No motifs	no	no
Phytmed_6740	1132	0	0	No motifs	no	no
Phytmed_6746	665	0	0	No motifs	no	no
Phytmed_6753	1949	0	0	No motifs	no	no
Phytmed_6777	2010	0	0	No motifs	no	no
Phytmed_6780	811	0	0	No motifs	no	no
Phytmed_6786	1297	0	0	No motifs	no	no
Phytmed_6795	1837	0	0	No motifs	no	no
Phytmed_6847	1379	0	0	No motifs	no	no
Phytmed_6848	972	0	0	No motifs	no	no
Phytmed_6869	3520	0	0	No motifs	no	no
Phytmed_6871	1181	0	0	No motifs	no	no
Phytmed_6878	1078	0	0	No motifs	no	no
Phytmed_6882	1960	0	0	No motifs	no	no
Phytmed_6906	1141	0	0	No motifs	no	no
Phytmed_6911	1214	0	0	No motifs	no	no
Phytmed_6915	993	0	0	No motifs	no	no
Phytmed_6916	334	0	0	No motifs	no	no
Phytmed_6921	1870	0	0	No motifs	no	no
Phytmed_6922	1526	0	0	No motifs	no	no
Phytmed_6936	1372	0	0	No motifs	no	no
Phytmed_6950	635	0	0	No motifs	no	no
Phytmed_6952	1182	0	0	No motifs	no	no
Phytmed_6953	3149	0	0	No motifs	no	no
Phytmed_6956	793	0	0	No motifs	no	no
Phytmed_6957	301	0	0	No motifs	no	no
Phytmed_6960	302	0	0	No motifs	no	no
Phytmed_6964	1655	0	0	No motifs	no	no
Phytmed_6976	1458	0	0	No motifs	no	no
Phytmed_6977	1377	0	0	No motifs	no	no
Phytmed_6992	340	0	0	No motifs	no	no
Phytmed_7048	1329	0	0	No motifs	no	no
Phytmed_7050	1228	0	0	No motifs	no	no
Phytmed_7073	285	0	0	No motifs	no	no
Phytmed_7087	1313	0	0	No motifs	no	no
Phytmed_7089	1819	0	0	No motifs	no	no
Phytmed_7121	1956	0	0	No motifs	no	no
Phytmed_7129	1751	0	0	No motifs	no	no
Phytmed_7132	1598	0	0	No motifs	no	no
Phytmed_7135	1747	0	0	No motifs	no	no
Phytmed_7139	942	0	0	No motifs	no	no
Phytmed_7143	1281	0	0	No motifs	no	no
Phytmed_7158	1672	0	0	No motifs	no	no
Phytmed_7165	516	0	0	No motifs	no	no
Phytmed_7166	1496	0	0	No motifs	no	no
Phytmed_7168	517	0	0	No motifs	no	no
Phytmed_7181	278	0	0	No motifs	no	no
Phytmed_7182	2216	0	0	No motifs	no	no
Phytmed_7184	1993	0	0	No motifs	no	no
Phytmed_7187	1735	0	0	No motifs	no	no
Phytmed_7193	1330	0	0	No motifs	no	no
Phytmed_7196	1416	0	0	No motifs	no	no
Phytmed_7198	1416	0	0	No motifs	no	no
Phytmed_7200	852	0	0	No motifs	no	no
Phytmed_7203	726	0	0	No motifs	no	no
Phytmed_7215	1429	0	0	No motifs	no	no
Phytmed_7220	1233	0	0	No motifs	no	no
Phytmed_7252	2580	0	0	No motifs	no	no
Phytmed_7283	830	0	0	No motifs	no	no
Phytmed_7293	1353	0	0	No motifs	no	no
Phytmed_7294	952	0	0	No motifs	no	no
Phytmed_7296	1433	0	0	No motifs	no	no
Phytmed_7298	3050	0	0	No motifs	no	no
Phytmed_7300	1744	0	0	No motifs	no	no
Phytmed_7304	1683	0	0	No motifs	no	no
Phytmed_7305	1247	0	0	No motifs	no	no
Phytmed_7306	1292	0	0	No motifs	no	no
Phytmed_7314	1195	0	0	No motifs	no	no
Phytmed_7315	782	0	0	No motifs	no	no
Phytmed_7317	499	0	0	No motifs	no	no
Phytmed_7318	1266	0	0	No motifs	no	no
Phytmed_7324	1443	0	0	No motifs	no	no
Phytmed_7325	2084	0	0	No motifs	no	no
Phytmed_7326	901	0	0	No motifs	no	no
Phytmed_7328	1748	0	0	No motifs	no	no
Phytmed_7329	1335	0	0	No motifs	no	no
Phytmed_7330	1202	0	0	No motifs	no	no
Phytmed_7351	413	0	0	No motifs	no	no
Phytmed_7355	975	0	0	No motifs	no	no
Phytmed_7357	882	0	0	No motifs	no	no
Phytmed_7358	432	0	0	No motifs	no	no
Phytmed_7376	1703	0	0	No motifs	no	no
Phytmed_7393	2185	0	0	No motifs	no	no
Phytmed_7404	1528	0	0	No motifs	no	no
Phytmed_7405	1266	0	0	No motifs	no	no
Phytmed_7406	1576	0	0	No motifs	no	no
Phytmed_7420	1583	0	0	No motifs	no	no
Phytmed_7421	1380	0	0	No motifs	no	no
Phytmed_7426	1900	0	0	No motifs	no	no
Phytmed_7430	2104	0	0	No motifs	no	no
Phytmed_7441	2108	0	0	No motifs	no	no
Phytmed_7447	980	0	0	No motifs	no	no
Phytmed_7463	1540	0	0	No motifs	no	no
Phytmed_7466	1651	0	0	No motifs	no	no
Phytmed_7498	1370	0	0	No motifs	no	no
Phytmed_7500	723	0	0	No motifs	no	no
Phytmed_7505	394	0	0	No motifs	no	no
Phytmed_7508	348	0	0	No motifs	no	no
Phytmed_7509	829	0	0	No motifs	no	no
Phytmed_7564	1272	0	0	No motifs	no	no
Phytmed_7568	1168	0	0	No motifs	no	no
Phytmed_7571	729	0	0	No motifs	no	no
Phytmed_7572	802	0	0	No motifs	no	no
Phytmed_7577	1079	0	0	No motifs	no	no
Phytmed_7580	1405	0	0	No motifs	no	no
Phytmed_7625	646	0	0	No motifs	no	no
Phytmed_7626	480	0	0	No motifs	no	no
Phytmed_7627	408	0	0	No motifs	no	no
Phytmed_7628	1855	0	0	No motifs	no	no
Phytmed_7636	805	0	0	No motifs	no	no
Phytmed_7645	1386	0	0	No motifs	no	no
Phytmed_7651	140	0	0	No motifs	no	no
Phytmed_7653	1278	0	0	No motifs	no	no
Phytmed_7670	1499	0	0	No motifs	no	no
Phytmed_7683	1148	0	0	No motifs	no	no
Phytmed_7685	1113	0	0	No motifs	no	no
Phytmed_7692	333	0	0	No motifs	no	no
Phytmed_7693	703	0	0	No motifs	no	no
Phytmed_7696	841	0	0	No motifs	no	no
Phytmed_7714	1372	0	0	No motifs	no	no
Phytmed_7718	1057	0	0	No motifs	no	no
Phytmed_7719	1121	0	0	No motifs	no	no
Phytmed_7729	1310	0	0	No motifs	no	no
Phytmed_7732	2332	0	0	No motifs	no	no
Phytmed_7733	1978	0	0	No motifs	no	no
Phytmed_7775	2167	0	0	No motifs	no	no
Phytmed_7817	1785	0	0	No motifs	no	no
Phytmed_7818	748	0	0	No motifs	no	no
Phytmed_7821	953	0	0	No motifs	no	no
Phytmed_7824	1566	0	0	No motifs	no	no
Phytmed_7827	1607	0	0	No motifs	no	no
Phytmed_7829	910	0	0	No motifs	no	no
Phytmed_7843	1614	0	0	No motifs	no	no
Phytmed_7868	1516	0	0	No motifs	no	no
Phytmed_7870	233	0	0	No motifs	no	no
Phytmed_7871	694	0	0	No motifs	no	no
Phytmed_7874	1381	0	0	No motifs	no	no
Phytmed_7878	719	0	0	No motifs	no	no
Phytmed_7879	499	0	0	No motifs	no	no
Phytmed_7885	1218	0	0	No motifs	no	no
Phytmed_7918	982	0	0	No motifs	no	no
Phytmed_7930	1369	0	0	No motifs	no	no
Phytmed_7931	594	0	0	No motifs	no	no
Phytmed_7932	1456	0	0	No motifs	no	no
Phytmed_7963	322	0	0	No motifs	no	no
Phytmed_7964	230	0	0	No motifs	no	no
Phytmed_7966	1528	0	0	No motifs	no	no
Phytmed_7973	966	0	0	No motifs	no	no
Phytmed_7975	808	0	0	No motifs	no	no
Phytmed_7976	487	0	0	No motifs	no	no
Phytmed_7977	451	0	0	No motifs	no	no
Phytmed_7978	179	0	0	No motifs	no	no
Phytmed_7979	777	0	0	No motifs	no	no
Phytmed_7981	1131	0	0	No motifs	no	no
Phytmed_8003	1050	0	0	No motifs	no	no
Phytmed_8019	1765	0	0	No motifs	no	no
Phytmed_8023	364	0	0	No motifs	no	no
Phytmed_8026	1154	0	0	No motifs	no	no
Phytmed_8045	1493	0	0	No motifs	no	no
Phytmed_8074	1468	0	0	No motifs	no	no
Phytmed_8084	1270	0	0	No motifs	no	no
Phytmed_8088	1246	0	0	No motifs	no	no
Phytmed_8092	266	0	0	No motifs	no	no
Phytmed_8102	1203	0	0	No motifs	no	no
Phytmed_8105	1331	0	0	No motifs	no	no
Phytmed_8108	863	0	0	No motifs	no	no
Phytmed_8109	753	0	0	No motifs	no	no
Phytmed_8110	1445	0	0	No motifs	no	no
Phytmed_8111	3110	0	0	No motifs	no	no
Phytmed_8142	1574	0	0	No motifs	no	no
Phytmed_8144	269	0	0	No motifs	no	no
Phytmed_8145	764	0	0	No motifs	no	no
Phytmed_8151	1641	0	0	No motifs	no	no
Phytmed_8177	1017	0	0	No motifs	no	no
Phytmed_8193	1995	0	0	No motifs	no	no
Phytmed_8195	564	0	0	No motifs	no	no
Phytmed_8199	1234	0	0	No motifs	no	no
Phytmed_8234	1862	0	0	No motifs	no	no
Phytmed_8238	927	0	0	No motifs	no	no
Phytmed_8240	848	0	0	No motifs	no	no
Phytmed_8241	1397	0	0	No motifs	no	no
Phytmed_8243	1155	0	0	No motifs	no	no
Phytmed_8245	262	0	0	No motifs	no	no
Phytmed_8246	890	0	0	No motifs	no	no
Phytmed_8254	2341	0	0	No motifs	no	no
Phytmed_8265	1650	0	0	No motifs	no	no
Phytmed_8269	1523	0	0	No motifs	no	no
Phytmed_8270	1422	0	0	No motifs	no	no
Phytmed_8313	3029	0	0	No motifs	no	no
Phytmed_8320	1841	0	0	No motifs	no	no
Phytmed_8326	1194	0	0	No motifs	no	no
Phytmed_8327	466	0	0	No motifs	no	no
Phytmed_8331	1984	0	0	No motifs	no	no
Phytmed_8360	503	0	0	No motifs	no	no
Phytmed_8361	656	0	0	No motifs	no	no
Phytmed_8362	1514	0	0	No motifs	no	no
Phytmed_8363	602	0	0	No motifs	no	no
Phytmed_8365	2188	0	0	No motifs	no	no
Phytmed_8368	1193	0	0	No motifs	no	no
Phytmed_8376	1222	0	0	No motifs	no	no
Phytmed_8377	1097	0	0	No motifs	no	no
Phytmed_8384	1223	0	0	No motifs	no	no
Phytmed_8387	416	0	0	No motifs	no	no
Phytmed_8388	1001	0	0	No motifs	no	no
Phytmed_8389	1603	0	0	No motifs	no	no
Phytmed_8391	562	0	0	No motifs	no	no
Phytmed_8437	1593	0	0	No motifs	no	no
Phytmed_8438	358	0	0	No motifs	no	no
Phytmed_8439	971	0	0	No motifs	no	no
Phytmed_8484	1825	0	0	No motifs	no	no
Phytmed_8487	1094	0	0	No motifs	no	no
Phytmed_8489	1416	0	0	No motifs	no	no
Phytmed_8491	1351	0	0	No motifs	no	no
Phytmed_8516	1676	0	0	No motifs	no	no
Phytmed_8518	2462	0	0	No motifs	no	no
Phytmed_8521	1100	0	0	No motifs	no	no
Phytmed_8531	537	0	0	No motifs	no	no
Phytmed_8532	546	0	0	No motifs	no	no
Phytmed_8563	1045	0	0	No motifs	no	no
Phytmed_8568	2285	0	0	No motifs	no	no
Phytmed_8575	2002	0	0	No motifs	no	no
Phytmed_8642	2760	0	0	No motifs	no	no
Phytmed_8651	1050	0	0	No motifs	no	no
Phytmed_8659	1582	0	0	No motifs	no	no
Phytmed_8661	189	0	0	No motifs	no	no
Phytmed_8662	571	0	0	No motifs	no	no
Phytmed_8665	1261	0	0	No motifs	no	no
Phytmed_8668	3836	0	0	No motifs	no	no
Phytmed_8674	285	0	0	No motifs	no	no
Phytmed_8675	1010	0	0	No motifs	no	no
Phytmed_8676	476	0	0	No motifs	no	no
Phytmed_8678	712	0	0	No motifs	no	no
Phytmed_8679	1057	0	0	No motifs	no	no
Phytmed_8684	1455	0	0	No motifs	no	no
Phytmed_8687	3265	0	0	No motifs	no	no
Phytmed_8699	1196	0	0	No motifs	no	no
Phytmed_8702	1047	0	0	No motifs	no	no
Phytmed_8704	1171	0	0	No motifs	no	no
Phytmed_8706	1449	0	0	No motifs	no	no
Phytmed_8707	220	0	0	No motifs	no	no
Phytmed_8708	954	0	0	No motifs	no	no
Phytmed_8709	220	0	0	No motifs	no	no
Phytmed_8710	877	0	0	No motifs	no	no
Phytmed_8711	1253	0	0	No motifs	no	no
Phytmed_8714	974	0	0	No motifs	no	no
Phytmed_8738	1288	0	0	No motifs	no	no
Phytmed_8740	325	0	0	No motifs	no	no
Phytmed_8821	912	0	0	No motifs	no	no
Phytmed_8855	514	0	0	No motifs	no	no
Phytmed_8856	169	0	0	No motifs	no	no
Phytmed_8857	773	0	0	No motifs	no	no
Phytmed_8858	739	0	0	No motifs	no	no
Phytmed_8859	640	0	0	No motifs	no	no
Phytmed_8870	1838	0	0	No motifs	no	no
Phytmed_8873	1908	0	0	No motifs	no	no
Phytmed_8874	1027	0	0	No motifs	no	no
Phytmed_8875	855	0	0	No motifs	no	no
Phytmed_8899	1263	0	0	No motifs	no	no
Phytmed_8904	1344	0	0	No motifs	no	no
Phytmed_8914	395	0	0	No motifs	no	no
Phytmed_8916	870	0	0	No motifs	no	no
Phytmed_8918	1874	0	0	No motifs	no	no
Phytmed_8919	1879	0	0	No motifs	no	no
Phytmed_8922	1069	0	0	No motifs	no	no
Phytmed_8923	993	0	0	No motifs	no	no
Phytmed_8926	957	0	0	No motifs	no	no
Phytmed_8933	1725	0	0	No motifs	no	no
Phytmed_8938	1043	0	0	No motifs	no	no
Phytmed_8945	993	0	0	No motifs	no	no
Phytmed_8946	1055	0	0	No motifs	no	no
Phytmed_8947	904	0	0	No motifs	no	no
Phytmed_8948	443	0	0	No motifs	no	no
Phytmed_8950	677	0	0	No motifs	no	no
Phytmed_8951	697	0	0	No motifs	no	no
Phytmed_8952	650	0	0	No motifs	no	no
Phytmed_8957	1728	0	0	No motifs	no	no
Phytmed_8960	2326	0	0	No motifs	no	no
Phytmed_8961	985	0	0	No motifs	no	no
Phytmed_9019	1022	0	0	No motifs	no	no
Phytmed_9025	1091	0	0	No motifs	no	no
Phytmed_9026	1972	0	0	No motifs	no	no
Phytmed_9027	1455	0	0	No motifs	no	no
Phytmed_9037	672	0	0	No motifs	no	no
Phytmed_9053	1004	0	0	No motifs	no	no
Phytmed_9055	1520	0	0	No motifs	no	no
Phytmed_9061	1143	0	0	No motifs	no	no
Phytmed_9068	1837	0	0	No motifs	no	no
Phytmed_9072	2442	0	0	No motifs	no	no
Phytmed_9087	1454	0	0	No motifs	no	no
Phytmed_9095	1093	0	0	No motifs	no	no
Phytmed_9099	804	0	0	No motifs	no	no
Phytmed_9100	1014	0	0	No motifs	no	no
Phytmed_9152	939	0	0	No motifs	no	no
Phytmed_9154	2391	0	0	No motifs	no	no
Phytmed_9162	3454	0	0	No motifs	no	no
Phytmed_9163	295	0	0	No motifs	no	no
Phytmed_9166	1264	0	0	No motifs	no	no
Phytmed_9171	1352	0	0	No motifs	no	no
Phytmed_9174	858	0	0	No motifs	no	no
Phytmed_9175	2364	0	0	No motifs	no	no
Phytmed_9191	1211	0	0	No motifs	no	no
Phytmed_9194	415	0	0	No motifs	no	no
Phytmed_9196	426	0	0	No motifs	no	no
Phytmed_9197	124	0	0	No motifs	no	no
Phytmed_9199	761	0	0	No motifs	no	no
Phytmed_9324	1772	0	0	No motifs	no	no
Phytmed_9325	1048	0	0	No motifs	no	no
Phytmed_9328	1554	0	0	No motifs	no	no
Phytmed_9330	751	0	0	No motifs	no	no
Phytmed_9348	1191	0	0	No motifs	no	no
Phytmed_9349	844	0	0	No motifs	no	no
Phytmed_9352	1607	0	0	No motifs	no	no
Phytmed_9392	1539	0	0	No motifs	no	no
Phytmed_9393	855	0	0	No motifs	no	no
Phytmed_9395	671	0	0	No motifs	no	no
Phytmed_9400	1096	0	0	No motifs	no	no
Phytmed_9426	1243	0	0	No motifs	no	no
Phytmed_9427	1232	0	0	No motifs	no	no
Phytmed_9447	489	0	0	No motifs	no	no
Phytmed_9449	1082	0	0	No motifs	no	no
Phytmed_9472	693	0	0	No motifs	no	no
Phytmed_9485	1854	0	0	No motifs	no	no
Phytmed_9486	749	0	0	No motifs	no	no
Phytmed_9518	1595	0	0	No motifs	no	no
Phytmed_9519	948	0	0	No motifs	no	no
Phytmed_9520	880	0	0	No motifs	no	no
Phytmed_9521	845	0	0	No motifs	no	no
Phytmed_9522	903	0	0	No motifs	no	no
Phytmed_9523	903	0	0	No motifs	no	no
Phytmed_9606	864	0	0	No motifs	no	no
Phytmed_9635	504	0	0	No motifs	no	no
Phytmed_9636	583	0	0	No motifs	no	no
Phytmed_9638	1203	0	0	No motifs	no	no
Phytmed_9642	1652	0	0	No motifs	no	no
Phytmed_9647	1321	0	0	No motifs	no	no
Phytmed_9656	1901	0	0	No motifs	no	no
Phytmed_9693	1982	0	0	No motifs	no	no
Phytmed_9716	668	0	0	No motifs	no	no
Phytmed_9749	2003	0	0	No motifs	no	no
Phytmed_9776	810	0	0	No motifs	no	no
Phytmed_9778	1585	0	0	No motifs	no	no
Phytmed_9780	348	0	0	No motifs	no	no
Phytmed_9781	395	0	0	No motifs	no	no
Phytmed_9783	1265	0	0	No motifs	no	no
Phytmed_9784	1860	0	0	No motifs	no	no
Phytmed_9801	2213	0	0	No motifs	no	no
Phytmed_9811	1365	0	0	No motifs	no	no
Phytmed_9832	1419	0	0	No motifs	no	no
Phytmed_9866	954	0	0	No motifs	no	no
Phytmed_9909	412	0	0	No motifs	no	no
Phytmed_9910	385	0	0	No motifs	no	no
Phytmed_9911	419	0	0	No motifs	no	no
Phytmed_9978	1215	0	0	No motifs	no	no
Phytmed_9979	233	0	0	No motifs	no	no
Phytmed_9982	431	0	0	No motifs	no	no
Phytmed_9983	286	0	0	No motifs	no	no
Phytmed_9984	711	0	0	No motifs	no	no
Phytmed_9985	1186	0	0	No motifs	no	no
Phytmed_10018	1071	0	0	No motifs	no	no
Phytmed_10019	762	0	0	No motifs	no	no
Phytmed_10032	1628	0	0	No motifs	no	no
Phytmed_10060	535	0	0	No motifs	no	no
Phytmed_10065	1604	0	0	No motifs	no	no
Phytmed_10067	3232	0	0	No motifs	no	no
Phytmed_10086	1003	0	0	No motifs	no	no
Phytmed_10090	2134	0	0	No motifs	no	no
Phytmed_10116	1773	0	0	No motifs	no	no
Phytmed_10120	1302	0	0	No motifs	no	no
Phytmed_10121	1867	0	0	No motifs	no	no
Phytmed_10124	605	0	0	No motifs	no	no
Phytmed_10128	1349	0	0	No motifs	no	no
Phytmed_10135	763	0	0	No motifs	no	no
Phytmed_10138	1487	0	0	No motifs	no	no
Phytmed_10139	1097	0	0	No motifs	no	no
Phytmed_10144	339	0	0	No motifs	no	no
Phytmed_10157	686	0	0	No motifs	no	no
Phytmed_10159	2429	0	0	No motifs	no	no
Phytmed_10160	1663	0	0	No motifs	no	no
Phytmed_10161	1608	0	0	No motifs	no	no
Phytmed_10217	741	0	0	No motifs	no	no
Phytmed_10218	529	0	0	No motifs	no	no
Phytmed_10244	1039	0	0	No motifs	no	no
Phytmed_10245	686	0	0	No motifs	no	no
Phytmed_10246	359	0	0	No motifs	no	no
Phytmed_10247	1205	0	0	No motifs	no	no
Phytmed_10261	1210	0	0	No motifs	no	no
Phytmed_10289	1454	0	0	No motifs	no	no
Phytmed_10293	1021	0	0	No motifs	no	no
Phytmed_10301	1529	0	0	No motifs	no	no
Phytmed_10302	562	0	0	No motifs	no	no
Phytmed_10304	398	0	0	No motifs	no	no
Phytmed_10321	1367	0	0	No motifs	no	no
Phytmed_10322	1936	0	0	No motifs	no	no
Phytmed_10325	855	0	0	No motifs	no	no
Phytmed_10336	778	0	0	No motifs	no	no
Phytmed_10338	2354	0	0	No motifs	no	no
Phytmed_10340	508	0	0	No motifs	no	no
Phytmed_10351	780	0	0	No motifs	no	no
Phytmed_10352	1881	0	0	No motifs	no	no
Phytmed_10354	365	0	0	No motifs	no	no
Phytmed_10356	1560	0	0	No motifs	no	no
Phytmed_10358	604	0	0	No motifs	no	no
Phytmed_10361	715	0	0	No motifs	no	no
Phytmed_10388	1391	0	0	No motifs	no	no
Phytmed_10389	2378	0	0	No motifs	no	no
Phytmed_10400	2891	0	0	No motifs	no	no
Phytmed_10403	1575	0	0	No motifs	no	no
Phytmed_10404	556	0	0	No motifs	no	no
Phytmed_10405	1348	0	0	No motifs	no	no
Phytmed_10418	1709	0	0	No motifs	no	no
Phytmed_10422	1863	0	0	No motifs	no	no
Phytmed_10432	1822	0	0	No motifs	no	no
Phytmed_10442	837	0	0	No motifs	no	no
Phytmed_10443	753	0	0	No motifs	no	no
Phytmed_10444	1546	0	0	No motifs	no	no
Phytmed_10454	1797	0	0	No motifs	no	no
Phytmed_10459	1062	0	0	No motifs	no	no
Phytmed_10481	1238	0	0	No motifs	no	no
Phytmed_10483	193	0	0	No motifs	no	no
Phytmed_10484	522	0	0	No motifs	no	no
Phytmed_10498	2929	0	0	No motifs	no	no
Phytmed_10499	1307	0	0	No motifs	no	no
Phytmed_10505	1450	0	0	No motifs	no	no
Phytmed_10519	350	0	0	No motifs	no	no
Phytmed_10521	974	0	0	No motifs	no	no
Phytmed_10522	1179	0	0	No motifs	no	no
Phytmed_10523	290	0	0	No motifs	no	no
Phytmed_10537	1330	0	0	No motifs	no	no
Phytmed_10541	1065	0	0	No motifs	no	no
Phytmed_10567	1152	0	0	No motifs	no	no
Phytmed_10570	704	0	0	No motifs	no	no
Phytmed_10571	341	0	0	No motifs	no	no
Phytmed_10574	948	0	0	No motifs	no	no
Phytmed_10575	2373	0	0	No motifs	no	no
Phytmed_10576	347	0	0	No motifs	no	no
Phytmed_10585	1219	0	0	No motifs	no	no
Phytmed_10587	637	0	0	No motifs	no	no
Phytmed_10589	1266	0	0	No motifs	no	no
Phytmed_10593	1875	0	0	No motifs	no	no
Phytmed_10600	1830	0	0	No motifs	no	no
Phytmed_10603	649	0	0	No motifs	no	no
Phytmed_10630	703	0	0	No motifs	no	no
Phytmed_10635	2186	0	0	No motifs	no	no
Phytmed_10638	1653	0	0	No motifs	no	no
Phytmed_10653	337	0	0	No motifs	no	no
Phytmed_10654	775	0	0	No motifs	no	no
Phytmed_10668	1332	0	0	No motifs	no	no
Phytmed_10689	1164	0	0	No motifs	no	no
Phytmed_10690	210	0	0	No motifs	no	no
Phytmed_10691	1089	0	0	No motifs	no	no
Phytmed_10692	493	0	0	No motifs	no	no
Phytmed_10718	1370	0	0	No motifs	no	no
Phytmed_10719	1344	0	0	No motifs	no	no
Phytmed_10721	1312	0	0	No motifs	no	no
Phytmed_10749	1024	0	0	No motifs	no	no
Phytmed_10751	1579	0	0	No motifs	no	no
Phytmed_10787	782	0	0	No motifs	no	no
Phytmed_10788	418	0	0	No motifs	no	no
Phytmed_10813	1222	0	0	No motifs	no	no
Phytmed_10816	2342	0	0	No motifs	no	no
Phytmed_10821	1346	0	0	No motifs	no	no
Phytmed_10822	1107	0	0	No motifs	no	no
Phytmed_10832	1533	0	0	No motifs	no	no
Phytmed_10846	412	0	0	No motifs	no	no
Phytmed_10848	244	0	0	No motifs	no	no
Phytmed_10849	244	0	0	No motifs	no	no
Phytmed_10850	244	0	0	No motifs	no	no
Phytmed_10852	1647	0	0	No motifs	no	no
Phytmed_10922	377	0	0	No motifs	no	no
Phytmed_10923	1134	0	0	No motifs	no	no
Phytmed_10936	677	0	0	No motifs	no	no
Phytmed_10953	115	0	0	No motifs	no	no
Phytmed_10954	266	0	0	No motifs	no	no
Phytmed_10955	882	0	0	No motifs	no	no
Phytmed_10976	722	0	0	No motifs	no	no
Phytmed_10978	824	0	0	No motifs	no	no
Phytmed_10980	798	0	0	No motifs	no	no
Phytmed_10981	561	0	0	No motifs	no	no
Phytmed_10982	2055	0	0	No motifs	no	no
Phytmed_10984	1189	0	0	No motifs	no	no
Phytmed_11068	2026	0	0	No motifs	no	no
Phytmed_11070	538	0	0	No motifs	no	no
Phytmed_11072	1208	0	0	No motifs	no	no
Phytmed_11077	1293	0	0	No motifs	no	no
Phytmed_11092	1268	0	0	No motifs	no	no
Phytmed_11100	1218	0	0	No motifs	no	no
Phytmed_11107	1344	0	0	No motifs	no	no
Phytmed_11117	1322	0	0	No motifs	no	no
Phytmed_11120	441	0	0	No motifs	no	no
Phytmed_11136	1643	0	0	No motifs	no	no
Phytmed_11151	1952	0	0	No motifs	no	no
Phytmed_11152	2778	0	0	No motifs	no	no
Phytmed_11155	1669	0	0	No motifs	no	no
Phytmed_11159	1623	0	0	No motifs	no	no
Phytmed_11166	1632	0	0	No motifs	no	no
Phytmed_11167	1389	0	0	No motifs	no	no
Phytmed_11182	326	0	0	No motifs	no	no
Phytmed_11183	432	0	0	No motifs	no	no
Phytmed_11184	480	0	0	No motifs	no	no
Phytmed_11234	674	0	0	No motifs	no	no
Phytmed_11235	626	0	0	No motifs	no	no
Phytmed_11238	1192	0	0	No motifs	no	no
Phytmed_11241	624	0	0	No motifs	no	no
Phytmed_11256	1751	0	0	No motifs	no	no
Phytmed_11266	1248	0	0	No motifs	no	no
Phytmed_11267	911	0	0	No motifs	no	no
Phytmed_11271	750	0	0	No motifs	no	no
Phytmed_11291	1483	0	0	No motifs	no	no
Phytmed_11400	1157	0	0	No motifs	no	no
Phytmed_11402	1263	0	0	No motifs	no	no
Phytmed_11413	1268	0	0	No motifs	no	no
Phytmed_11415	367	0	0	No motifs	no	no
Phytmed_11416	1131	0	0	No motifs	no	no
Phytmed_11422	1000	0	0	No motifs	no	no
Phytmed_11425	990	0	0	No motifs	no	no
Phytmed_11427	1719	0	0	No motifs	no	no
Phytmed_11448	1339	0	0	No motifs	no	no
Phytmed_11451	1666	0	0	No motifs	no	no
Phytmed_11503	1184	0	0	No motifs	no	no
Phytmed_11520	1412	0	0	No motifs	no	no
Phytmed_11523	1179	0	0	No motifs	no	no
Phytmed_11532	1585	0	0	No motifs	no	no
Phytmed_11537	1221	0	0	No motifs	no	no
Phytmed_11539	1091	0	0	No motifs	no	no
Phytmed_11541	1219	0	0	No motifs	no	no
Phytmed_11574	783	0	0	No motifs	no	no
Phytmed_11576	1278	0	0	No motifs	no	no
Phytmed_11577	787	0	0	No motifs	no	no
Phytmed_11589	630	0	0	No motifs	no	no
Phytmed_11604	1507	0	0	No motifs	no	no
Phytmed_11605	247	0	0	No motifs	no	no
Phytmed_11607	1364	0	0	No motifs	no	no
Phytmed_11608	247	0	0	No motifs	no	no
Phytmed_11610	1369	0	0	No motifs	no	no
Phytmed_11611	247	0	0	No motifs	no	no
Phytmed_11612	2156	0	0	No motifs	no	no
Phytmed_11614	1279	0	0	No motifs	no	no
Phytmed_11615	1155	0	0	No motifs	no	no
Phytmed_11616	1006	0	0	No motifs	no	no
Phytmed_11619	252	0	0	No motifs	no	no
Phytmed_11622	193	0	0	No motifs	no	no
Phytmed_11623	540	0	0	No motifs	no	no
Phytmed_11625	709	0	0	No motifs	no	no
Phytmed_11626	1285	0	0	No motifs	no	no
Phytmed_11627	1299	0	0	No motifs	no	no
Phytmed_11649	1382	0	0	No motifs	no	no
Phytmed_11653	1645	0	0	No motifs	no	no
Phytmed_11659	817	0	0	No motifs	no	no
Phytmed_11660	593	0	0	No motifs	no	no
Phytmed_11662	2179	0	0	No motifs	no	no
Phytmed_11711	517	0	0	No motifs	no	no
Phytmed_11713	1216	0	0	No motifs	no	no
Phytmed_11714	366	0	0	No motifs	no	no
Phytmed_11720	1366	0	0	No motifs	no	no
Phytmed_11757	1455	0	0	No motifs	no	no
Phytmed_11791	2435	0	0	No motifs	no	no
Phytmed_11808	796	0	0	No motifs	no	no
Phytmed_11820	1079	0	0	No motifs	no	no
Phytmed_11822	1281	0	0	No motifs	no	no
Phytmed_11824	787	0	0	No motifs	no	no
Phytmed_11825	276	0	0	No motifs	no	no
Phytmed_11828	1607	0	0	No motifs	no	no
Phytmed_11829	520	0	0	No motifs	no	no
Phytmed_11858	2853	0	0	No motifs	no	no
Phytmed_11859	1870	0	0	No motifs	no	no
Phytmed_11860	1670	0	0	No motifs	no	no
Phytmed_11861	1336	0	0	No motifs	no	no
Phytmed_11862	450	0	0	No motifs	no	no
Phytmed_11883	1739	0	0	No motifs	no	no
Phytmed_11894	1478	0	0	No motifs	no	no
Phytmed_11898	838	0	0	No motifs	no	no
Phytmed_11901	1409	0	0	No motifs	no	no
Phytmed_11911	1684	0	0	No motifs	no	no
Phytmed_11913	1138	0	0	No motifs	no	no
Phytmed_11960	1951	0	0	No motifs	no	no
Phytmed_11969	1505	0	0	No motifs	no	no
Phytmed_11972	199	0	0	No motifs	no	no
Phytmed_11973	814	0	0	No motifs	no	no
Phytmed_11974	281	0	0	No motifs	no	no
Phytmed_11976	968	0	0	No motifs	no	no
Phytmed_11977	320	0	0	No motifs	no	no
Phytmed_11984	1448	0	0	No motifs	no	no
Phytmed_11985	1621	0	0	No motifs	no	no
Phytmed_11993	1043	0	0	No motifs	no	no
Phytmed_11995	988	0	0	No motifs	no	no
Phytmed_12018	1575	0	0	No motifs	no	no
Phytmed_12021	956	0	0	No motifs	no	no
Phytmed_12022	781	0	0	No motifs	no	no
Phytmed_12024	1198	0	0	No motifs	no	no
Phytmed_12034	892	0	0	No motifs	no	no
Phytmed_12035	543	0	0	No motifs	no	no
Phytmed_12036	862	0	0	No motifs	no	no
Phytmed_12037	834	0	0	No motifs	no	no
Phytmed_12044	1476	0	0	No motifs	no	no
Phytmed_12065	784	0	0	No motifs	no	no
Phytmed_12069	257	0	0	No motifs	no	no
Phytmed_12079	1298	0	0	No motifs	no	no
Phytmed_12081	2241	0	0	No motifs	no	no
Phytmed_12088	730	0	0	No motifs	no	no
Phytmed_12095	1583	0	0	No motifs	no	no
Phytmed_12097	812	0	0	No motifs	no	no
Phytmed_12101	1336	0	0	No motifs	no	no
Phytmed_12123	1288	0	0	No motifs	no	no
Phytmed_12142	2080	0	0	No motifs	no	no
Phytmed_12169	1081	0	0	No motifs	no	no
Phytmed_12171	1145	0	0	No motifs	no	no
Phytmed_12173	1145	0	0	No motifs	no	no
Phytmed_12184	1205	0	0	No motifs	no	no
Phytmed_12187	1604	0	0	No motifs	no	no
Phytmed_12189	1361	0	0	No motifs	no	no
Phytmed_12192	1249	0	0	No motifs	no	no
Phytmed_12202	2567	0	0	No motifs	no	no
Phytmed_12207	394	0	0	No motifs	no	no
Phytmed_12208	840	0	0	No motifs	no	no
Phytmed_12222	1511	0	0	No motifs	no	no
Phytmed_12226	721	0	0	No motifs	no	no
Phytmed_12228	1371	0	0	No motifs	no	no
Phytmed_12231	769	0	0	No motifs	no	no
Phytmed_12235	1769	0	0	No motifs	no	no
Phytmed_12236	1614	0	0	No motifs	no	no
Phytmed_12260	964	0	0	No motifs	no	no
Phytmed_12261	779	0	0	No motifs	no	no
Phytmed_12263	2000	0	0	No motifs	no	no
Phytmed_12308	807	0	0	No motifs	no	no
Phytmed_12309	856	0	0	No motifs	no	no
Phytmed_12310	1053	0	0	No motifs	no	no
Phytmed_12311	137	0	0	No motifs	no	no
Phytmed_12312	953	0	0	No motifs	no	no
Phytmed_12315	1294	0	0	No motifs	no	no
Phytmed_12334	1587	0	0	No motifs	no	no
Phytmed_12347	1230	0	0	No motifs	no	no
Phytmed_12348	2957	0	0	No motifs	no	no
Phytmed_12376	1707	0	0	No motifs	no	no
Phytmed_12390	1626	0	0	No motifs	no	no
Phytmed_12431	1063	0	0	No motifs	no	no
Phytmed_12438	878	0	0	No motifs	no	no
Phytmed_12441	292	0	0	No motifs	no	no
Phytmed_12443	1231	0	0	No motifs	no	no
Phytmed_12448	578	0	0	No motifs	no	no
Phytmed_12454	866	0	0	No motifs	no	no
Phytmed_12455	290	0	0	No motifs	no	no
Phytmed_12481	1230	0	0	No motifs	no	no
Phytmed_12520	1453	0	0	No motifs	no	no
Phytmed_12521	744	0	0	No motifs	no	no
Phytmed_12557	1312	0	0	No motifs	no	no
Phytmed_12560	1237	0	0	No motifs	no	no
Phytmed_12563	312	0	0	No motifs	no	no
Phytmed_12564	396	0	0	No motifs	no	no
Phytmed_12566	1029	0	0	No motifs	no	no
Phytmed_12605	1126	0	0	No motifs	no	no
Phytmed_12607	1091	0	0	No motifs	no	no
Phytmed_12624	1312	0	0	No motifs	no	no
Phytmed_12675	1014	0	0	No motifs	no	no
Phytmed_12676	786	0	0	No motifs	no	no
Phytmed_12679	492	0	0	No motifs	no	no
Phytmed_12681	517	0	0	No motifs	no	no
Phytmed_12682	412	0	0	No motifs	no	no
Phytmed_12684	834	0	0	No motifs	no	no
Phytmed_12694	1740	0	0	No motifs	no	no
Phytmed_12698	1212	0	0	No motifs	no	no
Phytmed_12700	1340	0	0	No motifs	no	no
Phytmed_12702	1306	0	0	No motifs	no	no
Phytmed_12703	968	0	0	No motifs	no	no
Phytmed_12704	1557	0	0	No motifs	no	no
Phytmed_12708	741	0	0	No motifs	no	no
Phytmed_12712	1392	0	0	No motifs	no	no
Phytmed_12716	1010	0	0	No motifs	no	no
Phytmed_12719	1011	0	0	No motifs	no	no
Phytmed_12720	739	0	0	No motifs	no	no
Phytmed_12722	406	0	0	No motifs	no	no
Phytmed_12727	1426	0	0	No motifs	no	no
Phytmed_12729	854	0	0	No motifs	no	no
Phytmed_12749	178	0	0	No motifs	no	no
Phytmed_12751	1071	0	0	No motifs	no	no
Phytmed_12752	1181	0	0	No motifs	no	no
Phytmed_12760	1256	0	0	No motifs	no	no
Phytmed_12761	1255	0	0	No motifs	no	no
Phytmed_12769	683	0	0	No motifs	no	no
Phytmed_12770	1093	0	0	No motifs	no	no
Phytmed_12771	170	0	0	No motifs	no	no
Phytmed_12792	501	0	0	No motifs	no	no
Phytmed_12797	1486	0	0	No motifs	no	no
Phytmed_12806	1257	0	0	No motifs	no	no
Phytmed_12812	288	0	0	No motifs	no	no
Phytmed_12813	678	0	0	No motifs	no	no
Phytmed_12814	166	0	0	No motifs	no	no
Phytmed_12820	1117	0	0	No motifs	no	no
Phytmed_12831	1137	0	0	No motifs	no	no
Phytmed_12832	780	0	0	No motifs	no	no
Phytmed_12835	1210	0	0	No motifs	no	no
Phytmed_12845	1438	0	0	No motifs	no	no
Phytmed_12862	1409	0	0	No motifs	no	no
Phytmed_12901	1140	0	0	No motifs	no	no
Phytmed_12907	1292	0	0	No motifs	no	no
Phytmed_12956	6529	0	0	No motifs	no	no
Phytmed_12957	1374	0	0	No motifs	no	no
Phytmed_12959	2743	0	0	No motifs	no	no
Phytmed_13028	1591	0	0	No motifs	no	no
Phytmed_13045	1019	0	0	No motifs	no	no
Phytmed_13046	204	0	0	No motifs	no	no
Phytmed_13047	2279	0	0	No motifs	no	no
Phytmed_13049	427	0	0	No motifs	no	no
Phytmed_13050	590	0	0	No motifs	no	no
Phytmed_13053	495	0	0	No motifs	no	no
Phytmed_13054	796	0	0	No motifs	no	no
Phytmed_13056	1451	0	0	No motifs	no	no
Phytmed_13057	783	0	0	No motifs	no	no
Phytmed_13066	361	0	0	No motifs	no	no
Phytmed_13079	747	0	0	No motifs	no	no
Phytmed_13081	1504	0	0	No motifs	no	no
Phytmed_13091	1067	0	0	No motifs	no	no
Phytmed_13108	879	0	0	No motifs	no	no
Phytmed_13109	380	0	0	No motifs	no	no
Phytmed_13111	381	0	0	No motifs	no	no
Phytmed_13112	1137	0	0	No motifs	no	no
Phytmed_13115	1643	0	0	No motifs	no	no
Phytmed_13126	1383	0	0	No motifs	no	no
Phytmed_13131	1736	0	0	No motifs	no	no
Phytmed_13136	1757	0	0	No motifs	no	no
Phytmed_13143	1498	0	0	No motifs	no	no
Phytmed_13145	1334	0	0	No motifs	no	no
Phytmed_13166	2506	0	0	No motifs	no	no
Phytmed_13204	960	0	0	No motifs	no	no
Phytmed_13224	1354	0	0	No motifs	no	no
Phytmed_13292	2486	0	0	No motifs	no	no
Phytmed_13321	1241	0	0	No motifs	no	no
Phytmed_13352	958	0	0	No motifs	no	no
Phytmed_13361	247	0	0	No motifs	no	no
Phytmed_13362	1747	0	0	No motifs	no	no
Phytmed_13391	1257	0	0	No motifs	no	no
Phytmed_13409	1390	0	0	No motifs	no	no
Phytmed_13419	249	0	0	No motifs	no	no
Phytmed_13423	1165	0	0	No motifs	no	no
Phytmed_13439	1205	0	0	No motifs	no	no
Phytmed_13440	180	0	0	No motifs	no	no
Phytmed_13442	1212	0	0	No motifs	no	no
Phytmed_13458	1796	0	0	No motifs	no	no
Phytmed_13459	1316	0	0	No motifs	no	no
Phytmed_13461	522	0	0	No motifs	no	no
Phytmed_13478	1035	0	0	No motifs	no	no
Phytmed_13495	2213	0	0	No motifs	no	no
Phytmed_13503	499	0	0	No motifs	no	no
Phytmed_13504	267	0	0	No motifs	no	no
Phytmed_13505	1694	0	0	No motifs	no	no
Phytmed_13506	686	0	0	No motifs	no	no
Phytmed_13508	1504	0	0	No motifs	no	no
Phytmed_13510	1286	0	0	No motifs	no	no
Phytmed_13526	589	0	0	No motifs	no	no
Phytmed_13562	922	0	0	No motifs	no	no
Phytmed_13563	484	0	0	No motifs	no	no
Phytmed_13566	990	0	0	No motifs	no	no
Phytmed_13572	232	0	0	No motifs	no	no
Phytmed_13573	900	0	0	No motifs	no	no
Phytmed_13575	1154	0	0	No motifs	no	no
Phytmed_13589	1187	0	0	No motifs	no	no
Phytmed_13591	1270	0	0	No motifs	no	no
Phytmed_13592	1239	0	0	No motifs	no	no
Phytmed_13594	576	0	0	No motifs	no	no
Phytmed_13595	663	0	0	No motifs	no	no
Phytmed_13604	2535	0	0	No motifs	no	no
Phytmed_13606	1342	0	0	No motifs	no	no
Phytmed_13614	1201	0	0	No motifs	no	no
Phytmed_13617	1779	0	0	No motifs	no	no
Phytmed_13619	1028	0	0	No motifs	no	no
Phytmed_13632	1540	0	0	No motifs	no	no
Phytmed_13634	1468	0	0	No motifs	no	no
Phytmed_13637	2211	0	0	No motifs	no	no
Phytmed_13646	1089	0	0	No motifs	no	no
Phytmed_13649	452	0	0	No motifs	no	no
Phytmed_13650	223	0	0	No motifs	no	no
Phytmed_13652	1020	0	0	No motifs	no	no
Phytmed_13674	211	0	0	No motifs	no	no
Phytmed_13675	1399	0	0	No motifs	no	no
Phytmed_13679	185	0	0	No motifs	no	no
Phytmed_13680	555	0	0	No motifs	no	no
Phytmed_13683	1233	0	0	No motifs	no	no
Phytmed_13686	1241	0	0	No motifs	no	no
Phytmed_13689	1443	0	0	No motifs	no	no
Phytmed_13703	1208	0	0	No motifs	no	no
Phytmed_13707	280	0	0	No motifs	no	no
Phytmed_13708	242	0	0	No motifs	no	no
Phytmed_13709	484	0	0	No motifs	no	no
Phytmed_13711	453	0	0	No motifs	no	no
Phytmed_13712	1096	0	0	No motifs	no	no
Phytmed_13714	882	0	0	No motifs	no	no
Phytmed_13715	947	0	0	No motifs	no	no
Phytmed_13716	1043	0	0	No motifs	no	no
Phytmed_13718	871	0	0	No motifs	no	no
Phytmed_13744	1275	0	0	No motifs	no	no
Phytmed_13749	184	0	0	No motifs	no	no
Phytmed_13752	1014	0	0	No motifs	no	no
Phytmed_13754	786	0	0	No motifs	no	no
Phytmed_13756	2834	0	0	No motifs	no	no
Phytmed_13757	301	0	0	No motifs	no	no
Phytmed_13758	1574	0	0	No motifs	no	no
Phytmed_13759	1502	0	0	No motifs	no	no
Phytmed_13760	166	0	0	No motifs	no	no
Phytmed_13764	3163	0	0	No motifs	no	no
Phytmed_13765	555	0	0	No motifs	no	no
Phytmed_13767	870	0	0	No motifs	no	no
Phytmed_13768	322	0	0	No motifs	no	no
Phytmed_13769	1316	0	0	No motifs	no	no
Phytmed_13786	1636	0	0	No motifs	no	no
Phytmed_13820	1406	0	0	No motifs	no	no
Phytmed_13827	1392	0	0	No motifs	no	no
Phytmed_13828	1884	0	0	No motifs	no	no
Phytmed_13830	1908	0	0	No motifs	no	no
Phytmed_13891	1135	0	0	No motifs	no	no
Phytmed_13893	209	0	0	No motifs	no	no
Phytmed_13894	787	0	0	No motifs	no	no
Phytmed_13895	1473	0	0	No motifs	no	no
Phytmed_13896	367	0	0	No motifs	no	no
Phytmed_13949	788	0	0	No motifs	no	no
Phytmed_13952	892	0	0	No motifs	no	no
Phytmed_13956	832	0	0	No motifs	no	no
Phytmed_13959	806	0	0	No motifs	no	no
Phytmed_13964	745	0	0	No motifs	no	no
Phytmed_13989	1413	0	0	No motifs	no	no
Phytmed_13991	249	0	0	No motifs	no	no
Phytmed_13993	1719	0	0	No motifs	no	no
Phytmed_13994	822	0	0	No motifs	no	no
Phytmed_14010	1402	0	0	No motifs	no	no
Phytmed_14022	1939	0	0	No motifs	no	no
Phytmed_14027	1217	0	0	No motifs	no	no
Phytmed_14029	1338	0	0	No motifs	no	no
Phytmed_14031	1116	0	0	No motifs	no	no
Phytmed_14034	1205	0	0	No motifs	no	no
Phytmed_14040	439	0	0	No motifs	no	no
Phytmed_14041	830	0	0	No motifs	no	no
Phytmed_14042	1313	0	0	No motifs	no	no
Phytmed_14045	1575	0	0	No motifs	no	no
Phytmed_14051	2038	0	0	No motifs	no	no
Phytmed_14070	1350	0	0	No motifs	no	no
Phytmed_14071	1518	0	0	No motifs	no	no
Phytmed_14072	908	0	0	No motifs	no	no
Phytmed_14087	1710	0	0	No motifs	no	no
Phytmed_14090	1789	0	0	No motifs	no	no
Phytmed_14111	1464	0	0	No motifs	no	no
Phytmed_14113	1160	0	0	No motifs	no	no
Phytmed_14115	72	0	0	No motifs	no	no
Phytmed_14117	2125	0	0	No motifs	no	no
Phytmed_14150	743	0	0	No motifs	no	no
Phytmed_14151	498	0	0	No motifs	no	no
Phytmed_14180	873	0	0	No motifs	no	no
Phytmed_14181	746	0	0	No motifs	no	no
Phytmed_14183	1420	0	0	No motifs	no	no
Phytmed_14190	1456	0	0	No motifs	no	no
Phytmed_14220	859	0	0	No motifs	no	no
Phytmed_14227	1923	0	0	No motifs	no	no
Phytmed_14253	1067	0	0	No motifs	no	no
Phytmed_14254	360	0	0	No motifs	no	no
Phytmed_14260	1631	0	0	No motifs	no	no
Phytmed_14262	1113	0	0	No motifs	no	no
Phytmed_14279	349	0	0	No motifs	no	no
Phytmed_14280	1129	0	0	No motifs	no	no
Phytmed_14308	1255	0	0	No motifs	no	no
Phytmed_14312	1202	0	0	No motifs	no	no
Phytmed_14345	1268	0	0	No motifs	no	no
Phytmed_14349	399	0	0	No motifs	no	no
Phytmed_14352	565	0	0	No motifs	no	no
Phytmed_14353	1176	0	0	No motifs	no	no
Phytmed_14354	487	0	0	No motifs	no	no
Phytmed_14358	2047	0	0	No motifs	no	no
Phytmed_14363	902	0	0	No motifs	no	no
Phytmed_14366	1583	0	0	No motifs	no	no
Phytmed_14378	1655	0	0	No motifs	no	no
Phytmed_14393	936	0	0	No motifs	no	no
Phytmed_14396	458	0	0	No motifs	no	no
Phytmed_14400	1086	0	0	No motifs	no	no
Phytmed_14402	1411	0	0	No motifs	no	no
Phytmed_14404	1191	0	0	No motifs	no	no
Phytmed_14407	478	0	0	No motifs	no	no
Phytmed_14417	684	0	0	No motifs	no	no
Phytmed_14419	779	0	0	No motifs	no	no
Phytmed_14423	422	0	0	No motifs	no	no
Phytmed_14424	749	0	0	No motifs	no	no
Phytmed_14425	530	0	0	No motifs	no	no
Phytmed_14430	343	0	0	No motifs	no	no
Phytmed_14433	935	0	0	No motifs	no	no
Phytmed_14436	1536	0	0	No motifs	no	no
Phytmed_14437	1522	0	0	No motifs	no	no
Phytmed_14438	1432	0	0	No motifs	no	no
Phytmed_14440	1382	0	0	No motifs	no	no
Phytmed_14454	1315	0	0	No motifs	no	no
Phytmed_14460	1408	0	0	No motifs	no	no
Phytmed_14467	790	0	0	No motifs	no	no
Phytmed_14472	1548	0	0	No motifs	no	no
Phytmed_14474	1005	0	0	No motifs	no	no
Phytmed_14491	1443	0	0	No motifs	no	no
Phytmed_14525	891	0	0	No motifs	no	no
Phytmed_14528	580	0	0	No motifs	no	no
Phytmed_14530	1264	0	0	No motifs	no	no
Phytmed_14532	1325	0	0	No motifs	no	no
Phytmed_14533	856	0	0	No motifs	no	no
Phytmed_14545	1574	0	0	No motifs	no	no
Phytmed_14547	948	0	0	No motifs	no	no
Phytmed_14577	601	0	0	No motifs	no	no
Phytmed_14586	933	0	0	No motifs	no	no
Phytmed_14590	1836	0	0	No motifs	no	no
Phytmed_14601	1708	0	0	No motifs	no	no
Phytmed_14605	813	0	0	No motifs	no	no
Phytmed_14613	1174	0	0	No motifs	no	no
Phytmed_14615	1441	0	0	No motifs	no	no
Phytmed_14619	1624	0	0	No motifs	no	no
Phytmed_14620	1018	0	0	No motifs	no	no
Phytmed_14623	1579	0	0	No motifs	no	no
Phytmed_14625	1489	0	0	No motifs	no	no
Phytmed_14626	1260	0	0	No motifs	no	no
Phytmed_14631	1162	0	0	No motifs	no	no
Phytmed_14632	597	0	0	No motifs	no	no
Phytmed_14634	903	0	0	No motifs	no	no
Phytmed_14635	977	0	0	No motifs	no	no
Phytmed_14636	722	0	0	No motifs	no	no
Phytmed_14637	1426	0	0	No motifs	no	no
Phytmed_14638	2838	0	0	No motifs	no	no
Phytmed_14644	760	0	0	No motifs	no	no
Phytmed_14668	1597	0	0	No motifs	no	no
Phytmed_14672	332	0	0	No motifs	no	no
Phytmed_14673	853	0	0	No motifs	no	no
Phytmed_14678	1044	0	0	No motifs	no	no
Phytmed_14724	382	0	0	No motifs	no	no
Phytmed_14725	964	0	0	No motifs	no	no
Phytmed_14726	1434	0	0	No motifs	no	no
Phytmed_14727	2469	0	0	No motifs	no	no
Phytmed_14735	1139	0	0	No motifs	no	no
Phytmed_14737	1654	0	0	No motifs	no	no
Phytmed_14738	1702	0	0	No motifs	no	no
Phytmed_14741	755	0	0	No motifs	no	no
Phytmed_14742	1245	0	0	No motifs	no	no
Phytmed_14756	1335	0	0	No motifs	no	no
Phytmed_14773	836	0	0	No motifs	no	no
Phytmed_14794	324	0	0	No motifs	no	no
Phytmed_14798	797	0	0	No motifs	no	no
Phytmed_14821	1961	0	0	No motifs	no	no
Phytmed_14834	1321	0	0	No motifs	no	no
Phytmed_14846	475	0	0	No motifs	no	no
Phytmed_14847	1391	0	0	No motifs	no	no
Phytmed_14879	1196	0	0	No motifs	no	no
Phytmed_14881	2640	0	0	No motifs	no	no
Phytmed_14883	1091	0	0	No motifs	no	no
Phytmed_14884	3499	0	0	No motifs	no	no
Phytmed_14885	1255	0	0	No motifs	no	no
Phytmed_14886	1470	0	0	No motifs	no	no
Phytmed_14887	454	0	0	No motifs	no	no
Phytmed_14899	1431	0	0	No motifs	no	no
Phytmed_14901	1711	0	0	No motifs	no	no
Phytmed_14919	692	0	0	No motifs	no	no
Phytmed_14936	441	0	0	No motifs	no	no
Phytmed_14937	635	0	0	No motifs	no	no
Phytmed_14938	1024	0	0	No motifs	no	no
Phytmed_14939	925	0	0	No motifs	no	no
Phytmed_14940	357	0	0	No motifs	no	no
Phytmed_14944	1500	0	0	No motifs	no	no
Phytmed_14947	355	0	0	No motifs	no	no
Phytmed_14948	1630	0	0	No motifs	no	no
Phytmed_14949	1424	0	0	No motifs	no	no
Phytmed_14957	1041	0	0	No motifs	no	no
Phytmed_14959	680	0	0	No motifs	no	no
Phytmed_14983	478	0	0	No motifs	no	no
Phytmed_14984	318	0	0	No motifs	no	no
Phytmed_14985	1540	0	0	No motifs	no	no
Phytmed_14986	383	0	0	No motifs	no	no
Phytmed_15027	449	0	0	No motifs	no	no
Phytmed_15029	841	0	0	No motifs	no	no
Phytmed_15030	608	0	0	No motifs	no	no
Phytmed_15034	2005	0	0	No motifs	no	no
Phytmed_15035	1389	0	0	No motifs	no	no
Phytmed_15037	311	0	0	No motifs	no	no
Phytmed_15038	908	0	0	No motifs	no	no
Phytmed_15046	1058	0	0	No motifs	no	no
Phytmed_15047	360	0	0	No motifs	no	no
Phytmed_15048	367	0	0	No motifs	no	no
Phytmed_15059	895	0	0	No motifs	no	no
Phytmed_15062	799	0	0	No motifs	no	no
Phytmed_15063	1533	0	0	No motifs	no	no
Phytmed_15064	1138	0	0	No motifs	no	no
Phytmed_15065	800	0	0	No motifs	no	no
Phytmed_15068	1204	0	0	No motifs	no	no
Phytmed_15083	2059	0	0	No motifs	no	no
Phytmed_15084	1389	0	0	No motifs	no	no
Phytmed_15085	2652	0	0	No motifs	no	no
Phytmed_15086	1391	0	0	No motifs	no	no
Phytmed_15090	1388	0	0	No motifs	no	no
Phytmed_15091	1506	0	0	No motifs	no	no
Phytmed_15115	1210	0	0	No motifs	no	no
Phytmed_15122	1356	0	0	No motifs	no	no
Phytmed_15141	1359	0	0	No motifs	no	no
Phytmed_15142	686	0	0	No motifs	no	no
Phytmed_15143	2199	0	0	No motifs	no	no
Phytmed_15162	1157	0	0	No motifs	no	no
Phytmed_15168	1067	0	0	No motifs	no	no
Phytmed_15170	1435	0	0	No motifs	no	no
Phytmed_15180	276	0	0	No motifs	no	no
Phytmed_15192	498	0	0	No motifs	no	no
Phytmed_15195	1796	0	0	No motifs	no	no
Phytmed_15198	288	0	0	No motifs	no	no
Phytmed_15199	334	0	0	No motifs	no	no
Phytmed_15201	1800	0	0	No motifs	no	no
Phytmed_15202	1098	0	0	No motifs	no	no
Phytmed_15203	289	0	0	No motifs	no	no
Phytmed_15213	371	0	0	No motifs	no	no
Phytmed_15228	1893	0	0	No motifs	no	no
Phytmed_15231	506	0	0	No motifs	no	no
Phytmed_15232	965	0	0	No motifs	no	no
Phytmed_15235	1272	0	0	No motifs	no	no
Phytmed_15277	1649	0	0	No motifs	no	no
Phytmed_15281	1303	0	0	No motifs	no	no
Phytmed_15283	889	0	0	No motifs	no	no
Phytmed_15299	1839	0	0	No motifs	no	no
Phytmed_15300	695	0	0	No motifs	no	no
Phytmed_15302	251	0	0	No motifs	no	no
Phytmed_15303	1008	0	0	No motifs	no	no
Phytmed_15306	2470	0	0	No motifs	no	no
Phytmed_15307	1141	0	0	No motifs	no	no
Phytmed_15341	1169	0	0	No motifs	no	no
Phytmed_15351	1153	0	0	No motifs	no	no
Phytmed_15354	1280	0	0	No motifs	no	no
Phytmed_15359	1232	0	0	No motifs	no	no
Phytmed_15370	1452	0	0	No motifs	no	no
Phytmed_15412	1162	0	0	No motifs	no	no
Phytmed_15418	1623	0	0	No motifs	no	no
Phytmed_15422	1252	0	0	No motifs	no	no
Phytmed_15425	1588	0	0	No motifs	no	no
Phytmed_15430	631	0	0	No motifs	no	no
Phytmed_15432	1107	0	0	No motifs	no	no
Phytmed_15435	1044	0	0	No motifs	no	no
Phytmed_15444	1165	0	0	No motifs	no	no
Phytmed_15490	1188	0	0	No motifs	no	no
Phytmed_15504	1484	0	0	No motifs	no	no
Phytmed_15507	1277	0	0	No motifs	no	no
Phytmed_15515	1667	0	0	No motifs	no	no
Phytmed_15517	398	0	0	No motifs	no	no
Phytmed_15518	311	0	0	No motifs	no	no
Phytmed_15519	1461	0	0	No motifs	no	no
Phytmed_15520	331	0	0	No motifs	no	no
Phytmed_15522	853	0	0	No motifs	no	no
Phytmed_15541	574	0	0	No motifs	no	no
[truncated: 447 more rows]
