# Supplementary material for: Functional genomics identifies a small secreted protein that plays a role during the biotrophic to necrotrophic shift in the root rot pathogen Phytophthora medicaginis
Source: Front Plant Sci. 2024 Aug 19;15:1439020. doi: 10.3389/fpls.2024.1439020 (PMC11366588; doi:10.3389/fpls.2024.1439020)
Supplement: Supplementary file 3 [file Table3.xlsx]

## Sheet: Sheet1
Supplementary Table 4. Predicted NLP proteins in the genome of Phytophthora medicaginis.
Gene_id	length	Number of “GHRHDWE” motifs in protein	Motifs present	Secreted (yes/no)	Transmembrane domain (yes/no)
Phytmed_11872	601	2	Custom motif	yes	no
Phytmed_9021	649	1	Custom motif	no	no
Phytmed_9022	396	1	Custom motif	yes	no
Phytmed_9029	393	1	Custom motif	yes	no
Phytmed_11880	1242	1	Custom motif	no	no
Phytmed_13626	281	1	Custom motif	no	no
Phytmed_13628	360	1	Custom motif	no	no
Phytmed_16385	536	1	Custom motif	no	yes
Phytmed_17492	317	1	Custom motif	no	no
Phytmed_403	312	0	No MOTIFS	no	no
Phytmed_824	546	0	No MOTIFS	no	no
Phytmed_861	1227	0	No MOTIFS	no	no
Phytmed_885	1604	0	No MOTIFS	no	no
Phytmed_1357	679	0	No MOTIFS	no	no
Phytmed_1403	1981	0	No MOTIFS	no	no
Phytmed_1582	571	0	No MOTIFS	no	no
Phytmed_1805	1683	0	No MOTIFS	no	no
Phytmed_1862	240	0	No MOTIFS	yes	no
Phytmed_1882	1820	0	No MOTIFS	no	no
Phytmed_2084	2767	0	No MOTIFS	no	yes
Phytmed_2317	804	0	No MOTIFS	no	no
Phytmed_2341	1304	0	No MOTIFS	no	no
Phytmed_3009	614	0	No MOTIFS	no	no
Phytmed_3016	1416	0	No MOTIFS	no	yes
Phytmed_3662	2345	0	No MOTIFS	no	no
Phytmed_4006	1715	0	No MOTIFS	no	no
Phytmed_4044	731	0	No MOTIFS	no	no
Phytmed_4107	1316	0	No MOTIFS	no	no
Phytmed_4145	238	0	No MOTIFS	yes	no
Phytmed_4147	238	0	No MOTIFS	yes	no
Phytmed_4175	662	0	No MOTIFS	no	no
Phytmed_4489	1260	0	No MOTIFS	no	no
Phytmed_4714	538	0	No MOTIFS	no	yes
Phytmed_4980	1175	0	No MOTIFS	no	no
Phytmed_5397	565	0	No MOTIFS	no	no
Phytmed_5404	117	0	No MOTIFS	no	no
Phytmed_5460	419	0	No MOTIFS	no	yes
Phytmed_5757	494	0	No MOTIFS	no	no
Phytmed_5990	1032	0	No MOTIFS	no	no
Phytmed_6722	245	0	No MOTIFS	yes	no
Phytmed_6724	589	0	No MOTIFS	yes	no
Phytmed_6730	129	0	No MOTIFS	no	no
Phytmed_6738	125	0	No MOTIFS	no	no
Phytmed_6739	245	0	No MOTIFS	yes	yes
Phytmed_6760	195	0	No MOTIFS	no	no
Phytmed_6796	789	0	No MOTIFS	no	no
Phytmed_6914	2190	0	No MOTIFS	no	no
Phytmed_7071	220	0	No MOTIFS	no	no
Phytmed_7253	78	0	No MOTIFS	no	no
Phytmed_7310	477	0	No MOTIFS	no	no
Phytmed_7322	477	0	No MOTIFS	no	no
Phytmed_7439	930	0	No MOTIFS	no	no
Phytmed_7458	668	0	No MOTIFS	no	no
Phytmed_7469	1234	0	No MOTIFS	no	no
Phytmed_7669	819	0	No MOTIFS	no	no
Phytmed_7814	802	0	No MOTIFS	no	yes
Phytmed_7841	987	0	No MOTIFS	no	no
Phytmed_7842	406	0	No MOTIFS	no	no
Phytmed_7884	1430	0	No MOTIFS	no	no
Phytmed_8110	1445	0	No MOTIFS	no	no
Phytmed_8185	530	0	No MOTIFS	no	no
Phytmed_8231	479	0	No MOTIFS	no	no
Phytmed_8322	889	0	No MOTIFS	no	no
Phytmed_8329	574	0	No MOTIFS	no	no
Phytmed_8534	530	0	No MOTIFS	no	yes
Phytmed_8850	421	0	No MOTIFS	no	no
Phytmed_9067	631	0	No MOTIFS	no	yes
Phytmed_10266	322	0	No MOTIFS	no	no
Phytmed_10317	566	0	No MOTIFS	no	no
Phytmed_10624	539	0	No MOTIFS	no	yes
Phytmed_10686	385	0	No MOTIFS	no	no
Phytmed_10786	1211	0	No MOTIFS	no	yes
Phytmed_10993	738	0	No MOTIFS	no	no
Phytmed_11081	1363	0	No MOTIFS	no	no
Phytmed_11827	588	0	No MOTIFS	no	no
Phytmed_11934	814	0	No MOTIFS	no	no
Phytmed_11935	814	0	No MOTIFS	no	no
Phytmed_12211	206	0	No MOTIFS	no	no
Phytmed_12225	519	0	No MOTIFS	no	no
Phytmed_12576	843	0	No MOTIFS	no	no
Phytmed_12899	227	0	No MOTIFS	no	no
Phytmed_13105	329	0	No MOTIFS	no	no
Phytmed_13180	881	0	No MOTIFS	no	yes
Phytmed_13316	1062	0	No MOTIFS	no	yes
Phytmed_13330	733	0	No MOTIFS	no	yes
Phytmed_13465	958	0	No MOTIFS	no	no
Phytmed_13559	651	0	No MOTIFS	no	no
Phytmed_13792	1060	0	No MOTIFS	no	no
Phytmed_13817	926	0	No MOTIFS	no	no
Phytmed_14060	1168	0	No MOTIFS	no	no
Phytmed_14205	650	0	No MOTIFS	no	yes
Phytmed_14266	614	0	No MOTIFS	no	no
Phytmed_14297	387	0	No MOTIFS	no	no
Phytmed_14348	237	0	No MOTIFS	no	no
Phytmed_14368	231	0	No MOTIFS	no	no
Phytmed_14706	410	0	No MOTIFS	yes	no
Phytmed_14830	226	0	No MOTIFS	no	no
Phytmed_14831	439	0	No MOTIFS	no	no
Phytmed_15063	1533	0	No MOTIFS	no	no
Phytmed_15289	561	0	No MOTIFS	yes	no
Phytmed_15304	893	0	No MOTIFS	no	no
Phytmed_15341	1169	0	No MOTIFS	no	no
Phytmed_15426	645	0	No MOTIFS	no	no
Phytmed_15427	683	0	No MOTIFS	no	no
Phytmed_15620	1346	0	No MOTIFS	no	yes
Phytmed_15742	363	0	No MOTIFS	no	no
Phytmed_15748	1036	0	No MOTIFS	no	no
Phytmed_15814	576	0	No MOTIFS	no	no
Phytmed_15816	468	0	No MOTIFS	no	no
Phytmed_15825	526	0	No MOTIFS	no	no
Phytmed_15864	1065	0	No MOTIFS	no	no
Phytmed_16231	707	0	No MOTIFS	no	no
Phytmed_16390	413	0	No MOTIFS	no	yes
Phytmed_16443	625	0	No MOTIFS	yes	no
Phytmed_16657	355	0	No MOTIFS	no	no
Phytmed_16917	318	0	No MOTIFS	no	no
Phytmed_16921	173	0	No MOTIFS	yes	no
Phytmed_16964	257	0	No MOTIFS	yes	no
Phytmed_17113	1006	0	No MOTIFS	yes	no
Phytmed_17197	579	0	No MOTIFS	no	no
Phytmed_17332	462	0	No MOTIFS	no	no
Phytmed_17585	249	0	No MOTIFS	yes	no
Phytmed_17587	893	0	No MOTIFS	yes	no
Phytmed_17835	326	0	No MOTIFS	no	no
