# Supplementary material for: Functional genomics identifies a small secreted protein that plays a role during the biotrophic to necrotrophic shift in the root rot pathogen Phytophthora medicaginis
Source: Front Plant Sci. 2024 Aug 19;15:1439020. doi: 10.3389/fpls.2024.1439020 (PMC11366588; doi:10.3389/fpls.2024.1439020)
Supplement: Supplementary file 4 [file Table4.xlsx]

## Sheet: Sheet1
Supplementary Table 5. Significantly differentially expressed Phytophthora medicaginis genes at 12, 24 and 72 hours post inoculation in chickpea roots (p < 0.05, -1 > Log2FC > 1)
gene_id	Log2Foldchange_12hourvsaxenic control	padj_12hourvsaxenic control	Log2Foldchange_24hourvsaxenic control	padj_24hourvsaxenic control	Log2Foldchange_72hourvsaxenic control	padj_72hourvsaxenic control	Start	End	Strand	Nr_ID	Nr_Description	Kegg_Gene_Name	Kegg_Definition	Kegg_EC	Kegg_Pathway	GO_ID	GO_terms	KOG_ID	KOG_Description	CAZy_Subject_ID	CAZy_activities	CAZy_note	TCDB_ID	TCDB_info	SignalP_TMHMM_results	SSP_results	effectR	EffectorP
Phytmed_10271	4.281	5.48e-12	2.34583	0.000501303	0.615274	0.398159	1176905	1177312	+	ETI30748.1	hypothetical protein F443_22149 [Phytophthora parasitica P1569]	--	--	--	--	--	--	--	--	--	--	--	--	--	secreted protein	SSP	RxLR	Cytoplasmic effector
Phytmed_10641	4.09533	7.44e-16	1.9579	0.000712644	1.25297	0.0191932	963543	964085	+	--	--	--	--	--	--	--	--	--	--	--	--	--	--	--	secreted protein	SSP	RxLR	Cytoplasmic effector
Phytmed_11433	4.6479	6.78e-29	2.7235	6.11e-10	2.80401	1.52e-11	763086	763775	-	XP_009536160.1	hypothetical protein PHYSODRAFT_288784 [Phytophthora sojae]	--	--	--	--	--	--	--	--	--	--	--	--	--	secreted protein	SSP	RxLR	Cytoplasmic effector
Phytmed_11454	4.7229	1.77e-60	2.7845	2.51e-20	3.17882	3.07e-29	862795	863469	+	XP_009536160.1	hypothetical protein PHYSODRAFT_288784 [Phytophthora sojae]	--	--	--	--	--	--	--	--	--	--	--	--	--	secreted protein	SSP	RxLR	Cytoplasmic effector
Phytmed_11826	0.924697	0.0208899	1.03404	0.00510558	0.692586	0.0312571	867337	876296	+	XP_002908098.1	helitron helicase-like protein [Phytophthora infestans T30-4]	--	--	--	--	GO:0000723	telomere maintenance	gnl|CDD|228933	KOG0987, KOG0987, KOG0987, DNA helicase PIF1/RRM3 [Cell cycle control, cell division, chromosome partitioning].	--	--	--	--	--	--	--	RxLR	--
Phytmed_11937	-1.31865	1.09e-12	-1.49615	1.65e-18	-1.32466	5.86e-20	1424263	1436804	+	RAW28093.1	Peptidyl-prolyl cis-trans isomerase [Phytophthora cactorum]	PPIL4	peptidyl-prolyl cis-trans isomerase-like 4	EC:5.2.1.8		GO:0000413	protein peptidyl-prolyl isomerization	gnl|CDD|228364	KOG0415, KOG0415, KOG0415, Predicted peptidyl prolyl cis-trans isomerase [Posttranslational modification, protein turnover, chaperones].	--	--	--	--	--	--	--	RxLR	--
Phytmed_12414	-0.00727105	0.991607	-0.194272	0.671582	1.02882	0.00180788	460911	462017	-	RAW39896.1	hypothetical protein PC110_g3861 [Phytophthora cactorum]	--	--	--	--	--	--	--	--	--	--	--	--	--	--	--	RxLR	--
Phytmed_13110	1.99303	5.35e-05	0.100994	0.896515	1.09927	0.0281819	650037	650678	-	XP_022417157.1	myelin transcription factor 1-like protein isoform X2 [Delphinapterus leucas]	--	--	--	--	--	--	--	--	--	--	--	--	--	secreted protein	SSP	RxLR	Cytoplasmic effector
Phytmed_13284	3.87465	0.000288304	2.06871	0.115435	2.78017	0.0054515	174489	174830	+	XP_009529278.1	Avr1b-1 avirulence-like protein [Phytophthora sojae]	--	--	--	--	--	--	--	--	--	--	--	--	--	secreted protein	SSP	RxLR	Cytoplasmic effector
Phytmed_13427	1.55165	0.00320755	1.16336	0.0287015	1.80296	5.21e-06	814413	814892	-	--	--	--	--	--	--	--	--	--	--	--	--	--	--	--	--	--	RxLR	--
Phytmed_13841	-0.665667	0.139672	-1.54008	0.000452453	0.12203	0.753668	571182	572354	+	XP_009525644.1	hypothetical protein PHYSODRAFT_299990 [Phytophthora sojae]	--	--	--	--	GO:0005515	protein binding	gnl|CDD|228111	KOG0161, KOG0161, KOG0161, Myosin class II heavy chain [Cytoskeleton].	--	--	--	--	--	--	--	RxLR	--
Phytmed_14263	1.40098	0.0144807	-0.875791	0.307422	1.7095	9.61e-05	179032	179712	+	XP_009516269.1	hypothetical protein PHYSODRAFT_284375 [Phytophthora sojae]	--	--	--	--	--	--	--	--	--	--	--	--	--	secreted protein	SSP	RxLR	Cytoplasmic/apoplastic effector
Phytmed_14489	4.37226	9.34e-15	2.66787	6.99e-06	0.27842	0.694743	227082	228543	-	AEI75281.1	Avr3b-L1 [Phytophthora ramorum]	--	--	--	--	GO:0016787	hydrolase activity	gnl|CDD|230778	KOG2839, KOG2839, KOG2839, Diadenosine and diphosphoinositol polyphosphate phosphohydrolase [Signal transduction mechanisms].	--	--	--	--	--	secreted protein	--	RxLR	Cytoplasmic effector
Phytmed_14744	5.28662	3.02e-05	3.9382	0.00393741	1.12617	0.453038	420894	421517	-	--	--	--	--	--	--	--	--	--	--	--	--	--	--	--	secreted protein	SSP	RxLR	Cytoplasmic effector
Phytmed_14905	0.321636	0.29812	0.466382	0.12092	2.43224	3.67e-25	254635	266466	+	XP_002895495.1	helitron helicase-like protein [Phytophthora infestans T30-4]	--	--	--	--	GO:0000723	telomere maintenance	gnl|CDD|228933	KOG0987, KOG0987, KOG0987, DNA helicase PIF1/RRM3 [Cell cycle control, cell division, chromosome partitioning].	--	--	--	--	--	--	--	RxLR	--
Phytmed_15295	3.9512	3.81e-38	3.24594	4.34e-26	2.00454	5.95e-11	262813	264054	-	POM58707.1	Secreted RxLR effector peptide protein [Phytophthora palmivora var. palmivora]	--	--	--	--	--	--	--	--	--	--	--	--	--	secreted protein	--	RxLR	Cytoplasmic effector
Phytmed_15861	3.48538	2.28e-18	1.80588	2.59e-05	-0.108477	0.835483	470693	471232	+	EWZ88652.1	hypothetical protein FOWG_08539 [Fusarium oxysporum f. sp. lycopersici MN25]	--	--	--	--	--	--	--	--	--	--	--	--	--	--	--	RxLR	--
Phytmed_17143	3.72847	4.78e-110	2.36683	1.97e-43	-0.867104	2.41e-06	134661	135179	-	--	--	--	--	--	--	--	--	--	--	--	--	--	--	--	secreted protein	SSP	RxLR	Cytoplasmic effector
Phytmed_1737	-3.05598	1.33e-35	-1.86949	7.65e-21	0.316347	0.113557	55702	69432	+	XP_008902204.1	hypothetical protein PPTG_09098 [Phytophthora parasitica INRA-310]	DNAH	dynein heavy chain, axonemal	--	ko05016 Huntington's disease;	GO:0003777	microtubule motor activity	gnl|CDD|231529	KOG3595, KOG3595, KOG3595, Dyneins, heavy chain [Cytoskeleton].	--	--	--	--	--	--	--	RxLR	--
Phytmed_2555	-5.17551	7.32e-06	-0.463786	0.401967	2.22188	1.12e-09	396630	398127	-	XP_009515031.1	hypothetical protein PHYSODRAFT_474791 [Phytophthora sojae]	--	--	--	--	GO:0005515	protein binding	--	--	--	--	--	--	--	--	--	RxLR	--
Phytmed_2711	0.805368	0.0156213	0.306672	0.437736	1.74666	3.88e-09	982968	994837	-	XP_002905633.1	helitron helicase-like protein [Phytophthora infestans T30-4]	--	--	--	--	GO:0000723	telomere maintenance	gnl|CDD|228933	KOG0987, KOG0987, KOG0987, DNA helicase PIF1/RRM3 [Cell cycle control, cell division, chromosome partitioning].	--	--	--	--	--	--	--	RxLR	--
Phytmed_3407	5.70445	1.19e-20	3.01584	4.06e-06	-0.0518386	0.952262	357181	357639	-	XP_008911008.1	hypothetical protein PPTG_15977 [Phytophthora parasitica INRA-310]	--	--	--	--	--	--	--	--	--	--	--	--	--	secreted protein	SSP	RxLR	Cytoplasmic effector
Phytmed_3470	10.6138	8.78e-32	8.35392	1.1e-19	4.95774	1.14e-07	632199	635357	+	RAW36285.1	hypothetical protein PC110_g7416 [Phytophthora cactorum]	PTEN	phosphatidylinositol-3,4,5-trisphosphate 3-phosphatase and dual-specificity protein phosphatase PTEN	EC:3.1.3.16 3.1.3.48 3.1.3.67	ko00562 Inositol phosphate metabolism;ko01521 EGFR tyrosine kinase inhibitor resistance;ko04068 FoxO signaling pathway;ko04070 Phosphatidylinositol signaling system;ko04071 Sphingolipid signaling pathway;ko04115 p53 signaling pathway;ko04140 Autophagy - animal;ko04150 mTOR signaling pathway;ko04151 PI3K-Akt signaling pathway;ko04212 Longevity regulating pathway - worm;ko04510 Focal adhesion;ko049…	--	--	gnl|CDD|230222	KOG2283, KOG2283, KOG2283, Clathrin coat dissociation kinase GAK/PTEN/Auxilin and related tyrosine phosphatases [Signal transduction mechanisms, General function prediction only].	--	--	--	--	--	secreted protein	--	RxLR	Non-effector
Phytmed_4446	2.75382	6.03e-07	0.465102	0.524786	3.7492	2.07e-12	1859452	1860155	-	XP_009531850.1	avirulence protein 1b [Phytophthora sojae]	--	--	--	--	--	--	--	--	--	--	--	--	--	secreted protein	SSP	RxLR	Cytoplasmic effector
Phytmed_4740	2.43118	2.16e-07	1.3028	0.0120483	0.673006	0.161279	304112	304417	+	POM60158.1	mitochondrial protein [Phytophthora palmivora var. palmivora]	--	--	--	--	--	--	--	--	--	--	--	--	--	--	--	RxLR	--
Phytmed_4769	-1.75653	0.00479088	-0.00198745	0.999519	-1.64683	0.000233699	431456	441941	-	XP_002905633.1	helitron helicase-like protein [Phytophthora infestans T30-4]	--	--	--	--	GO:0000723	telomere maintenance	gnl|CDD|228933	KOG0987, KOG0987, KOG0987, DNA helicase PIF1/RRM3 [Cell cycle control, cell division, chromosome partitioning].	BAO38564.1	nan	nan	--	--	--	--	RxLR	--
Phytmed_5237	1.04977	2.04e-12	0.265796	0.125503	-0.256269	0.103854	2352858	2356100	-	KUF67209.1	chorismate mutase [Phytophthora nicotianae]	E5.4.99.5	chorismate mutase	EC:5.4.99.5	ko00400 Phenylalanine, tyrosine and tryptophan biosynthesis;ko01230 Biosynthesis of amino acids;	GO:0004106	chorismate mutase activity	gnl|CDD|228742	KOG0795, KOG0795, KOG0795, Chorismate mutase [Amino acid transport and metabolism].	--	--	--	--	--	--	--	RxLR	--
Phytmed_5379	4.08579	2.29e-35	1.97755	2.32e-08	1.48751	1.09e-05	613577	615385	+	XP_009538063.1	hypothetical protein PHYSODRAFT_289089 [Phytophthora sojae]	--	--	--	--	--	--	--	--	--	--	--	--	--	secreted protein	--	RxLR	Cytoplasmic effector
Phytmed_5406	1.63463	0.000575548	1.09489	0.0274622	1.06814	0.00816498	760963	764477	-	XP_008910650.1	hypothetical protein PPTG_15343 [Phytophthora parasitica INRA-310]	--	--	--	--	GO:0006855	drug transmembrane transport	gnl|CDD|229289	KOG1347, KOG1347, KOG1347, Uncharacterized membrane protein, predicted efflux pump [General function prediction only].	--	--	--	--	--	--	--	RxLR	--
Phytmed_5429	2.47541	8.95e-18	0.968488	0.00222296	-0.395685	0.227008	877350	878900	+	POM66053.1	Secreted RxLR effector peptide protein [Phytophthora palmivora var. palmivora]	--	--	--	--	--	--	--	--	--	--	--	--	--	secreted protein	--	RxLR	Cytoplasmic effector
Phytmed_5461	3.7203	4.11e-62	2.91707	2.16e-38	-1.51266	1.47e-10	975583	976826	+	XP_009521134.1	hypothetical protein PHYSODRAFT_478942 [Phytophthora sojae]	CPSF3, YSH1	cleavage and polyadenylation specificity factor subunit 3	EC:3.1.27.-	ko03015 mRNA surveillance pathway;	--	--	gnl|CDD|229080	KOG1137, KOG1137, KOG1137, mRNA cleavage and polyadenylation factor II complex, BRR5 (CPSF subunit) [RNA processing and modification].	--	--	--	--	--	secreted protein	SSP	RxLR	Cytoplasmic effector
Phytmed_5485	1.611	0.0256762	0.415327	0.665881	-1.58852	0.0273462	1074101	1075312	-	AEK80750.1	Avh147 [Phytophthora sojae]	--	--	--	--	--	--	--	--	--	--	--	--	--	secreted protein	--	RxLR	Cytoplasmic effector
Phytmed_5692	1.93525	3.42e-08	0.549007	0.196398	0.0887732	0.836126	1957046	1958191	+	--	--	--	--	--	--	--	--	--	--	--	--	--	--	--	secreted protein	--	RxLR	Cytoplasmic effector
Phytmed_601	2.68059	1.47e-05	1.74755	0.0084415	0.927791	0.159271	2529192	2529863	-	--	--	--	--	--	--	--	--	--	--	--	--	--	--	--	secreted protein	SSP	RxLR	Cytoplasmic effector
Phytmed_611	4.62597	1.64e-05	3.48802	0.00219434	3.07085	0.00458959	2593552	2594211	-	--	--	--	--	--	--	--	--	--	--	--	--	--	--	--	secreted protein	SSP	RxLR	Cytoplasmic effector
Phytmed_643	-1.57068	7.64e-17	-0.445536	0.0198927	-0.24743	0.186715	2761323	2766981	+	ETO64111.1	hypothetical protein F444_18292 [Phytophthora parasitica P1976]	--	--	--	--	GO:0005509	calcium ion binding	gnl|CDD|227978	KOG0027, KOG0027, KOG0027, Calmodulin and related proteins (EF-Hand superfamily) [Signal transduction mechanisms].	--	--	--	--	--	--	--	RxLR	--
Phytmed_6664	1.4033	7.16e-11	0.857575	0.000145288	-1.81227	9.18e-18	1318581	1319030	+	--	--	--	--	--	--	--	--	--	--	--	--	--	--	--	secreted protein	SSP	RxLR	Cytoplasmic effector
Phytmed_7093	-0.882471	0.0234855	0.0537697	0.917987	4.08956	6.34e-41	1045986	1065832	+	XP_009537104.1	hypothetical protein PHYSODRAFT_529491 [Phytophthora sojae]	DRS2, ATP8A	phospholipid-transporting ATPase	EC:3.6.3.1		GO:0000166	nucleotide binding	gnl|CDD|228155	KOG0206, KOG0206, KOG0206, P-type ATPase [General function prediction only].	--	--	--	--	--	--	--	RxLR	--
Phytmed_7277	1.3996	6.1e-05	0.494396	0.231032	0.504042	0.119699	1817734	1818147	-	RAW31739.1	hypothetical protein PC110_g11922 [Phytophthora cactorum]	--	--	--	--	--	--	gnl|CDD|231733	KOG3801, KOG3801, KOG3801, Uncharacterized conserved protein BCN92 [RNA processing and modification].	--	--	--	--	--	--	--	RxLR	--
Phytmed_7311	3.30362	2.79e-22	1.52405	2.82e-05	1.29224	0.000260245	2018276	2018635	+	ETK79156.1	hypothetical protein L915_14961 [Phytophthora parasitica]	--	--	--	--	--	--	--	--	--	--	--	--	--	secreted protein	SSP	RxLR	Cytoplasmic effector
Phytmed_8035	-0.25063	0.353265	-0.000941154	0.999506	1.02534	8.59e-10	681587	686223	-	ETP16176.1	hypothetical protein F441_09194 [Phytophthora parasitica CJ01A1]	--	--	--	--	GO:0005216	ion channel activity	gnl|CDD|228447	KOG0498, KOG0498, KOG0498, K+-channel ERG and related proteins, contain PAS/PAC sensor domain [Inorganic ion transport and metabolism, Signal transduction mechanisms].	--	--	--	--	--	--	--	RxLR	--
Phytmed_8201	1.72146	0.000194939	1.43171	0.00197453	0.857505	0.0464435	1351046	1352128	+	WP_075385286.1	NADH-quinone oxidoreductase subunit C [Bacillus pseudofirmus]	--	--	--	--	--	--	--	--	--	--	--	--	--	secreted protein	--	RxLR	Cytoplasmic effector
Phytmed_8321	1.71078	0.000317569	0.724568	0.187354	-0.730331	0.146442	1730437	1735065	-	--	--	--	--	--	--	--	--	--	--	--	--	--	--	--	secreted protein	SSP	RxLR	Cytoplasmic effector
Phytmed_8330	2.49632	1.09e-08	1.21523	0.0113335	0.0215199	0.971626	1772990	1773748	+	--	--	--	--	--	--	--	--	--	--	--	--	--	--	--	secreted protein	SSP	RxLR	Cytoplasmic effector
Phytmed_8503	-3.00008	0.00321482	-1.00122	0.0878482	-0.425141	0.303663	288365	292263	-	XP_002895495.1	helitron helicase-like protein [Phytophthora infestans T30-4]	--	--	--	--	GO:0000723	telomere maintenance	gnl|CDD|228933	KOG0987, KOG0987, KOG0987, DNA helicase PIF1/RRM3 [Cell cycle control, cell division, chromosome partitioning].	--	--	--	--	--	--	--	RxLR	--
Phytmed_8971	3.20636	9.15e-47	2.69135	3.04e-33	0.0557052	0.852513	193148	193549	-	POM57996.1	Avirulence protein (Avh) [Phytophthora palmivora var. palmivora]	--	--	--	--	--	--	--	--	--	--	--	--	--	secreted protein	SSP	RxLR	Cytoplasmic effector
Phytmed_11872	1.70996	0.0494308	2.30903	0.00390952	-0.233442	0.805404	1074983	1079528	+	RAW26469.1	hypothetical protein PC110_g17128 [Phytophthora cactorum]	--	--	--	--	--	--	--	--	--	--	--	--	--	secreted protein	--	NLP	Non-effector
Phytmed_13626	-4.43769	0.000173185	-2.77534	0.000976024	-1.6928	0.000377027	656655	658440	+	AAK19753.1	necrosis-inducing protein NPP1 [Phytophthora parasitica]	--	--	--	--	--	--	gnl|CDD|231712	KOG3780, KOG3780, KOG3780, Thioredoxin binding protein TBP-2/VDUP1 [General function prediction only].	--	--	--	--	--	--	--	--	--
Phytmed_13628	1.30498	6.13e-06	0.150069	0.705208	-2.35704	4.59e-17	668108	669981	+	XP_009530177.1	hypothetical protein PHYSODRAFT_560791 [Phytophthora sojae]	--	--	--	--	--	--	--	--	--	--	--	--	--	--	--	--	--
Phytmed_9022	1.64081	9.67e-15	1.91214	1.78e-21	0.439095	0.0400846	350796	351983	+	ETI43368.1	hypothetical protein F443_11659 [Phytophthora parasitica P1569]	--	--	--	--	--	--	--	--	--	--	--	--	--	secreted protein	--	NLP	Non-effector
Phytmed_10837	0.177349	0.486824	0.310081	0.193267	1.02417	7.27e-09	1720053	1726019	+	ETI32877.1	hypothetical protein F443_20384 [Phytophthora parasitica P1569]	--	--	--	--	--	--	--	--	--	--	--	--	--	--	--	CRN	--
Phytmed_11790	1.25724	0.497029	0.274352	0.913057	8.18304	5.27e-12	713371	713661	+	OWZ08651.1	Serine/threonine protein kinase [Phytophthora megakarya]	--	--	--	--	--	--	--	--	--	--	--	--	--	--	--	--	--
Phytmed_11793	1.44995	0.153449	1.54649	0.116665	4.89771	3.91e-11	742247	744213	-	XP_024581625.1	CRN-like protein [Plasmopara halstedii]	--	--	--	--	--	--	--	--	--	--	--	--	--	--	--	--	--
Phytmed_12871	-1.0621	0.119632	0.997665	0.0649199	0.993933	0.0396614	925544	927856	-	XP_008912778.1	hypothetical protein PPTG_16953 [Phytophthora parasitica INRA-310]	--	--	--	--	--	--	--	--	--	--	--	--	--	--	--	CRN	--
Phytmed_12958	-0.111752	0.794603	0.598539	0.0598062	1.22453	4.83e-07	1263270	1272222	-	AAV92918.1	pol protein [Phytophthora infestans]	--	--	--	--	GO:0003676	nucleic acid binding	--	--	--	--	--	--	--	secreted protein	--	--	Non-effector
Phytmed_13410	0.401972	0.152068	0.495758	0.0762944	1.43381	8.47e-10	722829	729184	+	RAW32779.1	hypothetical protein PC110_g10891 [Phytophthora cactorum]	--	--	--	--	--	--	--	--	--	--	--	--	--	--	--	CRN	--
Phytmed_1392	0.780494	0.0915775	1.05533	0.0156142	3.04971	2.61e-17	2246114	2252475	+	RAW32779.1	hypothetical protein PC110_g10891 [Phytophthora cactorum]	--	--	--	--	--	--	--	--	--	--	--	--	--	--	--	CRN	--
Phytmed_14945	-1.21475	0.00220919	-0.315033	0.418391	0.188661	0.562116	441858	451114	+	AAV92918.1	pol protein [Phytophthora infestans]	--	--	--	--	GO:0003676	nucleic acid binding	--	--	--	--	--	--	--	--	--	CRN	--
Phytmed_15234	0.266398	0.431824	0.410836	0.221498	1.72208	5.98e-11	738624	739904	+	RAW35770.1	hypothetical protein PC110_g7969 [Phytophthora cactorum]	--	--	--	--	--	--	--	--	--	--	--	--	--	secreted protein	--	CRN	Non-effector
Phytmed_15681	-0.0564148	0.922535	0.741574	0.0899146	1.94239	7.95e-08	360268	360667	-	OWZ17872.1	Serine/threonine protein kinase [Phytophthora megakarya]	--	--	--	--	--	--	--	--	--	--	--	--	--	--	--	--	--
Phytmed_16	1.09557	5.94e-06	0.495002	0.0656963	1.35704	4.37e-09	75578	90352	-	RAW22484.1	hypothetical protein PC110_g21075 [Phytophthora cactorum]	--	--	--	--	--	--	--	--	--	--	--	--	--	--	--	CRN	--
Phytmed_16023	1.34432	1.84e-07	0.932469	0.000406043	1.74003	5.49e-14	443682	448774	-	XP_009536654.1	hypothetical protein PHYSODRAFT_340252 [Phytophthora sojae]	--	--	--	--	--	--	--	--	--	--	--	--	--	--	--	CRN	--
Phytmed_16666	-0.433231	0.126283	0.28136	0.323085	2.18762	1.81e-25	233080	236743	-	POM72878.1	Crinkler (CRN) family protein, partial [Phytophthora palmivora var. palmivora]	--	--	--	--	--	--	--	--	--	--	--	--	--	--	--	--	--
Phytmed_16771	0.585543	0.0698315	0.485262	0.155054	2.01011	1.94e-13	178090	183647	-	XP_009536654.1	hypothetical protein PHYSODRAFT_340252 [Phytophthora sojae]	--	--	--	--	--	--	--	--	--	--	--	--	--	--	--	CRN	--
Phytmed_17232	-1.17776	0.00298068	-0.122295	0.764167	0.655292	0.0107913	82533	93745	+	AAV92918.1	pol protein [Phytophthora infestans]	--	--	--	--	GO:0003676	nucleic acid binding	--	--	--	--	--	--	--	--	--	CRN	--
Phytmed_17369	-0.445762	0.307898	-0.126981	0.772499	1.12212	7.87e-07	100768	102786	-	KUF81534.1	hypothetical protein AM588_10000267 [Phytophthora nicotianae]	--	--	--	--	--	--	--	--	--	--	--	--	--	--	--	CRN	--
Phytmed_17430	1.10563	0.004252	-0.11324	0.837957	-0.681579	0.0919506	101630	105076	-	RAW31304.1	Spermidine synthase 2 [Phytophthora cactorum]	speE, SRM	spermidine synthase	EC:2.5.1.16	ko00270 Cysteine and methionine metabolism;ko00330 Arginine and proline metabolism;ko00410 beta-Alanine metabolism;ko00480 Glutathione metabolism;	GO:0003824	catalytic activity	gnl|CDD|229503	KOG1562, KOG1562, KOG1562, Spermidine synthase [Amino acid transport and metabolism].	--	--	--	--	--	--	--	--	--
Phytmed_17473	0.447967	0.15861	0.489124	0.136284	1.65172	1.09e-09	247535	248617	+	RAW28812.1	hypothetical protein PC110_g14819 [Phytophthora cactorum]	--	--	--	--	--	--	--	--	--	--	--	--	--	--	--	CRN	--
Phytmed_17721	-1.16303	0.00966436	-0.357578	0.446216	0.339214	0.389282	86646	88664	+	KUF81534.1	hypothetical protein AM588_10000267 [Phytophthora nicotianae]	--	--	--	--	--	--	--	--	--	--	--	--	--	--	--	CRN	--
Phytmed_17876	0.858174	0.00771425	0.866294	0.00680325	2.80339	4.06e-25	20856	21896	-	XP_009516255.1	hypothetical protein PHYSODRAFT_250419 [Phytophthora sojae]	--	--	--	--	--	--	--	--	--	--	--	--	--	--	--	CRN	--
Phytmed_18003	-0.113921	0.691829	-0.21717	0.456291	1.30537	1.63e-09	28211	31798	-	ETM01804.1	hypothetical protein L917_01636 [Phytophthora parasitica]	--	--	--	--	--	--	--	--	--	--	--	--	--	--	--	CRN	--
Phytmed_2760	-1.52583	0.000214249	-0.354794	0.358693	0.0306305	0.934372	1226606	1229343	-	XP_009514718.1	hypothetical protein PHYSODRAFT_321246 [Phytophthora sojae]	--	--	--	--	--	--	--	--	--	--	--	--	--	secreted protein	SSP	CRN	Cytoplasmic effector
Phytmed_315	-0.934372	0.0506644	0.145955	0.765029	1.62318	4.73e-08	1427597	1429693	-	ETP42956.1	hypothetical protein F442_10174, partial [Phytophthora parasitica P10297]	--	--	--	--	--	--	--	--	--	--	--	--	--	secreted protein	--	CRN	Non-effector
Phytmed_4698	0.558347	0.0479187	0.502077	0.0959509	1.31636	4.35e-07	215083	215928	-	XP_024571677.1	hypothetical protein PHALS_09434 [Plasmopara halstedii]	--	--	--	--	--	--	--	--	--	--	--	--	--	--	--	CRN	--
Phytmed_4934	1.08015	4.22e-06	0.826676	0.000570878	1.76288	1.98e-16	1169265	1178325	+	RAW24107.1	hypothetical protein PC110_g19464 [Phytophthora cactorum]	--	--	--	--	--	--	gnl|CDD|229850	KOG1911, KOG1911, KOG1911, Heterochromatin-associated protein HP1 and related CHROMO domain proteins [Chromatin structure and dynamics].	--	--	--	--	--	--	--	CRN	--
Phytmed_5109	0.0903294	0.760537	0.299273	0.273761	1.38673	3.32e-11	1946818	1957651	-	RAW32779.1	hypothetical protein PC110_g10891 [Phytophthora cactorum]	--	--	--	--	--	--	--	--	--	--	--	--	--	--	--	CRN	--
Phytmed_5256	0.297507	0.277242	0.577716	0.0279466	1.44464	2.38e-10	2428410	2429504	-	RAW22484.1	hypothetical protein PC110_g21075 [Phytophthora cactorum]	--	--	--	--	--	--	--	--	--	--	--	--	--	--	--	CRN	--
Phytmed_5276	0.879561	0.000170321	0.641298	0.00962638	1.20935	7.16e-08	2492270	2496407	+	RAW22484.1	hypothetical protein PC110_g21075 [Phytophthora cactorum]	--	--	--	--	--	--	--	--	CAN79977.1	UDP-glucuronosyltransferase (EC 2.4.1.17); 2-hydroxyacylsphingosine 1-beta-galactosyltransferase (EC 2.4.1.45); N-acylsphingosine galactosyltransferase (EC 2.4.1.47); flavonol 3-O-glucosyltransferase (EC 2.4.1.91); indole-3-acetate beta-glucosyltransferase (EC 2.4.1.121); sterol glucosyltransferase (EC 2.4.1.173); ecdysteroid UDP-glucosyltransferase (EC 2.4.1.-); zeaxanthin glucosyltransferase (E…	Distantly related to family GT28; several members of this family are made of two subunits (for instance Alg13 and Alg14 in Saccharomyces); the complete enzyme has been reconstituted whenever possible, and appears with the two subunit names separated by a + sign and with the N-terminal subunit followed by the C-terminal one	--	--	--	--	CRN	--
Phytmed_6381	-0.0391846	0.939241	0.000835322	1	1.01426	5.32e-05	2152836	2154848	+	KUF81534.1	hypothetical protein AM588_10000267 [Phytophthora nicotianae]	--	--	--	--	--	--	--	--	--	--	--	--	--	--	--	CRN	--
Phytmed_655	0.706203	0.0196796	0.785	0.00859651	1.31152	5.85e-07	2831295	2831714	-	XP_009534075.1	hypothetical protein PHYSODRAFT_287330 [Phytophthora sojae]	--	--	--	--	--	--	--	--	--	--	--	--	--	--	--	CRN	--
Phytmed_7144	-1.21068	0.00598794	-0.281455	0.464671	0.378028	0.150947	1269989	1272483	+	XP_002997617.1	Crinkler (CRN) family protein [Phytophthora infestans T30-4]	--	--	--	--	--	--	--	--	--	--	--	--	--	--	--	CRN	--
Phytmed_7686	-5.18988	1.11e-05	-3.03544	5.78e-05	0.607561	0.222639	1339071	1345032	+	ETI50729.1	TKL protein kinase [Phytophthora parasitica P1569]	--	--	--	--	GO:0004672	protein kinase activity	gnl|CDD|228141	KOG0192, KOG0192, KOG0192, Tyrosine kinase specific for activated (GTP-bound) p21cdc42Hs [Signal transduction mechanisms].	AEE28155.1	Created from reading Schallus et al (2008) Mol Biol Cell. 19:3404-3414 [PMID: 18524852] and finding related domains attached to various glycosidases.	nan	--	--	--	--	--	--
Phytmed_863	-1.63836	0.00270328	-0.493989	0.282843	-0.549108	0.117326	3698243	3700513	-	XP_008912778.1	hypothetical protein PPTG_16953 [Phytophthora parasitica INRA-310]	--	--	--	--	--	--	--	--	--	--	--	--	--	--	--	CRN	--
Phytmed_100	2.01519	1.26e-11	0.664701	0.0495268	-0.491171	0.137088	440109	441083	-	XP_009526065.1	hypothetical protein PHYSODRAFT_559805 [Phytophthora sojae]	--	--	--	--	GO:0003676	nucleic acid binding	--	--	--	--	--	--	--	--	--	--	--
Phytmed_1000	-2.18568	0.000939855	-0.529852	0.347721	-1.37761	0.00145711	590016	592539	+	XP_009519662.1	hypothetical protein PHYSODRAFT_311389 [Phytophthora sojae]	ULK4	serine/threonine-protein kinase ULK4	EC:2.7.11.1		GO:0004672	protein kinase activity	gnl|CDD|228545	KOG0597, KOG0597, KOG0597, Serine-threonine protein kinase FUSED [General function prediction only].	--	--	--	--	--	--	--	--	--
Phytmed_10004	-4.60699	3.95e-06	-2.05125	4.22e-05	-1.0874	0.00464412	94572	96102	-	RAW36223.1	hypothetical protein PC110_g7493 [Phytophthora cactorum]	--	--	--	--	GO:0003677	DNA binding	--	--	--	--	--	--	--	--	--	--	--
Phytmed_10005	-2.49272	1.39e-14	-0.826368	0.00687978	-0.723143	0.0116388	96439	99432	-	RAW36224.1	hypothetical protein PC110_g7494 [Phytophthora cactorum]	--	--	--	--	GO:0005515	protein binding	gnl|CDD|231851	KOG3920, KOG3920, KOG3920, Uncharacterized conserved protein, contains PA domain [General function prediction only].	--	--	--	--	--	secreted protein	--	--	Non-effector
Phytmed_1001	0.241884	0.444301	-0.611049	0.0487121	2.23294	5.36e-21	595297	598011	-	XP_002901965.1	anoctamin-like protein [Phytophthora infestans T30-4]	ANO10, TMEM16K	anoctamin-10	--		--	--	gnl|CDD|230453	KOG2514, KOG2514, KOG2514, Uncharacterized conserved protein [Function unknown].	--	--	--	gnl|TC-DB|D0NGF4|1.A.17.1.14	Anoctamin-like protein OS=Phytophthora infestans T30-4 GN=PITG_11203 PE=4 SV=1	--	--	--	--
Phytmed_10022	-3.13947	0.000182515	-4.06589	4.17e-06	1.68543	6.13e-06	169807	170763	+	ETK79109.1	hypothetical protein L915_15003 [Phytophthora parasitica]	SLC50A, SWEET	solute carrier family 50 (sugar transporter)	--		GO:0016021	integral component of membrane	gnl|CDD|229564	KOG1623, KOG1623, KOG1623, Multitransmembrane protein [General function prediction only].	--	--	--	--	--	--	--	--	--
Phytmed_10025	-0.535637	0.017108	-1.42142	4.17e-11	0.279517	0.151229	176141	177508	-	XP_002997010.1	conserved hypothetical protein [Phytophthora infestans T30-4]	--	--	--	--	--	--	gnl|CDD|229382	KOG1441, KOG1441, KOG1441, Glucose-6-phosphate/phosphate and phosphoenolpyruvate/phosphate antiporter [Carbohydrate transport and metabolism, Amino acid transport and metabolism].	--	--	--	--	--	--	--	--	--
Phytmed_10028	-0.230246	0.597544	0.496384	0.236794	1.18466	0.000717004	186075	186746	-	ETI44192.1	hypothetical protein F443_11089 [Phytophthora parasitica P1569]	--	--	--	--	--	--	gnl|CDD|228659	KOG0712, KOG0712, KOG0712, Molecular chaperone (DnaJ superfamily) [Posttranslational modification, protein turnover, chaperones].	--	--	--	gnl|TC-DB|P40564|3.A.30.1.1	DnaJ-like protein 1 OS=Saccharomyces cerevisiae (strain ATCC 204508 / S288c) OX=559292 GN=DJP1 PE=1 SV=1	--	--	--	--
Phytmed_10029	6.67576	1.11e-07	5.29416	6.76e-05	4.98659	6.55e-05	187006	189396	-	RAW28163.1	hypothetical protein PC110_g15456 [Phytophthora cactorum]	TC.SULP	sulfate permease, SulP family	--		GO:0008272	sulfate transport	gnl|CDD|228185	KOG0236, KOG0236, KOG0236, Sulfate/bicarbonate/oxalate exchanger SAT-1 and related transporters (SLC26 family) [Inorganic ion transport and metabolism].	--	--	--	--	--	--	--	--	--
Phytmed_10031	1.88623	0.0165498	0.145861	0.913199	4.88083	1.75e-17	196469	199911	-	KUF86061.1	putative vacuolar membrane protein [Phytophthora nicotianae]	TC.SULP	sulfate permease, SulP family	--		GO:0008272	sulfate transport	gnl|CDD|228185	KOG0236, KOG0236, KOG0236, Sulfate/bicarbonate/oxalate exchanger SAT-1 and related transporters (SLC26 family) [Inorganic ion transport and metabolism].	--	--	--	--	--	--	--	--	--
Phytmed_10032	-0.627965	0.00225326	-0.415814	0.0616342	-1.06868	4.69e-08	202612	207951	-	POM71149.1	hypothetical protein PHPALM_12317 [Phytophthora palmivora var. palmivora]	--	--	--	--	GO:0003676	nucleic acid binding	--	--	--	--	--	--	--	--	--	--	--
Phytmed_10035	0.709071	0.169839	-0.565117	0.357899	1.48846	0.000174116	213305	216710	-	XP_002899867.1	pre-mRNA-splicing factor ATP-dependent RNA helicase, putative [Phytophthora infestans T30-4]	DHX8, PRP22	ATP-dependent RNA helicase DHX8/PRP22	EC:3.6.4.13	ko03040 Spliceosome;	GO:0004386	helicase activity	gnl|CDD|228868	KOG0922, KOG0922, KOG0922, DEAH-box RNA helicase [RNA processing and modification].	--	--	--	--	--	--	--	--	--
Phytmed_10036	1.18313	3.02e-10	0.541837	0.00823511	-0.423114	0.0346683	217211	218266	-	XP_009538413.1	hypothetical protein PHYSODRAFT_566176 [Phytophthora sojae]	NDUFV2	NADH dehydrogenase (ubiquinone) flavoprotein 2	EC:1.6.5.3 1.6.99.3	ko00190 Oxidative phosphorylation;ko04932 Non-alcoholic fatty liver disease (NAFLD);ko05010 Alzheimer's disease;ko05012 Parkinson's disease;ko05016 Huntington's disease;	GO:0016491	oxidoreductase activity	gnl|CDD|231134	KOG3196, KOG3196, KOG3196, NADH:ubiquinone oxidoreductase, NDUFV2/24 kD subunit [Energy production and conversion].	--	--	--	gnl|TC-DB|P04394|3.D.1.6.1	NADH dehydrogenase [ubiquinone] flavoprotein 2, mitochondrial - Bos taurus (Bovine).	--	--	--	--
Phytmed_10037	1.31211	2.26e-17	0.866637	6.42e-08	-0.745094	2.72e-06	218588	219882	+	POM76273.1	40S ribosomal protein S26 [Phytophthora palmivora var. palmivora]	RP-S26e, RPS26	small subunit ribosomal protein S26e	--	ko03010 Ribosome;	GO:0003735	structural constituent of ribosome	gnl|CDD|229707	KOG1768, KOG1768, KOG1768, 40s ribosomal protein S26 [Translation, ribosomal structure and biogenesis].	--	--	--	--	--	--	--	--	--
Phytmed_10040	-1.10962	4.7e-05	-0.608576	0.0321433	-0.243697	0.39625	226475	230215	-	ETI44227.1	hypothetical protein F443_11074 [Phytophthora parasitica P1569]	--	--	--	--	GO:0004888	transmembrane signaling receptor activity	gnl|CDD|228178	KOG0229, KOG0229, KOG0229, Phosphatidylinositol-4-phosphate 5-kinase [Signal transduction mechanisms].	--	--	--	--	--	--	--	--	--
Phytmed_10041	-5.11906	1.62e-13	-4.47344	1.31e-19	-1.82205	1.75e-08	231557	234102	-	ETO72875.1	hypothetical protein F444_11146 [Phytophthora parasitica P1976]	LZTFL1	leucine zipper transcription factor-like protein 1	--		GO:0005515	protein binding	gnl|CDD|232107	KOG4177, KOG4177, KOG4177, Ankyrin [Cell wall/membrane/envelope biogenesis].	--	--	--	--	--	--	--	--	--
Phytmed_10042	-0.440912	0.194122	2.96133	9.27e-25	3.03704	1.49e-26	234396	237136	-	XP_008907041.1	hypothetical protein PPTG_13073 [Phytophthora parasitica INRA-310]	--	--	--	--	--	--	--	--	--	--	--	--	--	--	--	--	--
Phytmed_10045	-0.654128	0.00029844	-0.522592	0.00497904	-1.25167	5.49e-14	244997	247009	+	XP_008907032.1	hypothetical protein PPTG_13070 [Phytophthora parasitica INRA-310]	--	--	--	--	GO:0003951	NAD+ kinase activity	gnl|CDD|229060	KOG1116, KOG1116, KOG1116, Sphingosine kinase, involved in sphingolipid metabolism [Lipid transport and metabolism, Signal transduction mechanisms].	--	--	--	--	--	--	--	--	--
Phytmed_10046	-1.05321	2.41e-05	-0.643362	0.00977944	0.137191	0.598859	247283	247651	-	XP_002899849.1	conserved hypothetical protein [Phytophthora infestans T30-4]	--	--	--	--	--	--	gnl|CDD|231655	KOG3723, KOG3723, KOG3723, PH domain protein Melted [Signal transduction mechanisms].	--	--	--	--	--	--	--	--	--
Phytmed_10047	-3.61646	4.25e-22	-2.84238	8.26e-14	-2.94893	3.74e-15	248986	251779	+	XP_009538400.1	hypothetical protein PHYSODRAFT_341763 [Phytophthora sojae]	--	--	--	--	GO:0016020	membrane	--	--	--	--	--	--	--	--	--	--	--
Phytmed_10052	2.4333	4.7e-11	0.981139	0.0205376	-2.51854	1.9e-09	263909	264682	-	KUF92056.1	Mite allergen Der f 3 [Phytophthora nicotianae]	--	--	--	--	GO:0004252	serine-type endopeptidase activity	gnl|CDD|231561	KOG3627, KOG3627, KOG3627, Trypsin [Amino acid transport and metabolism].	--	--	--	--	--	secreted protein	SSP	--	Apoplastic effector
Phytmed_10057	0.697604	0.330913	-0.0240221	0.982128	2.26192	7.2e-06	275559	276356	-	OWZ06305.1	Serine protease [Phytophthora megakarya]	--	--	--	--	GO:0004252	serine-type endopeptidase activity	gnl|CDD|231561	KOG3627, KOG3627, KOG3627, Trypsin [Amino acid transport and metabolism].	--	--	--	--	--	--	--	--	--
Phytmed_10058	8.18514	3.16e-10	5.84977	3.05e-05	0.674287	0.744861	278408	279121	-	RAW26540.1	hypothetical protein PC110_g17056 [Phytophthora cactorum]	--	--	--	--	GO:0004252	serine-type endopeptidase activity	gnl|CDD|231561	KOG3627, KOG3627, KOG3627, Trypsin [Amino acid transport and metabolism].	--	--	--	--	--	--	--	--	--
Phytmed_10059	7.00702	1.74e-18	4.26277	6.96e-07	1.11555	0.249846	280015	280887	+	ETL94989.1	hypothetical protein L917_07142 [Phytophthora parasitica]	--	--	--	--	GO:0004252	serine-type endopeptidase activity	gnl|CDD|231561	KOG3627, KOG3627, KOG3627, Trypsin [Amino acid transport and metabolism].	--	--	--	--	--	secreted protein	SSP	--	Apoplastic effector
Phytmed_1006	3.55613	1.46e-06	4.17382	2.99e-09	2.05197	0.00444428	610437	611897	+	KUF81739.1	hypothetical protein AM587_10006401 [Phytophthora nicotianae]	--	--	--	--	GO:0005509	calcium ion binding	--	--	--	--	--	--	--	--	--	--	--
Phytmed_10064	1.72413	1.35e-05	0.77971	0.0808699	-2.70229	4.71e-12	302697	303500	+	RAW21481.1	hypothetical protein PC110_g22077 [Phytophthora cactorum]	--	--	--	--	GO:0004252	serine-type endopeptidase activity	gnl|CDD|231561	KOG3627, KOG3627, KOG3627, Trypsin [Amino acid transport and metabolism].	--	--	--	--	--	secreted protein	SSP	--	Apoplastic effector
Phytmed_10071	-1.88481	1.27e-14	-1.27883	1.96e-07	-1.43621	1.42e-09	348188	354277	+	RAW33570.1	hypothetical protein PC110_g10091 [Phytophthora cactorum]	SLC44A1, CD92	solute carrier family 44 (choline transporter-like protein), member 1	--	ko05231 Choline metabolism in cancer;	GO:0046872	metal ion binding	gnl|CDD|229304	KOG1362, KOG1362, KOG1362, Choline transporter-like protein [Lipid transport and metabolism].	--	--	--	--	--	--	--	--	--
Phytmed_10072	0.698691	0.0612479	-0.474068	0.273549	1.7403	1.7e-08	355660	358318	-	XP_009538325.1	hypothetical protein PHYSODRAFT_532154 [Phytophthora sojae]	--	--	--	--	GO:0003676	nucleic acid binding	gnl|CDD|232104	KOG4174, KOG4174, KOG4174, Uncharacterized conserved protein [Function unknown].	--	--	--	--	--	--	--	--	--
Phytmed_10073	-1.9694	0.00337881	-1.9276	0.000650317	1.34304	0.00011383	358805	364158	+	XP_009538326.1	hypothetical protein PHYSODRAFT_531592 [Phytophthora sojae]	CYP86B1	fatty acid omega-hydroxylase	EC:1.14.-.-	ko00073 Cutin, suberine and wax biosynthesis;	GO:0005506	iron ion binding	gnl|CDD|228107	KOG0157, KOG0157, KOG0157, Cytochrome P450 CYP4/CYP19/CYP26 subfamilies [Secondary metabolites biosynthesis, transport and catabolism, Lipid transport and metabolism].	--	--	--	--	--	--	--	--	--
Phytmed_10074	1.49529	0.0118292	-0.70313	0.331616	-0.110543	0.87959	364281	364973	-	OWZ05183.1	hypothetical protein PHMEG_00022776 [Phytophthora megakarya]	--	--	--	--	--	--	--	--	--	--	--	--	--	--	--	--	--
Phytmed_10078	-1.04732	2.15e-05	-0.553642	0.0183013	-0.151753	0.504859	375459	379452	-	POM81367.1	Hypothetical protein PHPALM_673 [Phytophthora palmivora var. palmivora]	--	--	--	--	GO:0046982	protein heterodimerization activity	gnl|CDD|228815	KOG0869, KOG0869, KOG0869, CCAAT-binding factor, subunit A (HAP3) [Transcription].	--	--	--	--	--	--	--	--	--
Phytmed_1008	4.4152	3.91e-29	3.27763	3.7e-16	-0.0845763	0.874181	615032	616633	+	OWZ22409.1	Phosphoenolpyruvate carboxykinase (ATP) [Phytophthora megakarya]	--	--	--	--	GO:0004611	phosphoenolpyruvate carboxykinase activity	--	--	--	--	--	--	--	--	--	--	--
Phytmed_10084	1.79268	2.69e-27	0.783563	7.72e-06	-0.0121713	0.957453	389807	390814	-	XP_002899810.1	malate dehydrogenase, mitochondrial precursor [Phytophthora infestans T30-4]	MDH2	malate dehydrogenase	EC:1.1.1.37	ko00020 Citrate cycle (TCA cycle);ko00270 Cysteine and methionine metabolism;ko00620 Pyruvate metabolism;ko00630 Glyoxylate and dicarboxylate metabolism;ko00710 Carbon fixation in photosynthetic organisms;ko01200 Carbon metabolism;	GO:0003824	catalytic activity	gnl|CDD|229435	KOG1494, KOG1494, KOG1494, NAD-dependent malate dehydrogenase [Energy production and conversion].	--	--	--	--	--	--	--	--	--
Phytmed_10087	1.99493	6.15e-05	0.271119	0.695537	0.344892	0.541279	417560	418294	+	ETP46171.1	hypothetical protein F442_07537 [Phytophthora parasitica P10297]	--	--	--	--	--	--	--	--	--	--	--	--	--	--	--	--	--
Phytmed_1009	-0.650583	0.167838	-0.4542	0.329519	1.44801	7.3e-06	616873	618276	-	XP_008891441.1	hypothetical protein PPTG_02176 [Phytophthora parasitica INRA-310]	--	--	--	--	--	--	--	--	--	--	--	--	--	--	--	--	--
Phytmed_10093	0.489304	0.0568459	1.06012	1.37e-06	1.31384	2.02e-11	439754	440728	+	XP_017230464.1	PREDICTED: uncharacterized protein LOC108205155 isoform X1 [Daucus carota subsp. sativus]	--	--	--	--	--	--	--	--	--	--	--	--	--	--	--	--	--
Phytmed_10097	1.23634	0.50883	0.253459	0.920893	5.13262	3.79e-05	448731	449412	-	XP_009538306.1	hypothetical protein PHYSODRAFT_341670 [Phytophthora sojae]	--	--	--	--	--	--	--	--	--	--	--	--	--	--	--	--	--
Phytmed_101	1.15444	3.79e-09	0.578351	0.00595542	0.306207	0.143301	441697	447741	-	XP_009526058.1	hypothetical protein PHYSODRAFT_314541 [Phytophthora sojae]	CAMKK2	calcium/calmodulin-dependent protein kinase kinase 2	EC:2.7.11.17	ko04140 Autophagy - animal;ko04152 AMPK signaling pathway;ko04211 Longevity regulating pathway;ko04920 Adipocytokine signaling pathway;ko04921 Oxytocin signaling pathway;ko05034 Alcoholism;	GO:0003676	nucleic acid binding	gnl|CDD|228533	KOG0585, KOG0585, KOG0585, Ca2+/calmodulin-dependent protein kinase kinase beta and related serine/threonine protein kinases [Signal transduction mechanisms].	--	--	--	--	--	--	--	--	--
Phytmed_10101	-1.41262	2.51e-08	0.345571	0.232859	-1.82495	1.45e-14	462930	472951	+	POM81548.1	Multidrug resistance protein ABC Superfamily [Phytophthora palmivora var. palmivora]	ABCB1, CD243	ATP-binding cassette, subfamily B (MDR/TAP), member 1	EC:3.6.3.44	ko02010 ABC transporters;ko04976 Bile secretion;ko05206 MicroRNAs in cancer;	GO:0005515	protein binding	gnl|CDD|228006	KOG0055, KOG0055, KOG0055, Multidrug/pheromone exporter, ABC superfamily [Secondary metabolites biosynthesis, transport and catabolism].	AMD89422.1	sucrose synthase (EC 2.4.1.13); sucrose-phosphate synthase (EC 2.4.1.14); alpha-glucosyltransferase (EC 2.4.1.52); lipopolysaccharide N-acetylglucosaminyltransferase (EC 2.4.1.56); GDP-Man alpha-mannosyltransferase (EC 2.4.1.-); 1,2-diacylglycerol 3-glucosyltransferase (EC 2.4.1.157); diglucosyl diacylglycerol synthase (EC 2.4.1.208); digalactosyldiacylglycerol synthase (EC 2.4.1.141); trehalose …	nan	--	--	--	--	--	--
Phytmed_10102	-1.82748	2.03e-06	-2.13381	1.02e-09	-0.74506	0.00479625	473047	476156	-	XP_009538290.1	hypothetical protein PHYSODRAFT_532337 [Phytophthora sojae]	--	--	--	--	GO:0005515	protein binding	gnl|CDD|229528	KOG1587, KOG1587, KOG1587, Cytoplasmic dynein intermediate chain [Cytoskeleton].	--	--	--	--	--	--	--	--	--
Phytmed_10104	0.516647	0.0978421	0.721158	0.0168635	1.1734	9.54e-06	480421	480735	+	XP_009538285.1	hypothetical protein PHYSODRAFT_289138 [Phytophthora sojae]	--	--	--	--	--	--	--	--	--	--	--	--	--	--	--	--	--
Phytmed_10105	1.9649	0.355564	0.982022	0.708397	4.73141	0.00395135	480800	481923	-	KUF97181.1	Obg ATPase 1 [Phytophthora nicotianae]	--	--	--	--	--	--	--	--	--	--	--	--	--	--	--	--	--
Phytmed_10106	-2.27427	0.122562	-2.52119	0.0959509	2.79361	0.00120753	483588	487646	-	ETI48405.1	hypothetical protein F443_07565 [Phytophthora parasitica P1569]	--	--	--	--	GO:0005524	ATP binding	gnl|CDD|228016	KOG0065, KOG0065, KOG0065, Pleiotropic drug resistance proteins (PDR1-15), ABC superfamily [Secondary metabolites biosynthesis, transport and catabolism].	ACL49294.1	sucrose synthase (EC 2.4.1.13); sucrose-phosphate synthase (EC 2.4.1.14); alpha-glucosyltransferase (EC 2.4.1.52); lipopolysaccharide N-acetylglucosaminyltransferase (EC 2.4.1.56); GDP-Man alpha-mannosyltransferase (EC 2.4.1.-); 1,2-diacylglycerol 3-glucosyltransferase (EC 2.4.1.157); diglucosyl diacylglycerol synthase (EC 2.4.1.208); digalactosyldiacylglycerol synthase (EC 2.4.1.141); trehalose …	nan	--	--	--	--	--	--
Phytmed_10107	5.07939	7.82e-19	4.1631	8.44e-13	4.80053	4.9e-18	489621	492082	+	RAW23584.1	hypothetical protein PC110_g19983 [Phytophthora cactorum]	--	--	--	--	GO:0003824	catalytic activity	gnl|CDD|229011	KOG1065, KOG1065, KOG1065, Maltase glucoamylase and related hydrolases, glycosyl hydrolase family 31 [Carbohydrate transport and metabolism].	CAK39259.1	alpha-glucosidase (EC 3.2.1.20); alpha-1,3-glucosidase (EC 3.2.1.84); sucrase-isomaltase (EC 3.2.1.48) (EC 3.2.1.10); alpha-xylosidase (EC 3.2.1.-); alpha-glucan lyase (EC 4.2.2.13); isomaltosyltransferase (EC 2.4.1.-).	nan	--	--	secreted protein	--	--	Non-effector
Phytmed_10108	-4.32533	0.000340617	-4.60035	9.76e-05	1.31983	0.00839592	492288	496343	-	XP_009538280.1	pleiotropic drug resistance protein ABC superfamily [Phytophthora sojae]	--	--	--	--	GO:0005524	ATP binding	gnl|CDD|228016	KOG0065, KOG0065, KOG0065, Pleiotropic drug resistance proteins (PDR1-15), ABC superfamily [Secondary metabolites biosynthesis, transport and catabolism].	ACL49294.1	sucrose synthase (EC 2.4.1.13); sucrose-phosphate synthase (EC 2.4.1.14); alpha-glucosyltransferase (EC 2.4.1.52); lipopolysaccharide N-acetylglucosaminyltransferase (EC 2.4.1.56); GDP-Man alpha-mannosyltransferase (EC 2.4.1.-); 1,2-diacylglycerol 3-glucosyltransferase (EC 2.4.1.157); diglucosyl diacylglycerol synthase (EC 2.4.1.208); digalactosyldiacylglycerol synthase (EC 2.4.1.141); trehalose …	nan	--	--	--	--	--	--
Phytmed_10109	-0.291198	0.384678	-1.51918	8.15e-07	-1.04306	0.000269864	497593	501642	+	KUF80704.1	ATP-binding Cassette (ABC) Superfamily [Phytophthora nicotianae]	--	--	--	--	GO:0005524	ATP binding	gnl|CDD|228016	KOG0065, KOG0065, KOG0065, Pleiotropic drug resistance proteins (PDR1-15), ABC superfamily [Secondary metabolites biosynthesis, transport and catabolism].	ACL49294.1	sucrose synthase (EC 2.4.1.13); sucrose-phosphate synthase (EC 2.4.1.14); alpha-glucosyltransferase (EC 2.4.1.52); lipopolysaccharide N-acetylglucosaminyltransferase (EC 2.4.1.56); GDP-Man alpha-mannosyltransferase (EC 2.4.1.-); 1,2-diacylglycerol 3-glucosyltransferase (EC 2.4.1.157); diglucosyl diacylglycerol synthase (EC 2.4.1.208); digalactosyldiacylglycerol synthase (EC 2.4.1.141); trehalose …	nan	--	--	--	--	--	--
Phytmed_1011	-0.788515	0.0181987	-0.712358	0.0277275	2.95137	1.06e-32	620061	623793	-	RAW41094.1	hypothetical protein PC110_g2696 [Phytophthora cactorum]	--	--	--	--	--	--	gnl|CDD|232463	KOG4535, KOG4535, KOG4535, HEAT and armadillo repeat-containing protein [General function prediction only].	--	--	--	--	--	--	--	--	--
Phytmed_10111	-1.65443	1.75e-09	0.0292947	0.94784	-0.720094	0.0111896	504483	508547	-	XP_009538270.1	pleiotropic drug resistance protein ABC superfamily [Phytophthora sojae]	--	--	--	--	GO:0005524	ATP binding	gnl|CDD|228016	KOG0065, KOG0065, KOG0065, Pleiotropic drug resistance proteins (PDR1-15), ABC superfamily [Secondary metabolites biosynthesis, transport and catabolism].	ACL49294.1	sucrose synthase (EC 2.4.1.13); sucrose-phosphate synthase (EC 2.4.1.14); alpha-glucosyltransferase (EC 2.4.1.52); lipopolysaccharide N-acetylglucosaminyltransferase (EC 2.4.1.56); GDP-Man alpha-mannosyltransferase (EC 2.4.1.-); 1,2-diacylglycerol 3-glucosyltransferase (EC 2.4.1.157); diglucosyl diacylglycerol synthase (EC 2.4.1.208); digalactosyldiacylglycerol synthase (EC 2.4.1.141); trehalose …	nan	--	--	--	--	--	--
Phytmed_10112	0.801185	1.59e-05	0.229433	0.301325	1.56919	2.86e-19	510514	514578	+	ETO77177.1	hypothetical protein F444_07593 [Phytophthora parasitica P1976]	--	--	--	--	GO:0005524	ATP binding	gnl|CDD|228016	KOG0065, KOG0065, KOG0065, Pleiotropic drug resistance proteins (PDR1-15), ABC superfamily [Secondary metabolites biosynthesis, transport and catabolism].	ACL49294.1	sucrose synthase (EC 2.4.1.13); sucrose-phosphate synthase (EC 2.4.1.14); alpha-glucosyltransferase (EC 2.4.1.52); lipopolysaccharide N-acetylglucosaminyltransferase (EC 2.4.1.56); GDP-Man alpha-mannosyltransferase (EC 2.4.1.-); 1,2-diacylglycerol 3-glucosyltransferase (EC 2.4.1.157); diglucosyl diacylglycerol synthase (EC 2.4.1.208); digalactosyldiacylglycerol synthase (EC 2.4.1.141); trehalose …	nan	--	--	--	--	--	--
Phytmed_10113	-3.49203	6.17e-13	-1.25016	0.00432251	-0.740268	0.0843159	515808	516848	-	XP_009538271.1	hypothetical protein PHYSODRAFT_353101 [Phytophthora sojae]	--	--	--	--	GO:0005515	protein binding	--	--	--	--	--	--	--	--	--	--	--
Phytmed_10114	-3.9754	6.95e-48	-1.78297	1.47e-10	-1.24633	8.06e-06	517195	521256	+	RAW23243.1	ABC transporter G family member 37 [Phytophthora cactorum]	--	--	--	--	GO:0005524	ATP binding	gnl|CDD|228016	KOG0065, KOG0065, KOG0065, Pleiotropic drug resistance proteins (PDR1-15), ABC superfamily [Secondary metabolites biosynthesis, transport and catabolism].	ACL49294.1	sucrose synthase (EC 2.4.1.13); sucrose-phosphate synthase (EC 2.4.1.14); alpha-glucosyltransferase (EC 2.4.1.52); lipopolysaccharide N-acetylglucosaminyltransferase (EC 2.4.1.56); GDP-Man alpha-mannosyltransferase (EC 2.4.1.-); 1,2-diacylglycerol 3-glucosyltransferase (EC 2.4.1.157); diglucosyl diacylglycerol synthase (EC 2.4.1.208); digalactosyldiacylglycerol synthase (EC 2.4.1.141); trehalose …	nan	--	--	--	--	--	--
Phytmed_10115	-6.39167	5.32e-09	-3.7023	4.7e-13	-1.08918	0.00283597	521419	525230	-	RAW30434.1	hypothetical protein PC110_g13205 [Phytophthora cactorum]	E3.2.1.6	endo-1,3(4)-beta-glucanase	EC:3.2.1.6		--	--	gnl|CDD|230193	KOG2254, KOG2254, KOG2254, Predicted endo-1,3-beta-glucanase [Carbohydrate transport and metabolism].	AIG55599.1	endo-beta-1,3-glucanase (EC 3.2.1.39)	nan	--	--	secreted protein	--	--	Non-effector
Phytmed_1012	0.501315	0.232818	0.187643	0.707848	2.70196	7.92e-18	624012	628853	+	OWZ22407.1	hypothetical protein PHMEG_0002896 [Phytophthora megakarya]	--	--	--	--	GO:0005515	protein binding	gnl|CDD|228220	KOG0271, KOG0271, KOG0271, Notchless-like WD40 repeat-containing protein [Function unknown].	--	--	--	--	--	--	--	--	--
Phytmed_10125	-1.04006	0.473773	-2.02294	0.177969	3.91464	4.62e-09	571073	580107	+	RAW23362.1	hypothetical protein PC110_g20200 [Phytophthora cactorum]	--	--	--	--	GO:0003951	NAD+ kinase activity	gnl|CDD|229060	KOG1116, KOG1116, KOG1116, Sphingosine kinase, involved in sphingolipid metabolism [Lipid transport and metabolism, Signal transduction mechanisms].	--	--	--	--	--	--	--	--	--
Phytmed_10132	-0.499595	0.61235	-1.10416	0.254706	1.90865	7.17e-06	618242	620718	-	XP_002895909.1	ATP-binding Cassette (ABC) Superfamily [Phytophthora infestans T30-4]	--	--	--	--	GO:0005524	ATP binding	gnl|CDD|228010	KOG0059, KOG0059, KOG0059, Lipid exporter ABCA1 and related proteins, ABC superfamily [Lipid transport and metabolism, General function prediction only].	--	--	--	--	--	--	--	--	--
Phytmed_1014	1.3407	0.00267019	0.0626939	0.926277	0.0989348	0.860738	634238	636232	+	OWZ22406.1	Nucleolar GTP-binding protein 1 [Phytophthora megakarya]	NOG1	nucleolar GTP-binding protein	--	ko03008 Ribosome biogenesis in eukaryotes;	GO:0005525	GTP binding	gnl|CDD|229431	KOG1490, KOG1490, KOG1490, GTP-binding protein CRFG/NOG1 (ODN superfamily) [General function prediction only].	--	--	--	--	--	--	--	--	--
Phytmed_10141	3.13909	6.16e-12	4.81722	6.85e-28	1.8631	4.86e-05	656171	657763	+	ETL94873.1	hypothetical protein L917_07253 [Phytophthora parasitica]	--	--	--	--	--	--	--	--	--	--	--	--	--	--	--	--	--
Phytmed_10142	-4.85857	5.4e-15	-4.81507	1.36e-15	-3.44668	3.36e-09	658090	660441	+	XP_009538250.1	hypothetical protein PHYSODRAFT_566100 [Phytophthora sojae]	E2.7.3.2	creatine kinase	EC:2.7.3.2	ko00330 Arginine and proline metabolism;	GO:0003824	catalytic activity	gnl|CDD|231516	KOG3581, KOG3581, KOG3581, Creatine kinases [Energy production and conversion].	--	--	--	--	--	--	--	--	--
Phytmed_10144	0.437046	0.315916	2.06548	3.17e-10	2.90327	7.83e-22	681236	683131	+	KUG00400.1	hypothetical protein AM587_10005700 [Phytophthora nicotianae]	--	--	--	--	--	--	--	--	--	--	--	--	--	--	--	--	--
Phytmed_10146	1.97605	0.298224	0.249671	0.926715	5.10812	0.0002693	684923	685192	-	RAW32207.1	hypothetical protein PC110_g11440 [Phytophthora cactorum]	--	--	--	--	--	--	--	--	--	--	--	--	--	secreted protein	SSP	--	Non-effector
Phytmed_10147	-1.0702	0.000183216	0.0707902	0.826498	0.712254	0.000435954	685490	687148	+	OWZ01808.1	hypothetical protein PHMEG_00026741 [Phytophthora megakarya]	--	--	--	--	--	--	gnl|CDD|228111	KOG0161, KOG0161, KOG0161, Myosin class II heavy chain [Cytoskeleton].	--	--	--	--	--	--	--	--	--
Phytmed_1015	3.06491	1.31e-18	2.07808	7.49e-09	-0.893309	0.0176182	637459	639060	+	OWZ22409.1	Phosphoenolpyruvate carboxykinase (ATP) [Phytophthora megakarya]	--	--	--	--	GO:0004611	phosphoenolpyruvate carboxykinase activity	--	--	--	--	--	--	--	--	--	--	--
Phytmed_10163	0.276247	0.866936	-0.420151	0.820716	2.68532	0.00371273	779614	780510	+	POM69892.1	Hypothetical protein PHPALM_13793 [Phytophthora palmivora var. palmivora]	--	--	--	--	--	--	--	--	--	--	--	--	--	--	--	--	--
Phytmed_10164	3.01134	6.82e-07	1.06873	0.132362	-1.5003	0.0204267	787681	788271	-	XP_008904269.1	hypothetical protein PPTG_10634 [Phytophthora parasitica INRA-310]	--	--	--	--	--	--	--	--	--	--	--	--	--	secreted protein	SSP	--	Non-effector
Phytmed_10166	-3.25408	0.0118335	-2.48908	0.0388424	-1.57577	0.0287049	790092	792128	-	RAW38188.1	hypothetical protein PC110_g5576 [Phytophthora cactorum]	--	--	--	--	GO:0008272	sulfate transport	gnl|CDD|228185	KOG0236, KOG0236, KOG0236, Sulfate/bicarbonate/oxalate exchanger SAT-1 and related transporters (SLC26 family) [Inorganic ion transport and metabolism].	--	--	--	--	--	--	--	--	--
Phytmed_10167	-2.99893	0.0377704	-3.98181	0.00752341	3.85085	5.45e-06	795481	797450	-	RAW31383.1	hypothetical protein PC110_g12265 [Phytophthora cactorum]	--	--	--	--	--	--	--	--	--	--	--	--	--	secreted protein	SSP	--	Non-effector
Phytmed_10169	2.23917	0.0990067	1.06174	0.525958	8.92479	3.35e-16	802021	803605	+	XP_009540248.1	hypothetical protein PHYSODRAFT_343403, partial [Phytophthora sojae]	--	--	--	--	--	--	--	--	--	--	--	--	--	--	--	--	--
Phytmed_10173	3.02006	1.45e-22	1.14901	0.00080001	-0.558898	0.105466	812427	813017	-	XP_008904269.1	hypothetical protein PPTG_10634 [Phytophthora parasitica INRA-310]	--	--	--	--	--	--	--	--	--	--	--	--	--	secreted protein	SSP	--	Apoplastic effector
Phytmed_10174	1.0223	1.31e-14	0.341328	0.0187121	-0.568686	2.18e-06	813598	814874	-	XP_009538225.1	hypothetical protein PHYSODRAFT_551007 [Phytophthora sojae]	--	--	--	--	GO:0000413	protein peptidyl-prolyl isomerization	gnl|CDD|228826	KOG0880, KOG0880, KOG0880, Peptidyl-prolyl cis-trans isomerase [Posttranslational modification, protein turnover, chaperones].	CUR50868.1	Dol-PP-alpha-oligosaccharide: protein beta-oligosaccharyltransferase (EC 2.4.1.119)	These enzymes utilise an oligosaccharide-PP-dolichol as the donor	gnl|TC-DB|F4K2G0|3.D.1.8.1	Peptidyl-prolyl cis-trans isomerase OS=Arabidopsis thaliana GN=CYP20-2 PE=3 SV=1	--	--	--	--
Phytmed_10176	1.22671	0.533952	0.243825	0.927308	8.04858	9.68e-10	819630	820130	-	RAW24720.1	hypothetical protein PC110_g18858 [Phytophthora cactorum]	--	--	--	--	--	--	--	--	--	--	--	--	--	--	--	--	--
Phytmed_10179	0.480357	0.675485	5.55846	1.01e-08	4.6236	1.67e-06	826489	831351	+	AAN37688.1	elicitor-like mating protein M81 [Phytophthora infestans]	--	--	--	--	GO:0016755	transferase activity, transferring amino-acyl groups	gnl|CDD|230751	KOG2812, KOG2812, KOG2812, Uncharacterized conserved protein [Function unknown].	AIG55943.1	Modules of approx. 40 residues found almost exclusively in fungi. The cellulose-binding function has been demonstrated in many cases, and appears to be mediated by three aromatic residues separated by about 10.4 angstrom and which form a flat surface. The only non-fungal occurence of CBM1 is in an algal non-hydrolytic polysaccharide-binding protein which is composed of four repeated CBM1 modules.…	Previously known as cellulose-binding domain family I (CBD I).	--	--	secreted protein	--	--	Non-effector
Phytmed_10180	-4.1887	0.000341319	-3.33778	0.000171123	-1.39226	0.0072223	833068	834617	+	RAW28307.1	hypothetical protein PC110_g15309 [Phytophthora cactorum]	--	--	--	--	GO:0016755	transferase activity, transferring amino-acyl groups	--	--	--	--	--	--	--	secreted protein	--	--	Non-effector
Phytmed_10182	1.3584	4.62e-07	0.624005	0.0346266	0.533718	0.0438047	839949	841591	-	RAW28304.1	hypothetical protein PC110_g15313 [Phytophthora cactorum]	--	--	--	--	GO:0009166	nucleotide catabolic process	gnl|CDD|232348	KOG4419, KOG4419, KOG4419, 5' nucleotidase [Nucleotide transport and metabolism].	ACZ32093.1	Modules of approx. 60 residues found in bacterial enzymes. Chitin-binding described in several cases. Distantly related to the CBM12 family.	Previously known as cellulose-binding domain family V (CBD V).	--	--	--	--	--	--
Phytmed_10186	-1.55606	2.69e-10	-0.561954	0.028079	-0.845619	0.000247068	849733	851394	+	RAW28301.1	hypothetical protein PC110_g15316 [Phytophthora cactorum]	--	--	--	--	GO:0004252	serine-type endopeptidase activity	gnl|CDD|232195	KOG4266, KOG4266, KOG4266, Subtilisin kexin isozyme-1/site 1 protease, subtilase superfamily [Posttranslational modification, protein turnover, chaperones].	AIG56439.1	Modules of approx. 150 residues which always appear as a threefold internal repeat. The only apparent exception to this, xylanase II of Actinomadura sp. FC7 (GenBank U08894), is in fact not completely sequenced. These modules were first identified in several plant lectins such as ricin or agglutinin of Ricinus communis which bind galactose residues. The three-dimensional structure of a plant lect…	Previously known as cellulose-binding domain family XIII (CBD XIII).	--	--	secreted protein	--	--	Non-effector
Phytmed_10187	-1.78317	1.86e-10	0.152909	0.579435	-0.469323	0.0239033	851697	853187	-	XP_009538203.1	hypothetical protein PHYSODRAFT_289122 [Phytophthora sojae]	--	--	--	--	GO:0071949	FAD binding	--	--	--	--	--	--	--	--	--	--	--
Phytmed_10189	-3.75692	6.51e-14	-1.84727	1.71e-08	-2.55908	8.59e-20	859001	859583	+	KUF91564.1	hypothetical protein AM587_10004287 [Phytophthora nicotianae]	--	--	--	--	--	--	--	--	--	--	--	--	--	secreted protein	SSP	--	Apoplastic effector
Phytmed_10190	-2.58559	2.51e-13	-1.43565	1.5e-07	-1.64318	1.47e-12	859806	863388	-	XP_009538188.1	hypothetical protein PHYSODRAFT_531258 [Phytophthora sojae]	--	--	--	--	--	--	gnl|CDD|229868	KOG1929, KOG1929, KOG1929, Nucleotide excision repair factor NEF2, RAD4/CUT5 component [Replication, recombination and repair].	--	--	--	--	--	--	--	--	--
Phytmed_10191	-3.26261	0.0073483	-2.4289	0.0249528	1.03784	0.0362189	863580	863915	+	XP_002899691.1	sporangia induced deflagellation-inducible protein [Phytophthora infestans T30-4]	SSNA1	sjoegren syndrome nuclear autoantigen 1	--		--	--	gnl|CDD|228111	KOG0161, KOG0161, KOG0161, Myosin class II heavy chain [Cytoskeleton].	--	--	--	--	--	--	--	--	--
Phytmed_10193	1.65093	4.67e-13	0.608557	0.0164356	-0.0587664	0.840371	866570	867162	+	RAW28066.1	hypothetical protein PC110_g15536 [Phytophthora cactorum]	--	--	--	--	--	--	--	--	--	--	--	--	--	--	--	--	--
Phytmed_10197	-2.03033	0.0389481	-0.128513	0.880213	0.377797	0.477284	874975	876118	+	XP_009538201.1	hypothetical protein PHYSODRAFT_246582 [Phytophthora sojae]	--	--	--	--	--	--	--	--	--	--	--	--	--	--	--	--	--
Phytmed_10199	-2.25029	6.76e-05	0.16394	0.820332	0.775706	0.152905	878466	879806	+	POM64145.1	Hypothetical protein PHPALM_20368 [Phytophthora palmivora var. palmivora]	--	--	--	--	--	--	--	--	--	--	--	--	--	--	--	--	--
Phytmed_10201	-1.47244	0.000157443	-0.545082	0.166949	-0.458918	0.195569	881628	885826	-	XP_009538170.1	hypothetical protein PHYSODRAFT_531619 [Phytophthora sojae]	--	--	--	--	GO:0005509	calcium ion binding	--	--	--	--	--	--	--	--	--	--	--
Phytmed_10205	-1.3682	0.000800251	-0.449192	0.356263	-0.164938	0.736428	902173	906042	+	XP_009538150.1	multidrug resistance protein ABC superfamily [Phytophthora sojae]	ABCB1, CD243	ATP-binding cassette, subfamily B (MDR/TAP), member 1	EC:3.6.3.44	ko02010 ABC transporters;ko04976 Bile secretion;ko05206 MicroRNAs in cancer;	GO:0005524	ATP binding	gnl|CDD|228006	KOG0055, KOG0055, KOG0055, Multidrug/pheromone exporter, ABC superfamily [Secondary metabolites biosynthesis, transport and catabolism].	ACL49294.1	sucrose synthase (EC 2.4.1.13); sucrose-phosphate synthase (EC 2.4.1.14); alpha-glucosyltransferase (EC 2.4.1.52); lipopolysaccharide N-acetylglucosaminyltransferase (EC 2.4.1.56); GDP-Man alpha-mannosyltransferase (EC 2.4.1.-); 1,2-diacylglycerol 3-glucosyltransferase (EC 2.4.1.157); diglucosyl diacylglycerol synthase (EC 2.4.1.208); digalactosyldiacylglycerol synthase (EC 2.4.1.141); trehalose …	nan	--	--	--	--	--	--
Phytmed_10208	-2.97936	3.53e-08	-1.71103	4.69e-07	0.127479	0.654658	916016	919870	+	ETP02056.1	hypothetical protein F441_20772 [Phytophthora parasitica CJ01A1]	ABCB1, CD243	ATP-binding cassette, subfamily B (MDR/TAP), member 1	EC:3.6.3.44	ko02010 ABC transporters;ko04976 Bile secretion;ko05206 MicroRNAs in cancer;	GO:0005524	ATP binding	gnl|CDD|228006	KOG0055, KOG0055, KOG0055, Multidrug/pheromone exporter, ABC superfamily [Secondary metabolites biosynthesis, transport and catabolism].	AMD89422.1	sucrose synthase (EC 2.4.1.13); sucrose-phosphate synthase (EC 2.4.1.14); alpha-glucosyltransferase (EC 2.4.1.52); lipopolysaccharide N-acetylglucosaminyltransferase (EC 2.4.1.56); GDP-Man alpha-mannosyltransferase (EC 2.4.1.-); 1,2-diacylglycerol 3-glucosyltransferase (EC 2.4.1.157); diglucosyl diacylglycerol synthase (EC 2.4.1.208); digalactosyldiacylglycerol synthase (EC 2.4.1.141); trehalose …	nan	--	--	--	--	--	--
Phytmed_10209	-3.49689	6.93e-09	-5.02161	2.74e-13	3.25828	2.82e-16	920413	924309	+	KUF92643.1	ABC transporter B family member 2 [Phytophthora nicotianae]	ABCB1, CD243	ATP-binding cassette, subfamily B (MDR/TAP), member 1	EC:3.6.3.44	ko02010 ABC transporters;ko04976 Bile secretion;ko05206 MicroRNAs in cancer;	GO:0005524	ATP binding	gnl|CDD|228006	KOG0055, KOG0055, KOG0055, Multidrug/pheromone exporter, ABC superfamily [Secondary metabolites biosynthesis, transport and catabolism].	AMD89422.1	sucrose synthase (EC 2.4.1.13); sucrose-phosphate synthase (EC 2.4.1.14); alpha-glucosyltransferase (EC 2.4.1.52); lipopolysaccharide N-acetylglucosaminyltransferase (EC 2.4.1.56); GDP-Man alpha-mannosyltransferase (EC 2.4.1.-); 1,2-diacylglycerol 3-glucosyltransferase (EC 2.4.1.157); diglucosyl diacylglycerol synthase (EC 2.4.1.208); digalactosyldiacylglycerol synthase (EC 2.4.1.141); trehalose …	nan	--	--	--	--	--	--
Phytmed_10222	1.20911	9.72e-06	0.623188	0.0352659	-0.170068	0.57368	971186	972361	+	XP_008914518.1	hypothetical protein PPTG_18158 [Phytophthora parasitica INRA-310]	--	--	--	--	GO:0003824	catalytic activity	--	--	--	--	--	--	--	--	--	--	--
Phytmed_10223	-1.17223	0.0134453	-1.06251	0.0164035	-0.891888	0.014746	974187	975154	-	XP_002998878.1	conserved hypothetical protein [Phytophthora infestans T30-4]	--	--	--	--	--	--	--	--	--	--	--	--	--	--	--	--	--
Phytmed_10224	1.35675	2.23e-05	0.608634	0.0880699	0.458051	0.148068	975496	976272	-	POM64481.1	Hypothetical protein PHPALM_19983 [Phytophthora palmivora var. palmivora]	--	--	--	--	--	--	--	--	--	--	--	--	--	--	--	--	--
Phytmed_10225	-0.0121795	0.995328	1.71945	0.0149183	0.605823	0.38519	978820	979680	-	XP_009538096.1	hypothetical protein PHYSODRAFT_246569 [Phytophthora sojae]	--	--	--	--	--	--	--	--	--	--	--	--	--	--	--	--	--
Phytmed_10228	-2.95159	0.00133654	-4.99675	7.87e-06	-1.42982	0.000330778	987773	990904	-	OWF42430.1	Glutamine-rich protein 2 [Mizuhopecten yessoensis]	--	--	--	--	--	--	--	--	--	--	--	--	--	--	--	--	--
Phytmed_10229	-5.18737	8.05e-05	-6.86424	4.22e-07	-1.05838	0.221348	993845	994800	+	XP_026317437.1	uncharacterized protein DDB_G0283357-like isoform X5 [Hyposmocoma kahamanoa]	--	--	--	--	--	--	--	--	--	--	--	--	--	--	--	--	--
Phytmed_10230	-3.30052	2.26e-14	-2.44937	2.69e-08	0.0865784	0.87898	995066	998741	+	WP_086043416.1	LPXTG cell wall anchor domain-containing protein [Macrococcus canis]	--	--	--	--	--	--	gnl|CDD|229923	KOG1984, KOG1984, KOG1984, Vesicle coat complex COPII, subunit SFB3 [Intracellular trafficking, secretion, and vesicular transport].	--	--	--	--	--	--	--	--	--
Phytmed_10231	-4.44891	2.49e-24	-3.18254	3.39e-13	-1.09339	0.0178314	999092	1000398	-	XP_009537460.1	hypothetical protein PHYSODRAFT_529597 [Phytophthora sojae]	--	--	--	--	--	--	--	--	--	--	--	--	--	secreted protein	--	--	Non-effector
Phytmed_10235	-1.76955	4.46e-15	-0.512043	0.0387797	-0.661123	0.00400836	1011518	1012918	-	XP_009538115.1	hypothetical protein PHYSODRAFT_566033 [Phytophthora sojae]	--	--	--	--	--	--	--	--	--	--	--	--	--	--	--	--	--
Phytmed_10237	-1.00843	0.000236312	-0.187451	0.522847	0.0179246	0.948734	1017061	1019596	+	XP_009538103.1	hypothetical protein PHYSODRAFT_353086 [Phytophthora sojae]	--	--	--	--	--	--	--	--	--	--	--	--	--	--	--	--	--
Phytmed_10241	1.67596	1.77e-23	1.15983	5.21e-12	-0.292137	0.100183	1026282	1026786	+	XP_002998862.1	conserved hypothetical protein [Phytophthora infestans T30-4]	RP-L35, MRPL35, rpmI	large subunit ribosomal protein L35	--	ko03010 Ribosome;	GO:0003735	structural constituent of ribosome	--	--	--	--	--	--	--	--	--	--	--
Phytmed_10242	-1.81981	1.06e-08	-0.670617	0.0438829	-1.21995	3.92e-05	1027030	1028550	-	RAW41222.1	hypothetical protein PC110_g2576 [Phytophthora cactorum]	--	--	--	--	--	--	--	--	--	--	--	--	--	--	--	--	--
Phytmed_10248	0	1	2.51339	0.34834	10.5285	3.74e-08	1063655	1064724	-	XP_009538096.1	hypothetical protein PHYSODRAFT_246569 [Phytophthora sojae]	--	--	--	--	--	--	--	--	--	--	--	--	--	--	--	--	--
Phytmed_10249	0	1	0	1	7.66349	0.0218667	1066299	1067294	+	XP_009538096.1	hypothetical protein PHYSODRAFT_246569 [Phytophthora sojae]	--	--	--	--	--	--	--	--	--	--	--	--	--	--	--	--	--
Phytmed_1025	2.02876	0.000296997	0.696677	0.299411	0.462888	0.470617	666409	666853	-	XP_008891461.1	hypothetical protein PPTG_02193 [Phytophthora parasitica INRA-310]	--	--	--	--	--	--	--	--	--	--	--	--	--	--	--	--	--
Phytmed_10257	2.69153	1.82e-05	1.44925	0.0372469	0.152926	0.847574	1094104	1095168	+	XP_002998854.1	arabinofuranosidase [Phytophthora infestans T30-4]	--	--	--	--	GO:0031221	arabinan metabolic process	--	--	AJF69432.1	alpha-L-arabinofuranosidase (EC 3.2.1.55); beta-xylosidase (EC 3.2.1.37).	nan	--	--	secreted protein	--	--	Apoplastic effector
Phytmed_10258	5.29767	0.000148361	0.324657	0.892073	1.64571	0.292634	1095392	1096122	-	XP_009538081.1	hypothetical protein PHYSODRAFT_531317 [Phytophthora sojae]	--	--	--	--	--	--	--	--	--	--	--	--	--	--	--	--	--
Phytmed_10266	-0.0317566	0.966159	0.0942141	0.892073	-1.72269	9.45e-05	1161516	1163778	+	OWY94388.1	LOW QUALITY PROTEIN: hypothetical protein PHMEG_00035902 [Phytophthora megakarya]	--	--	--	--	--	--	--	--	--	--	--	--	--	--	--	--	--
Phytmed_1027	1.00171	8.61e-05	0.157742	0.639614	-0.0871237	0.75538	672398	673138	-	RAW43302.1	hypothetical protein PC110_g532 [Phytophthora cactorum]	--	--	--	--	GO:0016787	hydrolase activity	gnl|CDD|230853	KOG2914, KOG2914, KOG2914, Predicted haloacid-halidohydrolase and related hydrolases [General function prediction only].	--	--	--	--	--	--	--	--	--
Phytmed_10272	0.756996	0.00881502	0.784801	0.00584013	-1.43234	3.28e-08	1178035	1180960	+	ETL27378.1	TKL/DRK protein kinase [Phytophthora parasitica]	--	--	--	--	GO:0003824	catalytic activity	gnl|CDD|228141	KOG0192, KOG0192, KOG0192, Tyrosine kinase specific for activated (GTP-bound) p21cdc42Hs [Signal transduction mechanisms].	AEE28155.1	Created from reading Schallus et al (2008) Mol Biol Cell. 19:3404-3414 [PMID: 18524852] and finding related domains attached to various glycosidases.	nan	--	--	--	--	--	--
Phytmed_10275	0.638049	0.00370727	-0.103153	0.728263	-1.25093	3.36e-09	1190492	1193052	-	POM61664.1	Secretory protein OPEL [Phytophthora palmivora var. palmivora]	--	--	--	--	--	--	--	--	--	--	--	--	--	--	--	--	--
Phytmed_10277	-2.79009	7.05e-09	-2.47045	2.02e-12	0.269358	0.204487	1194897	1197568	-	RAW39352.1	hypothetical protein PC110_g4429 [Phytophthora cactorum]	--	--	--	--	GO:0005509	calcium ion binding	gnl|CDD|227978	KOG0027, KOG0027, KOG0027, Calmodulin and related proteins (EF-Hand superfamily) [Signal transduction mechanisms].	--	--	--	--	--	--	--	--	--
Phytmed_10279	0.803747	0.00167195	0.883236	0.000174762	1.21624	5.41e-10	1201156	1203361	+	XP_009538044.1	hypothetical protein PHYSODRAFT_550922 [Phytophthora sojae]	--	--	--	--	--	--	--	--	--	--	--	--	--	--	--	--	--
Phytmed_1028	-0.733047	0.00905812	-1.54759	1.13e-08	-0.928235	4.99e-05	673377	675016	-	XP_009519603.1	hypothetical protein PHYSODRAFT_556908 [Phytophthora sojae]	RBBP4, HAT2, CAF1, MIS16	histone-binding protein RBBP4	--		GO:0005515	protein binding	gnl|CDD|228213	KOG0264, KOG0264, KOG0264, Nucleosome remodeling factor, subunit CAF1/NURF55/MSI1 [Chromatin structure and dynamics].	--	--	--	--	--	--	--	--	--
Phytmed_10280	1.29101	0.0310654	-1.46693	0.125435	2.18847	4.9e-07	1203841	1204728	+	RAW39361.1	hypothetical protein PC110_g4417 [Phytophthora cactorum]	--	--	--	--	--	--	--	--	--	--	--	--	--	secreted protein	SSP	--	Non-effector
Phytmed_10284	2.51748	1.36e-05	1.61944	0.00958537	3.21199	1.95e-08	1213621	1214640	-	OWZ06350.1	L-threonine 3-dehydrogenase [Phytophthora megakarya]	TDH	threonine 3-dehydrogenase	EC:1.1.1.103	ko00260 Glycine, serine and threonine metabolism;	GO:0003824	catalytic activity	gnl|CDD|230713	KOG2774, KOG2774, KOG2774, NAD dependent epimerase [General function prediction only].	--	--	--	--	--	--	--	--	--
Phytmed_10285	-0.401091	0.401258	-0.432354	0.369341	1.62803	1.53e-06	1215806	1220014	+	ETI36551.1	hypothetical protein F443_17378 [Phytophthora parasitica P1569]	--	--	--	--	--	--	--	--	--	--	--	--	--	--	--	--	--
Phytmed_10290	1.5306	0.0282023	3.38495	2.65e-08	-0.712663	0.315689	1253780	1259099	-	XP_009537999.1	hypothetical protein PHYSODRAFT_531145 [Phytophthora sojae]	--	--	--	--	GO:0003824	catalytic activity	--	--	AGN92963.1	alpha-L-rhamnosidase (EC 3.2.1.40)	nan	--	--	secreted protein	--	--	Non-effector
Phytmed_10295	-0.463293	0.0338373	0.0191608	0.949174	1.03655	3.19e-10	1279703	1290256	+	POM68913.1	Reverse transcriptase [Phytophthora palmivora var. palmivora]	--	--	--	--	--	--	--	--	--	--	--	--	--	--	--	--	--
Phytmed_10299	0.296081	0.381289	0.0258899	0.959259	-2.49702	1.59e-17	1299175	1300545	-	XP_008895833.1	hypothetical protein PPTG_03819 [Phytophthora parasitica INRA-310]	--	--	--	--	GO:0006629	lipid metabolic process	gnl|CDD|232161	KOG4232, KOG4232, KOG4232, Delta 6-fatty acid desaturase/delta-8 sphingolipid desaturase [Lipid transport and metabolism].	--	--	--	--	--	--	--	--	--
Phytmed_10301	-1.65806	0.00311473	-0.266666	0.66174	-0.664457	0.15795	1306381	1322688	-	ABG66531.1	reverse transcriptase, partial [Phytophthora sojae]	--	--	--	--	GO:0003676	nucleic acid binding	--	--	--	--	--	--	--	--	--	--	--
Phytmed_10305	-0.0467372	0.888158	0.63007	0.0104423	1.12735	7.32e-08	1344848	1346101	+	XP_009538009.1	hypothetical protein PHYSODRAFT_348425 [Phytophthora sojae]	--	--	--	--	--	--	--	--	--	--	--	--	--	--	--	--	--
Phytmed_10308	-1.8923	7.74e-09	-1.20854	3.43e-05	0.103598	0.741798	1352315	1354069	+	ETK76773.1	hypothetical protein L915_16876 [Phytophthora parasitica]	--	--	--	--	GO:0004190	aspartic-type endopeptidase activity	gnl|CDD|229281	KOG1339, KOG1339, KOG1339, Aspartyl protease [Posttranslational modification, protein turnover, chaperones].	--	--	--	--	--	--	--	--	--
Phytmed_1031	-2.59042	1.07e-42	-1.68841	8.18e-20	-1.40916	1.14e-14	679714	681078	+	XP_009519600.1	hypothetical protein PHYSODRAFT_556902 [Phytophthora sojae]	SNX1_2	sorting nexin-1/2	--	ko04144 Endocytosis;	GO:0035091	phosphatidylinositol binding	gnl|CDD|230212	KOG2273, KOG2273, KOG2273, Membrane coat complex Retromer, subunit VPS5/SNX1, Sorting nexins, and related PX domain-containing proteins [Intracellular trafficking, secretion, and vesicular transport].	--	--	--	--	--	--	--	--	--
Phytmed_10311	0.827246	0.00119092	1.05518	3.98e-05	-1.08876	1.34e-05	1360008	1361216	+	POM69165.1	Glycine amidinotransferase, mitochondrial precursor [Phytophthora palmivora var. palmivora]	GATM	glycine amidinotransferase	EC:2.1.4.1	ko00260 Glycine, serine and threonine metabolism;ko00330 Arginine and proline metabolism;	--	--	--	--	--	--	--	--	--	--	--	--	--
Phytmed_10314	0.711563	0.217851	-0.514728	0.466885	1.34501	0.000996389	1369931	1372027	+	ETP42956.1	hypothetical protein F442_10174, partial [Phytophthora parasitica P10297]	--	--	--	--	--	--	--	--	--	--	--	--	--	secreted protein	--	--	Cytoplasmic effector
Phytmed_10315	4.82854	3.7e-05	3.34055	0.0100904	2.97385	0.0106196	1389101	1390198	-	RAW37213.1	hypothetical protein PC110_g6543 [Phytophthora cactorum]	--	--	--	--	--	--	--	--	--	--	--	--	--	--	--	--	--
Phytmed_10316	2.33313	0.000308411	1.36161	0.0565318	-2.82581	0.00019369	1391060	1392124	-	ETL83460.1	hypothetical protein L917_16594 [Phytophthora parasitica]	--	--	--	--	--	--	--	--	--	--	--	--	--	--	--	--	--
Phytmed_10332	-0.551014	0.735293	0.131449	0.94784	2.64783	0.0020054	1469937	1471035	-	RAW25637.1	hypothetical protein PC110_g17947 [Phytophthora cactorum]	--	--	--	--	GO:0003676	nucleic acid binding	--	--	--	--	--	--	--	--	--	--	--
Phytmed_10343	0.700125	0.14972	-0.294435	0.632814	2.21913	3.58e-12	1523195	1530793	-	POM74393.1	LOW QUALITY PROTEIN: Hypothetical protein PHPALM_8661 [Phytophthora palmivora var. palmivora]	--	--	--	--	GO:0035091	phosphatidylinositol binding	--	--	CCA20002.1	sucrose synthase (EC 2.4.1.13); sucrose-phosphate synthase (EC 2.4.1.14); alpha-glucosyltransferase (EC 2.4.1.52); lipopolysaccharide N-acetylglucosaminyltransferase (EC 2.4.1.56); GDP-Man alpha-mannosyltransferase (EC 2.4.1.-); 1,2-diacylglycerol 3-glucosyltransferase (EC 2.4.1.157); diglucosyl diacylglycerol synthase (EC 2.4.1.208); digalactosyldiacylglycerol synthase (EC 2.4.1.141); trehalose …	nan	--	--	secreted protein	--	--	Non-effector
Phytmed_10344	-1.86889	0.226686	-2.17724	0.176301	2.42332	0.0106531	1530870	1531935	+	ETI36590.1	hypothetical protein F443_17312 [Phytophthora parasitica P1569]	--	--	--	--	--	--	--	--	--	--	--	--	--	--	--	--	--
Phytmed_10345	0.496769	0.100724	0.302784	0.348758	1.04477	5.04e-06	1532146	1533801	-	XP_009537972.1	hypothetical protein PHYSODRAFT_246573 [Phytophthora sojae]	--	--	--	--	--	--	--	--	CCA20002.1	sucrose synthase (EC 2.4.1.13); sucrose-phosphate synthase (EC 2.4.1.14); alpha-glucosyltransferase (EC 2.4.1.52); lipopolysaccharide N-acetylglucosaminyltransferase (EC 2.4.1.56); GDP-Man alpha-mannosyltransferase (EC 2.4.1.-); 1,2-diacylglycerol 3-glucosyltransferase (EC 2.4.1.157); diglucosyl diacylglycerol synthase (EC 2.4.1.208); digalactosyldiacylglycerol synthase (EC 2.4.1.141); trehalose …	nan	--	--	--	--	--	--
Phytmed_10347	1.05003	0.00998676	0.502093	0.270926	0.356971	0.331537	1542203	1547762	+	RAW28957.1	hypothetical protein PC110_g14691 [Phytophthora cactorum]	--	--	--	--	GO:0005509	calcium ion binding	gnl|CDD|227978	KOG0027, KOG0027, KOG0027, Calmodulin and related proteins (EF-Hand superfamily) [Signal transduction mechanisms].	--	--	--	--	--	--	--	--	--
Phytmed_10363	1.58174	6.76e-07	2.13187	6.82e-12	-1.05751	0.00103552	1611709	1612494	+	ADN18837.1	pectate lyase [Phytophthora capsici]	--	--	--	--	GO:0005576	extracellular region	--	--	ADN18837.1	pectate lyase (EC 4.2.2.2).	nan	--	--	secreted protein	SSP	--	Apoplastic/cytoplasmic effector
Phytmed_10364	-2.04761	0.0064668	-1.3449	0.0451833	-0.719317	0.221567	1618975	1620778	+	RAW24924.1	hypothetical protein PC110_g18656 [Phytophthora cactorum]	--	--	--	--	--	--	--	--	--	--	--	--	--	--	--	--	--
Phytmed_10366	1.57409	2.59e-24	0.931345	3.64e-09	-0.0961114	0.597957	1631458	1633469	+	XP_008896547.1	hypothetical protein PPTG_21500 [Phytophthora parasitica INRA-310]	--	--	--	--	--	--	--	--	--	--	--	--	--	--	--	--	--
Phytmed_10367	-0.577707	0.0448758	-0.0513718	0.89994	-1.3386	2.82e-07	1635465	1638317	+	RAW30822.1	hypothetical protein PC110_g12824 [Phytophthora cactorum]	--	--	--	--	GO:0004672	protein kinase activity	gnl|CDD|228141	KOG0192, KOG0192, KOG0192, Tyrosine kinase specific for activated (GTP-bound) p21cdc42Hs [Signal transduction mechanisms].	--	--	--	--	--	--	--	--	--
Phytmed_10369	1.53539	7.65e-05	0.151337	0.780849	0.243766	0.587176	1641364	1642327	+	XP_009537953.1	hypothetical protein PHYSODRAFT_348415 [Phytophthora sojae]	RRP17, NOL12	ribosomal RNA-processing protein 17	--		--	--	gnl|CDD|232635	KOG4709, KOG4709, KOG4709, Uncharacterized conserved protein [Function unknown].	--	--	--	--	--	--	--	--	--
Phytmed_10370	-1.00342	1.48e-06	-0.146731	0.562107	0.186968	0.388259	1642497	1648616	-	XP_002896134.1	phosphoinositide 3-kinase regulatory subunit [Phytophthora infestans T30-4]	PIK3R4, VPS15	phosphoinositide-3-kinase, regulatory subunit 4	EC:2.7.11.1	ko04138 Autophagy - yeast;ko04140 Autophagy - animal;ko04371 Apelin signaling pathway;	GO:0004672	protein kinase activity	gnl|CDD|229182	KOG1240, KOG1240, KOG1240, Protein kinase containing WD40 repeats [Signal transduction mechanisms].	--	--	--	--	--	--	--	--	--
Phytmed_10372	-0.55512	0.716466	-0.836874	0.610963	4.60084	8.27e-12	1653491	1655194	-	XP_009537955.1	hypothetical protein PHYSODRAFT_532276 [Phytophthora sojae]	RAGE, MOK	renal tumor antigen	EC:2.7.11.22		GO:0004672	protein kinase activity	gnl|CDD|228608	KOG0661, KOG0661, KOG0661, MAPK related serine/threonine protein kinase [Signal transduction mechanisms].	CBX99002.1	chitinase (EC 3.2.1.14); endo-beta-N-acetylglucosaminidase (EC 3.2.1.96); xylanase inhibitor; concanavalin B; narbonin	Contains chitinases of classes III and V. Contains non-catalytic proteins such as xylanase inhibitor; concanavalin B; narbonin	--	--	--	--	--	--
Phytmed_10401	1.59571	6.88e-05	1.48861	0.000131387	-0.775181	0.048985	1732259	1732567	+	--	--	--	--	--	--	--	--	--	--	--	--	--	--	--	--	--	--	--
Phytmed_10423	-0.270678	0.141701	1.03181	1.75e-12	-0.323227	0.0327622	65196	67744	-	OWZ12546.1	M96 mating-specific protein [Phytophthora megakarya]	--	--	--	--	--	--	--	--	--	--	--	--	--	--	--	--	--
Phytmed_10430	-0.0582243	0.912585	1.2716	0.000248648	1.72864	2.26e-08	82384	83103	+	XP_009534396.1	hypothetical protein PHYSODRAFT_338312 [Phytophthora sojae]	--	--	--	--	--	--	--	--	--	--	--	--	--	--	--	--	--
Phytmed_10434	1.56584	1.62e-13	0.178293	0.529975	-0.767515	0.000318441	100512	101876	-	XP_009535211.1	hypothetical protein PHYSODRAFT_524981 [Phytophthora sojae]	--	--	--	--	--	--	gnl|CDD|231694	KOG3762, KOG3762, KOG3762, Predicted transporter [General function prediction only].	--	--	--	--	--	--	--	--	--
Phytmed_10435	-3.08284	0.013749	-0.00451164	0.998305	-0.157498	0.82376	103738	104106	-	ETM41837.1	hypothetical protein L914_12423 [Phytophthora parasitica]	--	--	--	--	--	--	--	--	--	--	--	--	--	--	--	--	--
Phytmed_10436	4.46904	6.09e-06	2.27568	0.05866	1.27406	0.24465	104936	105457	+	XP_008893893.1	hypothetical protein PPTG_02980 [Phytophthora parasitica INRA-310]	--	--	--	--	--	--	--	--	--	--	--	--	--	--	--	--	--
Phytmed_10437	1.41881	0.026873	0.786604	0.27331	-0.814598	0.179532	105666	106208	-	RAW38067.1	hypothetical protein PC110_g5678 [Phytophthora cactorum]	--	--	--	--	--	--	--	--	--	--	--	--	--	--	--	--	--
Phytmed_10440	2.69357	0.00240468	1.83596	0.0589338	2.50979	0.000548569	115501	115821	-	ETP39783.1	hypothetical protein F442_12786, partial [Phytophthora parasitica P10297]	--	--	--	--	--	--	--	--	--	--	--	--	--	--	--	--	--
Phytmed_10441	2.26888	7.49e-12	2.02862	1.48e-09	1.09137	0.00140684	117491	121885	+	ETL35342.1	hypothetical protein L916_12513 [Phytophthora parasitica]	--	--	--	--	--	--	--	--	--	--	--	--	--	--	--	--	--
Phytmed_10449	0.872702	0.0663123	3.29028	4.73e-14	0.0159738	0.97976	163825	170203	-	XP_009535246.1	hypothetical protein PHYSODRAFT_318624 [Phytophthora sojae]	SCD, desC	stearoyl-CoA desaturase (Delta-9 desaturase)	EC:1.14.19.1	ko01040 Biosynthesis of unsaturated fatty acids;ko01212 Fatty acid metabolism;ko03320 PPAR signaling pathway;ko04152 AMPK signaling pathway;ko04212 Longevity regulating pathway - worm;	GO:0006629	lipid metabolic process	gnl|CDD|229541	KOG1600, KOG1600, KOG1600, Fatty acid desaturase [Lipid transport and metabolism].	--	--	--	--	--	--	--	--	--
Phytmed_1045	-0.0114825	0.97789	-0.822123	0.00212996	-1.03923	5.82e-06	727729	729114	-	XP_009519595.1	hypothetical protein PHYSODRAFT_487598 [Phytophthora sojae]	--	--	--	--	--	--	gnl|CDD|229471	KOG1530, KOG1530, KOG1530, Rhodanese-related sulfurtransferase [Inorganic ion transport and metabolism].	--	--	--	--	--	--	--	--	--
Phytmed_10451	0.664978	0.254715	1.12063	0.0305627	1.9055	7.31e-06	174103	174663	-	POM69735.1	ADP-ribosylation factor family [Phytophthora palmivora var. palmivora]	ARF1	ADP-ribosylation factor 1	--	ko04072 Phospholipase D signaling pathway;ko04144 Endocytosis;ko05110 Vibrio cholerae infection;ko05134 Legionellosis;	GO:0005525	GTP binding	gnl|CDD|228021	KOG0070, KOG0070, KOG0070, GTP-binding ADP-ribosylation factor Arf1 [Intracellular trafficking, secretion, and vesicular transport].	--	--	--	--	--	--	--	--	--
Phytmed_10453	2.37496	0.000176216	2.36848	0.000266036	0.006066	0.994698	176886	177488	+	POM69737.1	NAD(P)H:quinone oxidoreductase, type IV [Phytophthora palmivora var. palmivora]	--	--	--	--	GO:0003955	NAD(P)H dehydrogenase (quinone) activity	gnl|CDD|231073	KOG3135, KOG3135, KOG3135, 1,4-benzoquinone reductase-like; Trp repressor binding protein-like/protoplast-secreted protein [General function prediction only].	CAG86707.1	nan	nan	--	--	--	--	--	--
Phytmed_10464	-4.17447	6.78e-10	-3.68896	2.79e-11	0.673334	0.166976	233001	238143	+	OQR93123.1	Major facilitator Superfamily, partial [Thraustotheca clavata]	MSFD7, SLC49A4	MFS transporter, FLVCR family, MFS-domain-containing protein 7	--		GO:0016021	integral component of membrane	gnl|CDD|230502	KOG2563, KOG2563, KOG2563, Permease of the major facilitator superfamily [General function prediction only].	--	--	--	--	--	--	--	--	--
Phytmed_10465	-1.49724	0.185917	-2.61211	0.0342032	1.21429	0.0910287	245220	249332	+	OWZ18491.1	P-type ATPase (P-ATPase) [Phytophthora megakarya]	ATP13A3_4_5	cation-transporting ATPase 13A3/4/5	EC:3.6.3.-		GO:0000166	nucleotide binding	gnl|CDD|228157	KOG0208, KOG0208, KOG0208, Cation transport ATPase [Inorganic ion transport and metabolism].	--	--	--	--	--	--	--	--	--
Phytmed_10466	0.424458	0.30333	1.33283	0.00032508	0.0290588	0.951175	250031	251365	+	OWZ18492.1	hypothetical protein PHMEG_0007412 [Phytophthora megakarya]	--	--	--	--	--	--	--	--	--	--	--	--	--	--	--	--	--
Phytmed_10467	2.01528	3.5e-06	2.93887	7.1e-12	0.213145	0.685537	253548	254720	-	ETI41809.1	hypothetical protein F443_12980 [Phytophthora parasitica P1569]	--	--	--	--	--	--	gnl|CDD|228976	KOG1030, KOG1030, KOG1030, Predicted Ca2+-dependent phospholipid-binding protein [General function prediction only].	--	--	--	--	--	--	--	--	--
Phytmed_10468	2.69617	3.86e-06	2.50033	3.28e-05	0.344151	0.624413	256000	257142	+	XP_009535298.1	hypothetical protein PHYSODRAFT_355861 [Phytophthora sojae]	--	--	--	--	--	--	gnl|CDD|228976	KOG1030, KOG1030, KOG1030, Predicted Ca2+-dependent phospholipid-binding protein [General function prediction only].	--	--	--	--	--	--	--	--	--
Phytmed_10469	1.07439	6.39e-12	0.463234	0.00570154	-0.505516	0.000883473	257478	261697	-	XP_009535296.1	hypothetical protein PHYSODRAFT_256828 [Phytophthora sojae]	--	--	--	--	--	--	gnl|CDD|228976	KOG1030, KOG1030, KOG1030, Predicted Ca2+-dependent phospholipid-binding protein [General function prediction only].	--	--	--	--	--	--	--	--	--
Phytmed_10470	1.07048	0.000254433	1.11697	0.00012386	-0.660799	0.0234714	261887	264646	+	RAW36666.1	hypothetical protein PC110_g7050 [Phytophthora cactorum]	--	--	--	--	--	--	--	--	--	--	--	--	--	secreted protein	--	--	Non-effector
Phytmed_10474	-1.4644	3.84e-10	0.482241	0.0277521	1.06746	2e-08	272219	275550	-	XP_009535306.1	hypothetical protein PHYSODRAFT_352669 [Phytophthora sojae]	--	--	--	--	GO:0005515	protein binding	gnl|CDD|230023	KOG2084, KOG2084, KOG2084, Predicted histone tail methylase containing SET domain [Chromatin structure and dynamics].	--	--	--	--	--	--	--	--	--
Phytmed_10476	-1.74148	0.169839	-2.03087	0.114021	6.98387	7.61e-66	278805	280787	-	ETL88489.1	hypothetical protein L917_12442 [Phytophthora parasitica]	--	--	--	--	GO:0006508	proteolysis	--	--	--	--	--	--	--	--	--	--	--
Phytmed_10478	1.03953	1.52e-06	-0.0700357	0.823923	-2.103	1.44e-24	282789	283700	-	ETP39665.1	hypothetical protein F442_12892 [Phytophthora parasitica P10297]	--	--	--	--	--	--	--	--	--	--	--	--	--	secreted protein	--	--	Non-effector
Phytmed_1048	1.29867	7.24e-06	0.187169	0.628219	-0.116315	0.743937	736143	737714	+	POM71513.1	Hypothetical protein PHPALM_11913 [Phytophthora palmivora var. palmivora]	--	--	--	--	--	--	--	--	--	--	--	--	--	--	--	--	--
Phytmed_10488	0.544439	2.87e-05	0.303486	0.0338864	-1.27323	1.63e-24	325549	327453	-	XP_009535331.1	hypothetical protein PHYSODRAFT_355870 [Phytophthora sojae]	--	--	--	--	--	--	gnl|CDD|229159	KOG1217, KOG1217, KOG1217, Fibrillins and related proteins containing Ca2+-binding EGF-like domains [Signal transduction mechanisms].	--	--	--	--	--	secreted protein	--	--	Apoplastic effector
Phytmed_10496	1.19932	0.0678931	0.100839	0.916535	1.42161	0.0289839	355938	357059	-	RAW30524.1	hypothetical protein PC110_g13123 [Phytophthora cactorum]	--	--	--	--	--	--	--	--	--	--	--	--	--	secreted protein	--	--	Non-effector
Phytmed_10497	2.30612	0.00892211	2.08077	0.0214387	0.0577694	0.95761	358728	359732	+	RAW30523.1	hypothetical protein PC110_g13122 [Phytophthora cactorum]	--	--	--	--	--	--	--	--	--	--	--	--	--	secreted protein	--	--	Non-effector
Phytmed_10498	-2.69318	0.00436906	-1.19085	0.0580666	-1.13243	0.0112746	361573	378575	+	AAV92918.1	pol protein [Phytophthora infestans]	--	--	--	--	GO:0003676	nucleic acid binding	--	--	--	--	--	--	--	--	--	--	--
Phytmed_10503	3.77993	3.9e-16	2.73913	1.02e-08	0.53584	0.315677	405970	406782	+	RAW23139.1	hypothetical protein PC110_g20425 [Phytophthora cactorum]	--	--	--	--	GO:0005515	protein binding	--	--	--	--	--	--	--	secreted protein	SSP	--	Non-effector
Phytmed_10504	-5.03203	6.23e-26	-4.11693	4.67e-18	-3.96359	2.75e-17	410119	412923	+	XP_008894039.1	hypothetical protein PPTG_03113 [Phytophthora parasitica INRA-310]	--	--	--	--	--	--	gnl|CDD|229159	KOG1217, KOG1217, KOG1217, Fibrillins and related proteins containing Ca2+-binding EGF-like domains [Signal transduction mechanisms].	--	--	--	--	--	--	--	--	--
Phytmed_10508	-0.067417	0.939241	1.4835	0.00814796	1.37904	0.00702879	436961	446916	-	AAV92918.1	pol protein [Phytophthora infestans]	SLC15A3_4, PHT	solute carrier family 15 (peptide/histidine transporter), member 3/4	--		GO:0003676	nucleic acid binding	gnl|CDD|229179	KOG1237, KOG1237, KOG1237, H+/oligopeptide symporter [Amino acid transport and metabolism].	--	--	--	--	--	--	--	--	--
Phytmed_10510	-0.0751825	0.896692	1.77055	2.94e-05	-0.167434	0.741422	465874	467739	+	RAW22408.1	hypothetical protein PC110_g21150 [Phytophthora cactorum]	SLC15A3_4, PHT	solute carrier family 15 (peptide/histidine transporter), member 3/4	--		GO:0016020	membrane	gnl|CDD|229179	KOG1237, KOG1237, KOG1237, H+/oligopeptide symporter [Amino acid transport and metabolism].	--	--	--	--	--	--	--	--	--
Phytmed_10514	-3.95718	1.08e-08	-2.07677	2.06e-07	-1.0026	0.00144786	480605	482515	+	ETI40709.1	hypothetical protein F443_13945 [Phytophthora parasitica P1569]	--	--	--	--	--	--	gnl|CDD|230235	KOG2296, KOG2296, KOG2296, Integral membrane protein [General function prediction only].	--	--	--	--	--	--	--	--	--
Phytmed_10515	-1.58057	1.34e-05	-0.882549	0.00518608	-0.650207	0.0148167	485448	487454	+	RAW38214.1	hypothetical protein PC110_g5519 [Phytophthora cactorum]	--	--	--	--	--	--	gnl|CDD|231762	KOG3830, KOG3830, KOG3830, Uncharacterized conserved protein [Function unknown].	--	--	--	--	--	--	--	--	--
Phytmed_10516	0.0155334	0.987482	2.38456	1.23e-08	0.558718	0.219054	487670	489106	-	RAW38228.1	hypothetical protein PC110_g5520 [Phytophthora cactorum]	--	--	--	--	--	--	gnl|CDD|229492	KOG1551, KOG1551, KOG1551, Uncharacterized conserved protein [Function unknown].	--	--	--	--	--	--	--	--	--
Phytmed_10517	-0.934804	0.00100614	-1.5575	1.05e-08	-1.05306	4.94e-06	492410	493348	-	OWZ03145.1	2-heptaprenyl-1,4-naphthoquinone methyltransferase [Phytophthora megakarya]	--	--	--	--	--	--	gnl|CDD|229481	KOG1540, KOG1540, KOG1540, Ubiquinone biosynthesis methyltransferase COQ5 [Coenzyme transport and metabolism].	--	--	--	--	--	--	--	--	--
Phytmed_10526	-5.45865	2.37e-37	-6.57494	1.53e-47	-5.38209	3.21e-107	535408	536850	-	RAW29491.1	hypothetical protein PC110_g14155 [Phytophthora cactorum]	--	--	--	--	GO:0004252	serine-type endopeptidase activity	gnl|CDD|229096	KOG1153, KOG1153, KOG1153, Subtilisin-related protease/Vacuolar protease B [Posttranslational modification, protein turnover, chaperones].	AIG56439.1	Modules of approx. 150 residues which always appear as a threefold internal repeat. The only apparent exception to this, xylanase II of Actinomadura sp. FC7 (GenBank U08894), is in fact not completely sequenced. These modules were first identified in several plant lectins such as ricin or agglutinin of Ricinus communis which bind galactose residues. The three-dimensional structure of a plant lect…	Previously known as cellulose-binding domain family XIII (CBD XIII).	--	--	--	--	--	--
Phytmed_1053	1.21806	2.23e-07	0.590833	0.0192211	-0.270115	0.251208	755734	756285	-	XP_009519587.1	hypothetical protein PHYSODRAFT_556892 [Phytophthora sojae]	FNTA	protein farnesyltransferase/geranylgeranyltransferase type-1 subunit alpha	EC:2.5.1.58 2.5.1.59	ko00900 Terpenoid backbone biosynthesis;	--	--	--	--	--	--	--	--	--	--	--	--	--
Phytmed_10530	1.05277	0.00814014	-0.0799504	0.892073	-1.29438	0.0010963	547019	549379	+	RAW29495.1	Heat shock protein 18 [Phytophthora cactorum]	HSPA1_8	heat shock 70kDa protein 1/8	--	ko03040 Spliceosome;ko04010 MAPK signaling pathway;ko04141 Protein processing in endoplasmic reticulum;ko04144 Endocytosis;ko04213 Longevity regulating pathway - multiple species;ko04612 Antigen processing and presentation;ko04915 Estrogen signaling pathway;ko05134 Legionellosis;ko05145 Toxoplasmosis;ko05162 Measles;ko05164 Influenza A;ko05169 Epstein-Barr virus infection;	GO:0005515	protein binding	gnl|CDD|228051	KOG0100, KOG0100, KOG0100, Molecular chaperones GRP78/BiP/KAR2, HSP70 superfamily [Posttranslational modification, protein turnover, chaperones].	CUI24525.1	chitinase (EC 3.2.1.14).	Contains chitinases of classes I, II, and IV.	gnl|TC-DB|P22953|1.A.33.1.1	HEAT SHOCK COGNATE 70 KDA PROTEIN 1 (HSC70.1) - Arabidopsis thaliana (Mouse-ear cress).	--	--	--	--
Phytmed_10533	4.28667	1.35e-25	2.26331	1.41e-07	-1.25218	0.00479724	554895	555548	-	ETI41746.1	hypothetical protein F443_13044 [Phytophthora parasitica P1569]	--	--	--	--	--	--	--	--	--	--	--	--	--	secreted protein	SSP	--	Non-effector
Phytmed_10534	3.45141	7.31e-07	1.19976	0.145822	-0.412017	0.625096	556189	556821	-	RAW29486.1	hypothetical protein PC110_g14147 [Phytophthora cactorum]	--	--	--	--	--	--	--	--	--	--	--	--	--	--	--	--	--
Phytmed_1054	1.97411	5.72e-20	0.777914	0.000890489	0.677587	0.00242408	756518	757168	+	RAW29058.1	hypothetical protein PC110_g14574 [Phytophthora cactorum]	GRPE	molecular chaperone GrpE	--		GO:0000774	adenyl-nucleotide exchange factor activity	gnl|CDD|230941	KOG3003, KOG3003, KOG3003, Molecular chaperone of the GrpE family [Posttranslational modification, protein turnover, chaperones].	--	--	--	--	--	--	--	--	--
Phytmed_10543	1.25687	3.17e-06	0.521914	0.0879479	-0.322767	0.285373	589010	590279	+	RAW29488.1	hypothetical protein PC110_g14145 [Phytophthora cactorum]	--	--	--	--	GO:0003824	catalytic activity	gnl|CDD|232108	KOG4178, KOG4178, KOG4178, Soluble epoxide hydrolase [Lipid transport and metabolism].	--	--	--	--	--	--	--	--	--
Phytmed_10544	-0.227807	0.724832	-2.14811	0.000785957	-1.44463	0.00356027	590470	591513	-	RAW29489.1	hypothetical protein PC110_g14144 [Phytophthora cactorum]	EPHX2	soluble epoxide hydrolase / lipid-phosphate phosphatase	EC:3.3.2.10 3.1.3.76	ko00590 Arachidonic acid metabolism;ko00625 Chloroalkane and chloroalkene degradation;ko04146 Peroxisome;	GO:0003824	catalytic activity	gnl|CDD|232108	KOG4178, KOG4178, KOG4178, Soluble epoxide hydrolase [Lipid transport and metabolism].	--	--	--	--	--	--	--	--	--
Phytmed_10545	2.23186	5.33e-05	0.297889	0.711172	0.253886	0.688786	592047	593112	+	POM66241.1	Epoxide hydrolase [Phytophthora palmivora var. palmivora]	EPHX2	soluble epoxide hydrolase / lipid-phosphate phosphatase	EC:3.3.2.10 3.1.3.76	ko00590 Arachidonic acid metabolism;ko00625 Chloroalkane and chloroalkene degradation;ko04146 Peroxisome;	GO:0003824	catalytic activity	gnl|CDD|232108	KOG4178, KOG4178, KOG4178, Soluble epoxide hydrolase [Lipid transport and metabolism].	--	--	--	--	--	--	--	--	--
Phytmed_10546	1.46474	2.21e-15	0.551541	0.006506	0.140494	0.517073	593479	593907	-	XP_002901393.1	mitochondrial 39-S ribosomal protein L47, putative [Phytophthora infestans T30-4]	MRPL47, NCM1	large subunit ribosomal protein L47	--		GO:0003735	structural constituent of ribosome	gnl|CDD|231269	KOG3331, KOG3331, KOG3331, Mitochondrial/chloroplast ribosomal protein L4/L29 [Translation, ribosomal structure and biogenesis].	--	--	--	--	--	--	--	--	--
Phytmed_10547	3.7431	2.43e-17	1.9685	2.55e-05	-0.453475	0.38519	598054	601152	+	XP_009535354.1	hypothetical protein PHYSODRAFT_564655 [Phytophthora sojae]	GDH2	glutamate dehydrogenase	EC:1.4.1.2	ko00220 Arginine biosynthesis;ko00250 Alanine, aspartate and glutamate metabolism;ko00430 Taurine and hypotaurine metabolism;ko00910 Nitrogen metabolism;	GO:0004352	glutamate dehydrogenase (NAD+) activity	gnl|CDD|230189	KOG2250, KOG2250, KOG2250, Glutamate/leucine/phenylalanine/valine dehydrogenases [Amino acid transport and metabolism].	--	--	--	--	--	--	--	--	--
Phytmed_1055	2.73417	0.249749	0.982015	0.748708	4.3299	0.0331602	760336	761880	+	XP_009519583.1	hypothetical protein PHYSODRAFT_260128 [Phytophthora sojae]	SLC34A, NPT, nptA	solute carrier family 34 (sodium-dependent phosphate cotransporter)	--		GO:0015321	sodium-dependent phosphate transmembrane transporter activity	--	--	--	--	--	--	--	--	--	--	--
Phytmed_10550	0.645587	0.348735	2.0582	0.000254975	-1.75953	0.00284734	613045	613986	+	POM71158.1	Hypothetical protein PHPALM_12309 [Phytophthora palmivora var. palmivora]	--	--	--	--	--	--	--	--	AIG55793.1	Modules of approx. 40 residues found almost exclusively in fungi. The cellulose-binding function has been demonstrated in many cases, and appears to be mediated by three aromatic residues separated by about 10.4 angstrom and which form a flat surface. The only non-fungal occurence of CBM1 is in an algal non-hydrolytic polysaccharide-binding protein which is composed of four repeated CBM1 modules.…	Previously known as cellulose-binding domain family I (CBD I).	--	--	secreted protein	--	--	Non-effector
Phytmed_10551	0.365559	0.496413	-0.572754	0.317549	-1.82254	0.00012802	614393	615322	-	XP_008894065.1	hypothetical protein PPTG_03139 [Phytophthora parasitica INRA-310]	--	--	--	--	--	--	--	--	AIG55790.1	Modules of approx. 40 residues found almost exclusively in fungi. The cellulose-binding function has been demonstrated in many cases, and appears to be mediated by three aromatic residues separated by about 10.4 angstrom and which form a flat surface. The only non-fungal occurence of CBM1 is in an algal non-hydrolytic polysaccharide-binding protein which is composed of four repeated CBM1 modules.…	Previously known as cellulose-binding domain family I (CBD I).	--	--	secreted protein	--	--	Non-effector
Phytmed_10552	-0.789742	0.274693	2.38848	6.35e-09	-2.03285	1.77e-05	615809	616660	-	KUF90211.1	Enoyl-CoA delta isomerase 2 [Phytophthora nicotianae]	--	--	--	--	--	--	--	--	AIG55788.1	Modules of approx. 40 residues found almost exclusively in fungi. The cellulose-binding function has been demonstrated in many cases, and appears to be mediated by three aromatic residues separated by about 10.4 angstrom and which form a flat surface. The only non-fungal occurence of CBM1 is in an algal non-hydrolytic polysaccharide-binding protein which is composed of four repeated CBM1 modules.…	Previously known as cellulose-binding domain family I (CBD I).	--	--	secreted protein	SSP	--	Apoplastic effector
Phytmed_10553	-3.01439	6.32e-08	-0.648666	0.0946829	-0.400021	0.23926	618179	619294	-	XP_009535360.1	hypothetical protein PHYSODRAFT_318683 [Phytophthora sojae]	--	--	--	--	--	--	--	--	AIG55790.1	Modules of approx. 40 residues found almost exclusively in fungi. The cellulose-binding function has been demonstrated in many cases, and appears to be mediated by three aromatic residues separated by about 10.4 angstrom and which form a flat surface. The only non-fungal occurence of CBM1 is in an algal non-hydrolytic polysaccharide-binding protein which is composed of four repeated CBM1 modules.…	Previously known as cellulose-binding domain family I (CBD I).	--	--	--	--	--	--
Phytmed_10554	1.22354	0.0031738	0.596205	0.207944	-1.78344	8.68e-06	620257	627703	+	RAW27226.1	hypothetical protein PC110_g16377 [Phytophthora cactorum]	--	--	--	--	--	--	--	--	KDO27086.1	Modules of approx. 40 residues found almost exclusively in fungi. The cellulose-binding function has been demonstrated in many cases, and appears to be mediated by three aromatic residues separated by about 10.4 angstrom and which form a flat surface. The only non-fungal occurence of CBM1 is in an algal non-hydrolytic polysaccharide-binding protein which is composed of four repeated CBM1 modules.…	Previously known as cellulose-binding domain family I (CBD I).	--	--	--	--	--	--
Phytmed_10555	0.930706	0.170686	-0.366952	0.667829	-2.1454	0.000706222	628241	629110	-	XP_009535365.1	hypothetical protein PHYSODRAFT_374025, partial [Phytophthora sojae]	--	--	--	--	--	--	--	--	AIG55788.1	Modules of approx. 40 residues found almost exclusively in fungi. The cellulose-binding function has been demonstrated in many cases, and appears to be mediated by three aromatic residues separated by about 10.4 angstrom and which form a flat surface. The only non-fungal occurence of CBM1 is in an algal non-hydrolytic polysaccharide-binding protein which is composed of four repeated CBM1 modules.…	Previously known as cellulose-binding domain family I (CBD I).	--	--	secreted protein	SSP	--	Non-effector
Phytmed_10563	-0.38866	0.364269	-0.991845	0.0140474	-1.94008	1.02e-09	647226	648113	-	RAW23950.1	hypothetical protein PC110_g19622 [Phytophthora cactorum]	--	--	--	--	--	--	--	--	AIG55788.1	Modules of approx. 40 residues found almost exclusively in fungi. The cellulose-binding function has been demonstrated in many cases, and appears to be mediated by three aromatic residues separated by about 10.4 angstrom and which form a flat surface. The only non-fungal occurence of CBM1 is in an algal non-hydrolytic polysaccharide-binding protein which is composed of four repeated CBM1 modules.…	Previously known as cellulose-binding domain family I (CBD I).	--	--	secreted protein	SSP	--	Non-effector
Phytmed_10564	-0.367008	0.38931	0.804304	0.0481544	-2.54779	1.75e-12	648913	649809	-	POM76628.1	hypothetical protein PHPALM_6114 [Phytophthora palmivora var. palmivora]	--	--	--	--	--	--	--	--	AIG55787.1	Modules of approx. 40 residues found almost exclusively in fungi. The cellulose-binding function has been demonstrated in many cases, and appears to be mediated by three aromatic residues separated by about 10.4 angstrom and which form a flat surface. The only non-fungal occurence of CBM1 is in an algal non-hydrolytic polysaccharide-binding protein which is composed of four repeated CBM1 modules.…	Previously known as cellulose-binding domain family I (CBD I).	--	--	secreted protein	SSP	--	Non-effector
Phytmed_10565	0.752416	0.000119688	0.605724	0.00266041	-1.72461	3.45e-21	652122	653093	+	AVA31272.1	RxLR23 effector [Phytophthora brassicae]	--	--	--	--	--	--	--	--	--	--	--	--	--	secreted protein	--	--	Non-effector
Phytmed_10568	0.344044	0.534569	0.116734	0.868307	-1.87767	7.7e-05	665932	672303	+	POM69049.1	Hypothetical protein PHPALM_14711 [Phytophthora palmivora var. palmivora]	--	--	--	--	--	--	--	--	--	--	--	--	--	--	--	--	--
Phytmed_10569	-1.23338	0.00164142	-2.04614	1.26e-07	-4.07876	1.16e-28	674123	678509	+	POM68200.1	Hypothetical protein PHPALM_15668 [Phytophthora palmivora var. palmivora]	--	--	--	--	--	--	--	--	AIG55790.1	Modules of approx. 40 residues found almost exclusively in fungi. The cellulose-binding function has been demonstrated in many cases, and appears to be mediated by three aromatic residues separated by about 10.4 angstrom and which form a flat surface. The only non-fungal occurence of CBM1 is in an algal non-hydrolytic polysaccharide-binding protein which is composed of four repeated CBM1 modules.…	Previously known as cellulose-binding domain family I (CBD I).	--	--	secreted protein	--	--	Non-effector
Phytmed_1057	0.503172	0.109572	1.76495	1.5e-09	0.938699	0.00172252	768382	771579	+	XP_009519584.1	hypothetical protein PHYSODRAFT_541858 [Phytophthora sojae]	ATP2B	Ca2+ transporting ATPase, plasma membrane	EC:3.6.3.8	ko04020 Calcium signaling pathway;ko04022 cGMP-PKG signaling pathway;ko04024 cAMP signaling pathway;ko04261 Adrenergic signaling in cardiomyocytes;ko04970 Salivary secretion;ko04972 Pancreatic secretion;	GO:0000166	nucleotide binding	gnl|CDD|228153	KOG0204, KOG0204, KOG0204, Calcium transporting ATPase [Inorganic ion transport and metabolism].	--	--	--	--	--	--	--	--	--
Phytmed_10573	-1.28196	0.0166066	0.246419	0.603495	-0.0253194	0.952097	686073	688885	+	ETL88378.1	hypothetical protein L917_12541 [Phytophthora parasitica]	--	--	--	--	--	--	--	--	KDO27087.1	Modules of approx. 40 residues found almost exclusively in fungi. The cellulose-binding function has been demonstrated in many cases, and appears to be mediated by three aromatic residues separated by about 10.4 angstrom and which form a flat surface. The only non-fungal occurence of CBM1 is in an algal non-hydrolytic polysaccharide-binding protein which is composed of four repeated CBM1 modules.…	Previously known as cellulose-binding domain family I (CBD I).	--	--	--	--	--	--
Phytmed_10574	-1.39399	0.458185	2.97993	0.0374518	-0.7261	0.652047	689685	694558	+	OWZ07339.1	hypothetical protein PHMEG_00020277, partial [Phytophthora megakarya]	--	--	--	--	GO:0003676	nucleic acid binding	--	--	--	--	--	--	--	--	--	--	--
Phytmed_10579	2.63481	7.04e-14	1.90585	1.59e-07	1.84507	2.33e-07	708126	710159	-	XP_009535383.1	hypothetical protein PHYSODRAFT_355873 [Phytophthora sojae]	E2.3.1.158	phospholipid:diacylglycerol acyltransferase	EC:2.3.1.158	ko00561 Glycerolipid metabolism;	GO:0006629	lipid metabolic process	gnl|CDD|230308	KOG2369, KOG2369, KOG2369, Lecithin:cholesterol acyltransferase (LCAT)/Acyl-ceramide synthase [Lipid transport and metabolism].	--	--	--	--	--	--	--	--	--
Phytmed_1058	-0.530498	0.0486473	1.15654	5.72e-06	0.193711	0.507469	772002	780445	+	ETI50344.1	hypothetical protein F443_06086 [Phytophthora parasitica P1569]	--	--	--	--	GO:0000104	succinate dehydrogenase activity	gnl|CDD|230343	KOG2404, KOG2404, KOG2404, Fumarate reductase, flavoprotein subunit [Energy production and conversion].	--	--	--	--	--	--	--	--	--
Phytmed_10580	2.21775	7.47e-31	1.05502	1.65e-07	0.595609	0.00375017	710687	714709	-	XP_009535382.1	hypothetical protein PHYSODRAFT_549587 [Phytophthora sojae]	groEL, HSPD1	chaperonin GroEL	--	ko03018 RNA degradation;ko04212 Longevity regulating pathway - worm;ko04940 Type I diabetes mellitus;ko05134 Legionellosis;ko05152 Tuberculosis;	GO:0005524	ATP binding	gnl|CDD|228305	KOG0356, KOG0356, KOG0356, Mitochondrial chaperonin, Cpn60/Hsp60p [Posttranslational modification, protein turnover, chaperones].	--	--	--	--	--	--	--	--	--
Phytmed_10582	-3.38411	1.11e-24	-2.57329	1.24e-14	-4.78935	4.59e-50	723854	727993	+	XP_009535397.1	hypothetical protein PHYSODRAFT_525801 [Phytophthora sojae]	--	--	--	--	GO:0005524	ATP binding	gnl|CDD|228016	KOG0065, KOG0065, KOG0065, Pleiotropic drug resistance proteins (PDR1-15), ABC superfamily [Secondary metabolites biosynthesis, transport and catabolism].	--	--	--	--	--	--	--	--	--
Phytmed_10583	10.2165	1.46e-18	9.04667	1.87e-14	7.8422	2.54e-11	729605	733723	+	OWZ04055.1	ABC transporter [Phytophthora megakarya]	--	--	--	--	GO:0005524	ATP binding	gnl|CDD|228016	KOG0065, KOG0065, KOG0065, Pleiotropic drug resistance proteins (PDR1-15), ABC superfamily [Secondary metabolites biosynthesis, transport and catabolism].	--	--	--	--	--	--	--	--	--
Phytmed_10584	2.71966	1.16e-18	1.92155	1.44e-09	-1.32523	3.54e-05	734921	739033	+	KUF92780.1	hypothetical protein AM588_10003824 [Phytophthora nicotianae]	--	--	--	--	GO:0005524	ATP binding	gnl|CDD|228016	KOG0065, KOG0065, KOG0065, Pleiotropic drug resistance proteins (PDR1-15), ABC superfamily [Secondary metabolites biosynthesis, transport and catabolism].	--	--	--	--	--	--	--	--	--
Phytmed_10590	3.64056	2.64e-20	2.59024	1.63e-10	-1.38586	0.000942946	766779	772643	-	KUF76846.1	ATP-binding Cassette (ABC) Superfamily [Phytophthora nicotianae]	--	--	--	--	GO:0005524	ATP binding	gnl|CDD|228016	KOG0065, KOG0065, KOG0065, Pleiotropic drug resistance proteins (PDR1-15), ABC superfamily [Secondary metabolites biosynthesis, transport and catabolism].	--	--	--	--	--	--	--	--	--
Phytmed_10591	5.3352	6.73e-44	3.90747	2.34e-23	0.480263	0.302217	772746	776858	+	KUF92780.1	hypothetical protein AM588_10003824 [Phytophthora nicotianae]	--	--	--	--	GO:0005524	ATP binding	gnl|CDD|228016	KOG0065, KOG0065, KOG0065, Pleiotropic drug resistance proteins (PDR1-15), ABC superfamily [Secondary metabolites biosynthesis, transport and catabolism].	--	--	--	--	--	--	--	--	--
Phytmed_10594	8.0933	7.48e-26	9.94857	2.04e-38	7.46818	3.02e-22	802945	807072	+	ETI57325.1	hypothetical protein F443_00371 [Phytophthora parasitica P1569]	--	--	--	--	GO:0005524	ATP binding	gnl|CDD|228016	KOG0065, KOG0065, KOG0065, Pleiotropic drug resistance proteins (PDR1-15), ABC superfamily [Secondary metabolites biosynthesis, transport and catabolism].	--	--	--	--	--	--	--	--	--
Phytmed_10595	1.8192	6.11e-14	2.25387	1.23e-20	1.97459	2.43e-16	807877	813199	+	XP_009535407.1	pleiotropic drug resistance protein ABC superfamily [Phytophthora sojae]	--	--	--	--	GO:0005524	ATP binding	gnl|CDD|228016	KOG0065, KOG0065, KOG0065, Pleiotropic drug resistance proteins (PDR1-15), ABC superfamily [Secondary metabolites biosynthesis, transport and catabolism].	--	--	--	--	--	--	--	--	--
Phytmed_10598	-1.69634	1.73e-06	-0.442404	0.300712	-0.056219	0.904061	816553	818391	+	RAW36924.1	hypothetical protein PC110_g6794 [Phytophthora cactorum]	TC.POT	proton-dependent oligopeptide transporter, POT family	--		GO:0016020	membrane	gnl|CDD|229179	KOG1237, KOG1237, KOG1237, H+/oligopeptide symporter [Amino acid transport and metabolism].	--	--	--	--	--	--	--	--	--
Phytmed_10607	-1.80812	2.29e-10	-0.36888	0.184971	0.233224	0.358518	850314	852332	-	XP_009535410.1	hypothetical protein PHYSODRAFT_339212 [Phytophthora sojae]	--	--	--	--	GO:0046872	metal ion binding	gnl|CDD|229781	KOG1842, KOG1842, KOG1842, FYVE finger-containing protein [General function prediction only].	--	--	--	--	--	--	--	--	--
Phytmed_10609	-1.27964	3.5e-05	-0.720141	0.0330383	-0.364332	0.28906	854062	854391	-	RAW26200.1	hypothetical protein PC110_g17401 [Phytophthora cactorum]	--	--	--	--	--	--	--	--	--	--	--	--	--	--	--	--	--
Phytmed_10610	1.12526	0.000230886	0.453669	0.193434	0.870643	0.0018458	854921	855439	-	RAW26190.1	hypothetical protein PC110_g17398 [Phytophthora cactorum]	--	--	--	--	--	--	--	--	--	--	--	--	--	--	--	--	--
Phytmed_10611	1.30256	2.69e-07	0.279281	0.383627	0.612517	0.00541268	855744	856358	-	XP_009535414.1	hypothetical protein PHYSODRAFT_252389 [Phytophthora sojae]	--	--	--	--	--	--	--	--	--	--	--	--	--	--	--	--	--
Phytmed_10615	-4.02787	2.83e-09	-2.59884	5.12e-09	-1.69895	1.21e-06	863298	864254	-	XP_009535418.1	hypothetical protein PHYSODRAFT_524228 [Phytophthora sojae]	--	--	--	--	GO:0030991	intraciliary transport particle A	--	--	--	--	--	--	--	--	--	--	--
Phytmed_10619	2.10015	1.67e-05	-0.106807	0.889808	-0.0073736	0.991338	875310	876214	-	RAW26405.1	hypothetical protein PC110_g17192 [Phytophthora cactorum]	--	--	--	--	GO:0006364	rRNA processing	gnl|CDD|230913	KOG2974, KOG2974, KOG2974, Uncharacterized conserved protein [Function unknown].	--	--	--	--	--	--	--	--	--
Phytmed_1062	0.0533575	0.857392	-1.57222	9.89e-10	0.433005	0.0318694	788631	789831	-	XP_009519543.1	hypothetical protein PHYSODRAFT_344664 [Phytophthora sojae]	--	--	--	--	GO:0016787	hydrolase activity	gnl|CDD|231594	KOG3662, KOG3662, KOG3662, Cell division control protein/predicted DNA repair exonuclease [Replication, recombination and repair].	--	--	--	--	--	--	--	--	--
Phytmed_10621	1.41694	2.87e-06	2.80687	4.64e-28	0.25549	0.399258	878703	879295	-	OWZ13249.1	Transmembrane protein [Phytophthora megakarya]	--	--	--	--	--	--	--	--	--	--	--	--	--	--	--	--	--
Phytmed_10622	-2.85176	2.75e-10	-2.7849	1.22e-10	-2.0744	3.81e-07	879794	880366	-	XP_008894166.1	hypothetical protein PPTG_03241 [Phytophthora parasitica INRA-310]	--	--	--	--	--	--	--	--	--	--	--	--	--	--	--	--	--
Phytmed_10643	1.38113	1.63e-10	1.50267	2.92e-12	-0.622892	0.00554646	968351	970287	+	XP_008894180.1	queuine tRNA-ribosyltransferase [Phytophthora parasitica INRA-310]	tgt, QTRT1	queuine tRNA-ribosyltransferase	EC:2.4.2.29		GO:0005739	mitochondrion	gnl|CDD|231839	KOG3908, KOG3908, KOG3908, Queuine-tRNA ribosyltransferase [RNA processing and modification].	--	--	--	--	--	--	--	--	--
Phytmed_10644	-2.39987	1.69e-14	-0.920198	0.00383988	-1.0964	0.000239217	970713	972734	-	RAW26038.1	hypothetical protein PC110_g17551 [Phytophthora cactorum]	HSFF	heat shock transcription factor, other eukaryote	--		GO:0003700	DNA-binding transcription factor activity	gnl|CDD|228574	KOG0627, KOG0627, KOG0627, Heat shock transcription factor [Transcription].	--	--	--	--	--	--	--	--	--
Phytmed_10645	-1.25227	0.00117278	-0.241782	0.561908	-0.288403	0.398969	973532	975296	+	RAW26041.1	hypothetical protein PC110_g17552 [Phytophthora cactorum]	--	--	--	--	GO:0005515	protein binding	gnl|CDD|228270	KOG0321, KOG0321, KOG0321, WD40 repeat-containing protein L2DTL [Function unknown].	--	--	--	--	--	--	--	--	--
Phytmed_10647	1.23855	0.502939	0.255666	0.919482	7.9187	2.17e-11	977441	978537	-	RAW37260.1	hypothetical protein PC110_g6470 [Phytophthora cactorum]	--	--	--	--	--	--	--	--	--	--	--	--	--	--	--	--	--
Phytmed_10648	-0.51092	0.241459	-0.8465	0.0454613	2.28854	7.98e-12	979559	981607	+	XP_009517265.1	hypothetical protein PHYSODRAFT_474772 [Phytophthora sojae]	--	--	--	--	--	--	gnl|CDD|230572	KOG2633, KOG2633, KOG2633, Hismacro and SEC14 domain-containing proteins [Chromatin structure and dynamics, Transcription].	--	--	--	--	--	--	--	--	--
Phytmed_10649	2.43112	0.0145462	2.05001	0.0488449	-0.2942	0.801521	982086	982514	-	XP_008894199.1	hypothetical protein PPTG_03274 [Phytophthora parasitica INRA-310]	--	--	--	--	GO:0005576	extracellular region	--	--	--	--	--	--	--	secreted protein	SSP	--	Apoplastic effector
Phytmed_1066	-1.00633	2.56e-07	-0.605697	0.00111109	-0.641886	9.45e-05	807728	811092	-	RAW43385.1	hypothetical protein PC110_g492 [Phytophthora cactorum]	--	--	--	--	GO:0004181	metallocarboxypeptidase activity	gnl|CDD|230588	KOG2649, KOG2649, KOG2649, Zinc carboxypeptidase [General function prediction only].	--	--	--	--	--	--	--	--	--
Phytmed_10665	2.48439	0.233811	4.91122	0.00698897	-0.760056	0.75637	1010927	1011586	+	ETP11263.1	hypothetical protein F441_13195 [Phytophthora parasitica CJ01A1]	--	--	--	--	GO:0005576	extracellular region	--	--	--	--	--	--	--	secreted protein	SSP	--	Apoplastic effector
Phytmed_10672	0.652497	0.00380814	0.289979	0.251265	1.26246	4.35e-11	1029313	1030909	-	XP_009535493.1	hypothetical protein PHYSODRAFT_549645 [Phytophthora sojae]	--	--	--	--	GO:0016020	membrane	gnl|CDD|229229	KOG1287, KOG1287, KOG1287, Amino acid transporters [Amino acid transport and metabolism].	--	--	--	--	--	--	--	--	--
Phytmed_10673	-1.18842	0.00130666	-0.799725	0.0247919	1.22825	3.17e-05	1032071	1034024	+	ETK81545.1	hypothetical protein L915_12964 [Phytophthora parasitica]	--	--	--	--	--	--	--	--	--	--	--	--	--	--	--	--	--
Phytmed_10675	1.05053	0.00133751	1.63073	2.25e-07	2.01056	2.74e-11	1036865	1037491	-	ETP11251.1	hypothetical protein F441_13219 [Phytophthora parasitica CJ01A1]	--	--	--	--	--	--	--	--	--	--	--	--	--	--	--	--	--
Phytmed_10676	3.5658	5.62e-05	2.38275	0.012856	12.0229	8.72e-48	1040441	1041208	+	KUF68473.1	hypothetical protein AM587_10011643 [Phytophthora nicotianae]	--	--	--	--	--	--	--	--	--	--	--	--	--	secreted protein	SSP	--	Apoplastic/cytoplasmic effector
Phytmed_10679	-0.785097	0.000120751	-0.484549	0.0250595	-1.06224	3.23e-08	1045965	1050803	+	RAW31950.1	hypothetical protein PC110_g11691 [Phytophthora cactorum]	XRN1, SEP1, KEM1	5'-3' exoribonuclease 1	EC:3.1.13.-	ko03008 Ribosome biogenesis in eukaryotes;ko03018 RNA degradation;	GO:0003676	nucleic acid binding	gnl|CDD|229983	KOG2044, KOG2044, KOG2044, 5'-3' exonuclease HKE1/RAT1 [Replication, recombination and repair, RNA processing and modification].	--	--	--	--	--	--	--	--	--
Phytmed_1068	1.23111	0.00172763	0.0224916	0.972102	0.574817	0.170363	813154	815014	+	RAW43387.1	hypothetical protein PC110_g490 [Phytophthora cactorum]	NOC4, UTP19	U3 small nucleolar RNA-associated protein 19	--		--	--	gnl|CDD|230093	KOG2154, KOG2154, KOG2154, Predicted nucleolar protein involved in ribosome biogenesis [Translation, ribosomal structure and biogenesis].	--	--	--	--	--	--	--	--	--
Phytmed_10682	0.139623	0.528841	-0.214406	0.359997	-1.07705	6.54e-09	1060304	1064504	+	KUF95225.1	hypothetical protein AM588_10005215 [Phytophthora nicotianae]	DNAJC3	DnaJ homolog subfamily C member 3	--	ko04141 Protein processing in endoplasmic reticulum;ko05164 Influenza A;	GO:0005515	protein binding	gnl|CDD|228571	KOG0624, KOG0624, KOG0624, dsRNA-activated protein kinase inhibitor P58, contains TPR and DnaJ domains [Defense mechanisms].	--	--	--	--	--	--	--	--	--
Phytmed_10683	1.00093	0.00120044	0.707899	0.0278337	1.00866	0.000298346	1068993	1069938	-	XP_009535576.1	hypothetical protein PHYSODRAFT_339350 [Phytophthora sojae]	--	--	--	--	--	--	--	--	--	--	--	--	--	--	--	--	--
Phytmed_1069	1.06031	2.18e-06	0.356184	0.16557	0.110411	0.652566	815255	816082	-	POM67090.1	Peptidyl-prolyl cis-trans isomerase NIMA-interacting 1 [Phytophthora palmivora var. palmivora]	PIN1	peptidyl-prolyl cis-trans isomerase NIMA-interacting 1	EC:5.2.1.8	ko04622 RIG-I-like receptor signaling pathway;	GO:0003755	peptidyl-prolyl cis-trans isomerase activity	gnl|CDD|231197	KOG3259, KOG3259, KOG3259, Peptidyl-prolyl cis-trans isomerase [Posttranslational modification, protein turnover, chaperones].	--	--	--	--	--	--	--	--	--
Phytmed_10694	0.469142	0.065754	1.46747	4.28e-10	0.768534	0.00137334	1121098	1122243	-	RAW23235.1	hypothetical protein PC110_g20329 [Phytophthora cactorum]	--	--	--	--	--	--	--	--	--	--	--	--	--	--	--	--	--
Phytmed_10695	2.41104	6.86e-11	2.72763	2.19e-14	2.06672	3.63e-09	1123584	1124687	-	RAW23237.1	hypothetical protein PC110_g20330 [Phytophthora cactorum]	--	--	--	--	--	--	--	--	--	--	--	--	--	--	--	--	--
Phytmed_107	4.95556	1.43e-110	3.43666	5.77e-53	0.236663	0.381364	458313	460107	+	RAW26952.1	Beta-glucosidase 32 [Phytophthora cactorum]	E3.2.1.21	beta-glucosidase	EC:3.2.1.21	ko00460 Cyanoamino acid metabolism;ko00500 Starch and sucrose metabolism;ko00940 Phenylpropanoid biosynthesis;	GO:0004553	hydrolase activity, hydrolyzing O-glycosyl compounds	gnl|CDD|228573	KOG0626, KOG0626, KOG0626, Beta-glucosidase, lactase phlorizinhydrolase, and related proteins [Carbohydrate transport and metabolism].	CCA20215.1	beta-glucosidase (EC 3.2.1.21); beta-galactosidase (EC 3.2.1.23); beta-mannosidase (EC 3.2.1.25); beta-glucuronidase (EC 3.2.1.31); beta-D-fucosidase (EC 3.2.1.38); phlorizin hydrolase (EC 3.2.1.62); exo-beta-1,4-glucanase (EC 3.2.1.74); 6-phospho-beta-galactosidase (EC 3.2.1.85); 6-phospho-beta-glucosidase (EC 3.2.1.86); strictosidine beta-glucosidase (EC 3.2.1.105); lactase (EC 3.2.1.108); amyg…	nan	--	--	--	--	--	--
Phytmed_1070	2.34796	3.17e-16	1.0323	0.000923152	-0.296776	0.374284	816316	817992	-	RAW43354.1	hypothetical protein PC110_g488 [Phytophthora cactorum]	TC.APA	basic amino acid/polyamine antiporter, APA family	--		GO:0016020	membrane	gnl|CDD|229228	KOG1286, KOG1286, KOG1286, Amino acid transporters [Amino acid transport and metabolism].	--	--	--	--	--	--	--	--	--
Phytmed_10704	0.27781	0.327517	1.03894	7.8e-05	0.361571	0.199235	1172484	1174178	-	RAW35111.1	hypothetical protein PC110_g8579 [Phytophthora cactorum]	--	--	--	--	--	--	gnl|CDD|228748	KOG0802, KOG0802, KOG0802, E3 ubiquitin ligase [Posttranslational modification, protein turnover, chaperones].	--	--	--	--	--	--	--	--	--
Phytmed_10707	1.0438	1.32e-11	0.724131	1.75e-06	0.693612	1.81e-07	1182988	1183455	+	POM59009.1	Thioredoxin-like protein 4A [Phytophthora palmivora var. palmivora]	TXNL4A, DIB1	U5 snRNP protein, DIM1 family	--	ko03040 Spliceosome;	GO:0000398	mRNA splicing, via spliceosome	gnl|CDD|231352	KOG3414, KOG3414, KOG3414, Component of the U4/U6.U5 snRNP/mitosis protein DIM1 [RNA processing and modification, Cell cycle control, cell division, chromosome partitioning].	--	--	--	--	--	--	--	--	--
Phytmed_10708	-1.39449	1.81e-07	-0.668829	0.0126663	0.00743121	0.982703	1183618	1184673	-	XP_009535531.1	hypothetical protein PHYSODRAFT_318757 [Phytophthora sojae]	--	--	--	--	--	--	gnl|CDD|228834	KOG0888, KOG0888, KOG0888, Nucleoside diphosphate kinase [Nucleotide transport and metabolism].	--	--	--	--	--	--	--	--	--
Phytmed_10710	1.91001	0.0167995	0.336274	0.758286	1.39866	0.0830294	1189574	1190845	-	RAW27088.1	hypothetical protein PC110_g16506 [Phytophthora cactorum]	--	--	--	--	--	--	--	--	--	--	--	--	--	--	--	--	--
Phytmed_10711	1.84986	4.69e-06	1.1473	0.00775389	0.994887	0.0135824	1191333	1192664	-	XP_009535660.1	hypothetical protein PHYSODRAFT_347981 [Phytophthora sojae]	--	--	--	--	--	--	--	--	--	--	--	--	--	--	--	--	--
Phytmed_10713	0.702941	0.278482	0.303025	0.684449	1.17336	0.00737908	1200259	1201077	+	XP_009535660.1	hypothetical protein PHYSODRAFT_347981 [Phytophthora sojae]	--	--	--	--	--	--	--	--	--	--	--	--	--	--	--	--	--
Phytmed_10716	2.47485	0.0181987	0.86426	0.537661	0.5776	0.600289	1218203	1221699	+	XP_002907868.1	conserved hypothetical protein [Phytophthora infestans T30-4]	--	--	--	--	GO:0004222	metalloendopeptidase activity	gnl|CDD|230495	KOG2556, KOG2556, KOG2556, Leishmanolysin-like peptidase (Peptidase M8 family) [Cell wall/membrane/envelope biogenesis, Defense mechanisms].	--	--	--	--	--	--	--	--	--
Phytmed_1072	-1.19177	1.24e-06	-0.42023	0.0925953	0.222074	0.347255	823337	824338	-	OWZ23170.1	HRAS-like suppressor 3-like isoform X1 [Phytophthora megakarya]	--	--	--	--	--	--	gnl|CDD|230116	KOG2177, KOG2177, KOG2177, Predicted E3 ubiquitin ligase [Posttranslational modification, protein turnover, chaperones].	--	--	--	--	--	--	--	--	--
Phytmed_10734	-1.45737	3.91e-05	-1.0193	0.00173791	-0.422183	0.161016	1298138	1303939	+	RAW29412.1	hypothetical protein PC110_g14209 [Phytophthora cactorum]	IFT22, RABL5	intraflagellar transport protein 22	--		GO:0005525	GTP binding	gnl|CDD|228024	KOG0073, KOG0073, KOG0073, GTP-binding ADP-ribosylation factor-like protein ARL2 [Intracellular trafficking, secretion, and vesicular transport, Cytoskeleton].	--	--	--	--	--	--	--	--	--
Phytmed_10736	2.5834	0.00328616	6.4797	1.55e-18	2.9553	0.000117023	1309394	1309945	+	XP_009535690.1	hypothetical protein PHYSODRAFT_352739 [Phytophthora sojae]	--	--	--	--	--	--	--	--	--	--	--	--	--	--	--	--	--
Phytmed_10737	-0.0172368	0.992194	0.501199	0.634985	4.13443	7.58e-09	1309996	1310721	-	RAW29415.1	hypothetical protein PC110_g14213 [Phytophthora cactorum]	--	--	--	--	--	--	--	--	--	--	--	--	--	--	--	--	--
Phytmed_10740	2.98562	0.00645935	2.1236	0.0770418	3.39462	0.000290124	1321514	1322814	-	RAW30291.1	hypothetical protein PC110_g13364 [Phytophthora cactorum]	--	--	--	--	--	--	--	--	--	--	--	--	--	--	--	--	--
Phytmed_1075	-1.74364	4.24e-09	-0.881595	0.00374535	-1.74215	2.8e-10	830570	884498	+	GAY03205.1	Hypothetical protein PINS_011046 [Pythium insidiosum]	--	--	--	--	--	--	--	--	--	--	--	--	--	secreted protein	--	--	Apoplastic effector
Phytmed_1076	1.74572	4.26e-37	0.720905	6.39e-07	0.00359755	0.984682	886065	888394	-	XP_009519538.1	hypothetical protein PHYSODRAFT_349881 [Phytophthora sojae]	--	--	--	--	--	--	gnl|CDD|230296	KOG2357, KOG2357, KOG2357, Uncharacterized conserved protein [Function unknown].	--	--	--	--	--	--	--	--	--
Phytmed_10760	-1.45734	0.000180381	-0.597939	0.151026	-0.584069	0.125587	1415023	1415568	+	KUF81952.1	hypothetical protein AM587_10005451 [Phytophthora nicotianae]	--	--	--	--	--	--	--	--	--	--	--	--	--	--	--	--	--
Phytmed_10762	-4.58542	2.75e-08	-2.89399	1.65e-08	-0.287387	0.53305	1417375	1418178	+	RAW26946.1	hypothetical protein PC110_g16659 [Phytophthora cactorum]	--	--	--	--	--	--	gnl|CDD|228456	KOG0508, KOG0508, KOG0508, Ankyrin repeat protein [General function prediction only].	--	--	--	--	--	--	--	--	--
Phytmed_10766	3.88727	4.42e-20	3.8664	8.1e-20	0.464022	0.350252	1431907	1433326	+	RAW21686.1	hypothetical protein PC110_g21871 [Phytophthora cactorum]	MAN	mannan endo-1,4-beta-mannosidase	EC:3.2.1.78	ko00051 Fructose and mannose metabolism;	GO:0004553	hydrolase activity, hydrolyzing O-glycosyl compounds	--	--	EPQ57046.1	chitosanase (EC 3.2.1.132); beta-mannosidase (EC 3.2.1.25); Cellulase (EC 3.2.1.4); glucan 1,3-beta-glucosidase (EC 3.2.1.58); licheninase (EC 3.2.1.73); glucan endo-1,6-beta-glucosidase (EC 3.2.1.75); mannan endo-beta-1,4-mannosidase (EC 3.2.1.78); endo-beta-1,4-xylanase (EC 3.2.1.8); cellulose beta-1,4-cellobiosidase (EC 3.2.1.91); beta-1,3-mannanase (EC 3.2.1.-); xyloglucan-specific endo-beta-…	formerly known as cellulase family A; Following a recent paper by St John et al. (FEBS Letters, 2010, in press) several GH5 subfamilies have been reassigned to GH30.	--	--	secreted protein	--	--	Non-effector
Phytmed_10768	-0.60793	0.119908	0.854411	0.0150495	-1.33554	3.51e-05	1435044	1437300	-	POM71108.1	Aquaporin [Phytophthora palmivora var. palmivora]	--	--	--	--	GO:0005515	protein binding	gnl|CDD|228173	KOG0224, KOG0224, KOG0224, Aquaporin (major intrinsic protein family) [Carbohydrate transport and metabolism].	--	--	--	--	--	--	--	--	--
Phytmed_10769	0.413461	0.658424	2.7146	0.000116655	-0.961681	0.215578	1438712	1439602	-	XP_009535728.1	hypothetical protein PHYSODRAFT_339474 [Phytophthora sojae]	--	--	--	--	GO:0015267	channel activity	gnl|CDD|228173	KOG0224, KOG0224, KOG0224, Aquaporin (major intrinsic protein family) [Carbohydrate transport and metabolism].	--	--	--	--	--	--	--	--	--
Phytmed_1077	3.43016	5.31e-17	2.05443	1.57e-06	1.66445	9.21e-05	888921	892097	-	XP_009519533.1	hypothetical protein PHYSODRAFT_541826 [Phytophthora sojae]	GDH2	glutamate dehydrogenase	EC:1.4.1.2	ko00220 Arginine biosynthesis;ko00250 Alanine, aspartate and glutamate metabolism;ko00430 Taurine and hypotaurine metabolism;ko00910 Nitrogen metabolism;	GO:0006520	cellular amino acid metabolic process	gnl|CDD|230189	KOG2250, KOG2250, KOG2250, Glutamate/leucine/phenylalanine/valine dehydrogenases [Amino acid transport and metabolism].	--	--	--	--	--	--	--	--	--
Phytmed_10771	-0.550731	0.761145	5.59865	8.3e-08	-1.95019	0.194124	1445481	1450917	-	POM76757.1	mitochondrial protein [Phytophthora palmivora var. palmivora]	--	--	--	--	GO:0003676	nucleic acid binding	gnl|CDD|228173	KOG0224, KOG0224, KOG0224, Aquaporin (major intrinsic protein family) [Carbohydrate transport and metabolism].	CAN61695.1	polygalacturonase (EC 3.2.1.15); exo-polygalacturonase (EC 3.2.1.67); exo-polygalacturonosidase (EC 3.2.1.82); rhamnogalacturonase (EC 3.2.1.-); endo-xylogalacturonan hydrolase (EC 3.2.1.-); rhamnogalacturonan alpha-L-rhamnopyranohydrolase (EC 3.2.1.40)	nan	--	--	--	--	--	--
Phytmed_10772	-2.72361	0.0434273	1.44902	0.105835	-0.853498	0.335043	1452756	1453655	-	XP_009535734.1	hypothetical protein PHYSODRAFT_524694 [Phytophthora sojae]	--	--	--	--	GO:0015267	channel activity	gnl|CDD|228173	KOG0224, KOG0224, KOG0224, Aquaporin (major intrinsic protein family) [Carbohydrate transport and metabolism].	--	--	--	--	--	--	--	--	--
Phytmed_10773	-0.970975	0.566208	5.49531	3.21e-08	-0.836707	0.520823	1455274	1456213	-	XP_009535736.1	hypothetical protein PHYSODRAFT_451744, partial [Phytophthora sojae]	--	--	--	--	GO:0015267	channel activity	gnl|CDD|228173	KOG0224, KOG0224, KOG0224, Aquaporin (major intrinsic protein family) [Carbohydrate transport and metabolism].	--	--	--	--	--	--	--	--	--
Phytmed_10774	-3.09074	0.12389	6.74068	1.7e-05	0.333981	0.86722	1456925	1457863	+	OWZ01037.1	Aquaporin [Phytophthora megakarya]	--	--	--	--	GO:0015267	channel activity	gnl|CDD|228173	KOG0224, KOG0224, KOG0224, Aquaporin (major intrinsic protein family) [Carbohydrate transport and metabolism].	--	--	--	--	--	--	--	--	--
Phytmed_10776	-1.93315	0.159638	3.51417	3.34e-06	-0.311663	0.741798	1462215	1463114	+	XP_009535734.1	hypothetical protein PHYSODRAFT_524694 [Phytophthora sojae]	--	--	--	--	GO:0015267	channel activity	gnl|CDD|228173	KOG0224, KOG0224, KOG0224, Aquaporin (major intrinsic protein family) [Carbohydrate transport and metabolism].	--	--	--	--	--	--	--	--	--
Phytmed_1078	1.44805	0.00503629	1.60049	0.00115244	1.56059	0.000440106	892621	896329	+	XP_009519532.1	hypothetical protein PHYSODRAFT_296389 [Phytophthora sojae]	--	--	--	--	--	--	gnl|CDD|228111	KOG0161, KOG0161, KOG0161, Myosin class II heavy chain [Cytoskeleton].	--	--	--	--	--	--	--	--	--
Phytmed_10786	-1.28686	8.55e-09	-1.06493	5.37e-08	-0.526258	0.00157364	1490060	1495190	-	OWZ11619.1	hypothetical protein PHMEG_00015330 [Phytophthora megakarya]	--	--	--	--	GO:0003676	nucleic acid binding	gnl|CDD|232652	KOG4726, KOG4726, KOG4726, Ultrahigh sulfur keratin-associated protein [Extracellular structures].	--	--	--	--	--	--	--	--	--
Phytmed_1079	-0.896422	4.12e-06	-0.664991	0.000682005	-1.02823	9.67e-09	896738	898462	-	RAW43312.1	hypothetical protein PC110_g477 [Phytophthora cactorum]	--	--	--	--	--	--	gnl|CDD|228111	KOG0161, KOG0161, KOG0161, Myosin class II heavy chain [Cytoskeleton].	--	--	--	--	--	--	--	--	--
Phytmed_10793	1.96005	0.347484	8.95772	4.1e-08	8.71239	5.87e-08	1509705	1510661	-	POM57443.1	Aquaporin [Phytophthora palmivora var. palmivora]	--	--	--	--	GO:0015267	channel activity	gnl|CDD|228173	KOG0224, KOG0224, KOG0224, Aquaporin (major intrinsic protein family) [Carbohydrate transport and metabolism].	--	--	--	--	--	--	--	--	--
Phytmed_10794	2.24223	0.000393919	1.61534	0.0178782	-3.87877	5.1e-10	1512116	1515983	-	RAW35350.1	hypothetical protein PC110_g8379 [Phytophthora cactorum]	--	--	--	--	GO:0015267	channel activity	gnl|CDD|228173	KOG0224, KOG0224, KOG0224, Aquaporin (major intrinsic protein family) [Carbohydrate transport and metabolism].	--	--	--	--	--	--	--	--	--
Phytmed_10796	-1.2124	0.152195	-1.33891	0.0760637	1.49369	0.000156724	1519108	1520055	-	RAW35318.1	hypothetical protein PC110_g8368 [Phytophthora cactorum]	--	--	--	--	GO:0015267	channel activity	gnl|CDD|228173	KOG0224, KOG0224, KOG0224, Aquaporin (major intrinsic protein family) [Carbohydrate transport and metabolism].	--	--	--	--	--	--	--	--	--
Phytmed_10797	-5.62211	2.68e-11	-2.97342	7.64e-08	-2.33539	3.51e-06	1520752	1522788	+	RAW35323.1	Tetratricopeptide repeat protein [Phytophthora cactorum]	--	--	--	--	GO:0005515	protein binding	gnl|CDD|232269	KOG4340, KOG4340, KOG4340, Uncharacterized conserved protein [Function unknown].	--	--	--	--	--	--	--	--	--
Phytmed_10798	0	1	0	1	8.78677	1.82e-15	1522980	1523410	-	XP_008894438.1	hypothetical protein PPTG_03516 [Phytophthora parasitica INRA-310]	--	--	--	--	GO:0008017	microtubule binding	--	--	--	--	--	--	--	--	--	--	--
Phytmed_108	2.8486	1.12e-18	2.13715	8.77e-11	1.20877	0.00028178	460703	464816	+	POM58330.1	Glycoside hydrolase [Phytophthora palmivora var. palmivora]	E3.2.1.21	beta-glucosidase	EC:3.2.1.21	ko00460 Cyanoamino acid metabolism;ko00500 Starch and sucrose metabolism;ko00940 Phenylpropanoid biosynthesis;	GO:0004553	hydrolase activity, hydrolyzing O-glycosyl compounds	gnl|CDD|228573	KOG0626, KOG0626, KOG0626, Beta-glucosidase, lactase phlorizinhydrolase, and related proteins [Carbohydrate transport and metabolism].	CCA20215.1	beta-glucosidase (EC 3.2.1.21); beta-galactosidase (EC 3.2.1.23); beta-mannosidase (EC 3.2.1.25); beta-glucuronidase (EC 3.2.1.31); beta-D-fucosidase (EC 3.2.1.38); phlorizin hydrolase (EC 3.2.1.62); exo-beta-1,4-glucanase (EC 3.2.1.74); 6-phospho-beta-galactosidase (EC 3.2.1.85); 6-phospho-beta-glucosidase (EC 3.2.1.86); strictosidine beta-glucosidase (EC 3.2.1.105); lactase (EC 3.2.1.108); amyg…	nan	--	--	--	--	--	--
Phytmed_10800	2.01672	1.15e-08	0.372016	0.420593	0.375668	0.328655	1528685	1529641	-	ETP11188.1	hypothetical protein F441_13280 [Phytophthora parasitica CJ01A1]	--	--	--	--	GO:0015267	channel activity	gnl|CDD|228173	KOG0224, KOG0224, KOG0224, Aquaporin (major intrinsic protein family) [Carbohydrate transport and metabolism].	--	--	--	--	--	--	--	--	--
Phytmed_10807	-2.05793	0.101949	0.455157	0.613374	6.09822	2.99e-32	1556678	1565765	-	KUF89516.1	Serine/threonine-protein kinase mph1 [Phytophthora nicotianae]	--	--	--	--	GO:0005524	ATP binding	--	--	--	--	--	--	--	--	--	--	--
Phytmed_10808	-1.04969	4.33e-05	-1.1246	8.21e-06	-0.747245	0.00229026	1567052	1570580	+	RAW23459.1	hypothetical protein PC110_g20105 [Phytophthora cactorum]	--	--	--	--	GO:0005515	protein binding	gnl|CDD|232107	KOG4177, KOG4177, KOG4177, Ankyrin [Cell wall/membrane/envelope biogenesis].	--	--	--	--	--	--	--	--	--
Phytmed_10809	-1.20508	0.050949	1.33409	0.00172653	3.44434	1.72e-21	1570925	1580221	+	RAW35319.1	hypothetical protein PC110_g8363 [Phytophthora cactorum]	--	--	--	--	GO:0005524	ATP binding	gnl|CDD|229746	KOG1807, KOG1807, KOG1807, Helicases [Replication, recombination and repair].	--	--	--	--	--	--	--	--	--
Phytmed_10810	4.54582	1.18e-22	3.01001	3.89e-10	0.0414089	0.949486	1580558	1581010	-	OWZ06359.1	RxLR effector protein [Phytophthora megakarya]	--	--	--	--	--	--	--	--	--	--	--	--	--	--	--	--	--
Phytmed_10811	-4.32939	3.5e-14	-3.17814	1.95e-08	-2.3971	1.87e-05	1582527	1583708	+	RAW24990.1	hypothetical protein PC110_g18591 [Phytophthora cactorum]	--	--	--	--	--	--	--	--	--	--	--	--	--	--	--	--	--
Phytmed_10812	1.00459	0.00119315	-0.306836	0.434165	-0.00443315	0.990979	1583821	1585788	-	RAW23579.1	Cysteine--tRNA ligase [Phytophthora cactorum]	CARS, cysS	cysteinyl-tRNA synthetase	EC:6.1.1.16	ko00970 Aminoacyl-tRNA biosynthesis;	GO:0000166	nucleotide binding	gnl|CDD|229946	KOG2007, KOG2007, KOG2007, Cysteinyl-tRNA synthetase [Translation, ribosomal structure and biogenesis].	ABZ10271.1	cellulose synthase (EC 2.4.1.12); chitin synthase (EC 2.4.1.16); dolichyl-phosphate beta-D-mannosyltransferase (EC 2.4.1.83); dolichyl-phosphate beta-glucosyltransferase (EC 2.4.1.117); N-acetylglucosaminyltransferase (EC 2.4.1.-); N-acetylgalactosaminyltransferase (EC 2.4.1.-); hyaluronan synthase (EC 2.4.1.212); chitin oligosaccharide synthase (EC 2.4.1.-); beta-1,3-glucan synthase (EC 2.4.1.34…	Distant similarity to families GT12, GT21, GT27, GT55, GT81 etc.	--	--	--	--	--	--
Phytmed_10819	-0.0407342	0.984908	1.80742	0.0610605	2.30516	0.00181582	1631870	1635979	-	XP_009535774.1	hypothetical protein PHYSODRAFT_525136 [Phytophthora sojae]	--	--	--	--	--	--	--	--	--	--	--	--	--	--	--	--	--
Phytmed_1082	-1.96858	0.000162871	-1.25007	0.00530762	-0.351355	0.391788	900385	904355	-	RAW43363.1	Cilia- and flagella-associated protein 57 [Phytophthora cactorum]	--	--	--	--	GO:0005515	protein binding	gnl|CDD|228111	KOG0161, KOG0161, KOG0161, Myosin class II heavy chain [Cytoskeleton].	--	--	--	--	--	--	--	--	--
Phytmed_10835	-2.33873	0.081448	-3.32162	0.0162666	-0.506104	0.541396	1709136	1712635	+	RAW21537.1	hypothetical protein PC110_g22020 [Phytophthora cactorum]	--	--	--	--	GO:0003676	nucleic acid binding	--	--	--	--	--	--	--	--	--	--	--
Phytmed_10856	-5.13564	6.78e-06	0.407694	0.495492	1.28089	0.00561021	78993	79811	-	RAW35304.1	hypothetical protein PC110_g8389 [Phytophthora cactorum]	--	--	--	--	--	--	--	--	--	--	--	--	--	--	--	--	--
Phytmed_10858	1.28243	0.00337881	-0.0838665	0.899265	0.976485	0.0256968	83770	85783	+	XP_009524446.1	hypothetical protein PHYSODRAFT_329641 [Phytophthora sojae]	PUS10	tRNA pseudouridine synthase 10	EC:5.4.99.-		GO:0001522	pseudouridine synthesis	gnl|CDD|230303	KOG2364, KOG2364, KOG2364, Predicted pseudouridylate synthase [Translation, ribosomal structure and biogenesis].	--	--	--	--	--	--	--	--	--
Phytmed_10860	2.27298	2.98e-24	1.00838	2.8e-05	-0.0309847	0.91544	91648	93840	+	XP_002902527.1	dolichyldiphosphatase 1, putative [Phytophthora infestans T30-4]	E3.6.1.43	dolichyldiphosphatase	EC:3.6.1.43	ko00510 N-Glycan biosynthesis;	--	--	gnl|CDD|231084	KOG3146, KOG3146, KOG3146, Dolichyl pyrophosphate phosphatase and related acid phosphatases [Lipid transport and metabolism].	--	--	--	--	--	--	--	--	--
Phytmed_10866	0.383321	0.191125	1.1379	1.57e-05	1.56201	3.01e-10	106853	107635	+	RAW27631.1	hypothetical protein PC110_g15971 [Phytophthora cactorum]	--	--	--	--	--	--	--	--	--	--	--	--	--	--	--	--	--
Phytmed_10873	-0.897659	5.92e-15	-0.689149	7.28e-11	-1.15546	1.38e-35	126254	127825	-	XP_009524429.1	hypothetical protein PHYSODRAFT_313779 [Phytophthora sojae]	--	--	--	--	GO:0003824	catalytic activity	gnl|CDD|228569	KOG0622, KOG0622, KOG0622, Ornithine decarboxylase [Amino acid transport and metabolism].	--	--	--	--	--	--	--	--	--
Phytmed_10880	1.21296	0.00320674	0.0149055	0.982372	-0.239975	0.612119	142043	143503	-	ETK87370.1	hypothetical protein L915_08197 [Phytophthora parasitica]	RRB1, GRWD1	ribosome assembly protein RRB1	--		GO:0005515	protein binding	gnl|CDD|228251	KOG0302, KOG0302, KOG0302, Ribosome Assembly protein [General function prediction only].	--	--	--	--	--	--	--	--	--
Phytmed_10881	1.21344	9.97e-06	0.157439	0.67127	-0.316405	0.278202	143775	144953	+	XP_009524420.1	hypothetical protein PHYSODRAFT_299329 [Phytophthora sojae]	NDUFAF6	NADH dehydrogenase ubiquinone 1 alpha subcomplex assembly factor 6	--		--	--	gnl|CDD|232340	KOG4411, KOG4411, KOG4411, Phytoene/squalene synthetase [Lipid transport and metabolism].	--	--	--	--	--	--	--	--	--
Phytmed_1089	-1.22555	1.03e-05	-0.0720019	0.835596	-0.137597	0.608882	934936	936929	+	XP_009519447.1	hypothetical protein PHYSODRAFT_487917 [Phytophthora sojae]	--	--	--	--	--	--	--	--	--	--	--	--	--	--	--	--	--
Phytmed_10892	1.40889	3.14e-11	1.50032	5.88e-14	0.349069	0.0943183	172088	172450	+	XP_008905165.1	hypothetical protein PPTG_11755 [Phytophthora parasitica INRA-310]	--	--	--	--	--	--	gnl|CDD|232552	KOG4624, KOG4624, KOG4624, Uncharacterized conserved protein [Function unknown].	--	--	--	--	--	--	--	--	--
Phytmed_10894	1.99674	2.13e-12	1.36166	2.43e-06	0.189145	0.551493	174497	174865	+	RAW43734.1	hypothetical protein PC110_g31 [Phytophthora cactorum]	--	--	--	--	--	--	--	--	--	--	--	--	--	--	--	--	--
Phytmed_10895	-0.498182	0.0235688	0.0872683	0.749254	1.25385	8.11e-12	175173	175784	-	XP_009524400.1	hypothetical protein PHYSODRAFT_557601 [Phytophthora sojae]	--	--	--	--	--	--	--	--	--	--	--	--	--	--	--	--	--
Phytmed_10896	-1.75536	5.47e-08	-1.13165	0.00025974	-0.860835	0.00321549	177455	180760	+	RAW43736.1	putative alpha-mannosidase [Phytophthora cactorum]	E3.2.1.24	alpha-mannosidase	EC:3.2.1.24	ko00511 Other glycan degradation;	GO:0003824	catalytic activity	gnl|CDD|229898	KOG1959, KOG1959, KOG1959, Glycosyl hydrolase, family 38 - alpha-mannosidase [Carbohydrate transport and metabolism].	CCA13903.1	alpha-mannosidase (EC 3.2.1.24) ; mannosyl-oligosaccharide alpha-1,3-1,6-mannosidase (EC 3.2.1.114); mannosyl-oligosaccharide alpha-1,3-mannosidase (EC 3.2.1.-)	nan	--	--	secreted protein	--	--	Non-effector
Phytmed_10898	-1.11588	2.19e-06	-0.58413	0.00551188	1.61584	2.52e-24	184408	191275	-	ETP45209.1	hypothetical protein F442_08333 [Phytophthora parasitica P10297]	--	--	--	--	GO:0004601	peroxidase activity	--	--	--	--	--	--	--	--	--	--	--
Phytmed_1090	-1.02496	7.34e-06	-0.641669	0.00199528	-0.0274962	0.901904	937473	941915	-	XP_009519448.1	hypothetical protein PHYSODRAFT_253204 [Phytophthora sojae]	DRS2, ATP8A	phospholipid-transporting ATPase	EC:3.6.3.1		GO:0000166	nucleotide binding	gnl|CDD|228155	KOG0206, KOG0206, KOG0206, P-type ATPase [General function prediction only].	--	--	--	--	--	--	--	--	--
Phytmed_10901	0.732837	0.0385399	1.1375	0.000271718	-0.558038	0.0689622	198468	200711	+	RAW43812.1	hypothetical protein PC110_g38 [Phytophthora cactorum]	--	--	--	--	--	--	--	--	AMM93333.1	Modules of approx. 50 residues found attached to various enzymes from families GH18, GH19, GH23, GH24, GH25 and GH73, i.e. enzymes cleaving either chitin or peptidoglycan. Binding to chitopentaose demonstrated in the case of Pteris ryukyuensis chitinase A [Ohnuma T et al. (2008) J. Biol. Chem. 283:5178-87 (PMID: 18083709)]. CBM50 modules are also found in a multitude of other enzymes targeting th…	Also known as LysM domains	--	--	--	--	--	--
Phytmed_10902	1.7029	0.016566	3.03968	3.65e-06	1.89514	0.00404917	201927	202844	+	POM72115.1	LOW QUALITY PROTEIN: SCP-like extracellular protein [Phytophthora palmivora var. palmivora]	--	--	--	--	--	--	--	--	AGZ39792.1	Modules of approx. 130 residues. A module that is conserved in three Cellvibrio xylan-degrading enzymes binds to xylan and the interaction is calcium dependent, while a module from a Cellvibrio mannanase binds to decorated soluble mannans and mannooligosaccharides. A module in a	nan	--	--	--	--	--	--
Phytmed_10903	0.103677	0.893855	0.969678	0.0616342	3.04643	3.14e-16	203135	203953	-	XP_009524390.1	hypothetical protein PHYSODRAFT_494073 [Phytophthora sojae]	--	--	--	--	--	--	--	--	--	--	--	--	--	--	--	--	--
Phytmed_10904	0.451683	0.387834	-1.71002	0.00461483	0.312522	0.49271	204219	204863	-	POM60069.1	hypothetical protein PHPALM_31116 [Phytophthora palmivora var. palmivora]	--	--	--	--	--	--	--	--	--	--	--	--	--	--	--	--	--
Phytmed_10906	-1.46944	6.62e-07	-0.709431	0.00806116	-0.614081	0.00827742	207522	211235	+	RAW43840.1	hypothetical protein PC110_g46 [Phytophthora cactorum]	--	--	--	--	--	--	--	--	--	--	--	--	--	--	--	--	--
Phytmed_10907	-1.03595	3.45e-07	-0.31844	0.123382	-0.0910677	0.652876	211398	220279	-	OWZ14346.1	STE/STE11/CDC15 protein kinase [Phytophthora megakarya]	--	--	--	--	GO:0004525	ribonuclease III activity	gnl|CDD|228147	KOG0198, KOG0198, KOG0198, MEKK and related serine/threonine protein kinases [Signal transduction mechanisms].	AHH97713.1	Modules of approx. 100 residues and which are found in a large number of bacterial enzymes. The cellulose-binding function has been demonstrated in many cases. Several of these modules have been shown to also bind chitin or xylan.	Previously known as cellulose-binding domain family II (CBD II).	--	--	--	--	--	--
Phytmed_10910	-1.29742	7e-20	-1.40422	1.28e-25	-1.28035	3.87e-25	226480	229985	-	RAW43769.1	Alpha-N-acetylglucosaminidase [Phytophthora cactorum]	--	--	--	--	--	--	gnl|CDD|230172	KOG2233, KOG2233, KOG2233, Alpha-N-acetylglucosaminidase [Intracellular trafficking, secretion, and vesicular transport].	AIG55486.1	alpha-N-acetylglucosaminidase (EC 3.2.1.50)	nan	--	--	--	--	--	--
Phytmed_10911	1.80473	1.77e-27	1.00716	5.01e-09	-1.04806	5.42e-10	230323	232224	+	ANA07247.1	carnitine acyltransferase 2 [Phytophthora capsici]	E2.3.1.7	carnitine O-acetyltransferase	EC:2.3.1.7	ko04146 Peroxisome;	GO:0016746	transferase activity, transferring acyl groups	gnl|CDD|231649	KOG3717, KOG3717, KOG3717, Carnitine O-acyltransferase CRAT [Lipid transport and metabolism].	--	--	--	--	--	--	--	--	--
Phytmed_10912	1.50862	6.87e-09	0.337135	0.292157	-0.00106556	0.997667	232409	233045	-	OWZ09678.1	hypothetical protein PHMEG_00017574 [Phytophthora megakarya]	--	--	--	--	--	--	--	--	--	--	--	--	--	--	--	--	--
Phytmed_10915	-2.761	5.75e-07	-0.755215	0.171939	-1.6527	0.000471042	243720	245287	-	POM77742.1	Hypothetical protein PHPALM_4824, partial [Phytophthora palmivora var. palmivora]	--	--	--	--	--	--	--	--	--	--	--	--	--	--	--	--	--
Phytmed_10916	-3.42487	3.9e-22	-1.29613	4.27e-08	-0.711609	0.000855735	245428	251032	+	XP_009524355.1	hypothetical protein PHYSODRAFT_496744 [Phytophthora sojae]	--	--	--	--	GO:0005509	calcium ion binding	gnl|CDD|227978	KOG0027, KOG0027, KOG0027, Calmodulin and related proteins (EF-Hand superfamily) [Signal transduction mechanisms].	AMX03783.1	Binding to galactose and lactose has been demonstrated for the module of Micromonospora viridifaciens sialidase (PMID: 16239725). Binding to polygalacturonic acid has been shown for a Yersinia member (PMID: 17292916). Binding to LacNAc (beta-D-galactosyl-1,4-beta-D-N-acetylglucosamine) has been shown for an N-acetylglucosaminidase from Clostridium perfingens (PMID: 16990278).	Formerly known as X56 modules. Distantly related to CBM6 modules and to Anguilla anguilla agglutinin.	--	--	--	--	--	--
Phytmed_10917	-4.18236	0.000173573	-0.769239	0.134296	0.0280048	0.951776	251293	251673	-	--	--	--	--	--	--	--	--	--	--	--	--	--	--	--	--	--	--	--
Phytmed_10919	0.154709	0.557829	-0.325123	0.229296	-1.91698	2.88e-18	254440	255525	+	RAW43796.1	hypothetical protein PC110_g71 [Phytophthora cactorum]	--	--	--	--	GO:0006629	lipid metabolic process	--	--	--	--	--	--	--	--	--	--	--
Phytmed_10928	-0.889015	0.0065571	-1.67106	1.37e-07	-1.16389	3.73e-05	292031	293029	+	OWZ04953.1	hypothetical protein PHMEG_00023051 [Phytophthora megakarya]	--	--	--	--	--	--	--	--	--	--	--	--	--	--	--	--	--
Phytmed_10929	-4.33236	7.03e-06	-3.30112	1.17e-06	-1.12051	0.0249668	293210	298302	-	RAW43787.1	hypothetical protein PC110_g81 [Phytophthora cactorum]	--	--	--	--	--	--	gnl|CDD|228834	KOG0888, KOG0888, KOG0888, Nucleoside diphosphate kinase [Nucleotide transport and metabolism].	--	--	--	--	--	--	--	--	--
Phytmed_1093	1.22102	0.000936095	0.57576	0.167436	0.274516	0.497712	945183	945830	+	XP_009519457.1	hypothetical protein PHYSODRAFT_485386 [Phytophthora sojae]	RRP36	ribosomal RNA-processing protein 36	--		GO:0000469	cleavage involved in rRNA processing	gnl|CDD|231128	KOG3190, KOG3190, KOG3190, Uncharacterized conserved protein [Function unknown].	--	--	--	--	--	--	--	--	--
Phytmed_10932	0	1	0	1	6.93421	3.9e-08	301704	302612	-	XP_009524347.1	hypothetical protein PHYSODRAFT_490635 [Phytophthora sojae]	--	--	--	--	--	--	--	--	--	--	--	--	--	secreted protein	--	--	Non-effector
Phytmed_10934	0	1	4.23533	0.0271837	4.59685	0.00541268	304422	304898	-	XP_009524325.1	hypothetical protein PHYSODRAFT_495761 [Phytophthora sojae]	--	--	--	--	--	--	--	--	--	--	--	--	--	secreted protein	SSP	--	Apoplastic effector
Phytmed_10937	2.04903	6.26e-22	1.59139	6.24e-14	0.516296	0.0178653	317163	322359	+	OWY90086.1	polyprotein, partial [Phytophthora megakarya]	--	--	--	--	--	--	--	--	--	--	--	--	--	--	--	--	--
Phytmed_1094	-1.44395	3.65e-05	-0.349551	0.309979	1.67868	2.8e-11	946314	952343	+	RAW30105.1	hypothetical protein PC110_g13536 [Phytophthora cactorum]	--	--	--	--	--	--	--	--	--	--	--	--	--	--	--	--	--
Phytmed_10942	-3.34843	0.00636727	-2.19068	0.0339504	1.51042	0.00274944	338220	344559	+	POM60722.1	hypothetical protein PHPALM_30389 [Phytophthora palmivora var. palmivora]	--	--	--	--	--	--	gnl|CDD|228908	KOG0962, KOG0962, KOG0962, DNA repair protein RAD50, ABC-type ATPase/SMC superfamily [Replication, recombination and repair].	--	--	--	--	--	--	--	--	--
Phytmed_10946	-0.427532	0.207805	1.21584	5.22e-06	0.902745	0.000418685	361689	362528	-	XP_008905257.1	hypothetical protein PPTG_11822 [Phytophthora parasitica INRA-310]	--	--	--	--	--	--	gnl|CDD|228456	KOG0508, KOG0508, KOG0508, Ankyrin repeat protein [General function prediction only].	--	--	--	--	--	--	--	--	--
Phytmed_10947	-5.10644	1.06e-09	-1.47297	0.00139424	-0.457006	0.314834	362771	364674	+	RAW43772.1	hypothetical protein PC110_g101 [Phytophthora cactorum]	--	--	--	--	GO:0005216	ion channel activity	gnl|CDD|231608	KOG3676, KOG3676, KOG3676, Ca2+-permeable cation channel OSM-9 and related channels (OTRPC family) [Inorganic ion transport and metabolism, Signal transduction mechanisms].	--	--	--	--	--	--	--	--	--
Phytmed_10957	-4.72762	2.06e-17	-3.2239	5.34e-13	-0.666005	0.141709	404198	410512	+	XP_009524291.1	hypothetical protein PHYSODRAFT_495507 [Phytophthora sojae]	IFT88	intraflagellar transport protein 88	--		GO:0005515	protein binding	gnl|CDD|229942	KOG2003, KOG2003, KOG2003, TPR repeat-containing protein [General function prediction only].	--	--	--	--	--	--	--	--	--
Phytmed_10958	-0.917753	0.537508	-1.90064	0.216699	8.38388	8.78e-36	410660	410932	-	ETI47324.1	hypothetical protein F443_08466 [Phytophthora parasitica P1569]	--	--	--	--	--	--	--	--	--	--	--	--	--	--	--	--	--
Phytmed_10961	-3.94255	4.28e-19	-2.61344	1.64e-14	-1.93818	1.36e-10	416049	420169	-	XP_009524280.1	hypothetical protein PHYSODRAFT_491661 [Phytophthora sojae]	--	--	--	--	GO:0005515	protein binding	gnl|CDD|228571	KOG0624, KOG0624, KOG0624, dsRNA-activated protein kinase inhibitor P58, contains TPR and DnaJ domains [Defense mechanisms].	--	--	--	--	--	--	--	--	--
Phytmed_10966	0.235523	0.552929	-1.0576	0.00768169	0.593511	0.0327437	432063	436124	+	ETI47335.1	hypothetical protein F443_08476 [Phytophthora parasitica P1569]	--	--	--	--	GO:0005524	ATP binding	gnl|CDD|228005	KOG0054, KOG0054, KOG0054, Multidrug resistance-associated protein/mitoxantrone resistance protein, ABC superfamily [Secondary metabolites biosynthesis, transport and catabolism].	ACL49294.1	sucrose synthase (EC 2.4.1.13); sucrose-phosphate synthase (EC 2.4.1.14); alpha-glucosyltransferase (EC 2.4.1.52); lipopolysaccharide N-acetylglucosaminyltransferase (EC 2.4.1.56); GDP-Man alpha-mannosyltransferase (EC 2.4.1.-); 1,2-diacylglycerol 3-glucosyltransferase (EC 2.4.1.157); diglucosyl diacylglycerol synthase (EC 2.4.1.208); digalactosyldiacylglycerol synthase (EC 2.4.1.141); trehalose …	nan	--	--	--	--	--	--
Phytmed_10967	1.06696	0.136591	2.87946	5.2e-06	0.982011	0.145926	436517	440625	+	ETP17049.1	hypothetical protein F441_08462 [Phytophthora parasitica CJ01A1]	--	--	--	--	GO:0005524	ATP binding	gnl|CDD|228005	KOG0054, KOG0054, KOG0054, Multidrug resistance-associated protein/mitoxantrone resistance protein, ABC superfamily [Secondary metabolites biosynthesis, transport and catabolism].	BAV03462.1	Modules of approx. 50 residues found attached to various enzymes from families GH18, GH19, GH23, GH24, GH25 and GH73, i.e. enzymes cleaving either chitin or peptidoglycan. Binding to chitopentaose demonstrated in the case of Pteris ryukyuensis chitinase A [Ohnuma T et al. (2008) J. Biol. Chem. 283:5178-87 (PMID: 18083709)]. CBM50 modules are also found in a multitude of other enzymes targeting th…	Also known as LysM domains	--	--	--	--	--	--
Phytmed_10972	2.64311	2.03e-05	3.76034	1.64e-11	5.17295	4.61e-23	456462	457040	+	XP_009524265.1	hypothetical protein PHYSODRAFT_313688 [Phytophthora sojae]	--	--	--	--	--	--	--	--	--	--	--	--	--	--	--	--	--
Phytmed_10973	1.83781	0.00199884	-0.0515715	0.958258	2.07942	0.000381697	457189	458304	-	OWZ18752.1	Drug/Metabolite Transporter [Phytophthora megakarya]	--	--	--	--	GO:0016020	membrane	gnl|CDD|232438	KOG4510, KOG4510, KOG4510, Permease of the drug/metabolite transporter (DMT) superfamily [General function prediction only].	--	--	--	--	--	--	--	--	--
Phytmed_10974	1.22051	0.00330599	1.81286	6.94e-07	2.15176	5.2e-11	458579	460518	-	OWZ02986.1	hypothetical protein PHMEG_00025358 [Phytophthora megakarya]	--	--	--	--	GO:0016020	membrane	gnl|CDD|232438	KOG4510, KOG4510, KOG4510, Permease of the drug/metabolite transporter (DMT) superfamily [General function prediction only].	--	--	--	--	--	--	--	--	--
Phytmed_10975	-0.531059	0.156964	-0.0501987	0.910546	1.37601	9.95e-09	461180	463280	+	XP_002897069.1	Crinkler (CRN) family protein [Phytophthora infestans T30-4]	--	--	--	--	--	--	--	--	--	--	--	--	--	--	--	--	--
Phytmed_10985	4.74998	4.04e-15	3.22821	5.09e-07	1.05166	0.122349	532165	534012	+	ETL40616.1	hypothetical protein L916_08259 [Phytophthora parasitica]	--	--	--	--	--	--	--	--	--	--	--	--	--	--	--	--	--
Phytmed_10986	1.034	9.68e-05	1.02235	2.37e-05	0.438501	0.0436587	534175	535921	-	KUF80910.1	Ras-related protein Rab-23 [Phytophthora nicotianae]	--	--	--	--	GO:0003924	GTPase activity	gnl|CDD|232181	KOG4252, KOG4252, KOG4252, GTP-binding protein [Signal transduction mechanisms].	CEF62298.1	sucrose synthase (EC 2.4.1.13); sucrose-phosphate synthase (EC 2.4.1.14); alpha-glucosyltransferase (EC 2.4.1.52); lipopolysaccharide N-acetylglucosaminyltransferase (EC 2.4.1.56); GDP-Man alpha-mannosyltransferase (EC 2.4.1.-); 1,2-diacylglycerol 3-glucosyltransferase (EC 2.4.1.157); diglucosyl diacylglycerol synthase (EC 2.4.1.208); digalactosyldiacylglycerol synthase (EC 2.4.1.141); trehalose …	nan	--	--	--	--	--	--
Phytmed_10987	-4.18948	2.16e-28	-4.27558	3.02e-35	-2.66452	1.04e-19	536117	542244	+	RAW37929.1	hypothetical protein PC110_g5838 [Phytophthora cactorum]	--	--	--	--	GO:0005509	calcium ion binding	gnl|CDD|232107	KOG4177, KOG4177, KOG4177, Ankyrin [Cell wall/membrane/envelope biogenesis].	--	--	--	--	--	--	--	--	--
Phytmed_10997	2.65211	0.00203438	-0.758049	0.634518	5.11917	8e-14	577041	579525	+	RAW25421.1	Lysosomal beta glucosidase [Phytophthora cactorum]	bglX	beta-glucosidase	EC:3.2.1.21	ko00460 Cyanoamino acid metabolism;ko00500 Starch and sucrose metabolism;ko00940 Phenylpropanoid biosynthesis;	GO:0004553	hydrolase activity, hydrolyzing O-glycosyl compounds	--	--	CCA27737.1	beta-glucosidase (EC 3.2.1.21); xylan 1,4-beta-xylosidase (EC 3.2.1.37); beta-N-acetylhexosaminidase (EC 3.2.1.52); glucan 1,3-beta-glucosidase (EC 3.2.1.58); glucan 1,4-beta-glucosidase (EC 3.2.1.74); exo-1,3-1,4-glucanase (EC 3.2.1.-); alphalpha-L-arabinofuranosidase (EC 3.2.1.55).	nan	--	--	--	--	--	--
Phytmed_110	-0.718672	0.0223529	-0.918008	0.0042788	-1.17335	9.99e-05	467367	469212	+	RAW30389.1	Beta-glucosidase 32 [Phytophthora cactorum]	E3.2.1.21	beta-glucosidase	EC:3.2.1.21	ko00460 Cyanoamino acid metabolism;ko00500 Starch and sucrose metabolism;ko00940 Phenylpropanoid biosynthesis;	GO:0004553	hydrolase activity, hydrolyzing O-glycosyl compounds	gnl|CDD|228573	KOG0626, KOG0626, KOG0626, Beta-glucosidase, lactase phlorizinhydrolase, and related proteins [Carbohydrate transport and metabolism].	CCA20215.1	beta-glucosidase (EC 3.2.1.21); beta-galactosidase (EC 3.2.1.23); beta-mannosidase (EC 3.2.1.25); beta-glucuronidase (EC 3.2.1.31); beta-D-fucosidase (EC 3.2.1.38); phlorizin hydrolase (EC 3.2.1.62); exo-beta-1,4-glucanase (EC 3.2.1.74); 6-phospho-beta-galactosidase (EC 3.2.1.85); 6-phospho-beta-glucosidase (EC 3.2.1.86); strictosidine beta-glucosidase (EC 3.2.1.105); lactase (EC 3.2.1.108); amyg…	nan	--	--	--	--	--	--
Phytmed_11001	1.34627	1.13e-11	0.262636	0.279842	0.016655	0.950122	589365	590324	-	RAW35536.1	hypothetical protein PC110_g8153 [Phytophthora cactorum]	--	--	--	--	--	--	--	--	--	--	--	--	--	--	--	--	--
Phytmed_11005	-1.0345	1.14e-06	-0.176569	0.497714	-0.394744	0.0677478	595764	596594	-	XP_009524208.1	hypothetical protein PHYSODRAFT_557530 [Phytophthora sojae]	--	--	--	--	--	--	--	--	--	--	--	--	--	--	--	--	--
Phytmed_11008	-2.31299	1.62e-08	-1.10853	0.000727364	-0.388289	0.198151	612652	615871	+	XP_009524191.1	hypothetical protein PHYSODRAFT_313647 [Phytophthora sojae]	--	--	--	--	GO:0003777	microtubule motor activity	gnl|CDD|228191	KOG0242, KOG0242, KOG0242, Kinesin-like protein [Cytoskeleton].	--	--	--	--	--	--	--	--	--
Phytmed_11014	-1.34034	0.0344736	-2.20973	0.000513484	0.839293	0.0541322	640220	642423	+	XP_002902692.1	conserved hypothetical protein [Phytophthora infestans T30-4]	--	--	--	--	--	--	gnl|CDD|228942	KOG0996, KOG0996, KOG0996, Structural maintenance of chromosome protein 4 (chromosome condensation complex Condensin, subunit C) [Chromatin structure and dynamics, Cell cycle control, cell division, chromosome partitioning].	--	--	--	--	--	--	--	--	--
Phytmed_11015	1.51236	0.000259859	0.0524676	0.9359	0.427196	0.353785	642540	644249	-	KUF95240.1	Voltage-dependent L-type calcium channel subunit alpha-1S [Phytophthora nicotianae]	TRMT1, trm1	tRNA (guanine26-N2/guanine27-N2)-dimethyltransferase	EC:2.1.1.215 2.1.1.216		GO:0003723	RNA binding	gnl|CDD|229195	KOG1253, KOG1253, KOG1253, tRNA methyltransferase [Translation, ribosomal structure and biogenesis].	--	--	--	--	--	--	--	--	--
Phytmed_1102	-2.72866	0.0298062	-3.71154	0.00402091	2.61733	2.7e-07	969890	972700	-	XP_009519520.1	hypothetical protein PHYSODRAFT_483075 [Phytophthora sojae]	--	--	--	--	--	--	gnl|CDD|232601	KOG4674, KOG4674, KOG4674, Uncharacterized conserved coiled-coil protein [Function unknown].	--	--	--	--	--	--	--	--	--
Phytmed_11021	1.07621	1.3e-07	0.575776	0.00959341	-0.498091	0.0213401	658708	660674	+	XP_024571819.1	40s ribosomal protein s8 [Plasmopara halstedii]	RP-S8e, RPS8	small subunit ribosomal protein S8e	--	ko03010 Ribosome;	GO:0003735	structural constituent of ribosome	gnl|CDD|231221	KOG3283, KOG3283, KOG3283, 40S ribosomal protein S8 [Translation, ribosomal structure and biogenesis].	--	--	--	--	--	--	--	--	--
Phytmed_11022	-4.21014	2.62e-13	-1.26003	0.0290261	2.56693	6.88e-07	660724	664192	-	XP_009524159.1	hypothetical protein PHYSODRAFT_557500 [Phytophthora sojae]	CHS1	chitin synthase	EC:2.4.1.16	ko00520 Amino sugar and nucleotide sugar metabolism;	GO:0004100	chitin synthase activity	gnl|CDD|230510	KOG2571, KOG2571, KOG2571, Chitin synthase/hyaluronan synthase (glycosyltransferases) [Cell wall/membrane/envelope biogenesis].	AGT99185.1	cellulose synthase (EC 2.4.1.12); chitin synthase (EC 2.4.1.16); dolichyl-phosphate beta-D-mannosyltransferase (EC 2.4.1.83); dolichyl-phosphate beta-glucosyltransferase (EC 2.4.1.117); N-acetylglucosaminyltransferase (EC 2.4.1.-); N-acetylgalactosaminyltransferase (EC 2.4.1.-); hyaluronan synthase (EC 2.4.1.212); chitin oligosaccharide synthase (EC 2.4.1.-); beta-1,3-glucan synthase (EC 2.4.1.34…	Distant similarity to families GT12, GT21, GT27, GT55, GT81 etc.	--	--	--	--	--	--
Phytmed_11023	2.13981	5.84e-24	0.983428	1.18e-05	0.53718	0.0194435	668081	669478	+	POM78615.1	Citrate synthase, mitochondrial precursor [Phytophthora palmivora var. palmivora]	CS, gltA	citrate synthase	EC:2.3.3.1	ko00020 Citrate cycle (TCA cycle);ko00630 Glyoxylate and dicarboxylate metabolism;ko01200 Carbon metabolism;ko01210 2-Oxocarboxylic acid metabolism;ko01230 Biosynthesis of amino acids;	GO:0004108	citrate (Si)-synthase activity	gnl|CDD|230556	KOG2617, KOG2617, KOG2617, Citrate synthase [Energy production and conversion].	--	--	--	--	--	--	--	--	--
Phytmed_1103	-1.33581	0.328568	-0.0317372	0.983411	3.53663	5.12e-08	972969	975413	+	XP_009519521.1	hypothetical protein PHYSODRAFT_541813 [Phytophthora sojae]	PRKG1	cGMP-dependent protein kinase 1	EC:2.7.11.12	ko04022 cGMP-PKG signaling pathway;ko04270 Vascular smooth muscle contraction;ko04540 Gap junction;ko04611 Platelet activation;ko04713 Circadian entrainment;ko04730 Long-term depression;ko04740 Olfactory transduction;ko04923 Regulation of lipolysis in adipocytes;ko04970 Salivary secretion;	GO:0004672	protein kinase activity	gnl|CDD|228562	KOG0614, KOG0614, KOG0614, cGMP-dependent protein kinase [Signal transduction mechanisms].	--	--	--	--	--	--	--	--	--
Phytmed_11032	1.65601	5.53e-10	1.32069	1.51e-06	-0.29808	0.331315	697181	700100	+	RAW30544.1	Fructose-1,6-bisphosphatase 1 [Phytophthora cactorum]	FBP, fbp	fructose-1,6-bisphosphatase I	EC:3.1.3.11	ko00010 Glycolysis / Gluconeogenesis;ko00030 Pentose phosphate pathway;ko00051 Fructose and mannose metabolism;ko00680 Methane metabolism;ko00710 Carbon fixation in photosynthetic organisms;ko01200 Carbon metabolism;ko04152 AMPK signaling pathway;ko04910 Insulin signaling pathway;	GO:0005975	carbohydrate metabolic process	gnl|CDD|229399	KOG1458, KOG1458, KOG1458, Fructose-1,6-bisphosphatase [Carbohydrate transport and metabolism].	--	--	--	--	--	--	--	--	--
Phytmed_11033	0.53292	0.0548653	1.16031	5.59e-06	-0.510943	0.0530102	700313	701637	+	XP_009524141.1	fructose-1,6-bisphosphatase [Phytophthora sojae]	FBP, fbp	fructose-1,6-bisphosphatase I	EC:3.1.3.11	ko00010 Glycolysis / Gluconeogenesis;ko00030 Pentose phosphate pathway;ko00051 Fructose and mannose metabolism;ko00680 Methane metabolism;ko00710 Carbon fixation in photosynthetic organisms;ko01200 Carbon metabolism;ko04152 AMPK signaling pathway;ko04910 Insulin signaling pathway;	GO:0005975	carbohydrate metabolic process	gnl|CDD|229399	KOG1458, KOG1458, KOG1458, Fructose-1,6-bisphosphatase [Carbohydrate transport and metabolism].	--	--	--	--	--	--	--	--	--
Phytmed_11040	0.868228	0.0355968	0.0131172	0.984056	1.75562	5.53e-07	712927	714062	-	RAW28637.1	hypothetical protein PC110_g14992 [Phytophthora cactorum]	--	--	--	--	--	--	gnl|CDD|230906	KOG2967, KOG2967, KOG2967, Uncharacterized conserved protein [Function unknown].	--	--	--	--	--	--	--	--	--
Phytmed_11041	-0.271531	0.283705	-0.237059	0.395588	-1.12002	3.82e-07	715340	717346	+	XP_008905423.1	hypothetical protein PPTG_11923 [Phytophthora parasitica INRA-310]	--	--	--	--	GO:0046872	metal ion binding	--	--	--	--	--	--	--	--	--	--	--
Phytmed_11043	1.88454	4.61e-26	0.79679	2.71e-05	-0.516823	0.00683707	730870	731913	+	RAW28632.1	Succinyl-CoA ligase [ADP-forming] subunit alpha-1 [Phytophthora cactorum]	LSC1	succinyl-CoA synthetase alpha subunit	EC:6.2.1.4 6.2.1.5	ko00020 Citrate cycle (TCA cycle);ko00640 Propanoate metabolism;ko01200 Carbon metabolism;	GO:0003824	catalytic activity	gnl|CDD|229197	KOG1255, KOG1255, KOG1255, Succinyl-CoA synthetase, alpha subunit [Energy production and conversion].	--	--	--	--	--	--	--	--	--
Phytmed_11045	1.4783	9.58e-14	0.616822	0.00427852	-0.0250693	0.917721	732646	733530	+	POM81476.1	CenpB-DNA-bind domain containing hypothetical protein [Phytophthora palmivora var. palmivora]	--	--	--	--	GO:0003677	DNA binding	--	--	--	--	--	--	--	--	--	--	--
Phytmed_11050	2.73228	3.56e-14	2.69059	1.22e-14	0.858781	0.0180265	752432	752707	-	POM71231.1	Hypothetical protein PHPALM_12226 [Phytophthora palmivora var. palmivora]	--	--	--	--	--	--	--	--	--	--	--	--	--	--	--	--	--
Phytmed_11051	0.569153	0.0907556	-0.183655	0.661987	1.16223	7.84e-06	754702	755582	+	XP_008905446.1	hypothetical protein PPTG_11942 [Phytophthora parasitica INRA-310]	--	--	--	--	GO:0005789	endoplasmic reticulum membrane	gnl|CDD|231082	KOG3144, KOG3144, KOG3144, Ethanolamine-P-transferase GPI11/PIG-F, involved in glycosylphosphatidylinositol anchor biosynthesis [Cell wall/membrane/envelope biogenesis, Posttranslational modification, protein turnover, chaperones].	--	--	--	--	--	--	--	--	--
Phytmed_11052	-1.42242	1.13e-10	-1.0925	9.8e-09	-0.84937	9e-08	755741	757198	-	XP_009524096.1	hypothetical protein PHYSODRAFT_313588 [Phytophthora sojae]	PPP3R, CNB	serine/threonine-protein phosphatase 2B regulatory subunit	--	ko04010 MAPK signaling pathway;ko04020 Calcium signaling pathway;ko04022 cGMP-PKG signaling pathway;ko04114 Oocyte meiosis;ko04310 Wnt signaling pathway;ko04360 Axon guidance;ko04370 VEGF signaling pathway;ko04380 Osteoclast differentiation;ko04650 Natural killer cell mediated cytotoxicity;ko04658 Th1 and Th2 cell differentiation;ko04659 Th17 cell differentiation;ko04660 T cell receptor signaling…	GO:0005509	calcium ion binding	gnl|CDD|227985	KOG0034, KOG0034, KOG0034, Ca2+/calmodulin-dependent protein phosphatase (calcineurin subunit B), EF-Hand superfamily protein [Signal transduction mechanisms].	--	--	--	gnl|TC-DB|P62158|8.A.82.1.1	Calmodulin OS=Homo sapiens GN=CALM1 PE=1 SV=2	--	--	--	--
Phytmed_11053	-2.27779	0.00158981	-1.28025	0.0303188	-1.24057	0.00962341	757454	758381	+	--	--	--	--	--	--	--	--	--	--	--	--	--	--	--	--	--	--	--
Phytmed_11055	-1.91127	0.0247365	2.14672	7.67e-09	0.609173	0.113921	760185	761585	-	POM61997.1	hypothetical protein PHPALM_28902 [Phytophthora palmivora var. palmivora]	--	--	--	--	--	--	--	--	--	--	--	--	--	secreted protein	--	--	Non-effector
Phytmed_11056	0.298902	0.846292	0.0882408	0.96348	3.75071	1.77e-06	762043	763389	+	OWY96865.1	hypothetical protein PHMEG_00032755 [Phytophthora megakarya]	--	--	--	--	--	--	--	--	--	--	--	--	--	secreted protein	--	--	Non-effector
Phytmed_11060	-5.82347	1.59e-07	-2.41298	9.39e-07	1.89766	4.31e-07	782836	783705	-	RAW41512.1	hypothetical protein PC110_g2274 [Phytophthora cactorum]	--	--	--	--	--	--	--	--	--	--	--	--	--	--	--	--	--
Phytmed_11062	0.51872	0.0147945	0.423206	0.0429422	1.23402	4.03e-15	785891	786861	-	RAW41509.1	hypothetical protein PC110_g2277 [Phytophthora cactorum]	--	--	--	--	--	--	gnl|CDD|228111	KOG0161, KOG0161, KOG0161, Myosin class II heavy chain [Cytoskeleton].	--	--	--	--	--	--	--	--	--
Phytmed_11064	-1.7466	0.132932	-0.19498	0.853344	1.53489	0.00750698	792644	797033	-	POM81386.1	Voltage-gated Ion Channel (VIC) Superfamily [Phytophthora palmivora var. palmivora]	--	--	--	--	GO:0003824	catalytic activity	gnl|CDD|229198	KOG1256, KOG1256, KOG1256, Long-chain acyl-CoA synthetases (AMP-forming) [Lipid transport and metabolism].	--	--	--	--	--	--	--	--	--
Phytmed_11066	2.94411	0.000657148	3.00791	0.000435376	2.05194	0.0134457	801603	802435	+	XP_009524079.1	hypothetical protein PHYSODRAFT_262892 [Phytophthora sojae]	--	--	--	--	--	--	--	--	--	--	--	--	--	--	--	--	--
Phytmed_11073	-0.137013	0.47062	0.0115038	0.964436	1.00849	4.43e-14	842419	848577	+	XP_009524081.1	hypothetical protein PHYSODRAFT_329324 [Phytophthora sojae]	--	--	--	--	--	--	gnl|CDD|230583	KOG2644, KOG2644, KOG2644, 3'-phosphoadenosine 5'-phosphosulfate sulfotransferase (PAPS reductase)/FAD synthetase and related enzymes [Amino acid transport and metabolism, Coenzyme transport and metabolism].	--	--	--	--	--	--	--	--	--
Phytmed_11087	-0.980036	0.400413	0.413324	0.64381	2.72075	4.6e-09	980593	982671	-	ETL49179.1	hypothetical protein L916_01274 [Phytophthora parasitica]	--	--	--	--	GO:0003824	catalytic activity	gnl|CDD|229198	KOG1256, KOG1256, KOG1256, Long-chain acyl-CoA synthetases (AMP-forming) [Lipid transport and metabolism].	--	--	--	--	--	--	--	--	--
Phytmed_11090	-6.00047	1.45e-10	-2.71786	7.08e-20	-0.886393	1.33e-06	987211	991145	-	RAW41536.1	hypothetical protein PC110_g2264 [Phytophthora cactorum]	--	--	--	--	GO:0005515	protein binding	gnl|CDD|228456	KOG0508, KOG0508, KOG0508, Ankyrin repeat protein [General function prediction only].	--	--	--	--	--	--	--	--	--
Phytmed_11091	-0.898446	0.0078221	-0.974435	0.00482001	-1.80933	9.39e-09	991389	994311	+	OWZ03413.1	Endonuclease [Phytophthora megakarya]	--	--	--	--	--	--	gnl|CDD|228111	KOG0161, KOG0161, KOG0161, Myosin class II heavy chain [Cytoskeleton].	BAM88968.1	Modules of approx. 150 residues which always appear as a threefold internal repeat. The only apparent exception to this, xylanase II of Actinomadura sp. FC7 (GenBank U08894), is in fact not completely sequenced. These modules were first identified in several plant lectins such as ricin or agglutinin of Ricinus communis which bind galactose residues. The three-dimensional structure of a plant lect…	Previously known as cellulose-binding domain family XIII (CBD XIII).	gnl|TC-DB|L1L857|1.B.79.1.2	Endonuclease/exonuclease/phosphatase family protein OS=Streptomyces ipomoeae 91-03 GN=STRIP9103_07938 PE=4 SV=1	--	--	--	--
Phytmed_11099	1.5929	3.44e-07	1.86392	1.02e-10	0.385851	0.210997	1046370	1052455	+	XP_002908842.1	ATP-binding Cassette (ABC) Superfamily [Phytophthora infestans T30-4]	ABCA3	ATP-binding cassette, subfamily A (ABC1), member 3	--	ko02010 ABC transporters;	--	--	gnl|CDD|229850	KOG1911, KOG1911, KOG1911, Heterochromatin-associated protein HP1 and related CHROMO domain proteins [Chromatin structure and dynamics].	AIG56266.1	Modules of approx. 40 residues found almost exclusively in fungi. The cellulose-binding function has been demonstrated in many cases, and appears to be mediated by three aromatic residues separated by about 10.4 angstrom and which form a flat surface. The only non-fungal occurence of CBM1 is in an algal non-hydrolytic polysaccharide-binding protein which is composed of four repeated CBM1 modules.…	Previously known as cellulose-binding domain family I (CBD I).	--	--	--	--	--	--
Phytmed_11101	0.0926102	0.788148	0.954239	0.00111235	-1.94479	8.89e-13	1060918	1061835	+	RAW41025.1	hypothetical protein PC110_g2744 [Phytophthora cactorum]	--	--	--	--	--	--	--	--	AIG56266.1	Modules of approx. 40 residues found almost exclusively in fungi. The cellulose-binding function has been demonstrated in many cases, and appears to be mediated by three aromatic residues separated by about 10.4 angstrom and which form a flat surface. The only non-fungal occurence of CBM1 is in an algal non-hydrolytic polysaccharide-binding protein which is composed of four repeated CBM1 modules.…	Previously known as cellulose-binding domain family I (CBD I).	--	--	secreted protein	--	--	Non-effector
Phytmed_11103	2.0782	1.12e-19	1.93705	3.79e-18	0.407275	0.0900418	1063171	1065234	+	POM58855.1	Glycosyl hydrolase [Phytophthora palmivora var. palmivora]	--	--	--	--	GO:0004553	hydrolase activity, hydrolyzing O-glycosyl compounds	--	--	CCA13966.1	chitosanase (EC 3.2.1.132); beta-mannosidase (EC 3.2.1.25); Cellulase (EC 3.2.1.4); glucan 1,3-beta-glucosidase (EC 3.2.1.58); licheninase (EC 3.2.1.73); glucan endo-1,6-beta-glucosidase (EC 3.2.1.75); mannan endo-beta-1,4-mannosidase (EC 3.2.1.78); endo-beta-1,4-xylanase (EC 3.2.1.8); cellulose beta-1,4-cellobiosidase (EC 3.2.1.91); beta-1,3-mannanase (EC 3.2.1.-); xyloglucan-specific endo-beta-…	formerly known as cellulase family A; Following a recent paper by St John et al. (FEBS Letters, 2010, in press) several GH5 subfamilies have been reassigned to GH30.	--	--	--	--	--	--
Phytmed_11105	0.28003	0.340118	0.161196	0.627997	1.0264	7.18e-06	1066841	1068046	+	RAW41051.1	hypothetical protein PC110_g2757 [Phytophthora cactorum]	--	--	--	--	--	--	gnl|CDD|231015	KOG3077, KOG3077, KOG3077, Uncharacterized conserved protein [Function unknown].	--	--	--	--	--	--	--	--	--
Phytmed_1111	-3.64967	9.03e-06	-1.91017	8.07e-05	-0.535949	0.156444	1011098	1019769	+	OWZ21544.1	hypothetical protein PHMEG_0003902 [Phytophthora megakarya]	--	--	--	--	--	--	--	--	--	--	--	--	--	--	--	--	--
Phytmed_11110	-1.92773	0.0272104	3.96984	1.13e-24	5.03851	1.04e-41	1085426	1086631	-	KUG00830.1	hypothetical protein AM587_10012077 [Phytophthora nicotianae]	--	--	--	--	--	--	--	--	--	--	--	--	--	--	--	--	--
Phytmed_11112	-2.08551	0.0359321	-2.1234	0.0158356	1.8958	2.79e-05	1090142	1097383	-	KUG00828.1	P-type ATPase (P-ATPase) Superfamily [Phytophthora nicotianae]	--	--	--	--	GO:0016021	integral component of membrane	gnl|CDD|228155	KOG0206, KOG0206, KOG0206, P-type ATPase [General function prediction only].	--	--	--	--	--	--	--	--	--
Phytmed_11113	1.08633	0.00330061	0.0668803	0.904358	0.213279	0.596817	1098324	1098970	+	RAW41060.1	hypothetical protein PC110_g2765 [Phytophthora cactorum]	--	--	--	--	--	--	gnl|CDD|231207	KOG3269, KOG3269, KOG3269, Predicted membrane protein [Function unknown].	--	--	--	--	--	--	--	--	--
Phytmed_11116	1.14702	0.145189	2.43617	0.000240413	0.874329	0.204778	1104276	1109633	-	XP_009523985.1	hypothetical protein PHYSODRAFT_489786 [Phytophthora sojae]	--	--	--	--	--	--	--	--	--	--	--	--	--	--	--	--	--
Phytmed_11121	-0.512104	6.47e-05	-0.67278	6.25e-08	-1.14104	3.52e-23	1133326	1135200	-	OWZ02484.1	AGC protein kinase [Phytophthora megakarya]	RPS6KB	ribosomal protein S6 kinase beta	EC:2.7.11.1	ko01521 EGFR tyrosine kinase inhibitor resistance;ko01522 Endocrine resistance;ko04012 ErbB signaling pathway;ko04066 HIF-1 signaling pathway;ko04140 Autophagy - animal;ko04150 mTOR signaling pathway;ko04151 PI3K-Akt signaling pathway;ko04152 AMPK signaling pathway;ko04211 Longevity regulating pathway;ko04212 Longevity regulating pathway - worm;ko04213 Longevity regulating pathway - multiple spec…	GO:0004672	protein kinase activity	gnl|CDD|228546	KOG0598, KOG0598, KOG0598, Ribosomal protein S6 kinase and related proteins [General function prediction only, Signal transduction mechanisms].	CAJ58949.1	Modules of approx. 150 residues which always appear as a threefold internal repeat. The only apparent exception to this, xylanase II of Actinomadura sp. FC7 (GenBank U08894), is in fact not completely sequenced. These modules were first identified in several plant lectins such as ricin or agglutinin of Ricinus communis which bind galactose residues. The three-dimensional structure of a plant lect…	Previously known as cellulose-binding domain family XIII (CBD XIII).	--	--	--	--	--	--
Phytmed_11124	-1.56554	0.0135872	-0.430864	0.560274	-1.41624	0.0153479	1146620	1148114	-	ETI56096.1	hypothetical protein F443_01305 [Phytophthora parasitica P1569]	--	--	--	--	--	--	--	--	--	--	--	--	--	--	--	--	--
Phytmed_11128	-4.02357	0.000390121	-1.8009	0.00407037	1.75009	4.88e-06	1153101	1155365	-	XP_009523976.1	hypothetical protein PHYSODRAFT_490499 [Phytophthora sojae]	--	--	--	--	GO:0005515	protein binding	gnl|CDD|228457	KOG0509, KOG0509, KOG0509, Ankyrin repeat and DHHC-type Zn-finger domain containing proteins [General function prediction only].	--	--	--	--	--	--	--	--	--
Phytmed_11133	0.265424	0.838663	4.64273	2.69e-08	0.468701	0.645736	1166388	1167410	-	XP_009523970.1	hypothetical protein PHYSODRAFT_557387 [Phytophthora sojae]	GAPDH, gapA	glyceraldehyde 3-phosphate dehydrogenase	EC:1.2.1.12	ko00010 Glycolysis / Gluconeogenesis;ko00710 Carbon fixation in photosynthetic organisms;ko01200 Carbon metabolism;ko01230 Biosynthesis of amino acids;ko04066 HIF-1 signaling pathway;ko05010 Alzheimer's disease;	GO:0006006	glucose metabolic process	gnl|CDD|228604	KOG0657, KOG0657, KOG0657, Glyceraldehyde 3-phosphate dehydrogenase [Carbohydrate transport and metabolism].	--	--	--	--	--	--	--	--	--
Phytmed_11138	-1.66752	4.58e-06	-1.13388	0.00109308	-0.707969	0.0302987	1199237	1220222	-	XP_009523966.1	hypothetical protein PHYSODRAFT_497860 [Phytophthora sojae]	FU	fused	EC:2.7.11.1	ko04341 Hedgehog signaling pathway - fly;ko05200 Pathways in cancer;ko05217 Basal cell carcinoma;	GO:0004672	protein kinase activity	gnl|CDD|228545	KOG0597, KOG0597, KOG0597, Serine-threonine protein kinase FUSED [General function prediction only].	--	--	--	--	--	--	--	--	--
Phytmed_11140	-1.99478	4.28e-08	-0.92957	0.00482872	-0.00918476	0.982167	1227000	1249130	+	XP_009523957.1	hypothetical protein PHYSODRAFT_313530 [Phytophthora sojae]	--	--	--	--	GO:0005515	protein binding	--	--	--	--	--	--	--	secreted protein	--	--	Non-effector
Phytmed_11141	-2.02693	1.33e-11	-0.429462	0.147145	0.380852	0.15521	1249201	1255782	-	XP_009523952.1	hypothetical protein PHYSODRAFT_444240, partial [Phytophthora sojae]	--	--	--	--	GO:0005515	protein binding	gnl|CDD|232150	KOG4221, KOG4221, KOG4221, Receptor mediating netrin-dependent axon guidance [Signal transduction mechanisms].	--	--	--	--	--	--	--	--	--
Phytmed_11146	1.11792	2.09e-07	0.838755	0.000205302	-0.524501	0.0216424	1277226	1278077	-	POM66439.1	Ribosomal protein S2 [Phytophthora palmivora var. palmivora]	RP-SAe, RPSA	small subunit ribosomal protein SAe	--	ko03010 Ribosome;	GO:0003735	structural constituent of ribosome	gnl|CDD|228776	KOG0830, KOG0830, KOG0830, 40S ribosomal protein SA (P40)/Laminin receptor 1 [Translation, ribosomal structure and biogenesis].	--	--	--	--	--	--	--	--	--
Phytmed_11147	-1.71698	0.00867408	0.707776	0.0894572	1.28306	7.86e-05	1278361	1280093	+	RAW29942.1	hypothetical protein PC110_g13698 [Phytophthora cactorum]	--	--	--	--	--	--	--	--	--	--	--	--	--	--	--	--	--
Phytmed_11158	6.01299	1.75e-47	3.86139	2.41e-19	0.876078	0.0645805	1331894	1336870	+	XP_008890928.1	hypothetical protein PPTG_01081 [Phytophthora parasitica INRA-310]	--	--	--	--	--	--	--	--	--	--	--	--	--	--	--	--	--
Phytmed_11162	0.51327	0.455793	0.712555	0.282811	2.02028	4.64e-05	1356565	1358772	-	OWY97284.1	hypothetical protein PHMEG_00032231 [Phytophthora megakarya]	--	--	--	--	--	--	--	--	--	--	--	--	--	secreted protein	SSP	--	Non-effector
Phytmed_11172	-4.77743	1.5e-13	-3.50364	8.67e-16	-1.8642	5.42e-08	1446770	1448518	+	RAW37157.1	Intraflagellar transport protein 56 [Phytophthora cactorum]	--	--	--	--	GO:0005515	protein binding	gnl|CDD|231717	KOG3785, KOG3785, KOG3785, Uncharacterized conserved protein [Function unknown].	--	--	--	--	--	--	--	--	--
Phytmed_11174	-1.97298	2.33e-05	-0.87687	0.00832215	-0.230956	0.38842	1452460	1453957	+	XP_009523883.1	hypothetical protein PHYSODRAFT_313495 [Phytophthora sojae]	--	--	--	--	--	--	--	--	--	--	--	--	--	--	--	--	--
Phytmed_11175	-1.18228	2.99e-09	-0.00573593	0.985991	-0.324485	0.11647	1454105	1460205	-	XP_008890877.1	TKL protein kinase [Phytophthora parasitica INRA-310]	TNNI3K	serine/threonine-protein kinase TNNI3K	EC:2.7.11.1		GO:0004672	protein kinase activity	gnl|CDD|228141	KOG0192, KOG0192, KOG0192, Tyrosine kinase specific for activated (GTP-bound) p21cdc42Hs [Signal transduction mechanisms].	AMM43095.1	Created from reading Schallus et al (2008) Mol Biol Cell. 19:3404-3414 [PMID: 18524852] and finding related domains attached to various glycosidases.	nan	--	--	--	--	--	--
Phytmed_11177	-1.17654	1.36e-14	-0.885506	6.01e-11	-0.768985	3.67e-11	1464152	1468993	+	POM72828.1	Hypothetical protein PHPALM_10401, partial [Phytophthora palmivora var. palmivora]	--	--	--	--	GO:0005515	protein binding	gnl|CDD|229997	KOG2058, KOG2058, KOG2058, Ypt/Rab GTPase activating protein [Intracellular trafficking, secretion, and vesicular transport].	--	--	--	--	--	--	--	--	--
Phytmed_11180	-2.57214	1.28e-07	-2.04105	1.28e-07	-0.936276	0.00212139	1477207	1486707	-	POM74405.1	ABC Superfamily [Phytophthora palmivora var. palmivora]	--	--	--	--	GO:0005515	protein binding	gnl|CDD|228016	KOG0065, KOG0065, KOG0065, Pleiotropic drug resistance proteins (PDR1-15), ABC superfamily [Secondary metabolites biosynthesis, transport and catabolism].	XP_362336.1	GDP-Man: mannosyl-3-phosphoglycerate synthase (EC 2.4.1.217)	Distantly related to family GT2	--	--	--	--	--	--
Phytmed_11185	1.18709	0.000101794	0.253177	0.513801	0.405112	0.20733	1505626	1507274	+	RAW30500.1	hypothetical protein PC110_g13145 [Phytophthora cactorum]	--	--	--	--	--	--	gnl|CDD|232701	KOG4776, KOG4776, KOG4776, Uncharacterized conserved protein BCNT [Function unknown].	--	--	--	--	--	--	--	--	--
Phytmed_11187	1.49651	0.0224041	0.980756	0.169953	0.411498	0.540501	1513445	1514724	-	RAW23843.1	hypothetical protein PC110_g19724 [Phytophthora cactorum]	--	--	--	--	--	--	--	--	--	--	--	--	--	--	--	--	--
Phytmed_11191	-0.371837	0.583788	-0.40394	0.600358	-1.5283	0.011443	1530174	1536431	-	XP_009523948.1	hypothetical protein PHYSODRAFT_329226 [Phytophthora sojae]	--	--	--	--	GO:0004089	carbonate dehydratase activity	gnl|CDD|230390	KOG2451, KOG2451, KOG2451, Aldehyde dehydrogenase [Energy production and conversion].	ANI26486.1	nan	nan	--	--	--	--	--	--
Phytmed_11192	1.06475	2.46e-11	0.814209	1.13e-07	0.253495	0.0830294	1537486	1539142	-	RAW29951.1	Histone deacetylase 1 [Phytophthora cactorum]	HDAC1_2	histone deacetylase 1/2	EC:3.5.1.98	ko04110 Cell cycle;ko04213 Longevity regulating pathway - multiple species;ko04330 Notch signaling pathway;ko04919 Thyroid hormone signaling pathway;ko05016 Huntington's disease;ko05034 Alcoholism;ko05169 Epstein-Barr virus infection;ko05200 Pathways in cancer;ko05202 Transcriptional misregulation in cancer;ko05203 Viral carcinogenesis;ko05220 Chronic myeloid leukemia;	GO:0004407	histone deacetylase activity	gnl|CDD|229284	KOG1342, KOG1342, KOG1342, Histone deacetylase complex, catalytic component RPD3 [Chromatin structure and dynamics].	--	--	--	--	--	--	--	--	--
Phytmed_11194	0.876963	0.00478726	0.572262	0.0900831	1.80236	2.77e-10	1541789	1542913	+	RAW29949.1	hypothetical protein PC110_g13693 [Phytophthora cactorum]	SLC25A20_29, CACT, CACL, CRC1	solute carrier family 25 (mitochondrial carnitine/acylcarnitine transporter), member 20/29	--		--	--	gnl|CDD|228705	KOG0758, KOG0758, KOG0758, Mitochondrial carnitine-acylcarnitine carrier protein [Energy production and conversion].	--	--	--	--	--	--	--	--	--
Phytmed_112	1.63186	6.28e-05	0.229691	0.683075	0.289951	0.518484	474797	475580	+	XP_009526032.1	hypothetical protein PHYSODRAFT_504062 [Phytophthora sojae]	--	--	--	--	--	--	gnl|CDD|231179	KOG3241, KOG3241, KOG3241, Uncharacterized conserved protein [Function unknown].	--	--	--	--	--	--	--	--	--
Phytmed_11200	-0.766494	0.245208	-1.34825	0.0308445	-0.239988	0.57852	1577763	1584776	+	ETI56757.1	hypothetical protein F443_00825 [Phytophthora parasitica P1569]	--	--	--	--	--	--	--	--	--	--	--	--	--	--	--	--	--
Phytmed_11205	-1.61827	8.79e-05	-1.01598	0.00937232	0.272829	0.482451	1593487	1596669	+	RAW37164.1	hypothetical protein PC110_g6567 [Phytophthora cactorum]	ATG15, AUT5	lipase ATG15	EC:3.1.1.3	ko00561 Glycerolipid metabolism;ko04138 Autophagy - yeast;	--	--	--	--	--	--	--	--	--	--	--	--	--
Phytmed_11206	-1.70047	0.00252532	0.282058	0.52127	0.874724	0.00394955	1597630	1598625	-	XP_009523840.1	hypothetical protein PHYSODRAFT_454443, partial [Phytophthora sojae]	--	--	--	--	GO:0008270	zinc ion binding	--	--	--	--	--	--	--	--	--	--	--
Phytmed_11210	-3.27112	3.71e-09	-2.00717	6.79e-06	-0.602953	0.15893	1605377	1606562	-	RAW35613.1	hypothetical protein PC110_g8096 [Phytophthora cactorum]	--	--	--	--	GO:0005484	SNAP receptor activity	gnl|CDD|228755	KOG0809, KOG0809, KOG0809, SNARE protein TLG2/Syntaxin 16 [Intracellular trafficking, secretion, and vesicular transport].	--	--	--	--	--	--	--	--	--
Phytmed_11211	-2.92128	0.000153521	-1.22252	0.0532716	-1.38976	0.0103633	1606679	1608270	+	XP_009523834.1	hypothetical protein PHYSODRAFT_313472 [Phytophthora sojae]	DNAH	dynein heavy chain, axonemal	--	ko05016 Huntington's disease;	GO:0005515	protein binding	gnl|CDD|228328	KOG0379, KOG0379, KOG0379, Kelch repeat-containing proteins [General function prediction only].	--	--	--	--	--	--	--	--	--
Phytmed_11212	-2.05317	0.000127282	0.930275	0.0981401	2.19576	8.33e-06	1619452	1623908	-	XP_002908453.1	homogentisate 1,2-dioxygenase [Phytophthora infestans T30-4]	HGD, hmgA	homogentisate 1,2-dioxygenase	EC:1.13.11.5	ko00350 Tyrosine metabolism;ko00643 Styrene degradation;	GO:0003777	microtubule motor activity	gnl|CDD|229359	KOG1417, KOG1417, KOG1417, Homogentisate 1,2-dioxygenase [Amino acid transport and metabolism].	--	--	--	--	--	--	--	--	--
Phytmed_11213	-1.14806	0.0114292	-0.708578	0.113888	-0.385037	0.345293	1624906	1629437	-	XP_009523832.1	hypothetical protein PHYSODRAFT_461834, partial [Phytophthora sojae]	--	--	--	--	--	--	gnl|CDD|228901	KOG0955, KOG0955, KOG0955, PHD finger protein BR140/LIN-49 [General function prediction only].	--	--	--	--	--	--	--	--	--
Phytmed_11214	2.2776	5.59e-06	0.929998	0.106094	0.434024	0.450987	1631189	1632298	+	XP_009523829.1	hypothetical protein PHYSODRAFT_345618 [Phytophthora sojae]	--	--	--	--	GO:0004725	protein tyrosine phosphatase activity	gnl|CDD|229656	KOG1716, KOG1716, KOG1716, Dual specificity phosphatase [Defense mechanisms].	--	--	--	--	--	--	--	--	--
Phytmed_11215	0.313326	0.0727935	0.249206	0.161073	1.14266	5.23e-18	1633433	1635688	+	RAW28274.1	hypothetical protein PC110_g15347 [Phytophthora cactorum]	--	--	--	--	GO:0004725	protein tyrosine phosphatase activity	gnl|CDD|229656	KOG1716, KOG1716, KOG1716, Dual specificity phosphatase [Defense mechanisms].	--	--	--	--	--	--	--	--	--
Phytmed_11223	-1.91813	0.00220243	-2.68244	1.4e-05	-1.34319	0.00215603	1649921	1652512	+	XP_009523811.1	hypothetical protein PHYSODRAFT_492901 [Phytophthora sojae]	--	--	--	--	GO:0046872	metal ion binding	gnl|CDD|229781	KOG1842, KOG1842, KOG1842, FYVE finger-containing protein [General function prediction only].	--	--	--	--	--	--	--	--	--
Phytmed_11224	0.524357	0.0169336	-0.311242	0.213335	-1.16393	2.23e-08	1652691	1661956	-	OQS02363.1	dihydroxy-acid dehydratase [Thraustotheca clavata]	ilvD	dihydroxy-acid dehydratase	EC:4.2.1.9	ko00290 Valine, leucine and isoleucine biosynthesis;ko00770 Pantothenate and CoA biosynthesis;ko01210 2-Oxocarboxylic acid metabolism;ko01230 Biosynthesis of amino acids;	GO:0000413	protein peptidyl-prolyl isomerization	gnl|CDD|230387	KOG2448, KOG2448, KOG2448, Dihydroxy-acid dehydratase [Amino acid transport and metabolism].	--	--	--	gnl|TC-DB|F4K2G0|3.D.1.8.1	Peptidyl-prolyl cis-trans isomerase OS=Arabidopsis thaliana GN=CYP20-2 PE=3 SV=1	--	--	--	--
Phytmed_11227	-0.157836	0.923103	5.31808	3.38e-10	4.13192	9.07e-07	1667560	1669138	+	ETK96051.1	hypothetical protein L915_01098 [Phytophthora parasitica]	--	--	--	--	--	--	--	--	--	--	--	--	--	--	--	--	--
Phytmed_11243	2.30782	1.67e-23	1.05885	1.83e-05	0.954366	2.74e-05	36767	38119	+	XP_008899850.1	hypothetical protein PPTG_07423 [Phytophthora parasitica INRA-310]	--	--	--	--	GO:0003847	1-alkyl-2-acetylglycerophosphocholine esterase activity	gnl|CDD|231779	KOG3847, KOG3847, KOG3847, Phospholipase A2 (platelet-activating factor acetylhydrolase in humans) [Lipid transport and metabolism].	--	--	--	--	--	--	--	--	--
Phytmed_11244	-2.39162	2.82e-32	-1.82587	4.45e-19	-1.54541	3.13e-14	38514	42980	-	ETI54642.1	hypothetical protein F443_02606 [Phytophthora parasitica P1569]	NPC1	Niemann-Pick C1 protein	--	ko04142 Lysosome;	GO:0016021	integral component of membrane	gnl|CDD|229872	KOG1933, KOG1933, KOG1933, Cholesterol transport protein (Niemann-Pick C disease protein) [Lipid transport and metabolism].	--	--	--	--	--	--	--	--	--
Phytmed_11246	-1.23725	0.00135282	-0.703995	0.0467491	0.525107	0.0742662	50945	56068	-	XP_009535178.1	hypothetical protein PHYSODRAFT_522883 [Phytophthora sojae]	--	--	--	--	GO:0005509	calcium ion binding	gnl|CDD|232046	KOG4115, KOG4115, KOG4115, Dynein-associated protein Roadblock [Cell cycle control, cell division, chromosome partitioning, Cell motility].	--	--	--	--	--	--	--	--	--
Phytmed_11247	-1.01325	0.386978	-3.2544	0.0161801	-1.96502	0.0165988	56142	58519	+	XP_009535174.1	hypothetical protein PHYSODRAFT_521550 [Phytophthora sojae]	--	--	--	--	--	--	gnl|CDD|228111	KOG0161, KOG0161, KOG0161, Myosin class II heavy chain [Cytoskeleton].	--	--	--	--	--	--	--	--	--
Phytmed_11248	-2.87262	0.034343	-3.8555	0.00578976	-3.08148	0.00102512	59278	59709	-	XP_009535174.1	hypothetical protein PHYSODRAFT_521550 [Phytophthora sojae]	--	--	--	--	--	--	--	--	--	--	--	--	--	--	--	--	--
Phytmed_11250	-1.25789	4.08e-07	-0.953609	2.26e-05	-0.219523	0.312678	60633	65415	-	POM61483.1	Resistance-Nodulation-Cell Division (RND) Superfamily [Phytophthora palmivora var. palmivora]	--	--	--	--	GO:0016021	integral component of membrane	gnl|CDD|229872	KOG1933, KOG1933, KOG1933, Cholesterol transport protein (Niemann-Pick C disease protein) [Lipid transport and metabolism].	--	--	--	--	--	--	--	--	--
Phytmed_11254	-2.82499	1.46e-09	-2.38555	3.03e-07	-0.150189	0.792041	73091	77101	-	XP_008899833.1	hypothetical protein PPTG_07410 [Phytophthora parasitica INRA-310]	--	--	--	--	GO:0005524	ATP binding	gnl|CDD|228005	KOG0054, KOG0054, KOG0054, Multidrug resistance-associated protein/mitoxantrone resistance protein, ABC superfamily [Secondary metabolites biosynthesis, transport and catabolism].	--	--	--	--	--	--	--	--	--
Phytmed_11255	-4.27088	3.78e-08	-4.02935	3.24e-12	-0.368453	0.195973	77491	79380	-	RAW29420.1	hypothetical protein PC110_g14216 [Phytophthora cactorum]	--	--	--	--	--	--	--	--	--	--	--	--	--	secreted protein	--	--	Non-effector
Phytmed_1128	1.01506	0.000395171	0.230065	0.524786	-0.496343	0.0953631	1112351	1113627	+	XP_009519446.1	hypothetical protein PHYSODRAFT_482317 [Phytophthora sojae]	DCP1B	mRNA-decapping enzyme 1B	EC:3.-.-.-	ko03018 RNA degradation;	GO:0000290	deadenylation-dependent decapping of nuclear-transcribed mRNA	gnl|CDD|230807	KOG2868, KOG2868, KOG2868, Decapping enzyme complex component DCP1 [Transcription, RNA processing and modification].	--	--	--	--	--	--	--	--	--
Phytmed_11281	-1.32908	2.37e-06	-0.904275	0.00164625	-0.00721754	0.984507	177380	180395	-	RAW31159.1	hypothetical protein PC110_g12501 [Phytophthora cactorum]	--	--	--	--	GO:0005524	ATP binding	gnl|CDD|228012	KOG0061, KOG0061, KOG0061, Transporter, ABC superfamily (Breast cancer resistance protein) [Secondary metabolites biosynthesis, transport and catabolism].	AJC53641.1	cellulose synthase (EC 2.4.1.12); chitin synthase (EC 2.4.1.16); dolichyl-phosphate beta-D-mannosyltransferase (EC 2.4.1.83); dolichyl-phosphate beta-glucosyltransferase (EC 2.4.1.117); N-acetylglucosaminyltransferase (EC 2.4.1.-); N-acetylgalactosaminyltransferase (EC 2.4.1.-); hyaluronan synthase (EC 2.4.1.212); chitin oligosaccharide synthase (EC 2.4.1.-); beta-1,3-glucan synthase (EC 2.4.1.34…	Distant similarity to families GT12, GT21, GT27, GT55, GT81 etc.	--	--	--	--	--	--
Phytmed_11282	-1.10238	2.42e-05	-0.877082	0.000224263	0.70115	0.000396569	181484	185371	+	XP_009535150.1	multidrug resistance protein ABC superfamily [Phytophthora sojae]	ABCB1, CD243	ATP-binding cassette, subfamily B (MDR/TAP), member 1	EC:3.6.3.44	ko02010 ABC transporters;ko04976 Bile secretion;ko05206 MicroRNAs in cancer;	GO:0005524	ATP binding	gnl|CDD|228006	KOG0055, KOG0055, KOG0055, Multidrug/pheromone exporter, ABC superfamily [Secondary metabolites biosynthesis, transport and catabolism].	AMD89422.1	sucrose synthase (EC 2.4.1.13); sucrose-phosphate synthase (EC 2.4.1.14); alpha-glucosyltransferase (EC 2.4.1.52); lipopolysaccharide N-acetylglucosaminyltransferase (EC 2.4.1.56); GDP-Man alpha-mannosyltransferase (EC 2.4.1.-); 1,2-diacylglycerol 3-glucosyltransferase (EC 2.4.1.157); diglucosyl diacylglycerol synthase (EC 2.4.1.208); digalactosyldiacylglycerol synthase (EC 2.4.1.141); trehalose …	nan	--	--	--	--	--	--
Phytmed_11284	-0.944902	1.33e-08	-0.845188	1.22e-07	-1.03288	1.96e-12	188455	189780	+	RAW31164.1	hypothetical protein PC110_g12497 [Phytophthora cactorum]	--	--	--	--	--	--	gnl|CDD|232439	KOG4511, KOG4511, KOG4511, Uncharacterized conserved protein [Function unknown].	--	--	--	--	--	--	--	--	--
Phytmed_11287	-4.03794	0.00057096	-0.53983	0.407944	3.75118	1.51e-25	195786	197513	-	RAW31158.1	hypothetical protein PC110_g12492 [Phytophthora cactorum]	--	--	--	--	GO:0035091	phosphatidylinositol binding	--	--	--	--	--	--	--	--	--	--	--
Phytmed_11288	-2.33819	2.61e-15	-0.688091	0.0197759	-1.39157	1.17e-07	198068	211548	+	XP_009846791.1	hypothetical protein H257_19342 [Aphanomyces astaci]	--	--	--	--	GO:0006486	protein glycosylation	gnl|CDD|230226	KOG2287, KOG2287, KOG2287, Galactosyltransferases [Carbohydrate transport and metabolism].	AGD92741.1	galactoside alpha-1,3/1,4-L-fucosyltransferase (EC 2.4.1.65); galactoside alpha-1,3-L-fucosyltransferase (EC 2.4.1.152); glycoprotein alpha-1,3-L-fucosyltransferase (EC 2.4.1.214)	nan	--	--	--	--	--	--
Phytmed_11293	-2.28146	0.00744027	-0.187927	0.768866	-1.00725	0.0131272	231061	231546	-	XP_002998764.1	putative alpha 1,3-fucosyltransferase [Phytophthora infestans T30-4]	--	--	--	--	GO:0006486	protein glycosylation	gnl|CDD|230558	KOG2619, KOG2619, KOG2619, Fucosyltransferase [Carbohydrate transport and metabolism, Amino acid transport and metabolism].	AEX62439.1	galactoside alpha-1,3/1,4-L-fucosyltransferase (EC 2.4.1.65); galactoside alpha-1,3-L-fucosyltransferase (EC 2.4.1.152); glycoprotein alpha-1,3-L-fucosyltransferase (EC 2.4.1.214)	nan	--	--	--	--	--	--
Phytmed_11301	-3.9214	9.28e-07	-2.52341	5.53e-05	-1.94908	0.000397747	249263	251945	-	RAW35805.1	hypothetical protein PC110_g7932 [Phytophthora cactorum]	CALM	calmodulin	--	ko04014 Ras signaling pathway;ko04015 Rap1 signaling pathway;ko04016 MAPK signaling pathway - plant;ko04020 Calcium signaling pathway;ko04022 cGMP-PKG signaling pathway;ko04024 cAMP signaling pathway;ko04070 Phosphatidylinositol signaling system;ko04114 Oocyte meiosis;ko04261 Adrenergic signaling in cardiomyocytes;ko04270 Vascular smooth muscle contraction;ko04371 Apelin signaling pathway;ko04626…	GO:0005509	calcium ion binding	gnl|CDD|227978	KOG0027, KOG0027, KOG0027, Calmodulin and related proteins (EF-Hand superfamily) [Signal transduction mechanisms].	ACJ72161.1	UDP-glucuronosyltransferase (EC 2.4.1.17); 2-hydroxyacylsphingosine 1-beta-galactosyltransferase (EC 2.4.1.45); N-acylsphingosine galactosyltransferase (EC 2.4.1.47); flavonol 3-O-glucosyltransferase (EC 2.4.1.91); indole-3-acetate beta-glucosyltransferase (EC 2.4.1.121); sterol glucosyltransferase (EC 2.4.1.173); ecdysteroid UDP-glucosyltransferase (EC 2.4.1.-); zeaxanthin glucosyltransferase (E…	Distantly related to family GT28; several members of this family are made of two subunits (for instance Alg13 and Alg14 in Saccharomyces); the complete enzyme has been reconstituted whenever possible, and appears with the two subunit names separated by a + sign and with the N-terminal subunit followed by the C-terminal one	--	--	secreted protein	--	--	Non-effector
Phytmed_11305	1.49069	0.111532	0.724459	0.514488	1.71609	0.0208823	260465	261148	+	--	--	--	--	--	--	--	--	--	--	--	--	--	--	--	--	--	--	--
Phytmed_11309	-1.28071	0.367446	2.18767	0.00766481	3.25542	1.02e-06	287291	288775	-	XP_002998743.1	transmembrane protein, putative [Phytophthora infestans T30-4]	--	--	--	--	--	--	--	--	--	--	--	--	--	--	--	--	--
Phytmed_11310	0.749935	0.037703	1.36494	1.95e-05	2.05812	6.15e-13	288856	289528	+	RAW35799.1	hypothetical protein PC110_g7919 [Phytophthora cactorum]	--	--	--	--	GO:0046982	protein heterodimerization activity	gnl|CDD|228817	KOG0871, KOG0871, KOG0871, Class 2 transcription repressor NC2, beta subunit (Dr1) [Transcription].	--	--	--	--	--	--	--	--	--
Phytmed_11313	-1.4386	0.0007477	-1.34342	0.000387011	0.868475	0.00301064	294790	297037	-	RAW35798.1	hypothetical protein PC110_g7917 [Phytophthora cactorum]	CLCN2	chloride channel 2	--	ko04978 Mineral absorption;	GO:0005247	voltage-gated chloride channel activity	gnl|CDD|228425	KOG0476, KOG0476, KOG0476, Cl- channel CLC-2 and related proteins (CLC superfamily) [Inorganic ion transport and metabolism].	--	--	--	--	--	--	--	--	--
Phytmed_11314	1.64628	6.95e-12	1.32651	4.12e-08	1.69616	1.15e-13	297424	301588	+	XP_009535111.1	hypothetical protein PHYSODRAFT_523287 [Phytophthora sojae]	PEX1	peroxin-1	--	ko04146 Peroxisome;	GO:0005524	ATP binding	gnl|CDD|228682	KOG0735, KOG0735, KOG0735, AAA+-type ATPase [Posttranslational modification, protein turnover, chaperones].	--	--	--	--	--	secreted protein	--	--	Non-effector
Phytmed_11317	-0.103689	0.925433	0.531064	0.523654	3.80558	2.62e-14	305040	309008	-	POM72398.1	Hypothetical protein PHPALM_10888 [Phytophthora palmivora var. palmivora]	--	--	--	--	--	--	--	--	--	--	--	--	--	--	--	--	--
Phytmed_11319	0.369754	0.525762	-1.911	0.00983957	-0.811835	0.0550534	311395	311643	-	POM62634.1	Molybdopterin converting factor, subunit 1 [Phytophthora palmivora var. palmivora]	--	--	--	--	GO:0005829	cytosol	gnl|CDD|231412	KOG3474, KOG3474, KOG3474, Molybdopterin converting factor, small subunit [Energy production and conversion].	--	--	--	--	--	--	--	--	--
Phytmed_11320	-4.94199	2.45e-05	-2.08981	0.00135812	-1.40701	0.00190462	311775	317634	+	ETI54712.1	hypothetical protein F443_02514 [Phytophthora parasitica P1569]	--	--	--	--	--	--	--	--	--	--	--	--	--	--	--	--	--
Phytmed_11324	-1.29189	0.0147516	-1.69003	0.00084815	-1.62693	6.68e-05	324337	325125	+	XP_009535090.1	hypothetical protein PHYSODRAFT_305463 [Phytophthora sojae]	--	--	--	--	--	--	--	--	--	--	--	--	--	--	--	--	--
Phytmed_11330	-2.92668	0.0169929	-3.90956	0.00185484	1.46209	0.0024068	382217	384166	-	KUF78932.1	Amino Acid/Auxin Permease (AAAP) Family [Phytophthora nicotianae]	--	--	--	--	--	--	gnl|CDD|229246	KOG1304, KOG1304, KOG1304, Amino acid transporters [Amino acid transport and metabolism].	--	--	--	--	--	--	--	--	--
Phytmed_11332	-1.69407	1.94e-07	0.428232	0.15677	-0.104869	0.735402	386136	387719	+	ETL48003.1	serine/threonine protein kinase [Phytophthora parasitica]	--	--	--	--	GO:0004672	protein kinase activity	gnl|CDD|228531	KOG0583, KOG0583, KOG0583, Serine/threonine protein kinase [Signal transduction mechanisms].	CBZ54290.1	The granular starch-binding function has been demonstrated in several cases. Interact strongly with cyclodextrins. Often designated as starch-binding domains (SBD).	PDB:1b90	--	--	--	--	--	--
Phytmed_11335	1.52779	5.9e-08	0.288124	0.417797	-0.295466	0.3529	392703	393317	+	ETI54754.1	ribosomal protein L19 [Phytophthora parasitica P1569]	RP-L19, MRPL19, rplS	large subunit ribosomal protein L19	--	ko03010 Ribosome;	GO:0003735	structural constituent of ribosome	gnl|CDD|229639	KOG1698, KOG1698, KOG1698, Mitochondrial/chloroplast ribosomal protein L19 [Translation, ribosomal structure and biogenesis].	--	--	--	--	--	--	--	--	--
Phytmed_11337	-0.0298776	0.962944	-0.000284789	1	1.29813	6.38e-05	396460	398376	+	POM66079.1	Long-chain-fatty-acid-CoA ligase [Phytophthora palmivora var. palmivora]	--	--	--	--	GO:0003824	catalytic activity	gnl|CDD|229198	KOG1256, KOG1256, KOG1256, Long-chain acyl-CoA synthetases (AMP-forming) [Lipid transport and metabolism].	--	--	--	--	--	--	--	--	--
Phytmed_11340	-2.71771	6.49e-08	-1.74859	3.42e-08	0.108343	0.641968	426864	430663	+	XP_009535058.1	hypothetical protein PHYSODRAFT_521707 [Phytophthora sojae]	--	--	--	--	--	--	--	--	--	--	--	--	--	--	--	--	--
Phytmed_11341	-3.80464	1.97e-05	-2.08445	0.000617098	-1.19072	0.0185994	436142	437087	-	XP_009535057.1	hypothetical protein PHYSODRAFT_521908 [Phytophthora sojae]	--	--	--	--	--	--	--	--	--	--	--	--	--	--	--	--	--
Phytmed_11343	-1.15696	1.25e-06	-1.20065	2.61e-07	-1.44388	3.94e-11	439352	440095	+	ETO71255.1	hypothetical protein F444_12361 [Phytophthora parasitica P1976]	--	--	--	--	GO:0035091	phosphatidylinositol binding	--	--	--	--	--	--	--	--	--	--	--
Phytmed_11344	0.91703	0.00517832	-1.08559	0.00154164	-1.07787	0.000855857	440383	442482	-	RAW32338.1	DEAD-box ATP-dependent RNA helicase 3 [Phytophthora cactorum]	DDX21	ATP-dependent RNA helicase DDX21	EC:3.6.4.13		GO:0003676	nucleic acid binding	gnl|CDD|228280	KOG0331, KOG0331, KOG0331, ATP-dependent RNA helicase [RNA processing and modification].	CAL53384.1	UDP-3-0-acyl N-acetylglucosamine deacetylase (EC 3.5.1.-).	nan	--	--	--	--	--	--
Phytmed_11345	0.415502	0.694282	-1.24964	0.304709	1.54664	0.0360126	442963	444456	-	XP_009523800.1	hypothetical protein PHYSODRAFT_313448 [Phytophthora sojae]	--	--	--	--	GO:0005515	protein binding	gnl|CDD|232107	KOG4177, KOG4177, KOG4177, Ankyrin [Cell wall/membrane/envelope biogenesis].	--	--	--	--	--	--	--	--	--
Phytmed_11346	-1.19587	1.41e-07	-1.13845	1.58e-07	-0.499338	0.0178314	444708	445556	-	XP_009520447.1	hypothetical protein PHYSODRAFT_311776 [Phytophthora sojae]	--	--	--	--	GO:0003352	regulation of cilium movement	--	--	--	--	--	--	--	--	--	--	--
Phytmed_11348	-1.71347	6.83e-09	-1.11937	3.18e-05	-1.06697	9.15e-06	447156	448211	+	XP_009535041.1	hypothetical protein PHYSODRAFT_549383 [Phytophthora sojae]	--	--	--	--	--	--	gnl|CDD|231109	KOG3171, KOG3171, KOG3171, Conserved phosducin-like protein [Signal transduction mechanisms].	--	--	--	--	--	--	--	--	--
Phytmed_1135	1.73391	1.92e-22	0.986005	8.83e-08	0.137849	0.51558	1126305	1126678	+	OWZ21086.1	hypothetical protein PHMEG_0004421 [Phytophthora megakarya]	--	--	--	--	--	--	--	--	--	--	--	--	--	--	--	--	--
Phytmed_11354	0.485175	0.224363	0.365115	0.358693	1.01893	7.41e-05	461600	462411	-	RAW34965.1	hypothetical protein PC110_g8703 [Phytophthora cactorum]	--	--	--	--	--	--	--	--	--	--	--	--	--	--	--	--	--
Phytmed_11358	-2.67583	0.0251726	-1.76517	0.0578653	1.1114	0.0271727	466651	467665	+	XP_009535023.1	hypothetical protein PHYSODRAFT_522365 [Phytophthora sojae]	SIK1	serine/threonine-protein kinase SIK1	EC:2.7.11.1	ko04922 Glucagon signaling pathway;	GO:0004672	protein kinase activity	gnl|CDD|227983	KOG0032, KOG0032, KOG0032, Ca2+/calmodulin-dependent protein kinase, EF-Hand protein superfamily [Signal transduction mechanisms].	--	--	--	--	--	--	--	--	--
Phytmed_11359	-1.33212	0.157184	-1.50336	0.0898879	-1.29609	0.0368358	469594	471645	-	RAW34968.1	hypothetical protein PC110_g8708 [Phytophthora cactorum]	--	--	--	--	GO:0005515	protein binding	gnl|CDD|232554	KOG4626, KOG4626, KOG4626, O-linked N-acetylglucosamine transferase OGT [Carbohydrate transport and metabolism, Posttranslational modification, protein turnover, chaperones, Signal transduction mechanisms].	AFZ08681.1	sucrose synthase (EC 2.4.1.13); sucrose-phosphate synthase (EC 2.4.1.14); alpha-glucosyltransferase (EC 2.4.1.52); lipopolysaccharide N-acetylglucosaminyltransferase (EC 2.4.1.56); GDP-Man alpha-mannosyltransferase (EC 2.4.1.-); 1,2-diacylglycerol 3-glucosyltransferase (EC 2.4.1.157); diglucosyl diacylglycerol synthase (EC 2.4.1.208); digalactosyldiacylglycerol synthase (EC 2.4.1.141); trehalose …	nan	--	--	--	--	--	--
Phytmed_11365	-5.18664	3.57e-06	-4.42759	8.89e-08	-1.36705	0.000753314	483408	485178	-	XP_009535017.1	hypothetical protein PHYSODRAFT_523343 [Phytophthora sojae]	--	--	--	--	--	--	--	--	--	--	--	--	--	--	--	--	--
Phytmed_11367	0.567445	0.168581	2.49439	5.44e-12	-0.100822	0.828077	491812	494746	-	XP_009535015.1	hypothetical protein PHYSODRAFT_564443 [Phytophthora sojae]	--	--	--	--	GO:0003824	catalytic activity	gnl|CDD|228779	KOG0833, KOG0833, KOG0833, Cytidine deaminase [Nucleotide transport and metabolism].	--	--	--	--	--	--	--	--	--
Phytmed_1137	-0.223329	0.176568	-0.441203	0.00669046	-1.21115	9.77e-17	1127917	1130837	-	XP_009519437.1	hypothetical protein PHYSODRAFT_349852 [Phytophthora sojae]	VIL1	villin 1	--		GO:0003779	actin binding	gnl|CDD|228392	KOG0443, KOG0443, KOG0443, Actin regulatory proteins (gelsolin/villin family) [Cytoskeleton].	--	--	--	--	--	--	--	--	--
Phytmed_11372	-1.26897	0.00195795	-0.191597	0.610528	0.0635051	0.828932	507691	515479	-	RAW34976.1	hypothetical protein PC110_g8724 [Phytophthora cactorum]	--	--	--	--	--	--	--	--	--	--	--	--	--	--	--	--	--
Phytmed_11374	-1.35663	0.000450857	-2.79151	9.22e-13	0.718268	0.0484274	525728	529630	-	RAW29889.1	hypothetical protein PC110_g13749 [Phytophthora cactorum]	--	--	--	--	GO:0005509	calcium ion binding	gnl|CDD|227985	KOG0034, KOG0034, KOG0034, Ca2+/calmodulin-dependent protein phosphatase (calcineurin subunit B), EF-Hand superfamily protein [Signal transduction mechanisms].	--	--	--	--	--	--	--	--	--
Phytmed_11375	1.99683	1.14e-19	1.23872	5.01e-08	0.240749	0.343809	531149	531745	+	RAW29885.1	hypothetical protein PC110_g13750 [Phytophthora cactorum]	--	--	--	--	--	--	--	--	--	--	--	--	--	--	--	--	--
Phytmed_11377	-1.39092	0.206719	1.81042	0.00549576	1.8745	0.00127047	536074	536652	+	RAW29883.1	hypothetical protein PC110_g13752 [Phytophthora cactorum]	--	--	--	--	--	--	--	--	--	--	--	--	--	--	--	--	--
Phytmed_11378	-5.8377	7.06e-08	-3.71086	4.27e-12	2.65396	2.4e-21	536761	541806	-	RAW29882.1	hypothetical protein PC110_g13753 [Phytophthora cactorum]	--	--	--	--	GO:0003824	catalytic activity	gnl|CDD|228084	KOG0134, KOG0134, KOG0134, NADH:flavin oxidoreductase/12-oxophytodienoate reductase [Energy production and conversion, General function prediction only].	--	--	--	--	--	--	--	--	--
Phytmed_11385	2.08008	6.88e-15	0.654245	0.0329461	-0.503805	0.0786686	562862	564490	-	RAW25560.1	hypothetical protein PC110_g18022 [Phytophthora cactorum]	--	--	--	--	GO:0005506	iron ion binding	gnl|CDD|228107	KOG0157, KOG0157, KOG0157, Cytochrome P450 CYP4/CYP19/CYP26 subfamilies [Secondary metabolites biosynthesis, transport and catabolism, Lipid transport and metabolism].	--	--	--	--	--	--	--	--	--
Phytmed_11386	4.45558	6.61e-34	2.57531	3.49e-11	1.73946	3.53e-06	567478	569109	+	RAW25557.1	hypothetical protein PC110_g18025 [Phytophthora cactorum]	--	--	--	--	GO:0005506	iron ion binding	gnl|CDD|228107	KOG0157, KOG0157, KOG0157, Cytochrome P450 CYP4/CYP19/CYP26 subfamilies [Secondary metabolites biosynthesis, transport and catabolism, Lipid transport and metabolism].	--	--	--	--	--	--	--	--	--
Phytmed_11387	1.49451	0.137577	2.62861	0.000646051	2.44954	0.000248902	570777	571520	-	ETO71348.1	hypothetical protein F444_12279 [Phytophthora parasitica P1976]	--	--	--	--	GO:0005515	protein binding	gnl|CDD|228455	KOG0507, KOG0507, KOG0507, CASK-interacting adaptor protein (caskin) and related proteins with ankyrin repeats and SAM domain [Signal transduction mechanisms].	--	--	--	--	--	--	--	--	--
Phytmed_11394	0.452137	0.111899	-0.49644	0.100704	1.25982	4.8e-07	590145	591773	+	RAW25560.1	hypothetical protein PC110_g18022 [Phytophthora cactorum]	--	--	--	--	GO:0005506	iron ion binding	gnl|CDD|228107	KOG0157, KOG0157, KOG0157, Cytochrome P450 CYP4/CYP19/CYP26 subfamilies [Secondary metabolites biosynthesis, transport and catabolism, Lipid transport and metabolism].	--	--	--	--	--	--	--	--	--
Phytmed_11395	-1.31953	1.16e-10	-0.266072	0.216238	0.201941	0.299997	591877	598191	-	RAW28040.1	hypothetical protein PC110_g15566 [Phytophthora cactorum]	--	--	--	--	GO:0005515	protein binding	gnl|CDD|229072	KOG1129, KOG1129, KOG1129, TPR repeat-containing protein [General function prediction only].	--	--	--	--	--	--	--	--	--
Phytmed_11404	1.9124	0.00468828	0.668594	0.418298	-4.06185	8.32e-08	633169	634026	+	ETI55335.1	hypothetical protein F443_01993 [Phytophthora parasitica P1569]	--	--	--	--	GO:0004252	serine-type endopeptidase activity	gnl|CDD|231561	KOG3627, KOG3627, KOG3627, Trypsin [Amino acid transport and metabolism].	--	--	--	--	--	secreted protein	SSP	--	Non-effector
Phytmed_1141	-3.48144	0.000555222	-2.18285	0.000513053	2.66979	1.18e-15	1136880	1141151	+	RAW28282.1	ABC transporter G family member 36 [Phytophthora cactorum]	--	--	--	--	GO:0005524	ATP binding	gnl|CDD|228016	KOG0065, KOG0065, KOG0065, Pleiotropic drug resistance proteins (PDR1-15), ABC superfamily [Secondary metabolites biosynthesis, transport and catabolism].	--	--	--	--	--	--	--	--	--
Phytmed_1142	6.49504	2.93e-08	5.55856	4.24e-06	3.53154	0.00368359	1141228	1141707	-	XP_009519432.1	hypothetical protein PHYSODRAFT_486896 [Phytophthora sojae]	--	--	--	--	--	--	--	--	--	--	--	--	--	secreted protein	SSP	--	Cytoplasmic effector
Phytmed_1143	2.16838	1.63e-76	1.6896	3.4e-47	-0.414652	0.000860475	1142932	1143417	-	XP_002901844.1	conserved hypothetical protein [Phytophthora infestans T30-4]	--	--	--	--	--	--	--	--	--	--	--	--	--	secreted protein	SSP	--	Cytoplasmic effector
Phytmed_11437	-1.73358	0.167838	-0.124971	0.913057	1.77506	0.000768263	781411	788121	-	XP_009534915.1	hypothetical protein PHYSODRAFT_260565 [Phytophthora sojae]	--	--	--	--	--	--	--	--	BAF28214.1	UDP-glucuronosyltransferase (EC 2.4.1.17); 2-hydroxyacylsphingosine 1-beta-galactosyltransferase (EC 2.4.1.45); N-acylsphingosine galactosyltransferase (EC 2.4.1.47); flavonol 3-O-glucosyltransferase (EC 2.4.1.91); indole-3-acetate beta-glucosyltransferase (EC 2.4.1.121); sterol glucosyltransferase (EC 2.4.1.173); ecdysteroid UDP-glucosyltransferase (EC 2.4.1.-); zeaxanthin glucosyltransferase (E…	Distantly related to family GT28; several members of this family are made of two subunits (for instance Alg13 and Alg14 in Saccharomyces); the complete enzyme has been reconstituted whenever possible, and appears with the two subunit names separated by a + sign and with the N-terminal subunit followed by the C-terminal one	--	--	--	--	--	--
Phytmed_1144	3.42162	0.0196178	4.51266	0.000725519	4.49649	0.000272642	1145150	1145656	-	OWZ04552.1	hypothetical protein PHMEG_00023528 [Phytophthora megakarya]	--	--	--	--	--	--	--	--	--	--	--	--	--	secreted protein	SSP	--	Cytoplasmic effector
Phytmed_11440	-1.60229	0.258268	-1.90337	0.194577	2.11288	0.00380798	793532	795722	+	XP_009534915.1	hypothetical protein PHYSODRAFT_260565 [Phytophthora sojae]	--	--	--	--	--	--	--	--	--	--	--	--	--	--	--	--	--
Phytmed_11442	-0.647013	0.729953	-0.129056	0.958372	3.31025	0.00482718	808160	809797	+	RAW36996.1	hypothetical protein PC110_g6731 [Phytophthora cactorum]	--	--	--	--	--	--	--	--	--	--	--	--	--	--	--	--	--
Phytmed_11443	1.70144	1.66e-06	0.701528	0.0806743	1.63568	1.32e-06	810034	811531	-	OWZ10883.1	3-deoxy-7-phosphoheptulonate synthase [Phytophthora megakarya]	E2.5.1.54, aroF, aroG, aroH	3-deoxy-7-phosphoheptulonate synthase	EC:2.5.1.54	ko00400 Phenylalanine, tyrosine and tryptophan biosynthesis;ko01230 Biosynthesis of amino acids;ko02024 Quorum sensing;	GO:0003849	3-deoxy-7-phosphoheptulonate synthase activity	--	--	--	--	--	--	--	--	--	--	--
Phytmed_11445	0.479157	0.182698	0.384023	0.31687	1.50292	3.76e-07	813701	814583	-	RAW37010.1	hypothetical protein PC110_g6728 [Phytophthora cactorum]	--	--	--	--	--	--	--	--	--	--	--	--	--	--	--	--	--
Phytmed_11447	-1.55159	6.37e-09	-0.904785	0.000884128	-0.764869	0.00357036	816723	817970	+	RAW37014.1	hypothetical protein PC110_g6726 [Phytophthora cactorum]	--	--	--	--	--	--	--	--	--	--	--	--	--	--	--	--	--
Phytmed_1145	1.70074	0.265458	0.488587	0.812655	2.72321	0.0155429	1146671	1148848	+	POM77673.1	hypothetical protein PHPALM_4913 [Phytophthora palmivora var. palmivora]	--	--	--	--	--	--	--	--	--	--	--	--	--	secreted protein	--	--	Non-effector
Phytmed_11458	1.14034	0.00485815	-0.634376	0.180175	0.046052	0.92776	876792	878090	+	ETI42415.1	hypothetical protein F443_12460 [Phytophthora parasitica P1569]	K09142	uncharacterized protein	--		--	--	gnl|CDD|231856	KOG3925, KOG3925, KOG3925, Uncharacterized conserved protein [Function unknown].	--	--	--	--	--	--	--	--	--
Phytmed_11459	-0.228539	0.63868	0.122134	0.834584	-1.23176	0.002453	878749	880516	-	RAW37018.1	hypothetical protein PC110_g6722 [Phytophthora cactorum]	PHF2, JHDM1E	lysine-specific demethylase PHF2	EC:1.14.11.-		--	--	gnl|CDD|229574	KOG1633, KOG1633, KOG1633, F-box protein JEMMA and related proteins with JmjC, PHD, F-box and LRR domains [Chromatin structure and dynamics].	--	--	--	--	--	--	--	--	--
Phytmed_11460	-0.904912	0.501216	-0.146624	0.920742	4.06981	1.44e-08	881647	884253	+	RAW37015.1	hypothetical protein PC110_g6721 [Phytophthora cactorum]	--	--	--	--	GO:0009190	cyclic nucleotide biosynthetic process	--	--	--	--	--	--	--	--	--	--	--
Phytmed_11461	-6.659	7.78e-36	-7.83651	8.94e-49	-5.87919	4.14e-32	884606	887047	-	RAW37016.1	hypothetical protein PC110_g6720 [Phytophthora cactorum]	--	--	--	--	--	--	gnl|CDD|232652	KOG4726, KOG4726, KOG4726, Ultrahigh sulfur keratin-associated protein [Extracellular structures].	--	--	--	--	--	secreted protein	--	--	Non-effector
Phytmed_11469	3.09195	1.49e-30	2.54276	7.88e-21	-1.11108	9.28e-05	922830	926531	+	RAW42825.1	hypothetical protein PC110_g1003 [Phytophthora cactorum]	--	--	--	--	GO:0005215	transporter activity	gnl|CDD|228584	KOG0637, KOG0637, KOG0637, Sucrose transporter and related proteins [Carbohydrate transport and metabolism].	--	--	--	--	--	--	--	--	--
Phytmed_11475	1.54661	3.06e-09	0.444567	0.146624	0.616251	0.0215394	954234	955167	-	XP_009534860.1	hypothetical protein PHYSODRAFT_564396 [Phytophthora sojae]	NAA30, MAK3	N-alpha-acetyltransferase 30	EC:2.3.1.256		--	--	gnl|CDD|231173	KOG3235, KOG3235, KOG3235, Subunit of the major N alpha-acetyltransferase [General function prediction only].	--	--	--	--	--	--	--	--	--
Phytmed_1148	-0.482315	0.471032	-0.135967	0.85479	-1.21985	0.00977932	1159070	1159590	-	RAW28292.1	hypothetical protein PC110_g15324 [Phytophthora cactorum]	--	--	--	--	--	--	--	--	--	--	--	--	--	--	--	--	--
Phytmed_11493	-1.49611	3.27e-08	0.453763	0.116526	-0.287714	0.308963	1045979	1051173	-	RAW42818.1	hypothetical protein PC110_g1037 [Phytophthora cactorum]	--	--	--	--	--	--	--	--	--	--	--	--	--	--	--	--	--
Phytmed_11494	-0.456666	0.587774	1.49802	0.0140757	0.589423	0.333813	1051495	1052421	-	ETO70859.1	hypothetical protein F444_12710 [Phytophthora parasitica P1976]	--	--	--	--	--	--	--	--	--	--	--	--	--	--	--	--	--
Phytmed_11495	0.486506	0.11872	0.932434	0.000332688	1.18063	4.24e-08	1052732	1053793	+	ETO70873.1	hypothetical protein F444_12708 [Phytophthora parasitica P1976]	--	--	--	--	--	--	--	--	--	--	--	--	--	--	--	--	--
Phytmed_11496	-1.48767	3.51e-12	-0.413255	0.0771093	-0.623544	0.00318162	1053897	1055972	-	XP_009534827.1	hypothetical protein PHYSODRAFT_338670 [Phytophthora sojae]	--	--	--	--	--	--	--	--	--	--	--	--	--	--	--	--	--
Phytmed_11498	-1.83254	0.00387546	-0.382587	0.474534	0.200151	0.641948	1057320	1058908	-	RAW42820.1	hypothetical protein PC110_g1039 [Phytophthora cactorum]	--	--	--	--	--	--	--	--	--	--	--	--	--	--	--	--	--
Phytmed_11499	-1.02594	1.61e-08	-0.0591821	0.800103	-0.444832	0.00673468	1059282	1060547	-	RAW42796.1	hypothetical protein PC110_g1040 [Phytophthora cactorum]	--	--	--	--	--	--	--	--	--	--	--	--	--	--	--	--	--
Phytmed_115	-1.40773	0.00114764	0.150258	0.757744	1.43171	1.35e-05	481883	482749	+	XP_009526035.1	hypothetical protein PHYSODRAFT_346058 [Phytophthora sojae]	--	--	--	--	--	--	--	--	--	--	--	--	--	--	--	--	--
Phytmed_11504	0.298167	0.547183	0.510502	0.31001	3.04121	1.26e-14	1087177	1094052	+	ABB55964.1	elicitin-like protein RAL3 [Phytophthora ramorum]	--	--	--	--	GO:0005576	extracellular region	--	--	--	--	--	--	--	secreted protein	--	--	Non-effector
Phytmed_11508	-1.55687	0.000239281	-0.716036	0.0412819	1.83501	9.25e-14	1114121	1119628	+	RAW32649.1	hypothetical protein PC110_g11004 [Phytophthora cactorum]	--	--	--	--	GO:0005515	protein binding	gnl|CDD|232107	KOG4177, KOG4177, KOG4177, Ankyrin [Cell wall/membrane/envelope biogenesis].	--	--	--	--	--	--	--	--	--
Phytmed_11511	3.46366	9.94e-89	2.00614	1.46e-29	-0.474996	0.0131462	1130285	1130560	-	OWZ09639.1	hypothetical protein PHMEG_00017623 [Phytophthora megakarya]	--	--	--	--	--	--	--	--	--	--	--	--	--	--	--	--	--
Phytmed_11512	4.2031	9.36e-20	2.38518	1.69e-06	1.29002	0.0079248	1131271	1132200	-	KUF75874.1	Transmembrane protein 65 [Phytophthora nicotianae]	--	--	--	--	GO:0005509	calcium ion binding	gnl|CDD|232547	KOG4619, KOG4619, KOG4619, Uncharacterized conserved protein [Function unknown].	--	--	--	--	--	--	--	--	--
Phytmed_11514	-2.34681	1.99e-12	-0.702874	0.0528337	1.51662	2.55e-06	1133057	1139551	-	KUF82922.1	Guanylyl cyclase inhibitory protein [Phytophthora nicotianae]	--	--	--	--	GO:0005509	calcium ion binding	--	--	--	--	--	--	--	--	--	--	--
Phytmed_11515	-5.14396	1.95e-06	-1.83775	6.14e-06	0.375583	0.194224	1139899	1140914	+	XP_009534787.1	hypothetical protein PHYSODRAFT_523851 [Phytophthora sojae]	--	--	--	--	--	--	gnl|CDD|229167	KOG1225, KOG1225, KOG1225, Teneurin-1 and related extracellular matrix proteins, contain EGF-like repeats [Signal transduction mechanisms, Extracellular structures].	--	--	--	--	--	secreted protein	SSP	--	Apoplastic effector
Phytmed_11516	1.29354	1.92e-07	0.53637	0.0541179	-0.23219	0.415036	1141792	1142514	-	OWZ13642.1	hypothetical protein PHMEG_00012998 [Phytophthora megakarya]	--	--	--	--	--	--	--	--	--	--	--	--	--	--	--	--	--
Phytmed_1152	2.08534	8.74e-11	0.761053	0.0367676	0.10593	0.791202	1173929	1174351	+	XP_002901830.1	50S ribosomal protein L20, putative [Phytophthora infestans T30-4]	RP-L20, MRPL20, rplT	large subunit ribosomal protein L20	--	ko03010 Ribosome;	GO:0003735	structural constituent of ribosome	gnl|CDD|232633	KOG4707, KOG4707, KOG4707, Mitochondrial/chloroplast ribosomal protein L20 [Translation, ribosomal structure and biogenesis].	--	--	--	--	--	--	--	--	--
Phytmed_11525	-1.12955	0.000355221	-0.494179	0.0906888	-1.24984	4.08e-08	1179429	1179803	+	POM64826.1	Hypothetical protein PHPALM_19601 [Phytophthora palmivora var. palmivora]	--	--	--	--	GO:0003677	DNA binding	--	--	--	--	--	--	--	--	--	--	--
Phytmed_11527	-3.24464	7.3e-62	-2.44619	2.05e-58	-1.68821	5.49e-41	1181630	1191026	+	RAW25105.1	hypothetical protein PC110_g18472 [Phytophthora cactorum]	--	--	--	--	--	--	--	--	--	--	--	--	--	--	--	--	--
Phytmed_11530	2.55149	0.00508333	5.49278	4.05e-13	3.38747	9.32e-06	1194530	1197124	-	POM64831.1	TKL protein kinase [Phytophthora palmivora var. palmivora]	--	--	--	--	GO:0004672	protein kinase activity	gnl|CDD|228141	KOG0192, KOG0192, KOG0192, Tyrosine kinase specific for activated (GTP-bound) p21cdc42Hs [Signal transduction mechanisms].	AGM06064.1	Modules of approx. 100 residues and which are found in a large number of bacterial enzymes. The cellulose-binding function has been demonstrated in many cases. Several of these modules have been shown to also bind chitin or xylan.	Previously known as cellulose-binding domain family II (CBD II).	--	--	--	--	--	--
Phytmed_11531	1.11769	1.06e-09	0.389846	0.0571212	0.192747	0.327603	1201034	1202500	-	POM78163.1	Exosome complex uclease RRP4 [Phytophthora palmivora var. palmivora]	RRP4, EXOSC2	exosome complex component RRP4	--	ko03018 RNA degradation;	GO:0003723	RNA binding	gnl|CDD|230951	KOG3013, KOG3013, KOG3013, Exosomal 3'-5' exoribonuclease complex, subunit Rrp4 [RNA processing and modification].	--	--	--	--	--	--	--	--	--
Phytmed_11544	-1.72798	4.76e-05	-1.37619	0.000353158	0.357106	0.326842	1281722	1283428	-	RAW41749.1	hypothetical protein PC110_g2026 [Phytophthora cactorum]	LMBRD1	LMBR1 domain-containing protein 1	--	ko04977 Vitamin digestion and absorption;	--	--	--	--	--	--	--	--	--	--	--	--	--
Phytmed_11545	-1.21082	4.09e-08	-0.802444	0.000335473	-1.94776	1.3e-21	1286770	1288185	+	ETI42243.1	hypothetical protein F443_12598 [Phytophthora parasitica P1569]	--	--	--	--	--	--	--	--	--	--	--	--	--	--	--	--	--
Phytmed_11546	0.301551	0.14113	1.08814	1.75e-10	0.230876	0.20481	1288902	1292249	-	RAW41753.1	hypothetical protein PC110_g2028 [Phytophthora cactorum]	--	--	--	--	GO:0071203	WASH complex	gnl|CDD|229861	KOG1922, KOG1922, KOG1922, Rho GTPase effector BNI1 and related formins [Signal transduction mechanisms, Cytoskeleton].	--	--	--	--	--	--	--	--	--
Phytmed_11548	-1.31985	0.000605794	-0.528206	0.115788	0.314208	0.24621	1295435	1296661	+	RAW41766.1	hypothetical protein PC110_g2033 [Phytophthora cactorum]	--	--	--	--	--	--	--	--	--	--	--	--	--	--	--	--	--
Phytmed_11552	-1.41214	1.91e-15	-0.473149	0.00822869	0.0731784	0.70998	1333767	1337730	+	KUF86832.1	E3 ubiquitin-protein ligase UPL6 [Phytophthora nicotianae]	UBE3C	ubiquitin-protein ligase E3 C	EC:2.3.2.26	ko04120 Ubiquitin mediated proteolysis;	GO:0004842	ubiquitin-protein transferase activity	gnl|CDD|228888	KOG0942, KOG0942, KOG0942, E3 ubiquitin protein ligase [Posttranslational modification, protein turnover, chaperones].	--	--	--	--	--	--	--	--	--
Phytmed_11554	0.471378	0.118477	-0.248986	0.488112	-1.24114	1.13e-05	1338608	1339765	-	XP_009534754.1	hypothetical protein PHYSODRAFT_258942 [Phytophthora sojae]	--	--	--	--	--	--	--	--	--	--	--	--	--	--	--	--	--
Phytmed_11555	1.56657	0.00366851	1.95247	3.66e-05	1.53378	0.000259196	1341678	1342704	-	POM78860.1	NmrA-like protein [Phytophthora palmivora var. palmivora]	--	--	--	--	--	--	--	--	--	--	--	--	--	--	--	--	--
Phytmed_11556	1.26125	2.26e-07	0.345618	0.235492	0.275793	0.26009	1342899	1343549	+	XP_009534752.1	hypothetical protein PHYSODRAFT_355818 [Phytophthora sojae]	ATPeAF1, ATPAF1, ATP11	ATP synthase mitochondrial F1 complex assembly factor 1	--		GO:0005739	mitochondrion	gnl|CDD|231219	KOG3281, KOG3281, KOG3281, Mitochondrial F1-ATPase assembly protein [Posttranslational modification, protein turnover, chaperones].	--	--	--	--	--	--	--	--	--
Phytmed_11558	0.557766	0.00215561	0.429878	0.0284474	1.03318	4.16e-09	1347869	1349986	-	XP_002998541.1	heat shock protein 90 [Phytophthora infestans T30-4]	HSP90A, htpG	molecular chaperone HtpG	--	ko04141 Protein processing in endoplasmic reticulum;ko04151 PI3K-Akt signaling pathway;ko04612 Antigen processing and presentation;ko04621 NOD-like receptor signaling pathway;ko04626 Plant-pathogen interaction;ko04657 IL-17 signaling pathway;ko04659 Th17 cell differentiation;ko04914 Progesterone-mediated oocyte maturation;ko04915 Estrogen signaling pathway;ko05200 Pathways in cancer;ko05215 Prost…	GO:0005524	ATP binding	gnl|CDD|227971	KOG0020, KOG0020, KOG0020, Endoplasmic reticulum glucose-regulated protein (GRP94/endoplasmin), HSP90 family [Posttranslational modification, protein turnover, chaperones].	--	--	--	--	--	--	--	--	--
Phytmed_11559	1.96954	0.00165943	1.80102	0.00456223	3.77767	9.37e-12	1351304	1352233	+	POM62026.1	hypothetical protein PHPALM_28865 [Phytophthora palmivora var. palmivora]	--	--	--	--	--	--	--	--	--	--	--	--	--	--	--	--	--
Phytmed_11561	-1.13789	0.0180708	-1.0923	0.00842743	0.383259	0.193001	1361542	1364812	+	OWZ07992.1	hypothetical protein PHMEG_00019539 [Phytophthora megakarya]	--	--	--	--	--	--	gnl|CDD|228111	KOG0161, KOG0161, KOG0161, Myosin class II heavy chain [Cytoskeleton].	--	--	--	--	--	--	--	--	--
Phytmed_11563	1.149	0.000764285	1.60686	4.24e-07	0.82043	0.00937339	1367984	1369042	-	XP_024578995.1	hypothetical protein PHALS_12886 [Plasmopara halstedii]	--	--	--	--	--	--	--	--	--	--	--	--	--	--	--	--	--
Phytmed_11566	-0.00668108	0.987644	-0.474882	0.0617766	1.5608	8.92e-20	1374441	1375559	+	XP_008908967.1	hypothetical protein PPTG_13256 [Phytophthora parasitica INRA-310]	--	--	--	--	--	--	gnl|CDD|230732	KOG2793, KOG2793, KOG2793, Putative N2,N2-dimethylguanosine tRNA methyltransferase [RNA processing and modification].	--	--	--	--	--	secreted protein	--	--	Non-effector
Phytmed_11568	-1.40998	1.35e-17	-0.341665	0.0529079	0.428388	0.00769245	1378908	1385753	+	XP_008908969.1	hypothetical protein PPTG_13258 [Phytophthora parasitica INRA-310]	CALS	callose synthase	EC:2.4.1.-		GO:0000148	1,3-beta-D-glucan synthase complex	gnl|CDD|228862	KOG0916, KOG0916, KOG0916, 1,3-beta-glucan synthase/callose synthase catalytic subunit [Cell wall/membrane/envelope biogenesis].	CCA21934.1	1,3-beta-glucan synthase (EC 2.4.1.34)	nan	--	--	--	--	--	--
Phytmed_11569	-1.76077	0.00607974	-0.740952	0.199144	-1.70924	0.000157277	1386023	1386986	+	XP_009534720.1	hypothetical protein PHYSODRAFT_361866 [Phytophthora sojae]	--	--	--	--	--	--	--	--	--	--	--	--	--	--	--	--	--
Phytmed_11573	1.24059	1.88e-05	0.624617	0.0528044	-0.494769	0.114325	1408981	1409793	-	XP_009534708.1	hypothetical protein PHYSODRAFT_361865 [Phytophthora sojae]	--	--	--	--	GO:0003824	catalytic activity	gnl|CDD|227968	KOG0016, KOG0016, KOG0016, Enoyl-CoA hydratase/isomerase [Lipid transport and metabolism].	--	--	--	--	--	--	--	--	--
Phytmed_11585	-0.165335	0.548925	0.611575	0.00785526	1.0954	3.95e-08	1489609	1493750	+	XP_002998569.1	formin-homology 2 domain-containing protein [Phytophthora infestans T30-4]	--	--	--	--	GO:0071203	WASH complex	gnl|CDD|229863	KOG1924, KOG1924, KOG1924, RhoA GTPase effector DIA/Diaphanous [Signal transduction mechanisms, Cytoskeleton].	--	--	--	--	--	--	--	--	--
Phytmed_11593	0.704732	0.403986	1.46661	0.037599	2.27743	8.01e-05	1523354	1524142	+	ETI40697.1	hypothetical protein F443_13986 [Phytophthora parasitica P1569]	MOB1, Mats	MOB kinase activator 1	--	ko04111 Cell cycle - yeast;ko04390 Hippo signaling pathway;ko04391 Hippo signaling pathway - fly;ko04392 Hippo signaling pathway -multiple species;	--	--	gnl|CDD|229842	KOG1903, KOG1903, KOG1903, Cell cycle-associated protein [Cell cycle control, cell division, chromosome partitioning].	--	--	--	--	--	--	--	--	--
Phytmed_11594	-1.15718	1.73e-09	0.119614	0.599669	1.60182	8.41e-24	1524327	1525709	-	RAW30058.1	hypothetical protein PC110_g13586 [Phytophthora cactorum]	--	--	--	--	GO:0005515	protein binding	--	--	--	--	--	--	--	--	--	--	--
Phytmed_11595	6.55861	0.000112469	5.01965	0.00648829	3.24541	0.0714359	1525945	1527021	-	XP_009534702.1	hypothetical protein PHYSODRAFT_523009 [Phytophthora sojae]	--	--	--	--	GO:0003824	catalytic activity	gnl|CDD|229395	KOG1454, KOG1454, KOG1454, Predicted hydrolase/acyltransferase (alpha/beta hydrolase superfamily) [General function prediction only].	--	--	--	--	--	--	--	--	--
Phytmed_11634	-1.29634	9.88e-13	-1.21995	1.04e-14	-1.04401	1.01e-16	133843	134964	+	RAW37549.1	hypothetical protein PC110_g6171 [Phytophthora cactorum]	--	--	--	--	GO:0016491	oxidoreductase activity	gnl|CDD|230680	KOG2741, KOG2741, KOG2741, Dimeric dihydrodiol dehydrogenase [Carbohydrate transport and metabolism, Secondary metabolites biosynthesis, transport and catabolism].	ALN74953.1	sucrose synthase (EC 2.4.1.13); sucrose-phosphate synthase (EC 2.4.1.14); alpha-glucosyltransferase (EC 2.4.1.52); lipopolysaccharide N-acetylglucosaminyltransferase (EC 2.4.1.56); GDP-Man alpha-mannosyltransferase (EC 2.4.1.-); 1,2-diacylglycerol 3-glucosyltransferase (EC 2.4.1.157); diglucosyl diacylglycerol synthase (EC 2.4.1.208); digalactosyldiacylglycerol synthase (EC 2.4.1.141); trehalose …	nan	--	--	--	--	--	--
Phytmed_11635	1.15162	0.000103839	-0.266083	0.476676	-0.348126	0.294876	135219	142660	-	RAW37550.1	Eukaryotic translation initiation factor 3 subunit A [Phytophthora cactorum]	EIF3A	translation initiation factor 3 subunit A	--	ko03013 RNA transport;	GO:0005852	eukaryotic translation initiation factor 3 complex	gnl|CDD|230011	KOG2072, KOG2072, KOG2072, Translation initiation factor 3, subunit a (eIF-3a) [Translation, ribosomal structure and biogenesis].	--	--	--	--	--	--	--	--	--
Phytmed_11636	-1.28163	0.0128518	-0.853098	0.0466056	1.65584	1.03e-09	142875	143525	-	RAW37552.1	hypothetical protein PC110_g6174 [Phytophthora cactorum]	--	--	--	--	--	--	--	--	--	--	--	--	--	--	--	--	--
Phytmed_11637	-2.32711	4.75e-05	-0.644596	0.098362	0.422667	0.155501	144234	146285	+	ETI43211.1	hypothetical protein F443_11766 [Phytophthora parasitica P1569]	--	--	--	--	--	--	gnl|CDD|228111	KOG0161, KOG0161, KOG0161, Myosin class II heavy chain [Cytoskeleton].	--	--	--	--	--	--	--	--	--
Phytmed_11638	-1.28142	1.35e-05	-0.599669	0.0392041	-0.3947	0.144151	146416	148995	-	RAW37554.1	hypothetical protein PC110_g6176 [Phytophthora cactorum]	--	--	--	--	GO:0016020	membrane	gnl|CDD|229077	KOG1134, KOG1134, KOG1134, Uncharacterized conserved protein [General function prediction only].	--	--	--	--	--	--	--	--	--
Phytmed_11639	4.21395	6.96e-14	0.760014	0.291828	1.03207	0.0971635	152733	154382	+	POM60769.1	Transmembrane protein [Phytophthora palmivora var. palmivora]	--	--	--	--	--	--	--	--	--	--	--	--	--	--	--	--	--
Phytmed_11642	-1.53849	0.000272062	-0.271213	0.559542	-0.684781	0.0602728	162079	164276	+	ETK83274.1	hypothetical protein L915_11471 [Phytophthora parasitica]	BRIP1, BACH1, FANCJ	fanconi anemia group J protein	EC:3.6.4.12	ko03440 Homologous recombination;ko03460 Fanconi anemia pathway;	GO:0003677	DNA binding	gnl|CDD|229075	KOG1132, KOG1132, KOG1132, Helicase of the DEAD superfamily [Replication, recombination and repair].	--	--	--	--	--	--	--	--	--
Phytmed_11643	1.37174	3.51e-14	0.638809	0.00091562	0.406294	0.0288143	165046	167981	-	GAX97584.1	5-formyltetrahydrofolate cyclo-ligase [Pythium insidiosum]	MTHFS	5-formyltetrahydrofolate cyclo-ligase	EC:6.3.3.2	ko00670 One carbon pool by folate;	--	--	gnl|CDD|231031	KOG3093, KOG3093, KOG3093, 5-formyltetrahydrofolate cyclo-ligase [Coenzyme transport and metabolism].	--	--	--	--	--	--	--	--	--
Phytmed_11644	-0.247902	0.358579	0.408068	0.123186	1.17021	1.61e-07	168192	170189	+	XP_009525454.1	hypothetical protein PHYSODRAFT_488829 [Phytophthora sojae]	--	--	--	--	--	--	gnl|CDD|228909	KOG0963, KOG0963, KOG0963, Transcription factor/CCAAT displacement protein CDP1 [Transcription].	--	--	--	--	--	--	--	--	--
Phytmed_11645	-4.58053	9.3e-05	-1.95669	0.00395873	3.75496	1.57e-22	171105	171611	+	XP_009525454.1	hypothetical protein PHYSODRAFT_488829 [Phytophthora sojae]	--	--	--	--	--	--	--	--	--	--	--	--	--	--	--	--	--
Phytmed_11654	0.854483	0.270208	0.526119	0.530835	1.6229	0.0018949	212706	214067	+	XP_009525444.1	hypothetical protein PHYSODRAFT_252183 [Phytophthora sojae]	--	--	--	--	GO:0016747	transferase activity, transferring acyl groups other than amino-acyl groups	gnl|CDD|231632	KOG3700, KOG3700, KOG3700, Predicted acyltransferase [General function prediction only].	--	--	--	--	--	--	--	--	--
Phytmed_11656	-1.49552	1.15e-13	-1.11704	1.17e-08	1.02806	3.32e-08	217538	219961	+	XP_009525441.1	hypothetical protein PHYSODRAFT_360288 [Phytophthora sojae]	--	--	--	--	GO:0016020	membrane	gnl|CDD|229077	KOG1134, KOG1134, KOG1134, Uncharacterized conserved protein [General function prediction only].	--	--	--	--	--	--	--	--	--
Phytmed_11657	-1.42913	2.84e-05	0.255604	0.350602	0.327204	0.118934	221136	223607	+	XP_009525440.1	hypothetical protein PHYSODRAFT_350953 [Phytophthora sojae]	--	--	--	--	--	--	--	--	--	--	--	--	--	--	--	--	--
Phytmed_11658	-3.82068	0.00217567	-4.80357	0.000157076	-2.31217	0.000321063	223957	224403	-	--	--	--	--	--	--	--	--	--	--	--	--	--	--	--	--	--	--	--
Phytmed_11666	3.59516	2.01e-13	1.90903	0.000739865	3.78723	1.52e-18	268080	268892	-	RAW34169.1	hypothetical protein PC110_g9504 [Phytophthora cactorum]	--	--	--	--	--	--	--	--	--	--	--	--	--	--	--	--	--
Phytmed_11667	-1.25188	0.28343	0.585646	0.479122	6.09235	2.14e-37	269254	269538	+	--	--	--	--	--	--	--	--	--	--	--	--	--	--	--	--	--	--	--
Phytmed_11672	-2.01456	3.33e-05	-0.935031	0.0266388	-0.671639	0.0680243	286412	287752	+	RAW34181.1	hypothetical protein PC110_g9513 [Phytophthora cactorum]	--	--	--	--	GO:0003677	DNA binding	gnl|CDD|232652	KOG4726, KOG4726, KOG4726, Ultrahigh sulfur keratin-associated protein [Extracellular structures].	--	--	--	--	--	--	--	--	--
Phytmed_11673	-1.11756	0.000590515	-0.602679	0.0547972	-0.093936	0.768065	288187	293050	+	RAW34173.1	hypothetical protein PC110_g9514 [Phytophthora cactorum]	--	--	--	--	--	--	--	--	--	--	--	--	--	--	--	--	--
Phytmed_11674	-1.19351	0.0679938	-3.77233	0.000127077	-1.24892	0.00188651	295011	295667	-	OWZ07740.1	hypothetical protein PHMEG_00019830 [Phytophthora megakarya]	--	--	--	--	--	--	--	--	--	--	--	--	--	--	--	--	--
Phytmed_11675	2.2258	8.83e-09	0.413036	0.450784	1.23164	0.000394582	298464	299333	+	XP_009525417.1	hypothetical protein PHYSODRAFT_488900 [Phytophthora sojae]	--	--	--	--	--	--	--	--	--	--	--	--	--	--	--	--	--
Phytmed_11679	-5.62451	3.89e-07	-3.23531	9.49e-09	1.17998	0.00195638	309156	311417	-	RAW31440.1	hypothetical protein PC110_g12222 [Phytophthora cactorum]	STXBP1, MUNC18-1	syntaxin-binding protein 1	--	ko04721 Synaptic vesicle cycle;	GO:0006904	vesicle docking involved in exocytosis	gnl|CDD|229242	KOG1300, KOG1300, KOG1300, Vesicle trafficking protein Sec1 [Intracellular trafficking, secretion, and vesicular transport].	--	--	--	--	--	--	--	--	--
Phytmed_11681	-3.17636	2.77e-06	-3.22674	5.18e-09	-0.815215	0.00586276	313308	314637	-	POM62976.1	hypothetical protein PHPALM_27796 [Phytophthora palmivora var. palmivora]	--	--	--	--	--	--	--	--	--	--	--	--	--	--	--	--	--
Phytmed_11686	-1.42082	1.01e-08	0.256561	0.326606	0.216719	0.361858	320502	321428	-	XP_009525397.1	hypothetical protein PHYSODRAFT_558214 [Phytophthora sojae]	--	--	--	--	GO:0005515	protein binding	gnl|CDD|231884	KOG3953, KOG3953, KOG3953, SOCS box protein SSB-1, contains SPRY domain [General function prediction only].	--	--	--	--	--	--	--	--	--
Phytmed_11687	-1.77506	2.18e-11	0.0409711	0.908946	-0.104593	0.705308	321777	326624	+	KUF77022.1	Coiled-coil domain-containing protein [Phytophthora nicotianae]	--	--	--	--	--	--	gnl|CDD|228923	KOG0977, KOG0977, KOG0977, Nuclear envelope protein lamin, intermediate filament superfamily [Cell cycle control, cell division, chromosome partitioning, Nuclear structure].	--	--	--	--	--	--	--	--	--
Phytmed_11689	1.42582	8.71e-12	0.586465	0.0102249	0.257929	0.251669	327854	328240	+	XP_009525401.1	hypothetical protein PHYSODRAFT_285767 [Phytophthora sojae]	LYRM7, MZM1	complex III assembly factor LYRM7	--		--	--	--	--	--	--	--	--	--	--	--	--	--
Phytmed_11690	2.35723	4.03e-09	1.80261	9.26e-06	1.10307	0.00502974	328611	328850	-	KUF77029.1	hypothetical protein AM587_10005709 [Phytophthora nicotianae]	--	--	--	--	--	--	--	--	--	--	--	--	--	--	--	--	--
Phytmed_11696	1.03264	8.94e-09	0.53638	0.00357089	0.36842	0.0131593	344586	346214	+	ETL89767.1	hypothetical protein L917_11348 [Phytophthora parasitica]	--	--	--	--	--	--	gnl|CDD|229254	KOG1312, KOG1312, KOG1312, DHHC-type Zn-finger proteins [General function prediction only].	--	--	--	--	--	--	--	--	--
Phytmed_11698	-2.99724	2.26e-09	-3.44769	4.44e-13	0.493722	0.255281	348126	349889	+	RAW34598.1	hypothetical protein PC110_g9103 [Phytophthora cactorum]	--	--	--	--	--	--	--	--	--	--	--	--	--	--	--	--	--
Phytmed_11699	-1.53844	3.3e-07	-0.992575	0.000351606	-1.28982	1.11e-07	350149	351819	+	KUF78489.1	hypothetical protein AM587_10005268 [Phytophthora nicotianae]	--	--	--	--	--	--	--	--	--	--	--	--	--	--	--	--	--
Phytmed_1170	-0.821431	0.22121	-0.825254	0.210442	-1.05284	0.0443308	1243846	1249413	+	POM73475.1	ATP-dependent helicase, partial [Phytophthora palmivora var. palmivora]	SETX, ALS4	senataxin	EC:3.6.4.-		GO:0005634	nucleus	gnl|CDD|229741	KOG1802, KOG1802, KOG1802, RNA helicase nonsense mRNA reducing factor (pNORF1) [RNA processing and modification].	--	--	--	--	--	--	--	--	--
Phytmed_11700	-1.24689	1.15e-07	-0.499975	0.0534255	-2.70671	2.78e-34	352171	353859	+	RAW34602.1	hypothetical protein PC110_g9107 [Phytophthora cactorum]	--	--	--	--	--	--	--	--	--	--	--	--	--	--	--	--	--
Phytmed_11701	-0.603576	0.0982034	0.539992	0.170471	-2.66066	6.76e-16	354009	355625	-	RAW34601.1	hypothetical protein PC110_g9106 [Phytophthora cactorum]	--	--	--	--	GO:0005506	iron ion binding	gnl|CDD|228107	KOG0157, KOG0157, KOG0157, Cytochrome P450 CYP4/CYP19/CYP26 subfamilies [Secondary metabolites biosynthesis, transport and catabolism, Lipid transport and metabolism].	--	--	--	--	--	--	--	--	--
Phytmed_11702	1.14952	0.00148644	2.31444	9.79e-12	-0.830113	0.0217752	356216	357853	+	RAW34600.1	hypothetical protein PC110_g9105 [Phytophthora cactorum]	--	--	--	--	GO:0005506	iron ion binding	gnl|CDD|228107	KOG0157, KOG0157, KOG0157, Cytochrome P450 CYP4/CYP19/CYP26 subfamilies [Secondary metabolites biosynthesis, transport and catabolism, Lipid transport and metabolism].	--	--	--	--	--	--	--	--	--
Phytmed_11703	1.21089	0.00086241	-0.304261	0.513251	-0.329295	0.409444	358057	359367	+	ETO71764.1	hypothetical protein F444_11952 [Phytophthora parasitica P1976]	--	--	--	--	GO:0005515	protein binding	gnl|CDD|232237	KOG4308, KOG4308, KOG4308, LRR-containing protein [Function unknown].	BAF19163.1	xyloglucan:xyloglucosyltransferase (EC 2.4.1.207); keratan-sulfate endo-1,4-beta-galactosidase (EC 3.2.1.103); endo-1,3-beta-glucanase (EC 3.2.1.39); endo-1,3(4)-beta-glucanase (EC 3.2.1.6); licheninase (EC 3.2.1.73); beta-agarase (EC 3.2.1.81); kappa;-carrageenase (EC 3.2.1.83); xyloglucanase (EC 3.2.1.151)	nan	--	--	--	--	--	--
Phytmed_11704	0.937236	0.0500276	1.44722	0.00276121	0.266096	0.625846	359499	371718	-	POM72050.1	ABC Superfamily [Phytophthora palmivora var. palmivora]	ABCB1, CD243	ATP-binding cassette, subfamily B (MDR/TAP), member 1	EC:3.6.3.44	ko02010 ABC transporters;ko04976 Bile secretion;ko05206 MicroRNAs in cancer;	GO:0005524	ATP binding	gnl|CDD|228006	KOG0055, KOG0055, KOG0055, Multidrug/pheromone exporter, ABC superfamily [Secondary metabolites biosynthesis, transport and catabolism].	AMD89422.1	sucrose synthase (EC 2.4.1.13); sucrose-phosphate synthase (EC 2.4.1.14); alpha-glucosyltransferase (EC 2.4.1.52); lipopolysaccharide N-acetylglucosaminyltransferase (EC 2.4.1.56); GDP-Man alpha-mannosyltransferase (EC 2.4.1.-); 1,2-diacylglycerol 3-glucosyltransferase (EC 2.4.1.157); diglucosyl diacylglycerol synthase (EC 2.4.1.208); digalactosyldiacylglycerol synthase (EC 2.4.1.141); trehalose …	nan	--	--	--	--	--	--
Phytmed_11705	-1.24475	0.000311321	-0.454841	0.231502	-0.407575	0.243227	372412	373911	-	RAW24380.1	Phosphoethanolamine [Phytophthora cactorum]	E2.1.1.103, NMT	phosphoethanolamine N-methyltransferase	EC:2.1.1.103	ko00564 Glycerophospholipid metabolism;	GO:0008168	methyltransferase activity	gnl|CDD|229211	KOG1269, KOG1269, KOG1269, SAM-dependent methyltransferases [Lipid transport and metabolism, General function prediction only].	AKB65674.1	sucrose synthase (EC 2.4.1.13); sucrose-phosphate synthase (EC 2.4.1.14); alpha-glucosyltransferase (EC 2.4.1.52); lipopolysaccharide N-acetylglucosaminyltransferase (EC 2.4.1.56); GDP-Man alpha-mannosyltransferase (EC 2.4.1.-); 1,2-diacylglycerol 3-glucosyltransferase (EC 2.4.1.157); diglucosyl diacylglycerol synthase (EC 2.4.1.208); digalactosyldiacylglycerol synthase (EC 2.4.1.141); trehalose …	nan	--	--	--	--	--	--
Phytmed_1171	1.11971	2.29e-13	0.540887	0.000962844	-0.213473	0.2153	1251751	1254328	-	POM63654.1	NADH dehydrogenase, partial [Phytophthora palmivora var. palmivora]	NDUFA9	NADH dehydrogenase (ubiquinone) 1 alpha subcomplex subunit 9	--	ko00190 Oxidative phosphorylation;ko04932 Non-alcoholic fatty liver disease (NAFLD);ko05010 Alzheimer's disease;ko05012 Parkinson's disease;ko05016 Huntington's disease;	GO:0003824	catalytic activity	gnl|CDD|230804	KOG2865, KOG2865, KOG2865, NADH:ubiquinone oxidoreductase, NDUFA9/39kDa subunit [Energy production and conversion].	--	--	--	--	--	--	--	--	--
Phytmed_11716	-3.94018	2.95e-05	-2.19843	0.00028221	-0.54415	0.287215	409192	413513	+	XP_009525345.1	hypothetical protein PHYSODRAFT_493912 [Phytophthora sojae]	--	--	--	--	--	--	--	--	--	--	--	--	--	secreted protein	--	--	Cytoplasmic effector
Phytmed_11721	-1.36525	2.44e-05	-0.817722	0.00298387	-0.792135	0.000298991	450149	453472	+	ETL89707.1	serine/threonine protein kinase [Phytophthora parasitica]	--	--	--	--	GO:0004672	protein kinase activity	gnl|CDD|228529	KOG0581, KOG0581, KOG0581, Mitogen-activated protein kinase kinase (MAP2K) [Signal transduction mechanisms].	ADJ44990.1	Modules of approx. 100 residues and which are found in a large number of bacterial enzymes. The cellulose-binding function has been demonstrated in many cases. Several of these modules have been shown to also bind chitin or xylan.	Previously known as cellulose-binding domain family II (CBD II).	--	--	--	--	--	--
Phytmed_11722	-1.85318	0.000129539	-1.10272	0.0196278	-1.73573	3.06e-05	454115	461201	-	XP_009525320.1	hypothetical protein PHYSODRAFT_558088 [Phytophthora sojae]	--	--	--	--	--	--	gnl|CDD|228975	KOG1029, KOG1029, KOG1029, Endocytic adaptor protein intersectin [Signal transduction mechanisms, Intracellular trafficking, secretion, and vesicular transport].	--	--	--	--	--	--	--	--	--
Phytmed_11724	2.88593	1.31e-26	2.21324	2.79e-16	2.03913	4.07e-16	463958	464851	+	XP_009525318.1	hypothetical protein PHYSODRAFT_543126 [Phytophthora sojae]	--	--	--	--	--	--	gnl|CDD|231078	KOG3140, KOG3140, KOG3140, Predicted membrane protein [Function unknown].	--	--	--	--	--	--	--	--	--
Phytmed_11725	-0.372911	0.37391	-0.0809699	0.872016	1.10446	0.000319244	465056	465478	+	XP_009525317.1	hypothetical protein PHYSODRAFT_249518 [Phytophthora sojae]	--	--	--	--	--	--	--	--	--	--	--	--	--	--	--	--	--
Phytmed_11727	1.05758	1.05e-05	0.325702	0.249349	-0.027147	0.928399	466512	467902	+	OWZ10458.1	putative membrane protein [Phytophthora megakarya]	--	--	--	--	--	--	--	--	--	--	--	--	--	--	--	--	--
Phytmed_11728	-2.97246	2.17e-13	-1.83292	1.14e-07	0.115474	0.768187	470382	472313	-	XP_009525315.1	hypothetical protein PHYSODRAFT_345880 [Phytophthora sojae]	TBC1D5	TBC1 domain family member 5	--		--	--	gnl|CDD|229035	KOG1091, KOG1091, KOG1091, Ypt/Rab-specific GTPase-activating protein GYP6 [Intracellular trafficking, secretion, and vesicular transport].	--	--	--	--	--	--	--	--	--
Phytmed_11729	0.808555	0.243299	1.69487	0.00407189	0.251855	0.697688	473410	474999	-	RAW29846.1	hypothetical protein PC110_g13788 [Phytophthora cactorum]	--	--	--	--	--	--	gnl|CDD|232767	KOG4842, KOG4842, KOG4842, Protein involved in sister chromatid separation and/or segregation [Cell cycle control, cell division, chromosome partitioning].	--	--	--	--	--	--	--	--	--
Phytmed_1173	1.19901	6.13e-06	1.42588	1.5e-09	2.16042	1.54e-27	1256443	1257733	-	RAW34791.1	hypothetical protein PC110_g8908 [Phytophthora cactorum]	--	--	--	--	--	--	--	--	--	--	--	--	--	--	--	--	--
Phytmed_11730	-2.52879	6.54e-06	-2.22483	1.83e-06	-0.612113	0.109299	475510	477365	+	XP_009525310.1	hypothetical protein PHYSODRAFT_249587 [Phytophthora sojae]	--	--	--	--	--	--	gnl|CDD|228111	KOG0161, KOG0161, KOG0161, Myosin class II heavy chain [Cytoskeleton].	--	--	--	--	--	--	--	--	--
Phytmed_11737	0.31039	0.635789	1.17051	0.0151189	1.25106	0.00159016	491539	492079	+	RAW37639.1	hypothetical protein PC110_g6117 [Phytophthora cactorum]	--	--	--	--	--	--	--	--	--	--	--	--	--	--	--	--	--
Phytmed_11738	-1.25938	0.0290206	-0.354406	0.558218	-1.03427	0.0229369	500122	501329	-	RAW37638.1	hypothetical protein PC110_g6116 [Phytophthora cactorum]	--	--	--	--	--	--	--	--	--	--	--	--	--	--	--	--	--
Phytmed_1174	1.07394	2.77e-06	0.596233	0.0150463	2.11095	5.71e-24	1257780	1259034	+	POM72660.1	DnaJ domain containing hypothetical protein [Phytophthora palmivora var. palmivora]	--	--	--	--	--	--	gnl|CDD|228660	KOG0713, KOG0713, KOG0713, Molecular chaperone (DnaJ superfamily) [Posttranslational modification, protein turnover, chaperones].	--	--	--	gnl|TC-DB|P40564|3.A.30.1.1	DnaJ-like protein 1 OS=Saccharomyces cerevisiae (strain ATCC 204508 / S288c) OX=559292 GN=DJP1 PE=1 SV=1	--	--	--	--
Phytmed_11740	1.74682	1.1e-06	1.29906	0.000350574	-0.0476833	0.913291	502794	504487	+	OWZ16136.1	Serine protease [Phytophthora megakarya]	--	--	--	--	--	--	gnl|CDD|232108	KOG4178, KOG4178, KOG4178, Soluble epoxide hydrolase [Lipid transport and metabolism].	--	--	--	--	--	--	--	--	--
Phytmed_11741	-2.12025	0.00113908	-2.74524	9.63e-06	-1.53697	4.72e-05	504749	505702	+	KUF81019.1	hypothetical protein AM587_10004155 [Phytophthora nicotianae]	--	--	--	--	--	--	gnl|CDD|232108	KOG4178, KOG4178, KOG4178, Soluble epoxide hydrolase [Lipid transport and metabolism].	ADJ49655.1	sucrose synthase (EC 2.4.1.13); sucrose-phosphate synthase (EC 2.4.1.14); alpha-glucosyltransferase (EC 2.4.1.52); lipopolysaccharide N-acetylglucosaminyltransferase (EC 2.4.1.56); GDP-Man alpha-mannosyltransferase (EC 2.4.1.-); 1,2-diacylglycerol 3-glucosyltransferase (EC 2.4.1.157); diglucosyl diacylglycerol synthase (EC 2.4.1.208); digalactosyldiacylglycerol synthase (EC 2.4.1.141); trehalose …	nan	--	--	--	--	--	--
Phytmed_11742	0.42673	0.296004	-1.05375	0.011614	0.12142	0.771802	505820	506836	-	POM67267.1	Serine protease family S33 [Phytophthora palmivora var. palmivora]	--	--	--	--	--	--	gnl|CDD|232108	KOG4178, KOG4178, KOG4178, Soluble epoxide hydrolase [Lipid transport and metabolism].	--	--	--	--	--	--	--	--	--
Phytmed_11745	2.00137	0.000468332	0.404133	0.599397	0.0171566	0.982393	517825	519465	-	XP_009525265.1	hypothetical protein PHYSODRAFT_330319 [Phytophthora sojae]	--	--	--	--	--	--	--	--	--	--	--	--	--	secreted protein	--	--	Apoplastic effector
Phytmed_11748	-1.55436	7.19e-09	-0.61253	0.0354588	0.0646524	0.847006	529959	531359	-	XP_008908184.1	hypothetical protein PPTG_12741 [Phytophthora parasitica INRA-310]	--	--	--	--	GO:0035091	phosphatidylinositol binding	--	--	--	--	--	--	--	--	--	--	--
Phytmed_11749	0.504637	0.00287157	-0.618909	0.000352917	-2.51698	7.52e-60	532034	533146	-	RAW37630.1	hypothetical protein PC110_g6107 [Phytophthora cactorum]	--	--	--	--	--	--	gnl|CDD|232108	KOG4178, KOG4178, KOG4178, Soluble epoxide hydrolase [Lipid transport and metabolism].	--	--	--	--	--	--	--	--	--
Phytmed_1175	1.34808	2.64e-11	0.480229	0.0340415	-0.1506	0.482681	1259174	1260469	-	POM57749.1	Mevalonate kinase [Phytophthora palmivora var. palmivora]	--	--	--	--	GO:0004496	mevalonate kinase activity	gnl|CDD|229452	KOG1511, KOG1511, KOG1511, Mevalonate kinase MVK/ERG12 [Lipid transport and metabolism].	--	--	--	--	--	--	--	--	--
Phytmed_11760	-6.13831	3.06e-14	-3.23849	1.51e-14	0.169001	0.704556	568828	587318	+	KUF64585.1	Dynein heavy chain 8 [Phytophthora nicotianae]	DNAH	dynein heavy chain, axonemal	--	ko05016 Huntington's disease;	GO:0003777	microtubule motor activity	gnl|CDD|231529	KOG3595, KOG3595, KOG3595, Dyneins, heavy chain [Cytoskeleton].	--	--	--	--	--	--	--	--	--
Phytmed_11765	3.24397	1.97e-08	2.95516	3.25e-07	0.0432698	0.955298	614168	615064	+	XP_009529571.1	hypothetical protein PHYSODRAFT_334026 [Phytophthora sojae]	AQP10	aquaporin-10	--		GO:0015267	channel activity	gnl|CDD|228173	KOG0224, KOG0224, KOG0224, Aquaporin (major intrinsic protein family) [Carbohydrate transport and metabolism].	--	--	--	--	--	--	--	--	--
Phytmed_11768	1.47611	1.33e-05	1.03078	0.00297271	2.10222	1.54e-13	620859	625335	+	XP_008897842.1	hypothetical protein, variant 1 [Phytophthora parasitica INRA-310]	--	--	--	--	--	--	--	--	--	--	--	--	--	--	--	--	--
Phytmed_11772	-1.07693	0.0567223	-1.13652	0.0217528	0.316263	0.363768	643318	645342	+	POM59799.1	hypothetical protein PHPALM_31419 [Phytophthora palmivora var. palmivora]	--	--	--	--	--	--	gnl|CDD|231943	KOG4012, KOG4012, KOG4012, Histone H1 [Chromatin structure and dynamics].	--	--	--	--	--	--	--	--	--
Phytmed_11776	0.898018	0.105728	0.616228	0.287912	1.64186	3.19e-05	653010	657940	+	XP_002898822.1	Crinkler (CRN) family protein [Phytophthora infestans T30-4]	--	--	--	--	--	--	--	--	--	--	--	--	--	--	--	--	--
Phytmed_11779	-2.07278	0.0119095	-0.822655	0.228755	-0.480469	0.390622	673135	677484	+	POM59799.1	hypothetical protein PHPALM_31419 [Phytophthora palmivora var. palmivora]	GTF3C2	general transcription factor 3C polypeptide 2	--		--	--	gnl|CDD|231943	KOG4012, KOG4012, KOG4012, Histone H1 [Chromatin structure and dynamics].	--	--	--	--	--	--	--	--	--
Phytmed_11783	0.763965	0.289058	0.356963	0.666916	1.3429	0.00842475	683993	684328	-	XP_009525218.1	hypothetical protein PHYSODRAFT_489357 [Phytophthora sojae]	--	--	--	--	--	--	gnl|CDD|231077	KOG3139, KOG3139, KOG3139, N-acetyltransferase [General function prediction only].	--	--	--	--	--	--	--	--	--
Phytmed_11784	1.15257	0.00190981	0.860227	0.0220437	1.15051	0.000163657	684501	685115	+	XP_008908233.1	hypothetical protein PPTG_12780 [Phytophthora parasitica INRA-310]	--	--	--	--	--	--	--	--	--	--	--	--	--	--	--	--	--
Phytmed_11786	-1.57186	0.000789654	-0.0412014	0.950569	-0.996388	0.0167318	690293	692534	+	OWZ18283.1	hypothetical protein PHMEG_0007655 [Phytophthora megakarya]	--	--	--	--	GO:0005515	protein binding	--	--	--	--	--	--	--	--	--	--	--
Phytmed_1179	1.17118	2.04e-05	0.145837	0.699568	0.509875	0.049483	1270647	1271136	+	POM59815.1	hypothetical protein PHPALM_31402 [Phytophthora palmivora var. palmivora]	--	--	--	--	--	--	--	--	--	--	--	--	--	--	--	--	--
Phytmed_11791	-2.33095	0.00119315	-0.911701	0.0686831	1.17461	0.000615052	715632	739283	+	POM62678.1	LOW QUALITY PROTEIN: putative retroelement [Phytophthora palmivora var. palmivora]	--	--	--	--	GO:0003676	nucleic acid binding	gnl|CDD|228141	KOG0192, KOG0192, KOG0192, Tyrosine kinase specific for activated (GTP-bound) p21cdc42Hs [Signal transduction mechanisms].	--	--	--	--	--	--	--	--	--
Phytmed_11792	-2.13676	1.07e-13	-0.771836	0.01153	0.251867	0.436705	739432	739821	-	XP_009525191.1	hypothetical protein PHYSODRAFT_330260 [Phytophthora sojae]	--	--	--	--	--	--	--	--	--	--	--	--	--	--	--	--	--
Phytmed_11794	1.4247	1.08e-06	-0.623771	0.0751217	0.215551	0.507428	745878	746825	+	XP_008908241.1	hypothetical protein PPTG_12786 [Phytophthora parasitica INRA-310]	CAF16	CCR4-NOT complex subunit CAF16	--	ko03018 RNA degradation;	GO:0005524	ATP binding	gnl|CDD|230294	KOG2355, KOG2355, KOG2355, Predicted ABC-type transport, ATPase component/CCR4 associated factor [General function prediction only, Transcription].	--	--	--	--	--	--	--	--	--
Phytmed_11795	0.562758	0.26623	-0.257572	0.677725	3.20101	9.39e-19	747028	747519	+	XP_009525176.1	hypothetical protein PHYSODRAFT_330254 [Phytophthora sojae]	--	--	--	--	--	--	--	--	--	--	--	--	--	--	--	--	--
Phytmed_118	-4.35857	1.67e-08	-2.34185	2.84e-10	0.312224	0.232251	488090	489640	+	RAW30382.1	hypothetical protein PC110_g13259 [Phytophthora cactorum]	--	--	--	--	--	--	--	--	--	--	--	--	--	--	--	--	--
Phytmed_1180	-1.08694	0.0132229	-1.08996	0.00642138	-1.46618	2.22e-06	1271366	1272070	-	RAW34781.1	hypothetical protein PC110_g8898 [Phytophthora cactorum]	--	--	--	--	GO:0005515	protein binding	--	--	--	--	--	--	--	--	--	--	--
Phytmed_11802	-2.18497	1.51e-10	-0.368458	0.20984	-0.439665	0.0724225	770170	772521	-	ETI35488.1	hypothetical protein F443_18175 [Phytophthora parasitica P1569]	--	--	--	--	--	--	gnl|CDD|231470	KOG3534, KOG3534, KOG3534, p53 inducible protein PIR121 [General function prediction only].	--	--	--	--	--	--	--	--	--
Phytmed_11805	-2.1145	4.81e-13	-0.666091	0.00197718	-0.670291	0.000134145	774803	776571	+	XP_008912806.1	hypothetical protein PPTG_16974 [Phytophthora parasitica INRA-310]	--	--	--	--	GO:0005515	protein binding	gnl|CDD|228491	KOG0543, KOG0543, KOG0543, FKBP-type peptidyl-prolyl cis-trans isomerase [Posttranslational modification, protein turnover, chaperones].	--	--	--	--	--	--	--	--	--
Phytmed_1181	-1.08912	2.21e-06	-0.599831	0.00480244	-0.512752	0.00516342	1272525	1274055	+	RAW34788.1	hypothetical protein PC110_g8897 [Phytophthora cactorum]	--	--	--	--	GO:0005515	protein binding	gnl|CDD|232102	KOG4172, KOG4172, KOG4172, Predicted E3 ubiquitin ligase [Posttranslational modification, protein turnover, chaperones].	--	--	--	--	--	--	--	--	--
Phytmed_1182	-1.00415	2.94e-05	0.0332536	0.909739	-0.229214	0.228577	1275426	1275905	-	XP_009519362.1	hypothetical protein PHYSODRAFT_250287 [Phytophthora sojae]	--	--	--	--	GO:0005515	protein binding	gnl|CDD|232107	KOG4177, KOG4177, KOG4177, Ankyrin [Cell wall/membrane/envelope biogenesis].	--	--	--	--	--	--	--	--	--
Phytmed_11831	1.48396	5.1e-06	0.322221	0.430097	0.350129	0.342944	913909	915018	-	XP_009525214.1	hypothetical protein PHYSODRAFT_360256 [Phytophthora sojae]	EIF3M	translation initiation factor 3 subunit M	--		GO:0003743	translation initiation factor activity	gnl|CDD|230692	KOG2753, KOG2753, KOG2753, Uncharacterized conserved protein, contains PCI domain [General function prediction only].	--	--	--	--	--	--	--	--	--
Phytmed_11833	0	1	2.36127	0.375558	4.23964	0.0374888	921602	924544	+	OWZ16541.1	LOW QUALITY PROTEIN: Retrovirus-related Gag-pol Polyprotein [Phytophthora megakarya]	--	--	--	--	--	--	--	--	--	--	--	--	--	--	--	--	--
Phytmed_11835	4.58129	2.36e-14	3.67865	1.97e-09	3.82165	4.86e-11	928244	930145	-	ETK75746.1	hypothetical protein L915_17670 [Phytophthora parasitica]	--	--	--	--	--	--	--	--	--	--	--	--	--	secreted protein	--	--	Non-effector
Phytmed_11837	-4.2065	0.00147267	-3.7228	0.00161771	-2.75537	0.000834682	942358	942740	-	ETI35532.1	hypothetical protein F443_18137 [Phytophthora parasitica P1569]	DYNLRB, DNCL2	dynein light chain roadblock-type	--		GO:0005868	cytoplasmic dynein complex	gnl|CDD|232046	KOG4115, KOG4115, KOG4115, Dynein-associated protein Roadblock [Cell cycle control, cell division, chromosome partitioning, Cell motility].	--	--	--	--	--	--	--	--	--
Phytmed_1184	1.18514	0.000280336	-0.28437	0.499931	0.171537	0.639113	1277329	1278138	+	XP_009519364.1	hypothetical protein PHYSODRAFT_296275 [Phytophthora sojae]	--	--	--	--	--	--	gnl|CDD|231139	KOG3201, KOG3201, KOG3201, Uncharacterized conserved protein [Function unknown].	--	--	--	--	--	--	--	--	--
Phytmed_11849	4.76498	1.39e-05	3.83759	0.00086677	2.69686	0.0143774	977262	983399	+	RAW27098.1	hypothetical protein PC110_g16504 [Phytophthora cactorum]	--	--	--	--	GO:0003676	nucleic acid binding	--	--	--	--	--	--	--	--	--	--	--
Phytmed_11852	-0.519252	0.331639	0.0182776	0.978531	1.17527	0.000337006	991658	994309	+	XP_008908405.1	hypothetical protein PPTG_13761 [Phytophthora parasitica INRA-310]	--	--	--	--	GO:0005216	ion channel activity	--	--	--	--	--	--	--	--	--	--	--
Phytmed_11854	-1.56479	0.000333792	-0.616667	0.0741036	-0.0754362	0.805519	996345	1002476	-	XP_009529807.1	hypothetical protein PHYSODRAFT_262989 [Phytophthora sojae]	--	--	--	--	GO:0005515	protein binding	gnl|CDD|228457	KOG0509, KOG0509, KOG0509, Ankyrin repeat and DHHC-type Zn-finger domain containing proteins [General function prediction only].	--	--	--	--	--	--	--	--	--
Phytmed_11855	1.9649	0.376917	1.76529	0.478613	4.87781	0.00520269	1002512	1002868	-	--	--	--	--	--	--	--	--	--	--	--	--	--	--	--	secreted protein	SSP	--	Cytoplasmic effector
Phytmed_11868	0.760906	0.553689	-1.37377	0.387581	2.51779	0.0014303	1060098	1061275	+	ETO71475.1	hypothetical protein F444_12206 [Phytophthora parasitica P1976]	--	--	--	--	--	--	gnl|CDD|232495	KOG4567, KOG4567, KOG4567, GTPase-activating protein [General function prediction only].	--	--	--	--	--	--	--	--	--
Phytmed_11869	0.881996	0.37966	1.1929	0.175739	1.76077	0.00504987	1062239	1065670	-	ETO71477.1	hypothetical protein F444_12208 [Phytophthora parasitica P1976]	--	--	--	--	--	--	--	--	--	--	--	--	--	secreted protein	--	--	Cytoplasmic effector
Phytmed_11870	1.17551	0.00650996	-0.0939146	0.889605	-0.046238	0.921307	1066308	1066997	-	XP_009525099.1	hypothetical protein PHYSODRAFT_350911 [Phytophthora sojae]	--	--	--	--	--	--	gnl|CDD|230490	KOG2551, KOG2551, KOG2551, Phospholipase/carboxyhydrolase [Amino acid transport and metabolism].	--	--	--	--	--	--	--	--	--
Phytmed_11873	0.589896	0.0850335	0.833929	0.00770747	2.00269	2.49e-15	1081197	1082595	+	XP_008897842.1	hypothetical protein, variant 1 [Phytophthora parasitica INRA-310]	--	--	--	--	--	--	--	--	--	--	--	--	--	--	--	--	--
Phytmed_11883	0.155087	0.684248	1.14419	2.98e-05	0.128999	0.668684	1139780	1152431	-	POM76707.1	Pol protein [Phytophthora palmivora var. palmivora]	ABCA3	ATP-binding cassette, subfamily A (ABC1), member 3	--	ko02010 ABC transporters;	GO:0003676	nucleic acid binding	--	--	--	--	--	--	--	--	--	--	--
Phytmed_11884	-0.883843	0.00031891	-0.601575	0.0167057	-1.30568	3.61e-09	1157427	1157915	+	RAW24382.1	hypothetical protein PC110_g19190 [Phytophthora cactorum]	--	--	--	--	--	--	--	--	--	--	--	--	--	--	--	--	--
Phytmed_11885	1.08887	0.00423652	0.766638	0.0529264	-0.421174	0.26009	1160188	1163297	+	XP_009519862.1	phosphatidylinositol 3 and 4-kinase-like protein [Phytophthora sojae]	PI4KA	phosphatidylinositol 4-kinase A	EC:2.7.1.67	ko00562 Inositol phosphate metabolism;ko04011 MAPK signaling pathway - yeast;ko04070 Phosphatidylinositol signaling system;	GO:0016301	kinase activity	gnl|CDD|228849	KOG0903, KOG0903, KOG0903, Phosphatidylinositol 4-kinase, involved in intracellular trafficking and secretion [Signal transduction mechanisms, Intracellular trafficking, secretion, and vesicular transport].	--	--	--	--	--	--	--	--	--
Phytmed_119	-3.44596	2.66e-16	0.536604	0.289131	-1.28759	0.00298439	489687	490688	-	XP_009526030.1	hypothetical protein PHYSODRAFT_559773 [Phytophthora sojae]	ldhA	D-lactate dehydrogenase	EC:1.1.1.28	ko00620 Pyruvate metabolism;	GO:0016616	oxidoreductase activity, acting on the CH-OH group of donors, NAD or NADP as acceptor	gnl|CDD|228019	KOG0068, KOG0068, KOG0068, D-3-phosphoglycerate dehydrogenase, D-isomer-specific 2-hydroxy acid dehydrogenase superfamily [Amino acid transport and metabolism].	--	--	--	--	--	--	--	--	--
Phytmed_1190	1.16989	6.36e-11	1.13574	7.25e-11	0.0568988	0.790115	1301128	1301607	-	ETI50144.1	hypothetical protein F443_06233 [Phytophthora parasitica P1569]	--	--	--	--	--	--	--	--	--	--	--	--	--	--	--	--	--
Phytmed_11908	-1.36426	0.00132634	-1.94308	1e-06	1.2447	8.73e-08	1260565	1262391	+	RAW42504.1	hypothetical protein PC110_g1329 [Phytophthora cactorum]	--	--	--	--	--	--	--	--	--	--	--	--	--	--	--	--	--
Phytmed_1191	1.41579	0.0167696	2.21745	0.000110237	0.421517	0.51436	1302504	1303037	-	ETI50143.1	hypothetical protein F443_06232, partial [Phytophthora parasitica P1569]	--	--	--	--	--	--	--	--	--	--	--	--	--	--	--	--	--
Phytmed_11915	1.98365	2.93e-12	1.24048	2.37e-05	0.120499	0.710497	1309216	1309761	-	XP_009525062.1	hypothetical protein PHYSODRAFT_496570 [Phytophthora sojae]	--	--	--	--	GO:0005515	protein binding	gnl|CDD|228421	KOG0472, KOG0472, KOG0472, Leucine-rich repeat protein [Function unknown].	--	--	--	--	--	--	--	--	--
Phytmed_11916	-0.726261	0.0788529	-0.220336	0.598662	1.41768	2.1e-08	1310940	1312868	+	XP_008908331.1	hypothetical protein PPTG_13707 [Phytophthora parasitica INRA-310]	--	--	--	--	--	--	--	--	--	--	--	--	--	--	--	--	--
Phytmed_11918	1.1136	6.89e-06	0.878955	0.000280967	1.32959	2.97e-11	1315515	1316479	-	RAW42468.1	hypothetical protein PC110_g1345 [Phytophthora cactorum]	--	--	--	--	GO:0005515	protein binding	gnl|CDD|228491	KOG0543, KOG0543, KOG0543, FKBP-type peptidyl-prolyl cis-trans isomerase [Posttranslational modification, protein turnover, chaperones].	--	--	--	--	--	--	--	--	--
Phytmed_11922	1.30698	0.00589733	0.684633	0.196994	1.14865	0.00585202	1328469	1330229	-	RAW42499.1	hypothetical protein PC110_g1356 [Phytophthora cactorum]	--	--	--	--	--	--	--	--	--	--	--	--	--	--	--	--	--
Phytmed_11923	-1.90589	8.75e-07	-0.970281	0.0192848	-0.535382	0.20047	1331280	1331567	-	ETI42926.1	hypothetical protein F443_12041 [Phytophthora parasitica P1569]	--	--	--	--	--	--	--	--	--	--	--	--	--	--	--	--	--
Phytmed_1193	-2.71043	0.00114787	-1.26053	0.0227137	1.1976	0.00134735	1341796	1350248	+	RAW34518.1	hypothetical protein PC110_g9149 [Phytophthora cactorum]	--	--	--	--	GO:0005515	protein binding	gnl|CDD|228479	KOG0531, KOG0531, KOG0531, Protein phosphatase 1, regulatory subunit, and related proteins [Signal transduction mechanisms].	--	--	--	--	--	--	--	--	--
Phytmed_11930	2.04316	1.32e-11	1.46924	1.69e-06	-0.0978948	0.791443	1358998	1360224	-	RAW42493.1	hypothetical protein PC110_g1369 [Phytophthora cactorum]	--	--	--	--	GO:0016747	transferase activity, transferring acyl groups other than amino-acyl groups	gnl|CDD|228777	KOG0831, KOG0831, KOG0831, Acyl-CoA:diacylglycerol acyltransferase (DGAT) [Lipid transport and metabolism].	EAA58455.1	UDP-glucuronosyltransferase (EC 2.4.1.17); 2-hydroxyacylsphingosine 1-beta-galactosyltransferase (EC 2.4.1.45); N-acylsphingosine galactosyltransferase (EC 2.4.1.47); flavonol 3-O-glucosyltransferase (EC 2.4.1.91); indole-3-acetate beta-glucosyltransferase (EC 2.4.1.121); sterol glucosyltransferase (EC 2.4.1.173); ecdysteroid UDP-glucosyltransferase (EC 2.4.1.-); zeaxanthin glucosyltransferase (E…	Distantly related to family GT28; several members of this family are made of two subunits (for instance Alg13 and Alg14 in Saccharomyces); the complete enzyme has been reconstituted whenever possible, and appears with the two subunit names separated by a + sign and with the N-terminal subunit followed by the C-terminal one	--	--	--	--	--	--
Phytmed_11931	1.92152	1.34e-13	1.4245	5.31e-08	-0.770613	0.00370346	1360319	1361512	+	XP_009525019.1	hypothetical protein PHYSODRAFT_330127 [Phytophthora sojae]	MOGAT2, MGAT2	2-acylglycerol O-acyltransferase 2	EC:2.3.1.22	ko00561 Glycerolipid metabolism;ko04975 Fat digestion and absorption;	GO:0016747	transferase activity, transferring acyl groups other than amino-acyl groups	gnl|CDD|228777	KOG0831, KOG0831, KOG0831, Acyl-CoA:diacylglycerol acyltransferase (DGAT) [Lipid transport and metabolism].	--	--	--	--	--	--	--	--	--
Phytmed_11933	2.1055	8.64e-07	0.571668	0.271739	0.528852	0.264135	1364898	1369135	-	ETP40772.1	hypothetical protein F442_11942 [Phytophthora parasitica P10297]	NSA1, WDR74	ribosome biogenesis protein NSA1	--		GO:0005515	protein binding	gnl|CDD|231812	KOG3881, KOG3881, KOG3881, Uncharacterized conserved protein [Function unknown].	--	--	--	--	--	--	--	--	--
Phytmed_11939	0.815683	0.00412414	0.248021	0.478613	1.20878	1.08e-05	1442480	1443709	+	POM67213.1	Cystathionine gamma-lyase [Phytophthora palmivora var. palmivora]	CTH	cystathionine gamma-lyase	EC:4.4.1.1	ko00260 Glycine, serine and threonine metabolism;ko00270 Cysteine and methionine metabolism;ko00450 Selenocompound metabolism;ko01230 Biosynthesis of amino acids;	GO:0003824	catalytic activity	gnl|CDD|228004	KOG0053, KOG0053, KOG0053, Cystathionine beta-lyases/cystathionine gamma-synthases [Amino acid transport and metabolism].	--	--	--	--	--	--	--	--	--
Phytmed_11940	-3.41795	0.000926474	-2.34101	0.000841765	-0.62536	0.174733	1443814	1444689	-	XP_009525001.1	hypothetical protein PHYSODRAFT_330115 [Phytophthora sojae]	--	--	--	--	GO:0005515	protein binding	gnl|CDD|229491	KOG1550, KOG1550, KOG1550, Extracellular protein SEL-1 and related proteins [Cell wall/membrane/envelope biogenesis, Posttranslational modification, protein turnover, chaperones, Signal transduction mechanisms].	AIB11281.1	lysozyme type G (EC 3.2.1.17); peptidoglycan lyase (EC 4.2.2.-) also known in the literature as peptidoglycan lytic transglycosylase	Corresponds to family 1 of the peptidoglycan lytic transglycosylases described by N.T. Blackburn and A.J. Clarke (2001) J. Mol. Evol. 52, 78-84; Note that 'peptidoglycan lytic transglycosylases' cleave peptidoglycan without intervention of a water molecule.	--	--	--	--	--	--
Phytmed_11947	-1.59343	4.61e-16	-0.99909	1.64e-07	-1.47589	1.4e-16	1462122	1464089	-	OWZ22620.1	hypothetical protein PHMEG_0002632 [Phytophthora megakarya]	--	--	--	--	GO:0005515	protein binding	gnl|CDD|232107	KOG4177, KOG4177, KOG4177, Ankyrin [Cell wall/membrane/envelope biogenesis].	--	--	--	--	--	--	--	--	--
Phytmed_11948	-2.73442	5.56e-21	-1.39871	3.05e-11	-1.5363	4.05e-18	1466635	1469110	+	XP_009524970.1	hypothetical protein PHYSODRAFT_256277 [Phytophthora sojae]	--	--	--	--	GO:0003777	microtubule motor activity	gnl|CDD|232209	KOG4280, KOG4280, KOG4280, Kinesin-like protein [Cytoskeleton].	AMS24251.1	Created from reading Schallus et al (2008) Mol Biol Cell. 19:3404-3414 [PMID: 18524852] and finding related domains attached to various glycosidases.	nan	--	--	--	--	--	--
Phytmed_11949	-2.98483	5.25e-14	-2.01196	3.54e-14	-0.0703461	0.763516	1470146	1474022	-	PCH42256.1	hypothetical protein WOLCODRAFT_152288 [Wolfiporia cocos MD-104 SS10]	--	--	--	--	--	--	--	--	--	--	--	--	--	--	--	--	--
Phytmed_11963	-1.09023	0.00174186	-0.487694	0.174844	-0.538088	0.0862098	22348	24783	-	XP_009537404.1	hypothetical protein PHYSODRAFT_530809 [Phytophthora sojae]	--	--	--	--	--	--	gnl|CDD|232040	KOG4109, KOG4109, KOG4109, Histone H3 (Lys4) methyltransferase complex, subunit CPS25/DPY-30 [Transcription].	--	--	--	--	--	--	--	--	--
Phytmed_11975	-1.91609	0.00259979	-2.52742	2.74e-05	-1.98011	6.19e-08	61300	62061	-	ETO79294.1	hypothetical protein F444_05983, partial [Phytophthora parasitica P1976]	--	--	--	--	--	--	--	--	--	--	--	--	--	secreted protein	SSP	--	Non-effector
Phytmed_11980	2.67683	0.0133585	-1.40083	0.414443	0.0255158	0.985478	94217	95146	-	ETL90968.1	hypothetical protein L917_10441, partial [Phytophthora parasitica]	--	--	--	--	--	--	--	--	--	--	--	--	--	--	--	--	--
Phytmed_11997	1.3646	2.19e-05	0.034732	0.947754	-0.306933	0.403974	166621	167886	-	OWZ20886.1	putative cleavage-induced protein [Phytophthora megakarya]	--	--	--	--	GO:0005515	protein binding	--	--	CCA15748.1	beta-1,3-glucanosyltransglycosylase (EC 2.4.1.-)	nan	--	--	--	--	--	--
Phytmed_11998	3.12893	1.81e-07	1.22117	0.105622	0.467899	0.488498	168356	181759	+	RAW25051.1	hypothetical protein PC110_g18531 [Phytophthora cactorum]	--	--	--	--	GO:0003824	catalytic activity	gnl|CDD|231934	KOG4003, KOG4003, KOG4003, Pyrazinamidase/nicotinamidase PNC1 [Defense mechanisms].	--	--	--	--	--	--	--	--	--
Phytmed_12001	-1.19435	2.2e-05	0.0300857	0.945518	-0.434431	0.13624	192451	200190	-	RAW25053.1	hypothetical protein PC110_g18528 [Phytophthora cactorum]	--	--	--	--	GO:0005515	protein binding	gnl|CDD|231621	KOG3689, KOG3689, KOG3689, Cyclic nucleotide phosphodiesterase [Signal transduction mechanisms].	--	--	--	--	--	--	--	--	--
Phytmed_12002	-0.141693	0.646089	0.0678046	0.855136	-1.69237	3.73e-12	201546	202436	-	RAW41997.1	hypothetical protein PC110_g1851 [Phytophthora cactorum]	--	--	--	--	--	--	--	--	--	--	--	--	--	--	--	--	--
Phytmed_12004	-1.03458	0.324268	1.77246	0.0307221	1.01297	0.210296	204985	206028	+	XP_002901133.1	conserved hypothetical protein [Phytophthora infestans T30-4]	--	--	--	--	GO:0051087	chaperone binding	--	--	--	--	--	--	--	--	--	--	--
Phytmed_12005	-4.02827	0.00132438	-3.71489	0.00174935	-0.134703	0.858733	206708	207676	-	RAW41975.1	hypothetical protein PC110_g1860 [Phytophthora cactorum]	--	--	--	--	GO:0003824	catalytic activity	--	--	--	--	--	--	--	secreted protein	SSP	--	Non-effector
Phytmed_12006	-2.2282	0.00576455	-1.93692	0.00155379	7.4578	1.15e-197	207904	209849	-	RAW41988.1	hypothetical protein PC110_g1858 [Phytophthora cactorum]	K07119	uncharacterized protein	--		GO:0016491	oxidoreductase activity	gnl|CDD|229138	KOG1196, KOG1196, KOG1196, Predicted NAD-dependent oxidoreductase [General function prediction only].	--	--	--	--	--	--	--	--	--
Phytmed_12008	-2.60913	8.04e-18	-1.98192	2.31e-14	0.0562896	0.849178	213511	221193	+	RAW41993.1	hypothetical protein PC110_g1855 [Phytophthora cactorum]	--	--	--	--	--	--	--	--	--	--	--	--	--	--	--	--	--
Phytmed_1201	1.0184	7.12e-07	0.335988	0.152627	-0.117387	0.5969	1413166	1413651	+	POM70686.1	Signal peptidase I [Phytophthora palmivora var. palmivora]	IMP2	mitochondrial inner membrane protease subunit 2	EC:3.4.21.-	ko03060 Protein export;	GO:0006508	proteolysis	gnl|CDD|229509	KOG1568, KOG1568, KOG1568, Mitochondrial inner membrane protease, subunit IMP2 [Posttranslational modification, protein turnover, chaperones, Intracellular trafficking, secretion, and vesicular transport].	NP_173761.2	polygalacturonase (EC 3.2.1.15); exo-polygalacturonase (EC 3.2.1.67); exo-polygalacturonosidase (EC 3.2.1.82); rhamnogalacturonase (EC 3.2.1.-); endo-xylogalacturonan hydrolase (EC 3.2.1.-); rhamnogalacturonan alpha-L-rhamnopyranohydrolase (EC 3.2.1.40)	nan	--	--	--	--	--	--
Phytmed_1203	0.0454236	0.935867	-1.14532	0.0114739	-0.2404	0.557743	1417515	1422144	-	XP_009519337.1	hypothetical protein PHYSODRAFT_250329 [Phytophthora sojae]	--	--	--	--	GO:0005509	calcium ion binding	gnl|CDD|227978	KOG0027, KOG0027, KOG0027, Calmodulin and related proteins (EF-Hand superfamily) [Signal transduction mechanisms].	--	--	--	--	--	--	--	--	--
Phytmed_12030	-1.62462	0.16047	-0.523076	0.600959	2.97476	1.71e-08	319340	321515	+	XP_009537536.1	hypothetical protein PHYSODRAFT_529573 [Phytophthora sojae]	--	--	--	--	--	--	--	--	CCA16055.1	xyloglucan:xyloglucosyltransferase (EC 2.4.1.207); keratan-sulfate endo-1,4-beta-galactosidase (EC 3.2.1.103); endo-1,3-beta-glucanase (EC 3.2.1.39); endo-1,3(4)-beta-glucanase (EC 3.2.1.6); licheninase (EC 3.2.1.73); beta-agarase (EC 3.2.1.81); kappa;-carrageenase (EC 3.2.1.83); xyloglucanase (EC 3.2.1.151)	nan	--	--	--	--	--	--
Phytmed_12032	1.53231	7.47e-05	0.985814	0.0149251	0.610242	0.0904379	323742	324128	+	XP_009537541.1	hypothetical protein PHYSODRAFT_288983 [Phytophthora sojae]	--	--	--	--	--	--	gnl|CDD|231733	KOG3801, KOG3801, KOG3801, Uncharacterized conserved protein BCN92 [RNA processing and modification].	--	--	--	--	--	--	--	--	--
Phytmed_12033	-0.598678	0.101026	-0.651184	0.054642	1.64149	1.9e-12	324292	327273	-	KUF87522.1	hypothetical protein AM587_10003587 [Phytophthora nicotianae]	--	--	--	--	--	--	--	--	--	--	--	--	--	--	--	--	--
Phytmed_12039	0.130321	0.43809	-0.450064	0.00469784	-1.46436	7.2e-25	354514	355601	-	RAW24638.1	hypothetical protein PC110_g18933 [Phytophthora cactorum]	--	--	--	--	GO:0008270	zinc ion binding	gnl|CDD|229139	KOG1197, KOG1197, KOG1197, Predicted quinone oxidoreductase [Energy production and conversion, General function prediction only].	--	--	--	--	--	--	--	--	--
Phytmed_12045	-0.510489	0.518166	0.722275	0.219796	3.27462	2.83e-16	390885	392576	+	XP_009537563.1	hypothetical protein PHYSODRAFT_530006, partial [Phytophthora sojae]	--	--	--	--	--	--	--	--	--	--	--	--	--	--	--	--	--
Phytmed_1205	0.158133	0.893527	0.106243	0.931893	3.77475	3.93e-13	1427595	1429634	+	POM74311.1	Endo-1,3(4)-beta-glucanase [Phytophthora palmivora var. palmivora]	E3.2.1.6	endo-1,3(4)-beta-glucanase	EC:3.2.1.6		--	--	gnl|CDD|230193	KOG2254, KOG2254, KOG2254, Predicted endo-1,3-beta-glucanase [Carbohydrate transport and metabolism].	CCA25009.1	endo-beta-1,3-glucanase (EC 3.2.1.39)	nan	--	--	--	--	--	--
Phytmed_12051	1.28628	0.167386	0.733074	0.497937	-2.55506	0.00476716	432958	434576	-	ETI48861.1	hypothetical protein F443_07165 [Phytophthora parasitica P1569]	--	--	--	--	--	--	--	--	--	--	--	--	--	--	--	--	--
Phytmed_12052	2.79657	1.85e-27	1.13189	4.19e-05	-0.24884	0.416926	435644	436648	+	XP_009537556.1	hypothetical protein PHYSODRAFT_529864 [Phytophthora sojae]	K07119	uncharacterized protein	--		GO:0016491	oxidoreductase activity	gnl|CDD|229139	KOG1197, KOG1197, KOG1197, Predicted quinone oxidoreductase [Energy production and conversion, General function prediction only].	--	--	--	--	--	--	--	--	--
Phytmed_12060	1.35546	0.0363737	-0.0324362	0.976684	-0.18348	0.791386	469101	469756	+	--	--	--	--	--	--	--	--	--	--	--	--	--	--	--	secreted protein	SSP	--	Cytoplasmic/apoplastic effector
Phytmed_12062	6.37897	7.71e-14	5.78943	1.89e-11	6.07075	3.17e-13	471179	472024	+	RAW28343.1	hypothetical protein PC110_g15282 [Phytophthora cactorum]	--	--	--	--	--	--	--	--	--	--	--	--	--	--	--	--	--
Phytmed_12064	6.50198	4.5e-06	4.99148	0.00115345	6.75967	4.42e-07	475546	476391	-	RAW28343.1	hypothetical protein PC110_g15282 [Phytophthora cactorum]	--	--	--	--	--	--	--	--	--	--	--	--	--	--	--	--	--
Phytmed_12073	-0.511469	0.392284	0.835283	0.0644121	1.48093	3.79e-05	513620	519381	-	XP_024582947.1	hypothetical protein F443_20384 [Plasmopara halstedii]	--	--	--	--	--	--	--	--	--	--	--	--	--	secreted protein	--	--	Cytoplasmic effector
Phytmed_12074	6.99608	2.18e-08	5.69142	1.33e-05	6.65563	4.74e-08	519870	520715	-	RAW28343.1	hypothetical protein PC110_g15282 [Phytophthora cactorum]	--	--	--	--	--	--	--	--	--	--	--	--	--	--	--	--	--
Phytmed_12075	6.34451	4.77e-16	5.39189	1.22e-11	6.73435	1.02e-18	522332	523177	+	RAW28343.1	hypothetical protein PC110_g15282 [Phytophthora cactorum]	--	--	--	--	--	--	--	--	--	--	--	--	--	--	--	--	--
Phytmed_12076	-1.90086	0.00755659	-1.34702	0.0168415	-0.0968974	0.837442	524019	525543	+	PCD27262.1	hypothetical protein FGRA07_02401 [Fusarium graminearum]	--	--	--	--	--	--	--	--	--	--	--	--	--	secreted protein	SSP	--	Apoplastic effector
Phytmed_12078	0.636726	0.000970518	-0.328028	0.134	-1.28157	3.94e-12	529227	534840	+	XP_009537600.1	hypothetical protein PHYSODRAFT_550665 [Phytophthora sojae]	GSR, gor	glutathione reductase (NADPH)	EC:1.8.1.7	ko00480 Glutathione metabolism;ko04918 Thyroid hormone synthesis;	GO:0004362	glutathione-disulfide reductase activity	gnl|CDD|228354	KOG0405, KOG0405, KOG0405, Pyridine nucleotide-disulphide oxidoreductase [Secondary metabolites biosynthesis, transport and catabolism].	--	--	--	--	--	--	--	--	--
Phytmed_12082	-0.218877	0.450301	-0.889417	0.000684115	1.60622	5.49e-19	561015	563075	-	RAW28340.1	hypothetical protein PC110_g15278 [Phytophthora cactorum]	--	--	--	--	--	--	--	--	--	--	--	--	--	--	--	--	--
Phytmed_12084	0.580005	0.472848	0.606111	0.450784	-2.10564	0.00188729	567347	568530	+	OWY96855.1	hypothetical protein PHMEG_00032769 [Phytophthora megakarya]	--	--	--	--	--	--	--	--	--	--	--	--	--	--	--	--	--
Phytmed_12102	-3.30395	0.0041142	-1.61827	0.0259377	-1.04032	0.0240429	646549	647472	-	OWZ05623.1	hypothetical protein PHMEG_00022251 [Phytophthora megakarya]	--	--	--	--	--	--	gnl|CDD|231703	KOG3771, KOG3771, KOG3771, Amphiphysin [Intracellular trafficking, secretion, and vesicular transport].	--	--	--	--	--	secreted protein	--	--	Non-effector
Phytmed_12103	-4.10918	2.33e-05	-2.89231	1.9e-05	-2.07005	4.19e-05	648637	650715	+	XP_009537625.1	hypothetical protein PHYSODRAFT_565762 [Phytophthora sojae]	--	--	--	--	--	--	--	--	--	--	--	--	--	--	--	--	--
Phytmed_12106	-0.852336	0.0937721	-1.28147	0.00825631	-1.02697	0.00729347	658396	659367	-	RAW35435.1	hypothetical protein PC110_g8245 [Phytophthora cactorum]	--	--	--	--	GO:0003677	DNA binding	--	--	--	--	--	--	--	--	--	--	--
Phytmed_12108	-1.9176	0.135332	2.43259	0.000140853	4.65867	5.66e-17	660857	661462	-	OWZ10445.1	hypothetical protein PHMEG_00016704 [Phytophthora megakarya]	--	--	--	--	--	--	--	--	--	--	--	--	--	--	--	--	--
Phytmed_12109	2.24385	3.38e-15	1.22841	4.37e-05	1.07858	0.000212303	661877	667380	+	POM58326.1	Hypothetical protein PHPALM_37041 [Phytophthora palmivora var. palmivora]	ASPM, ASP	abnormal spindle-like microcephaly-associated protein	--		GO:0005515	protein binding	--	--	--	--	--	--	--	secreted protein	--	--	Non-effector
Phytmed_12114	-0.857706	0.00469798	-1.77348	2.43e-09	-0.17358	0.528451	678380	679298	-	RAW35438.1	hypothetical protein PC110_g8240 [Phytophthora cactorum]	--	--	--	--	--	--	--	--	--	--	--	--	--	--	--	--	--
Phytmed_12115	3.93156	1.02e-24	2.60407	5.46e-11	1.85718	1.3e-06	680335	681204	-	ETP46445.1	hypothetical protein F442_07310 [Phytophthora parasitica P10297]	--	--	--	--	--	--	--	--	--	--	--	--	--	--	--	--	--
Phytmed_12116	5.01778	8.98e-09	3.89849	2.21e-05	3.35665	8.55e-05	684990	685859	+	ETP46445.1	hypothetical protein F442_07310 [Phytophthora parasitica P10297]	--	--	--	--	--	--	--	--	--	--	--	--	--	--	--	--	--
Phytmed_12117	-1.71483	0.286591	-3.44116	0.0382442	-2.03757	0.0948997	686321	686683	+	RAW35453.1	hypothetical protein PC110_g8237 [Phytophthora cactorum]	--	--	--	--	--	--	--	--	--	--	--	--	--	--	--	--	--
Phytmed_12119	-1.34549	0.00504766	-0.767603	0.0594982	-0.199723	0.560017	692215	693326	+	RAW21880.1	hypothetical protein PC110_g21678 [Phytophthora cactorum]	--	--	--	--	--	--	--	--	--	--	--	--	--	--	--	--	--
Phytmed_12127	-5.20699	3.82e-06	-1.80871	0.000191107	0.265614	0.422679	723481	724320	+	OWY97460.1	hypothetical protein PHMEG_00031997 [Phytophthora megakarya]	--	--	--	--	GO:0016491	oxidoreductase activity	--	--	--	--	--	--	--	--	--	--	--
Phytmed_1214	-0.337545	0.842422	-1.32043	0.434342	4.18173	1.1e-07	1475365	1478470	-	ETK89968.1	hypothetical protein L915_06169 [Phytophthora parasitica]	--	--	--	--	--	--	--	--	--	--	--	--	--	--	--	--	--
Phytmed_12143	-2.53246	3.94e-18	-1.7785	5.1e-13	-1.33569	8.58e-10	786159	791964	+	POM75846.1	Hypothetical protein PHPALM_6994, partial [Phytophthora palmivora var. palmivora]	--	--	--	--	--	--	--	--	--	--	--	--	--	--	--	--	--
Phytmed_12147	-1.8447	0.225637	-3.51911	0.024656	-1.4759	0.176009	811322	811969	-	ETO79294.1	hypothetical protein F444_05983, partial [Phytophthora parasitica P1976]	--	--	--	--	--	--	--	--	--	--	--	--	--	--	--	--	--
Phytmed_12149	-4.38874	2.18e-05	-3.76213	6.95e-06	-1.46803	0.0249869	820175	825080	+	XP_009525719.1	hypothetical protein PHYSODRAFT_330723 [Phytophthora sojae]	KIF6_9	kinesin family member 6/9	--		GO:0003777	microtubule motor activity	gnl|CDD|232209	KOG4280, KOG4280, KOG4280, Kinesin-like protein [Cytoskeleton].	AMS24251.1	Created from reading Schallus et al (2008) Mol Biol Cell. 19:3404-3414 [PMID: 18524852] and finding related domains attached to various glycosidases.	nan	--	--	--	--	--	--
Phytmed_1215	0	1	0	1	5.12881	0.0061468	1478935	1479612	+	XP_009519308.1	hypothetical protein PHYSODRAFT_256609 [Phytophthora sojae]	--	--	--	--	GO:0016020	membrane	gnl|CDD|228757	KOG0811, KOG0811, KOG0811, SNARE protein PEP12/VAM3/Syntaxin 7/Syntaxin 17 [Intracellular trafficking, secretion, and vesicular transport].	--	--	--	--	--	--	--	--	--
Phytmed_12152	-0.0399027	0.905951	-1.01006	0.000135976	-0.116561	0.695221	830473	831546	+	XP_009537735.1	hypothetical protein PHYSODRAFT_289025 [Phytophthora sojae]	glnA, GLUL	glutamine synthetase	EC:6.3.1.2	ko00220 Arginine biosynthesis;ko00250 Alanine, aspartate and glutamate metabolism;ko00630 Glyoxylate and dicarboxylate metabolism;ko00910 Nitrogen metabolism;ko01230 Biosynthesis of amino acids;ko02020 Two-component system;ko04724 Glutamatergic synapse;ko04727 GABAergic synapse;	GO:0003824	catalytic activity	gnl|CDD|228630	KOG0683, KOG0683, KOG0683, Glutamine synthetase [Amino acid transport and metabolism].	--	--	--	--	--	--	--	--	--
Phytmed_12154	-1.98248	0.0114023	-0.41336	0.520152	-0.189243	0.71258	832494	834186	+	RAW26609.1	hypothetical protein PC110_g16981 [Phytophthora cactorum]	--	--	--	--	--	--	--	--	--	--	--	--	--	--	--	--	--
Phytmed_12155	-1.22301	1.64e-10	-0.619343	0.00254347	-0.284886	0.180953	834282	845167	-	XP_009537732.1	hypothetical protein PHYSODRAFT_341128 [Phytophthora sojae]	--	--	--	--	GO:0005509	calcium ion binding	gnl|CDD|229748	KOG1809, KOG1809, KOG1809, Vacuolar protein sorting-associated protein [Intracellular trafficking, secretion, and vesicular transport].	--	--	--	--	--	--	--	--	--
Phytmed_12156	1.09033	1.85e-06	0.898344	6.05e-05	-0.00585902	0.983894	845347	845916	+	RAW26618.1	hypothetical protein PC110_g16978 [Phytophthora cactorum]	--	--	--	--	GO:0006281	DNA repair	--	--	--	--	--	--	--	--	--	--	--
Phytmed_12159	0.21512	0.924505	-0.767763	0.741237	2.90089	0.0326451	852948	854693	+	XP_009537742.1	hypothetical protein PHYSODRAFT_249988 [Phytophthora sojae]	--	--	--	--	--	--	--	--	--	--	--	--	--	--	--	--	--
Phytmed_12161	0.99326	0.393988	3.64003	2.63e-05	-0.0247936	0.983919	859171	860430	-	XP_009537725.1	hypothetical protein PHYSODRAFT_530509 [Phytophthora sojae]	galK	galactokinase	EC:2.7.1.6	ko00052 Galactose metabolism;ko00520 Amino sugar and nucleotide sugar metabolism;	GO:0004335	galactokinase activity	gnl|CDD|228578	KOG0631, KOG0631, KOG0631, Galactokinase [Carbohydrate transport and metabolism].	--	--	--	--	--	--	--	--	--
Phytmed_12177	-1.14414	1.75e-06	-0.0848513	0.769567	0.109094	0.642889	916107	923603	-	XP_009537711.1	hypothetical protein PHYSODRAFT_565817 [Phytophthora sojae]	ATG13	autophagy-related protein 13	--	ko04138 Autophagy - yeast;ko04140 Autophagy - animal;ko04211 Longevity regulating pathway;	GO:0005515	protein binding	gnl|CDD|232501	KOG4573, KOG4573, KOG4573, Phosphoprotein involved in cytoplasm to vacuole targeting and autophagy [Intracellular trafficking, secretion, and vesicular transport].	--	--	--	--	--	--	--	--	--
Phytmed_12179	0.675011	0.125258	1.12417	0.00911774	0.438025	0.328719	926789	931642	-	KUF75711.1	hypothetical protein AM587_10005429 [Phytophthora nicotianae]	galK	galactokinase	EC:2.7.1.6	ko00052 Galactose metabolism;ko00520 Amino sugar and nucleotide sugar metabolism;	GO:0005515	protein binding	gnl|CDD|231616	KOG3684, KOG3684, KOG3684, Ca2+-activated K+ channel proteins (intermediate/small conductance classes) [Inorganic ion transport and metabolism].	--	--	--	--	--	--	--	--	--
Phytmed_12180	1.72915	0.000159511	3.38221	1.95e-14	-1.00215	0.0359675	931794	933053	+	XP_009537725.1	hypothetical protein PHYSODRAFT_530509 [Phytophthora sojae]	galK	galactokinase	EC:2.7.1.6	ko00052 Galactose metabolism;ko00520 Amino sugar and nucleotide sugar metabolism;	GO:0004335	galactokinase activity	gnl|CDD|228578	KOG0631, KOG0631, KOG0631, Galactokinase [Carbohydrate transport and metabolism].	--	--	--	--	--	--	--	--	--
Phytmed_12182	-1.8446	0.224618	-3.51915	0.0243141	-1.71838	0.113044	937925	939259	-	XP_002899296.1	carbohydrate esterase, putative [Phytophthora infestans T30-4]	--	--	--	--	GO:0016787	hydrolase activity	gnl|CDD|229456	KOG1515, KOG1515, KOG1515, Arylacetamide deacetylase [Defense mechanisms].	--	--	--	--	--	--	--	--	--
Phytmed_12188	-3.15431	2.13e-10	-0.469684	0.378162	-2.61521	6.88e-10	973019	975483	+	ETI48668.1	hypothetical protein F443_07326 [Phytophthora parasitica P1569]	--	--	--	--	GO:0016787	hydrolase activity	gnl|CDD|229456	KOG1515, KOG1515, KOG1515, Arylacetamide deacetylase [Defense mechanisms].	--	--	--	--	--	--	--	--	--
Phytmed_12203	-0.729354	0.304623	0.789605	0.124892	1.75086	5.18e-06	1055456	1060532	+	XP_002897069.1	Crinkler (CRN) family protein [Phytophthora infestans T30-4]	--	--	--	--	--	--	--	--	--	--	--	--	--	--	--	--	--
Phytmed_12204	3.66171	5.55e-14	1.89989	0.000375495	-0.926014	0.0991508	1074172	1074957	-	OWZ18601.1	15-hydroxyprostaglandin dehydrogenase [NAD+] [Phytophthora megakarya]	--	--	--	--	GO:0016491	oxidoreductase activity	gnl|CDD|228672	KOG0725, KOG0725, KOG0725, Reductases with broad range of substrate specificities [General function prediction only].	--	--	--	--	--	--	--	--	--
Phytmed_12205	2.64888	0.20674	0.982021	0.714476	4.15507	0.0152339	1076159	1076524	+	ETK88577.1	hypothetical protein L915_07187 [Phytophthora parasitica]	--	--	--	--	--	--	--	--	--	--	--	--	--	--	--	--	--
Phytmed_12209	-1.58882	1.42e-13	-1.48004	1.82e-12	-0.562169	0.00868293	1085166	1086539	+	RAW24573.1	Enolase [Phytophthora cactorum]	ENO, eno	enolase	EC:4.2.1.11	ko00010 Glycolysis / Gluconeogenesis;ko00680 Methane metabolism;ko01200 Carbon metabolism;ko01230 Biosynthesis of amino acids;ko03018 RNA degradation;ko04066 HIF-1 signaling pathway;	GO:0000015	phosphopyruvate hydratase complex	gnl|CDD|230609	KOG2670, KOG2670, KOG2670, Enolase [Carbohydrate transport and metabolism].	--	--	--	--	--	--	--	--	--
Phytmed_12215	-1.23404	0.0357707	0.643445	0.0910831	1.48457	5.73e-08	1109763	1114297	+	AAY43410.1	CRN-like CRN16 [Phytophthora infestans]	--	--	--	--	--	--	--	--	--	--	--	--	--	--	--	--	--
Phytmed_12219	-4.52235	1.72e-22	-2.30245	1.03e-10	-0.692985	0.053899	1141653	1143260	-	RAW33710.1	hypothetical protein PC110_g9980 [Phytophthora cactorum]	SLC36A, PAT	solute carrier family 36 (proton-coupled amino acid transporter)	--	ko04138 Autophagy - yeast;	--	--	gnl|CDD|229245	KOG1303, KOG1303, KOG1303, Amino acid transporters [Amino acid transport and metabolism].	--	--	--	--	--	--	--	--	--
Phytmed_12220	-0.602489	0.324268	0.819296	0.158075	2.24536	3.96e-06	1144459	1144803	+	XP_008903937.1	hypothetical protein PPTG_09900 [Phytophthora parasitica INRA-310]	--	--	--	--	--	--	--	--	--	--	--	--	--	--	--	--	--
Phytmed_12221	2.12459	1.17e-07	0.697098	0.147341	0.535298	0.202637	1145629	1146526	-	RAW33694.1	hypothetical protein PC110_g9977 [Phytophthora cactorum]	--	--	--	--	--	--	--	--	--	--	--	--	--	--	--	--	--
Phytmed_12227	-1.8522	0.0300845	0.797379	0.097332	0.378322	0.366797	1164412	1172543	+	XP_009534495.1	hypothetical protein PHYSODRAFT_523403 [Phytophthora sojae]	--	--	--	--	--	--	--	--	--	--	--	--	--	--	--	--	--
Phytmed_1223	0.212189	0.375043	-0.525474	0.0259385	-1.09711	2.44e-07	1499990	1502859	-	XP_008891718.1	hypothetical protein PPTG_02398 [Phytophthora parasitica INRA-310]	EEF1G	elongation factor 1-gamma	--	ko05134 Legionellosis;	GO:0003746	translation elongation factor activity	gnl|CDD|229568	KOG1627, KOG1627, KOG1627, Translation elongation factor EF-1 gamma [Translation, ribosomal structure and biogenesis].	--	--	--	--	--	--	--	--	--
Phytmed_12237	-0.293789	0.38931	-1.79925	8.63e-09	-0.603129	0.0531244	1227794	1232276	-	XP_009539971.1	hypothetical protein PHYSODRAFT_536054 [Phytophthora sojae]	--	--	--	--	GO:0005515	protein binding	gnl|CDD|231704	KOG3772, KOG3772, KOG3772, M-phase inducer phosphatase [Cell cycle control, cell division, chromosome partitioning].	--	--	--	--	--	--	--	--	--
Phytmed_12240	-2.30391	2.27e-08	-2.13736	2.46e-09	-0.959231	0.00122804	1238612	1239443	-	RAW33696.1	hypothetical protein PC110_g9971 [Phytophthora cactorum]	--	--	--	--	--	--	--	--	--	--	--	--	--	--	--	--	--
Phytmed_12242	2.27108	5.62e-15	0.127149	0.76745	-2.99863	7.51e-23	1241406	1242722	+	RAW33719.1	hypothetical protein PC110_g9968 [Phytophthora cactorum]	--	--	--	--	GO:0016787	hydrolase activity	gnl|CDD|229456	KOG1515, KOG1515, KOG1515, Arylacetamide deacetylase [Defense mechanisms].	--	--	--	--	--	--	--	--	--
Phytmed_12243	-5.25279	1.09e-22	-5.41408	3.18e-34	-2.62323	5.38e-29	1242850	1244154	-	RAW33712.1	hypothetical protein PC110_g9967 [Phytophthora cactorum]	--	--	--	--	GO:0016787	hydrolase activity	gnl|CDD|229456	KOG1515, KOG1515, KOG1515, Arylacetamide deacetylase [Defense mechanisms].	--	--	--	--	--	--	--	--	--
Phytmed_12244	1.03203	0.00932072	-0.292722	0.562107	0.595299	0.145926	1244449	1245467	-	POM65948.1	Nucleolus protein [Phytophthora palmivora var. palmivora]	--	--	--	--	--	--	gnl|CDD|231038	KOG3100, KOG3100, KOG3100, Uncharacterized conserved protein [Function unknown].	--	--	--	--	--	--	--	--	--
Phytmed_12246	-1.54892	1.2e-10	-0.817412	0.000393829	-0.599716	0.00581596	1247351	1252118	+	RAW33715.1	hypothetical protein PC110_g9962 [Phytophthora cactorum]	--	--	--	--	GO:0042073	intraciliary transport	gnl|CDD|230544	KOG2605, KOG2605, KOG2605, OTU (ovarian tumor)-like cysteine protease [Signal transduction mechanisms, Posttranslational modification, protein turnover, chaperones].	--	--	--	--	--	--	--	--	--
Phytmed_12247	1.01783	2.76e-06	0.830341	5.88e-05	0.334604	0.0740957	1252307	1252721	-	XP_008903953.1	hypothetical protein PPTG_09915 [Phytophthora parasitica INRA-310]	--	--	--	--	--	--	--	--	--	--	--	--	--	--	--	--	--
Phytmed_12248	-5.12111	2.54e-05	-1.69338	0.0176298	-1.9045	0.000773493	1252831	1254374	+	XP_009537790.1	hypothetical protein PHYSODRAFT_405736, partial [Phytophthora sojae]	--	--	--	--	--	--	--	--	--	--	--	--	--	--	--	--	--
Phytmed_12254	0.220854	0.918317	-0.0895344	0.972552	3.42626	0.00564105	1271772	1277536	-	KUF89905.1	hypothetical protein AM588_10003934 [Phytophthora nicotianae]	--	--	--	--	--	--	--	--	--	--	--	--	--	--	--	--	--
Phytmed_12257	1.90122	1.93e-18	1.20001	7.21e-08	-1.20294	3.45e-08	1293083	1294942	-	RAW33703.1	hypothetical protein PC110_g9952 [Phytophthora cactorum]	INV, sacA	beta-fructofuranosidase	EC:3.2.1.26	ko00052 Galactose metabolism;ko00500 Starch and sucrose metabolism;	GO:0004553	hydrolase activity, hydrolyzing O-glycosyl compounds	gnl|CDD|228177	KOG0228, KOG0228, KOG0228, Beta-fructofuranosidase (invertase) [Carbohydrate transport and metabolism].	CCA15068.1	invertase (EC 3.2.1.26); endo-inulinase (EC 3.2.1.7); beta-2,6-fructan 6-levanbiohydrolase (EC 3.2.1.64); endo-levanase (EC 3.2.1.65); exo-inulinase (EC 3.2.1.80); fructan beta-(2,1)-fructosidase/1-exohydrolase (EC 3.2.1.153); fructan beta-(2,6)-fructosidase/6-exohydrolase (EC 3.2.1.154); sucrose:sucrose 1-fructosyltransferase (EC 2.4.1.99); fructan:fructan 1-fructosyltransferase (EC 2.4.1.100); …	nan	--	--	secreted protein	--	--	Non-effector
Phytmed_12266	-1.21702	0.163912	2.86433	1.3e-06	1.69974	0.004373	1338400	1340265	-	RAW24130.1	hypothetical protein PC110_g19444 [Phytophthora cactorum]	INV, sacA	beta-fructofuranosidase	EC:3.2.1.26	ko00052 Galactose metabolism;ko00500 Starch and sucrose metabolism;	GO:0004553	hydrolase activity, hydrolyzing O-glycosyl compounds	gnl|CDD|228177	KOG0228, KOG0228, KOG0228, Beta-fructofuranosidase (invertase) [Carbohydrate transport and metabolism].	CCA15068.1	invertase (EC 3.2.1.26); endo-inulinase (EC 3.2.1.7); beta-2,6-fructan 6-levanbiohydrolase (EC 3.2.1.64); endo-levanase (EC 3.2.1.65); exo-inulinase (EC 3.2.1.80); fructan beta-(2,1)-fructosidase/1-exohydrolase (EC 3.2.1.153); fructan beta-(2,6)-fructosidase/6-exohydrolase (EC 3.2.1.154); sucrose:sucrose 1-fructosyltransferase (EC 2.4.1.99); fructan:fructan 1-fructosyltransferase (EC 2.4.1.100); …	nan	--	--	secreted protein	--	--	Non-effector
Phytmed_12268	1.0135	0.00161525	0.47134	0.189062	-0.171343	0.609303	1346572	1347411	+	RAW27367.1	hypothetical protein PC110_g16232 [Phytophthora cactorum]	--	--	--	--	GO:0005576	extracellular region	--	--	ADN18839.1	pectate lyase (EC 4.2.2.2).	nan	--	--	secreted protein	SSP	--	Apoplastic effector
Phytmed_12269	0.393786	0.817127	1.0051	0.506951	3.58818	7.57e-05	1348478	1349347	+	RAW29475.1	hypothetical protein PC110_g14174 [Phytophthora cactorum]	--	--	--	--	GO:0005576	extracellular region	--	--	ADN18839.1	pectate lyase (EC 4.2.2.2).	nan	--	--	secreted protein	SSP	--	Apoplastic effector
Phytmed_12270	-4.25407	1.62e-05	-3.74445	1.88e-07	-0.824618	0.0138932	1354114	1355285	+	RAW29472.1	hypothetical protein PC110_g14173 [Phytophthora cactorum]	--	--	--	--	GO:0005515	protein binding	--	--	--	--	--	--	--	--	--	--	--
Phytmed_12273	-0.349586	0.0501647	-0.55931	0.000660739	-1.49794	1.98e-29	1363990	1370694	+	XP_009537814.1	hypothetical protein PHYSODRAFT_529936 [Phytophthora sojae]	--	--	--	--	GO:0005509	calcium ion binding	gnl|CDD|229893	KOG1954, KOG1954, KOG1954, Endocytosis/signaling protein EHD1 [Signal transduction mechanisms, Intracellular trafficking, secretion, and vesicular transport].	--	--	--	--	--	--	--	--	--
Phytmed_12277	-3.09349	0.000208339	-1.77135	0.000955843	-0.439712	0.273393	1379121	1379834	-	--	--	--	--	--	--	--	--	--	--	--	--	--	--	--	--	--	--	--
Phytmed_12278	0.75807	0.106298	0.751849	0.103997	1.28204	0.000504327	1380263	1382190	-	RAW29465.1	hypothetical protein PC110_g14165 [Phytophthora cactorum]	--	--	--	--	--	--	gnl|CDD|232556	KOG4628, KOG4628, KOG4628, Predicted E3 ubiquitin ligase [Posttranslational modification, protein turnover, chaperones].	--	--	--	--	--	--	--	--	--
Phytmed_1228	0.63181	0.0858957	-1.15099	0.00178695	-1.88288	4.2e-08	1527607	1531130	-	ETP19871.1	hypothetical protein F441_06281 [Phytophthora parasitica CJ01A1]	EEF1G	elongation factor 1-gamma	--	ko05134 Legionellosis;	GO:0003746	translation elongation factor activity	gnl|CDD|229568	KOG1627, KOG1627, KOG1627, Translation elongation factor EF-1 gamma [Translation, ribosomal structure and biogenesis].	--	--	--	--	--	--	--	--	--
Phytmed_12280	3.36476	2.68e-47	1.82617	7.48e-14	-1.26143	5.58e-07	1387102	1388454	+	XP_009537819.1	hypothetical protein PHYSODRAFT_341213 [Phytophthora sojae]	--	--	--	--	GO:0016787	hydrolase activity	--	--	--	--	--	--	--	secreted protein	--	--	Non-effector
Phytmed_12285	-2.10954	0.0117869	0.731389	0.18606	-0.200542	0.709341	1399936	1401693	+	XP_009537831.1	hypothetical protein PHYSODRAFT_251822 [Phytophthora sojae]	--	--	--	--	--	--	gnl|CDD|228560	KOG0612, KOG0612, KOG0612, Rho-associated, coiled-coil containing protein kinase [Signal transduction mechanisms].	--	--	--	--	--	--	--	--	--
Phytmed_12287	-0.870956	0.530949	0.281383	0.826229	10.0552	7.35e-68	1408814	1409482	-	RAW28747.1	hypothetical protein PC110_g14887 [Phytophthora cactorum]	--	--	--	--	--	--	--	--	--	--	--	--	--	secreted protein	SSP	--	Apoplastic effector
Phytmed_12288	1.18642	6.47e-09	0.377418	0.10929	-0.116212	0.63549	1409700	1411927	+	XP_024574057.1	hypothetical protein L916_02939 [Plasmopara halstedii]	--	--	--	--	GO:0005515	protein binding	gnl|CDD|231703	KOG3771, KOG3771, KOG3771, Amphiphysin [Intracellular trafficking, secretion, and vesicular transport].	--	--	--	--	--	--	--	--	--
Phytmed_12297	-0.740261	0.00379087	-1.00897	1.77e-05	-0.14366	0.506317	1431799	1433103	-	RAW26097.1	hypothetical protein PC110_g17495 [Phytophthora cactorum]	--	--	--	--	GO:0000139	Golgi membrane	gnl|CDD|230173	KOG2234, KOG2234, KOG2234, Predicted UDP-galactose transporter [Carbohydrate transport and metabolism].	--	--	--	--	--	--	--	--	--
Phytmed_12298	-1.40265	0.00801558	0.186817	0.660204	0.811824	0.00174422	1447049	1451755	-	RAW20069.1	hypothetical protein PC110_g23489, partial [Phytophthora cactorum]	--	--	--	--	--	--	--	--	--	--	--	--	--	--	--	--	--
Phytmed_12299	-2.64529	3.41e-05	-0.730967	0.305827	-1.26071	0.0427045	1453885	1458244	+	RAW26096.1	hypothetical protein PC110_g17494 [Phytophthora cactorum]	EXOC7, EXO70	exocyst complex component 7	--	ko04910 Insulin signaling pathway;	GO:0000145	exocyst	gnl|CDD|230283	KOG2344, KOG2344, KOG2344, Exocyst component protein and related proteins [Intracellular trafficking, secretion, and vesicular transport].	--	--	--	--	--	--	--	--	--
Phytmed_123	-0.735205	0.181362	0.531607	0.388573	-2.23315	7.77e-06	498871	500126	+	KUG01267.1	D-lactate dehydrogenase [Phytophthora nicotianae]	--	--	--	--	GO:0016616	oxidoreductase activity, acting on the CH-OH group of donors, NAD or NADP as acceptor	gnl|CDD|228019	KOG0068, KOG0068, KOG0068, D-3-phosphoglycerate dehydrogenase, D-isomer-specific 2-hydroxy acid dehydrogenase superfamily [Amino acid transport and metabolism].	--	--	--	--	--	--	--	--	--
Phytmed_12300	-5.05004	1.32e-08	-2.18407	2.16e-07	-1.11786	0.00115018	1458530	1459225	-	XP_009537844.1	hypothetical protein PHYSODRAFT_319648 [Phytophthora sojae]	--	--	--	--	--	--	gnl|CDD|229461	KOG1520, KOG1520, KOG1520, Predicted alkaloid synthase/Surface mucin Hemomucin [General function prediction only].	--	--	--	--	--	--	--	--	--
Phytmed_12301	1.12093	3.61e-07	0.297486	0.258627	0.455673	0.0167637	1459375	1460429	+	RAW26102.1	hypothetical protein PC110_g17492 [Phytophthora cactorum]	METTL6	methyltransferase-like protein 6	EC:2.1.1.-		--	--	gnl|CDD|230300	KOG2361, KOG2361, KOG2361, Predicted methyltransferase [General function prediction only].	--	--	--	--	--	--	--	--	--
Phytmed_12303	-2.78016	0.000655899	-0.20862	0.697686	1.50998	1.08e-06	1461767	1463007	-	RAW26100.1	hypothetical protein PC110_g17490 [Phytophthora cactorum]	--	--	--	--	--	--	gnl|CDD|231882	KOG3951, KOG3951, KOG3951, Uncharacterized conserved protein [Function unknown].	--	--	--	--	--	--	--	--	--
Phytmed_12304	-2.35364	5.95e-05	-0.257351	0.624408	0.815057	0.029699	1463443	1465684	+	OWZ08032.1	hypothetical protein PHMEG_00019489 [Phytophthora megakarya]	--	--	--	--	--	--	--	--	--	--	--	--	--	--	--	--	--
Phytmed_12305	1.01371	0.00376683	1.15152	0.00109098	-0.307269	0.422759	1467630	1469876	-	XP_009537901.1	hypothetical protein PHYSODRAFT_530818 [Phytophthora sojae]	--	--	--	--	--	--	gnl|CDD|229177	KOG1235, KOG1235, KOG1235, Predicted unusual protein kinase [General function prediction only].	--	--	--	--	--	secreted protein	--	--	Non-effector
Phytmed_12306	0.253036	0.482379	0.412182	0.218836	1.44024	3.18e-09	1471996	1477076	+	XP_002896183.1	Crinkler (CRN) family protein [Phytophthora infestans T30-4]	--	--	--	--	--	--	--	--	--	--	--	--	--	--	--	--	--
Phytmed_12317	-0.30897	0.0894813	-0.109686	0.594624	-1.39098	9.53e-23	53602	56106	+	RAW23031.1	hypothetical protein PC110_g20531 [Phytophthora cactorum]	ANK	ankyrin	--	ko04624 Toll and Imd signaling pathway;ko05205 Proteoglycans in cancer;	GO:0005515	protein binding	gnl|CDD|232107	KOG4177, KOG4177, KOG4177, Ankyrin [Cell wall/membrane/envelope biogenesis].	--	--	--	--	--	--	--	--	--
Phytmed_12318	1.30222	6.77e-13	0.707921	0.000237294	-1.39238	1.06e-14	58088	58729	+	AIU99523.1	elicitin 503459 [Phytophthora capsici]	--	--	--	--	GO:0005576	extracellular region	--	--	--	--	--	--	--	secreted protein	SSP	--	Non-effector
Phytmed_12320	-0.257845	0.308288	0.360718	0.17322	-2.90332	1.08e-40	61624	62361	+	ABB55958.1	elicitin-like protein RAL1B [Phytophthora ramorum]	--	--	--	--	GO:0005576	extracellular region	--	--	--	--	--	--	--	secreted protein	SSP	--	Non-effector
Phytmed_12325	-2.70257	0.000793126	-1.24552	0.0272815	0.31744	0.497329	74053	75324	-	RAW25401.1	hypothetical protein PC110_g18187 [Phytophthora cactorum]	--	--	--	--	--	--	--	--	--	--	--	--	--	--	--	--	--
Phytmed_12327	1.25538	0.00173825	1.08527	0.00800094	-0.50896	0.217508	84775	85272	+	XP_008900355.1	hypothetical protein PPTG_07748 [Phytophthora parasitica INRA-310]	--	--	--	--	GO:0035091	phosphatidylinositol binding	--	--	--	--	--	--	--	--	--	--	--
Phytmed_12329	3.26159	0.0347242	2.27383	0.197017	9.46117	2.04e-17	87212	87940	-	RAW23606.1	hypothetical protein PC110_g19965 [Phytophthora cactorum]	--	--	--	--	--	--	--	--	--	--	--	--	--	--	--	--	--
Phytmed_1233	1.10917	0.000693698	-0.0828007	0.862395	-0.364294	0.294834	1551902	1553326	-	OWZ22571.1	Farnesyl pyrophosphate synthetase [Phytophthora megakarya]	FDPS	farnesyl diphosphate synthase	EC:2.5.1.1 2.5.1.10	ko00900 Terpenoid backbone biosynthesis;ko05164 Influenza A;ko05166 HTLV-I infection;	GO:0008299	isoprenoid biosynthetic process	gnl|CDD|228658	KOG0711, KOG0711, KOG0711, Polyprenyl synthetase [Coenzyme transport and metabolism].	--	--	--	--	--	--	--	--	--
Phytmed_12331	-0.207082	0.439967	0.567648	0.0215168	-1.04439	2.74e-06	90534	91914	+	ETI53970.1	hypothetical protein F443_03167 [Phytophthora parasitica P1569]	--	--	--	--	--	--	--	--	--	--	--	--	--	--	--	--	--
Phytmed_12337	-0.44787	0.552446	-2.35865	0.00446403	-0.426255	0.477847	108512	110191	+	XP_009520292.1	hypothetical protein PHYSODRAFT_539927 [Phytophthora sojae]	BCS1	mitochondrial chaperone BCS1	--		GO:0005524	ATP binding	gnl|CDD|228690	KOG0743, KOG0743, KOG0743, AAA+-type ATPase [Posttranslational modification, protein turnover, chaperones].	--	--	--	--	--	--	--	--	--
Phytmed_1234	-3.39423	3.28e-08	-1.19458	0.00308146	0.291216	0.444192	1553462	1554928	+	ETL96595.1	hypothetical protein L917_05947 [Phytophthora parasitica]	--	--	--	--	GO:0005515	protein binding	gnl|CDD|229073	KOG1130, KOG1130, KOG1130, Predicted G-alpha GTPase interaction protein, contains GoLoco domain [Signal transduction mechanisms].	--	--	--	--	--	--	--	--	--
Phytmed_12342	-0.896623	0.495499	-0.239683	0.861285	1.57177	0.0337105	123968	130217	-	POM74259.1	Hypothetical protein PHPALM_8812 [Phytophthora palmivora var. palmivora]	--	--	--	--	--	--	--	--	--	--	--	--	--	--	--	--	--
Phytmed_12344	-2.36745	0.000555222	-1.1153	0.0398522	-1.30326	0.00296683	144173	150503	-	XP_009514907.1	hypothetical protein PHYSODRAFT_474263 [Phytophthora sojae]	--	--	--	--	--	--	--	--	--	--	--	--	--	--	--	--	--
Phytmed_12345	-1.18416	0.00535624	0.190469	0.607087	1.25641	2.49e-08	153752	154385	+	GAX92315.1	Hypothetical protein PINS_000236 [Pythium insidiosum]	--	--	--	--	--	--	--	--	--	--	--	--	--	--	--	--	--
Phytmed_12346	-0.877205	0.00846339	0.247087	0.389577	1.26753	1.11e-11	155503	156223	-	GAX92315.1	Hypothetical protein PINS_000236 [Pythium insidiosum]	--	--	--	--	--	--	--	--	--	--	--	--	--	--	--	--	--
Phytmed_12349	-1.61666	0.000363254	-0.226174	0.556153	1.48417	1.45e-10	187178	187898	+	GAX92315.1	Hypothetical protein PINS_000236 [Pythium insidiosum]	--	--	--	--	--	--	--	--	--	--	--	--	--	--	--	--	--
Phytmed_1235	1.64185	5.85e-09	0.660597	0.0363702	0.483866	0.0915225	1554983	1555444	-	XP_009519333.1	hypothetical protein PHYSODRAFT_311185 [Phytophthora sojae]	--	--	--	--	GO:0003676	nucleic acid binding	gnl|CDD|228073	KOG0123, KOG0123, KOG0123, Polyadenylate-binding protein (RRM superfamily) [RNA processing and modification, Translation, ribosomal structure and biogenesis].	--	--	--	--	--	--	--	--	--
Phytmed_12355	-1.04005	0.00376683	0.597569	0.131924	-0.194158	0.639113	205816	206595	+	POM72797.1	HSF-type DNA-binding protein [Phytophthora palmivora var. palmivora]	--	--	--	--	GO:0003700	DNA-binding transcription factor activity	gnl|CDD|228574	KOG0627, KOG0627, KOG0627, Heat shock transcription factor [Transcription].	--	--	--	--	--	--	--	--	--
Phytmed_12357	-1.17475	0.0375635	-1.14843	0.0207235	-0.483039	0.1878	208613	209923	+	XP_009520279.1	hypothetical protein PHYSODRAFT_256952 [Phytophthora sojae]	--	--	--	--	GO:0003824	catalytic activity	gnl|CDD|228645	KOG0698, KOG0698, KOG0698, Serine/threonine protein phosphatase [Signal transduction mechanisms].	--	--	--	--	--	--	--	--	--
Phytmed_12358	-1.45394	3.14e-06	-0.192227	0.47406	0.599573	0.000606423	213500	219087	+	POM60000.1	Voltage-gated Ion Channel (VIC) Superfamily [Phytophthora palmivora var. palmivora]	--	--	--	--	GO:0005216	ion channel activity	gnl|CDD|228447	KOG0498, KOG0498, KOG0498, K+-channel ERG and related proteins, contain PAS/PAC sensor domain [Inorganic ion transport and metabolism, Signal transduction mechanisms].	--	--	--	--	--	--	--	--	--
Phytmed_12359	1.26769	1.1e-09	1.3056	5.72e-10	0.324444	0.161992	219975	221498	-	XP_008900386.1	hypothetical protein PPTG_07773 [Phytophthora parasitica INRA-310]	--	--	--	--	--	--	--	--	--	--	--	--	--	secreted protein	--	--	Non-effector
Phytmed_12362	1.41538	7.03e-06	0.183044	0.667508	-0.716329	0.030683	229456	230334	+	XP_008900389.1	50S ribosomal protein L3 [Phytophthora parasitica INRA-310]	RP-L3, MRPL3, rplC	large subunit ribosomal protein L3	--	ko03010 Ribosome;	GO:0003735	structural constituent of ribosome	gnl|CDD|231079	KOG3141, KOG3141, KOG3141, Mitochondrial/chloroplast ribosomal protein L3 [Translation, ribosomal structure and biogenesis].	--	--	--	--	--	--	--	--	--
Phytmed_12366	1.86904	8.51e-13	0.506931	0.102917	0.580802	0.0274385	242484	243416	+	ETM00281.1	hypothetical protein L917_02981 [Phytophthora parasitica]	--	--	--	--	--	--	--	--	--	--	--	--	--	--	--	--	--
Phytmed_12367	-0.637753	0.00720991	-1.01757	3.91e-06	0.98733	1.07e-08	243522	246608	-	XP_009520247.1	hypothetical protein PHYSODRAFT_311670 [Phytophthora sojae]	--	--	--	--	GO:0003676	nucleic acid binding	gnl|CDD|228645	KOG0698, KOG0698, KOG0698, Serine/threonine protein phosphatase [Signal transduction mechanisms].	--	--	--	--	--	secreted protein	--	--	Non-effector
Phytmed_12369	-1.33227	0.00792272	0.393369	0.358578	0.28783	0.433116	251477	252514	+	RAW32086.1	hypothetical protein PC110_g11575 [Phytophthora cactorum]	--	--	--	--	--	--	--	--	--	--	--	--	--	--	--	--	--
Phytmed_12374	-2.09657	7.7e-09	-1.40163	0.00013839	-0.400729	0.310386	291958	304134	+	RAW38871.1	hypothetical protein PC110_g4922 [Phytophthora cactorum]	--	--	--	--	--	--	gnl|CDD|228111	KOG0161, KOG0161, KOG0161, Myosin class II heavy chain [Cytoskeleton].	--	--	--	--	--	--	--	--	--
Phytmed_12376	6.28067	0.000334977	4.10043	0.0328001	1.51677	0.452531	319632	330519	-	OWZ09019.1	polyprotein [Phytophthora megakarya]	--	--	--	--	GO:0003676	nucleic acid binding	gnl|CDD|229552	KOG1611, KOG1611, KOG1611, Predicted short chain-type dehydrogenase [General function prediction only].	--	--	--	--	--	--	--	--	--
Phytmed_12377	-3.32024	0.0127474	-2.90191	0.0250673	-3.54991	0.000107347	331320	331649	-	ETK84316.1	hypothetical protein L915_10710 [Phytophthora parasitica]	--	--	--	--	--	--	gnl|CDD|229552	KOG1611, KOG1611, KOG1611, Predicted short chain-type dehydrogenase [General function prediction only].	--	--	--	--	--	--	--	--	--
Phytmed_12379	0.50466	0.196472	-0.315224	0.487709	2.37476	2.6e-20	338970	341401	+	RAW39885.1	hypothetical protein PC110_g3910 [Phytophthora cactorum]	--	--	--	--	--	--	--	--	--	--	--	--	--	--	--	--	--
Phytmed_12384	0.926185	0.0191885	-0.247356	0.62757	1.16287	0.00222433	354189	356024	-	XP_009520225.1	hypothetical protein PHYSODRAFT_350028 [Phytophthora sojae]	--	--	--	--	--	--	--	--	--	--	--	--	--	--	--	--	--
Phytmed_12386	-1.36207	0.0330734	1.05918	0.0398475	2.87306	4.07e-11	359055	360520	+	RAW39913.1	4-hydroxyphenylpyruvate dioxygenase [Phytophthora cactorum]	HPD, hppD	4-hydroxyphenylpyruvate dioxygenase	EC:1.13.11.27	ko00130 Ubiquinone and other terpenoid-quinone biosynthesis;ko00350 Tyrosine metabolism;ko00360 Phenylalanine metabolism;	GO:0003868	4-hydroxyphenylpyruvate dioxygenase activity	gnl|CDD|228585	KOG0638, KOG0638, KOG0638, 4-hydroxyphenylpyruvate dioxygenase [Amino acid transport and metabolism].	--	--	--	--	--	--	--	--	--
Phytmed_12396	0.846079	1.45e-06	1.42054	2.2e-18	1.13281	6.76e-13	422175	424648	-	RAW39921.1	hypothetical protein PC110_g3879 [Phytophthora cactorum]	--	--	--	--	GO:0006629	lipid metabolic process	gnl|CDD|230027	KOG2088, KOG2088, KOG2088, Predicted lipase/calmodulin-binding heat-shock protein [Lipid transport and metabolism, Posttranslational modification, protein turnover, chaperones, Signal transduction mechanisms].	--	--	--	--	--	--	--	--	--
Phytmed_12398	-1.05739	7.24e-11	-1.11618	3.57e-12	-1.91198	5.9e-36	427592	429133	-	POM66008.1	Hypothetical protein PHPALM_18200 [Phytophthora palmivora var. palmivora]	--	--	--	--	--	--	--	--	--	--	--	--	--	secreted protein	--	--	Non-effector
Phytmed_12399	-0.146699	0.337511	-0.307713	0.0391345	-1.0426	3.78e-16	430081	433146	-	XP_009520193.1	hypothetical protein PHYSODRAFT_350021 [Phytophthora sojae]	GANAB	alpha 1,3-glucosidase	EC:3.2.1.84	ko00510 N-Glycan biosynthesis;ko04141 Protein processing in endoplasmic reticulum;	GO:0003824	catalytic activity	gnl|CDD|229012	KOG1066, KOG1066, KOG1066, Glucosidase II catalytic (alpha) subunit and related enzymes, glycosyl hydrolase family 31 [Carbohydrate transport and metabolism, Cell wall/membrane/envelope biogenesis, Posttranslational modification, protein turnover, chaperones].	CCA25893.1	alpha-glucosidase (EC 3.2.1.20); alpha-1,3-glucosidase (EC 3.2.1.84); sucrase-isomaltase (EC 3.2.1.48) (EC 3.2.1.10); alpha-xylosidase (EC 3.2.1.-); alpha-glucan lyase (EC 4.2.2.13); isomaltosyltransferase (EC 2.4.1.-).	nan	--	--	secreted protein	--	--	Non-effector
Phytmed_124	5.93234	0.00139952	5.81968	0.00199368	5.87686	0.000886862	501163	502164	+	XP_009526025.1	hypothetical protein PHYSODRAFT_503916 [Phytophthora sojae]	ldhA	D-lactate dehydrogenase	EC:1.1.1.28	ko00620 Pyruvate metabolism;	GO:0016616	oxidoreductase activity, acting on the CH-OH group of donors, NAD or NADP as acceptor	gnl|CDD|228019	KOG0068, KOG0068, KOG0068, D-3-phosphoglycerate dehydrogenase, D-isomer-specific 2-hydroxy acid dehydrogenase superfamily [Amino acid transport and metabolism].	--	--	--	--	--	--	--	--	--
Phytmed_12401	1.90522	5.54e-09	1.26768	0.000162644	0.936946	0.00191843	436346	436666	-	XP_009536199.1	hypothetical protein PHYSODRAFT_319036 [Phytophthora sojae]	SDHAF1	succinate dehydrogenase assembly factor 1	--		--	--	gnl|CDD|232548	KOG4620, KOG4620, KOG4620, Uncharacterized conserved protein [Function unknown].	--	--	--	--	--	--	--	--	--
Phytmed_12403	0.606212	0.277411	1.9173	6.08e-05	-0.29807	0.586559	438780	439274	-	RAW39927.1	hypothetical protein PC110_g3873 [Phytophthora cactorum]	--	--	--	--	GO:0003677	DNA binding	gnl|CDD|228406	KOG0457, KOG0457, KOG0457, Histone acetyltransferase complex SAGA/ADA, subunit ADA2 [Chromatin structure and dynamics].	--	--	--	--	--	--	--	--	--
Phytmed_12406	1.5482	1.92e-05	0.0529669	0.926211	0.875539	0.014843	445724	446464	+	XP_009520186.1	hypothetical protein PHYSODRAFT_284998 [Phytophthora sojae]	ESF2, ABT1	ESF2/ABP1 family protein	--		GO:0003676	nucleic acid binding	gnl|CDD|231090	KOG3152, KOG3152, KOG3152, TBP-binding protein, activator of basal transcription (contains rrm motif) [Transcription].	--	--	--	--	--	--	--	--	--
Phytmed_12412	-1.58834	1.51e-08	-1.597	1.53e-09	-1.06322	1.12e-05	458005	459408	+	RAW39898.1	hypothetical protein PC110_g3863 [Phytophthora cactorum]	--	--	--	--	GO:0005515	protein binding	--	--	--	--	--	--	--	--	--	--	--
Phytmed_12419	-0.226608	0.634009	-0.283717	0.550891	1.10567	0.000354865	475562	477513	-	XP_009520164.1	hypothetical protein PHYSODRAFT_256999, partial [Phytophthora sojae]	--	--	--	--	GO:0016021	integral component of membrane	--	--	ACM08479.1	lysozyme type G (EC 3.2.1.17); peptidoglycan lyase (EC 4.2.2.-) also known in the literature as peptidoglycan lytic transglycosylase	Corresponds to family 1 of the peptidoglycan lytic transglycosylases described by N.T. Blackburn and A.J. Clarke (2001) J. Mol. Evol. 52, 78-84; Note that 'peptidoglycan lytic transglycosylases' cleave peptidoglycan without intervention of a water molecule.	--	--	--	--	--	--
Phytmed_12421	-0.673566	0.00116345	0.132994	0.622234	1.32345	2.53e-11	480395	481849	-	RAW32876.1	hypothetical protein PC110_g10788 [Phytophthora cactorum]	--	--	--	--	--	--	--	--	--	--	--	--	--	secreted protein	--	--	Non-effector
Phytmed_12424	0.459074	0.245931	-0.190277	0.69258	-2.59582	2.84e-14	497390	498526	-	XP_008900602.1	hypothetical protein PPTG_07984 [Phytophthora parasitica INRA-310]	--	--	--	--	--	--	gnl|CDD|232652	KOG4726, KOG4726, KOG4726, Ultrahigh sulfur keratin-associated protein [Extracellular structures].	--	--	--	--	--	secreted protein	--	--	Apoplastic effector
Phytmed_12425	-2.31885	1.51e-13	-1.2133	9.5e-05	-0.686986	0.0270982	499700	501104	+	RAW32885.1	hypothetical protein PC110_g10792 [Phytophthora cactorum]	--	--	--	--	GO:0016747	transferase activity, transferring acyl groups other than amino-acyl groups	gnl|CDD|228777	KOG0831, KOG0831, KOG0831, Acyl-CoA:diacylglycerol acyltransferase (DGAT) [Lipid transport and metabolism].	--	--	--	--	--	--	--	--	--
Phytmed_12449	0.687363	0.00315253	0.294749	0.255983	1.30535	3.13e-12	601954	621841	+	ETI53814.1	hypothetical protein F443_03291 [Phytophthora parasitica P1569]	--	--	--	--	GO:0005509	calcium ion binding	gnl|CDD|232107	KOG4177, KOG4177, KOG4177, Ankyrin [Cell wall/membrane/envelope biogenesis].	XP_362336.1	GDP-Man: mannosyl-3-phosphoglycerate synthase (EC 2.4.1.217)	Distantly related to family GT2	--	--	--	--	--	--
Phytmed_12451	-2.05726	0.0149538	-1.98117	0.00662012	-0.82307	0.0972237	624234	625928	-	KUF87698.1	hypothetical protein AM588_10001584 [Phytophthora nicotianae]	ACSL, fadD	long-chain acyl-CoA synthetase	EC:6.2.1.3	ko00061 Fatty acid biosynthesis;ko00071 Fatty acid degradation;ko01212 Fatty acid metabolism;ko02024 Quorum sensing;ko03320 PPAR signaling pathway;ko04146 Peroxisome;ko04920 Adipocytokine signaling pathway;	GO:0003824	catalytic activity	gnl|CDD|229198	KOG1256, KOG1256, KOG1256, Long-chain acyl-CoA synthetases (AMP-forming) [Lipid transport and metabolism].	--	--	--	--	--	--	--	--	--
Phytmed_12452	0.228379	0.729953	-0.432049	0.531433	-1.11241	0.0141624	626019	626907	-	XP_009520128.1	hypothetical protein PHYSODRAFT_539827 [Phytophthora sojae]	--	--	--	--	--	--	--	--	--	--	--	--	--	--	--	--	--
Phytmed_12460	-0.495661	0.0105419	-0.528539	0.00806193	-1.08389	1.99e-09	644756	648724	-	XP_009520123.1	hypothetical protein PHYSODRAFT_325908 [Phytophthora sojae]	--	--	--	--	GO:0003676	nucleic acid binding	gnl|CDD|229617	KOG1676, KOG1676, KOG1676, K-homology type RNA binding proteins [RNA processing and modification].	--	--	--	--	--	--	--	--	--
Phytmed_12461	-0.0397849	0.985717	-1.74371	0.274096	3.82006	4.02e-07	648956	651955	-	RAW29039.1	hypothetical protein PC110_g14583 [Phytophthora cactorum]	--	--	--	--	--	--	--	--	--	--	--	--	--	--	--	--	--
Phytmed_12464	-1.89052	5.04e-11	-0.891492	0.00238381	-0.861148	0.00205913	667786	668739	+	RAW27610.1	hypothetical protein PC110_g16002 [Phytophthora cactorum]	--	--	--	--	GO:0003677	DNA binding	--	--	--	--	--	--	--	--	--	--	--
Phytmed_12467	0.792653	0.0631637	1.1832	0.00567033	-0.579065	0.1878	674756	676849	-	ETI53774.1	hypothetical protein F443_03326 [Phytophthora parasitica P1569]	LYPLA2	lysophospholipase II	EC:3.1.1.5	ko00564 Glycerophospholipid metabolism;	GO:0016787	hydrolase activity	gnl|CDD|230051	KOG2112, KOG2112, KOG2112, Lysophospholipase [Lipid transport and metabolism].	--	--	--	--	--	--	--	--	--
Phytmed_12468	1.82938	0.069547	1.82258	0.0821455	3.34848	0.000262864	677066	678130	-	OWZ21896.1	Voltage-gated potassium channel subunit beta [Phytophthora megakarya]	--	--	--	--	--	--	gnl|CDD|229516	KOG1575, KOG1575, KOG1575, Voltage-gated shaker-like K+ channel, subunit beta/KCNAB [Energy production and conversion].	--	--	--	--	--	--	--	--	--
Phytmed_12469	0.977939	0.413354	-0.776393	0.634594	6.74804	4e-20	679055	680122	+	ETK93653.1	hypothetical protein L915_03197 [Phytophthora parasitica]	--	--	--	--	--	--	gnl|CDD|229516	KOG1575, KOG1575, KOG1575, Voltage-gated shaker-like K+ channel, subunit beta/KCNAB [Energy production and conversion].	--	--	--	--	--	--	--	--	--
Phytmed_12471	4.0611	0.001619	6.03858	1.58e-06	2.14516	0.11292	682970	684005	+	XP_009520107.1	hypothetical protein PHYSODRAFT_256884 [Phytophthora sojae]	--	--	--	--	--	--	gnl|CDD|229516	KOG1575, KOG1575, KOG1575, Voltage-gated shaker-like K+ channel, subunit beta/KCNAB [Energy production and conversion].	--	--	--	gnl|TC-DB|P63144|8.A.5.1.3	Voltage-gated potassium channel subunit beta-1 - Rattus norvegicus (Rat).	--	--	--	--
Phytmed_12472	1.66908	0.000116004	0.132697	0.834584	1.01798	0.0201717	684362	686794	-	XP_009520104.1	hypothetical protein PHYSODRAFT_554855 [Phytophthora sojae]	RIX7, NVL	ribosome biogenesis ATPase	--	ko03008 Ribosome biogenesis in eukaryotes;	GO:0005524	ATP binding	gnl|CDD|228680	KOG0733, KOG0733, KOG0733, Nuclear AAA ATPase (VCP subfamily) [Posttranslational modification, protein turnover, chaperones].	--	--	--	--	--	--	--	--	--
Phytmed_12473	1.4683	1.13e-21	1.05533	3.88e-12	-0.464526	0.00220858	686966	687739	+	RAW32689.1	hypothetical protein PC110_g10975 [Phytophthora cactorum]	--	--	--	--	--	--	gnl|CDD|232679	KOG4754, KOG4754, KOG4754, Predicted phosphoglycerate mutase [Carbohydrate transport and metabolism].	--	--	--	--	--	--	--	--	--
Phytmed_12476	1.95992	0.00857135	0.874953	0.323281	-0.278162	0.741787	695280	695903	-	XP_009532737.1	hypothetical protein PHYSODRAFT_249022, partial [Phytophthora sojae]	--	--	--	--	--	--	--	--	--	--	--	--	--	--	--	--	--
Phytmed_12484	1.04784	0.000119688	-0.106706	0.777602	0.0821341	0.809592	748107	748526	+	XP_009520099.1	hypothetical protein PHYSODRAFT_354005 [Phytophthora sojae]	EIF1A	translation initiation factor 1A	--	ko03013 RNA transport;	GO:0003723	RNA binding	gnl|CDD|231341	KOG3403, KOG3403, KOG3403, Translation initiation factor 1A (eIF-1A) [Translation, ribosomal structure and biogenesis].	--	--	--	--	--	--	--	--	--
Phytmed_12485	1.73213	0.0340472	0.69929	0.496375	2.68946	2.85e-06	748892	749389	+	XP_009520098.1	hypothetical protein PHYSODRAFT_539802 [Phytophthora sojae]	--	--	--	--	--	--	--	--	--	--	--	--	--	--	--	--	--
Phytmed_12486	-0.185802	0.878815	-1.04324	0.386825	1.58352	0.0100624	751801	752584	-	XP_009520097.1	hypothetical protein PHYSODRAFT_311601 [Phytophthora sojae]	--	--	--	--	GO:0005515	protein binding	gnl|CDD|229779	KOG1840, KOG1840, KOG1840, Kinesin light chain [Cytoskeleton].	--	--	--	--	--	--	--	--	--
Phytmed_12487	1.49464	0.0245598	0.590904	0.463613	-0.761555	0.290989	752967	754238	+	XP_008900535.1	hypothetical protein PPTG_07909 [Phytophthora parasitica INRA-310]	--	--	--	--	GO:0016491	oxidoreductase activity	--	--	--	--	--	--	--	--	--	--	--
Phytmed_12509	0.591498	0.762085	-0.409859	0.8625	9.58605	6.88e-16	797445	797900	-	RAW33726.1	hypothetical protein PC110_g9946 [Phytophthora cactorum]	--	--	--	--	--	--	--	--	--	--	--	--	--	secreted protein	SSP	--	Cytoplasmic effector
Phytmed_12510	2.74124	0.00598794	2.91912	0.00221661	5.67235	1.82e-12	798561	799593	+	XP_002901166.1	alcohol dehydrogenase, putative [Phytophthora infestans T30-4]	AKR1A1, adh	alcohol dehydrogenase (NADP+)	EC:1.1.1.2	ko00010 Glycolysis / Gluconeogenesis;ko00040 Pentose and glucuronate interconversions;ko00561 Glycerolipid metabolism;ko00930 Caprolactam degradation;ko01220 Degradation of aromatic compounds;	GO:0055114	oxidation-reduction process	gnl|CDD|227974	KOG0023, KOG0023, KOG0023, Alcohol dehydrogenase, class V [Secondary metabolites biosynthesis, transport and catabolism].	--	--	--	--	--	--	--	--	--
Phytmed_12518	1.5369	9.75e-11	0.208278	0.500621	-0.44728	0.0840083	822801	824114	-	RAW33295.1	hypothetical protein PC110_g10366 [Phytophthora cactorum]	--	--	--	--	GO:0004412	homoserine dehydrogenase activity	gnl|CDD|228404	KOG0455, KOG0455, KOG0455, Homoserine dehydrogenase [Amino acid transport and metabolism].	--	--	--	--	--	--	--	--	--
Phytmed_12525	-3.31763	0.00030326	0.399483	0.437205	-0.377244	0.382069	869396	873930	+	OWZ10706.1	hypothetical protein PHMEG_00016401 [Phytophthora megakarya]	--	--	--	--	--	--	--	--	--	--	--	--	--	--	--	--	--
Phytmed_12528	4.38493	1.76e-06	2.778	0.00631285	1.01497	0.329139	901402	902907	-	OWZ12464.1	Ammonium Transporter (Amt) protein [Phytophthora megakarya]	--	--	--	--	GO:0008519	ammonium transmembrane transporter activity	gnl|CDD|228629	KOG0682, KOG0682, KOG0682, Ammonia permease [Inorganic ion transport and metabolism].	--	--	--	--	--	--	--	--	--
Phytmed_12529	-0.77192	0.0731528	-1.3008	0.00223186	1.46081	0.000189995	903425	904969	-	XP_009520061.1	hypothetical protein PHYSODRAFT_554824 [Phytophthora sojae]	amt, AMT, MEP	ammonium transporter, Amt family	--		GO:0008519	ammonium transmembrane transporter activity	gnl|CDD|228629	KOG0682, KOG0682, KOG0682, Ammonia permease [Inorganic ion transport and metabolism].	--	--	--	--	--	--	--	--	--
Phytmed_12530	3.21462	0.0621419	1.65838	0.433493	5.78746	1.7e-05	905788	906788	-	XP_009520060.1	hypothetical protein PHYSODRAFT_325850 [Phytophthora sojae]	--	--	--	--	GO:0008519	ammonium transmembrane transporter activity	gnl|CDD|228629	KOG0682, KOG0682, KOG0682, Ammonia permease [Inorganic ion transport and metabolism].	--	--	--	--	--	--	--	--	--
Phytmed_12531	0.96971	0.053711	-0.462088	0.47885	4.4734	3.71e-35	908150	909712	+	XP_009520059.1	hypothetical protein PHYSODRAFT_483289 [Phytophthora sojae]	amt, AMT, MEP	ammonium transporter, Amt family	--		GO:0008519	ammonium transmembrane transporter activity	gnl|CDD|228629	KOG0682, KOG0682, KOG0682, Ammonia permease [Inorganic ion transport and metabolism].	--	--	--	--	--	--	--	--	--
Phytmed_12532	0.161079	0.861936	1.68317	0.00293475	2.67396	8.86e-09	911165	912040	+	RAW21161.1	hypothetical protein PC110_g22396 [Phytophthora cactorum]	--	--	--	--	--	--	--	--	--	--	--	--	--	secreted protein	SSP	--	Apoplastic effector
Phytmed_12533	-1.57038	0.021947	-1.24881	0.035893	-0.88494	0.0515332	912736	914827	+	ETI40279.1	hypothetical protein F443_14293 [Phytophthora parasitica P1569]	--	--	--	--	--	--	--	--	--	--	--	--	--	--	--	--	--
Phytmed_12535	-1.30054	2.36e-10	-0.452026	0.0444315	-0.279544	0.210154	918051	920132	-	ETM40261.1	ATP-dependent Clp protease, ATP-binding subunit ClpX [Phytophthora parasitica]	clpX, CLPX	ATP-dependent Clp protease ATP-binding subunit ClpX	--	ko04112 Cell cycle - Caulobacter;	GO:0005524	ATP binding	gnl|CDD|228692	KOG0745, KOG0745, KOG0745, Putative ATP-dependent Clp-type protease (AAA+ ATPase superfamily) [Posttranslational modification, protein turnover, chaperones].	--	--	--	--	--	--	--	--	--
Phytmed_1254	-2.84887	0.00133751	-2.81076	8.74e-05	0.607343	0.0402434	1649764	1652651	-	XP_009519287.1	hypothetical protein PHYSODRAFT_478972 [Phytophthora sojae]	--	--	--	--	GO:0004672	protein kinase activity	gnl|CDD|228141	KOG0192, KOG0192, KOG0192, Tyrosine kinase specific for activated (GTP-bound) p21cdc42Hs [Signal transduction mechanisms].	--	--	--	--	--	--	--	--	--
Phytmed_12540	1.58931	0.0673679	-0.994758	0.472251	2.71156	2.76e-05	943545	944165	+	POM79681.1	Hypothetical protein PHPALM_2587 [Phytophthora palmivora var. palmivora]	--	--	--	--	--	--	--	--	--	--	--	--	--	--	--	--	--
Phytmed_12541	-3.64071	1.33e-07	-4.05044	2.73e-11	2.60511	1.68e-56	944519	945097	+	RAW39935.1	hypothetical protein PC110_g3851 [Phytophthora cactorum]	--	--	--	--	--	--	--	--	--	--	--	--	--	--	--	--	--
Phytmed_12542	-1.68943	3.31e-13	-1.19079	2.06e-08	0.391974	0.0581758	970426	981505	+	ETI40300.1	hypothetical protein F443_14282 [Phytophthora parasitica P1569]	--	--	--	--	--	--	--	--	--	--	--	--	--	--	--	--	--
Phytmed_12544	3.6837	5.93e-30	1.62177	4.78e-06	0.069339	0.874143	983689	984363	+	XP_002907104.1	glutamine amidotransferase subunit pdxT, putative [Phytophthora infestans T30-4]	pdxT, pdx2	5'-phosphate synthase pdxT subunit	EC:4.3.3.6	ko00750 Vitamin B6 metabolism;	GO:0004359	glutaminase activity	gnl|CDD|231148	KOG3210, KOG3210, KOG3210, Imidazoleglycerol-phosphate synthase subunit H-like [Coenzyme transport and metabolism].	--	--	--	--	--	--	--	--	--
Phytmed_12547	1.38804	0.00635833	0.311223	0.64366	0.638208	0.186715	989468	990319	-	OWZ22614.1	Myb-like DNA-binding protein [Phytophthora megakarya]	--	--	--	--	GO:0003677	DNA binding	--	--	--	--	--	--	--	--	--	--	--
Phytmed_12548	-2.46449	0.0488957	0.224666	0.820332	-0.220095	0.767422	991658	992562	+	XP_008909845.1	hypothetical protein PPTG_14659 [Phytophthora parasitica INRA-310]	--	--	--	--	GO:0005515	protein binding	--	--	--	--	--	--	--	--	--	--	--
Phytmed_12552	1.9649	0.342419	2.13605	0.333197	4.71283	0.00279454	1004587	1011464	+	ETL87121.1	hypothetical protein L917_13605 [Phytophthora parasitica]	--	--	--	--	GO:0005216	ion channel activity	gnl|CDD|228447	KOG0498, KOG0498, KOG0498, K+-channel ERG and related proteins, contain PAS/PAC sensor domain [Inorganic ion transport and metabolism, Signal transduction mechanisms].	--	--	--	--	--	--	--	--	--
Phytmed_12553	-0.198445	0.907101	-1.2198	0.446733	2.94739	0.000121203	1011823	1012467	-	XP_009520010.1	hypothetical protein PHYSODRAFT_479612 [Phytophthora sojae]	--	--	--	--	GO:0005509	calcium ion binding	gnl|CDD|227978	KOG0027, KOG0027, KOG0027, Calmodulin and related proteins (EF-Hand superfamily) [Signal transduction mechanisms].	--	--	--	--	--	--	--	--	--
Phytmed_1256	1.12141	7.01e-07	0.705026	0.00360981	-0.701812	0.00268008	1657564	1658673	-	XP_008891746.1	succinate dehydrogenase [ubiquinone] iron-sulfur subunit, mitochondrial [Phytophthora parasitica INRA-310]	SDHB, SDH2	succinate dehydrogenase (ubiquinone) iron-sulfur subunit	EC:1.3.5.1	ko00020 Citrate cycle (TCA cycle);ko00190 Oxidative phosphorylation;ko01200 Carbon metabolism;ko04932 Non-alcoholic fatty liver disease (NAFLD);ko05010 Alzheimer's disease;ko05012 Parkinson's disease;ko05016 Huntington's disease;	GO:0006099	tricarboxylic acid cycle	gnl|CDD|230987	KOG3049, KOG3049, KOG3049, Succinate dehydrogenase, Fe-S protein subunit [Energy production and conversion].	--	--	--	gnl|TC-DB|X5GWN5|3.D.10.1.6	Succinate dehydrogenase and fumarate reductase iron-sulfur family protein OS=Neorickettsia helminthoeca str. Oregon GN=NHE_0511 PE=4 SV=1	--	--	--	--
Phytmed_12568	1.23795	2.15e-10	0.70688	0.000491958	0.640259	0.000644818	1067212	1071688	-	RAW21894.1	putative methionine--tRNA ligase [Phytophthora cactorum]	--	--	--	--	GO:0000166	nucleotide binding	gnl|CDD|228385	KOG0436, KOG0436, KOG0436, Methionyl-tRNA synthetase [Translation, ribosomal structure and biogenesis].	--	--	--	--	--	--	--	--	--
Phytmed_12573	-3.83441	9.92e-09	-1.77215	0.000196252	-1.31636	0.00195517	1088334	1088971	+	WP_116709311.1	hypothetical protein [Actinomycetospora cinnamomea]	--	--	--	--	--	--	--	--	--	--	--	--	--	secreted protein	SSP	--	Cytoplasmic effector
Phytmed_12574	-2.41109	1.98e-09	-1.52798	5.19e-05	-0.230113	0.577823	1089120	1090469	+	ETI53997.1	TKL protein kinase [Phytophthora parasitica P1569]	TNNI3K	serine/threonine-protein kinase TNNI3K	EC:2.7.11.1		GO:0004672	protein kinase activity	gnl|CDD|228141	KOG0192, KOG0192, KOG0192, Tyrosine kinase specific for activated (GTP-bound) p21cdc42Hs [Signal transduction mechanisms].	BAS74539.1	Created from reading Schallus et al (2008) Mol Biol Cell. 19:3404-3414 [PMID: 18524852] and finding related domains attached to various glycosidases.	nan	--	--	--	--	--	--
Phytmed_12577	0.227267	0.540685	-0.056676	0.902652	1.18396	1.48e-06	1103097	1103480	-	RAW36909.1	hypothetical protein PC110_g6852 [Phytophthora cactorum]	--	--	--	--	--	--	--	--	--	--	--	--	--	--	--	--	--
Phytmed_12585	-3.18728	0.000265635	-2.98295	5.34e-05	-1.6693	0.00159016	1120899	1121389	-	XP_009519979.1	dynein light chain [Phytophthora sojae]	DYNLT	dynein light chain Tctex-type 1	--		--	--	gnl|CDD|232012	KOG4081, KOG4081, KOG4081, Dynein light chain [Cell motility].	--	--	--	--	--	--	--	--	--
Phytmed_12586	-1.39081	2e-07	-0.905138	0.000106994	0.689953	0.0003597	1121638	1126849	-	XP_009519979.1	dynein light chain [Phytophthora sojae]	--	--	--	--	GO:0009116	nucleoside metabolic process	gnl|CDD|232132	KOG4203, KOG4203, KOG4203, Armadillo/beta-Catenin/plakoglobin [Signal transduction mechanisms, Cytoskeleton].	--	--	--	--	--	--	--	--	--
Phytmed_12589	-1.21892	0.0584735	0.32421	0.577981	2.02825	1.7e-07	1139321	1141700	+	RAW30466.1	Beta-xylosidase/alpha-L-arabinofuranosidase 2 [Phytophthora cactorum]	--	--	--	--	GO:0004553	hydrolase activity, hydrolyzing O-glycosyl compounds	--	--	CCA27085.1	beta-glucosidase (EC 3.2.1.21); xylan 1,4-beta-xylosidase (EC 3.2.1.37); beta-N-acetylhexosaminidase (EC 3.2.1.52); glucan 1,3-beta-glucosidase (EC 3.2.1.58); glucan 1,4-beta-glucosidase (EC 3.2.1.74); exo-1,3-1,4-glucanase (EC 3.2.1.-); alphalpha-L-arabinofuranosidase (EC 3.2.1.55).	nan	--	--	secreted protein	--	--	Non-effector
Phytmed_12597	0.0378872	0.94122	-1.10163	0.00538084	-0.241365	0.564531	1174055	1176208	+	XP_008909784.1	hypothetical protein PPTG_14610 [Phytophthora parasitica INRA-310]	RPC3, POLR3C	DNA-directed RNA polymerase III subunit RPC3	--	ko00230 Purine metabolism;ko00240 Pyrimidine metabolism;ko03020 RNA polymerase;ko04623 Cytosolic DNA-sensing pathway;ko05169 Epstein-Barr virus infection;	GO:0003677	DNA binding	gnl|CDD|230526	KOG2587, KOG2587, KOG2587, RNA polymerase III (C) subunit [Transcription].	--	--	--	--	--	--	--	--	--
Phytmed_12598	-2.60348	1.49e-05	-2.74737	1.76e-07	-1.91651	2.04e-07	1176425	1177423	+	XP_009519964.1	hypothetical protein PHYSODRAFT_480671 [Phytophthora sojae]	DNAJB4	DnaJ homolog subfamily B member 4	--		GO:0006457	protein folding	gnl|CDD|228659	KOG0712, KOG0712, KOG0712, Molecular chaperone (DnaJ superfamily) [Posttranslational modification, protein turnover, chaperones].	--	--	--	--	--	--	--	--	--
Phytmed_12603	-1.34416	0.0771362	2.50114	0.000414572	0.262279	0.756018	1186628	1188769	+	XP_009519952.1	hypothetical protein PHYSODRAFT_359310 [Phytophthora sojae]	--	--	--	--	--	--	--	--	--	--	--	--	--	--	--	--	--
Phytmed_12606	-1.21061	1.17e-06	-1.0092	2.54e-06	1.07816	2.46e-11	1200808	1209673	+	ETP10193.1	hypothetical protein F441_14103 [Phytophthora parasitica CJ01A1]	--	--	--	--	GO:0005524	ATP binding	gnl|CDD|228016	KOG0065, KOG0065, KOG0065, Pleiotropic drug resistance proteins (PDR1-15), ABC superfamily [Secondary metabolites biosynthesis, transport and catabolism].	--	--	--	--	--	--	--	--	--
Phytmed_12608	-2.25059	5.02e-10	-1.54209	3.76e-05	-0.751837	0.0516327	1219527	1223648	+	XP_009519847.1	hypothetical protein PHYSODRAFT_344742 [Phytophthora sojae]	--	--	--	--	GO:0005524	ATP binding	gnl|CDD|228016	KOG0065, KOG0065, KOG0065, Pleiotropic drug resistance proteins (PDR1-15), ABC superfamily [Secondary metabolites biosynthesis, transport and catabolism].	--	--	--	--	--	--	--	--	--
Phytmed_12611	2.29724	1.43e-07	1.49395	0.00115244	-0.0266572	0.96233	1228493	1229477	-	RAW37517.1	hypothetical protein PC110_g6215 [Phytophthora cactorum]	--	--	--	--	--	--	--	--	--	--	--	--	--	--	--	--	--
Phytmed_12616	0.916981	0.00822588	0.501379	0.174951	1.13849	8.78e-06	1242020	1245933	-	XP_009519854.1	hypothetical protein PHYSODRAFT_325675 [Phytophthora sojae]	--	--	--	--	GO:0005509	calcium ion binding	gnl|CDD|227978	KOG0027, KOG0027, KOG0027, Calmodulin and related proteins (EF-Hand superfamily) [Signal transduction mechanisms].	--	--	--	--	--	--	--	--	--
Phytmed_12617	-3.70416	0.000389136	-1.50584	0.0145528	-1.80052	0.0001092	1257288	1258101	-	XP_009519856.1	hypothetical protein PHYSODRAFT_483288 [Phytophthora sojae]	--	--	--	--	--	--	--	--	--	--	--	--	--	--	--	--	--
Phytmed_1262	-0.529879	0.194828	0.325296	0.449804	-1.22268	0.000335314	1676755	1677762	+	OWZ20156.1	hypothetical protein PHMEG_0005480 [Phytophthora megakarya]	--	--	--	--	--	--	--	--	--	--	--	--	--	--	--	--	--
Phytmed_1263	2.02646	3.36e-07	0.598645	0.230878	0.861519	0.0206915	1678000	1680234	+	XP_008891753.1	hypothetical protein PPTG_02432 [Phytophthora parasitica INRA-310]	--	--	--	--	--	--	--	--	--	--	--	--	--	--	--	--	--
Phytmed_12630	2.6594	4.8e-06	0.84684	0.250268	2.61187	9.86e-07	1306162	1306614	-	XP_009519870.1	hypothetical protein PHYSODRAFT_478449 [Phytophthora sojae]	--	--	--	--	--	--	--	--	--	--	--	--	--	--	--	--	--
Phytmed_12634	-0.75915	0.0616327	-1.84083	3.87e-06	2.90666	3.31e-20	1315780	1321403	-	XP_009519877.1	hypothetical protein PHYSODRAFT_483507 [Phytophthora sojae]	--	--	--	--	GO:0004672	protein kinase activity	gnl|CDD|227983	KOG0032, KOG0032, KOG0032, Ca2+/calmodulin-dependent protein kinase, EF-Hand protein superfamily [Signal transduction mechanisms].	CBZ54290.1	The granular starch-binding function has been demonstrated in several cases. Interact strongly with cyclodextrins. Often designated as starch-binding domains (SBD).	PDB:1b90	--	--	--	--	--	--
Phytmed_12636	-1.51498	0.00503473	0.336373	0.534717	-0.235751	0.624545	1329283	1330684	-	XP_009519884.1	hypothetical protein PHYSODRAFT_311495 [Phytophthora sojae]	USP4_11, UBP12	ubiquitin carboxyl-terminal hydrolase 4/11	EC:3.4.19.12		GO:0005509	calcium ion binding	gnl|CDD|229809	KOG1870, KOG1870, KOG1870, Ubiquitin C-terminal hydrolase [Posttranslational modification, protein turnover, chaperones].	--	--	--	--	--	--	--	--	--
Phytmed_12638	-1.60436	3.49e-05	0.169659	0.630528	1.11388	1.53e-06	1339389	1340162	+	XP_009519887.1	hypothetical protein PHYSODRAFT_487505 [Phytophthora sojae]	--	--	--	--	--	--	--	--	--	--	--	--	--	--	--	--	--
Phytmed_1264	1.28867	0.000481126	0.400874	0.370924	-0.406241	0.323931	1680466	1680924	+	XP_008891755.1	hypothetical protein PPTG_02433 [Phytophthora parasitica INRA-310]	--	--	--	--	--	--	gnl|CDD|232021	KOG4090, KOG4090, KOG4090, Uncharacterized conserved protein [Function unknown].	--	--	--	--	--	--	--	--	--
Phytmed_12640	1.27174	9.96e-17	0.613883	0.000172493	-0.607766	0.000131922	1341310	1342382	-	XP_009519889.1	hypothetical protein PHYSODRAFT_284942 [Phytophthora sojae]	--	--	--	--	GO:0000276	mitochondrial proton-transporting ATP synthase complex, coupling factor F(o)	--	--	--	--	--	--	--	--	--	--	--
Phytmed_12644	-2.02558	0.142169	-3.00847	0.034503	1.25004	0.0976356	1354979	1359804	+	RAW38569.1	hypothetical protein PC110_g5174 [Phytophthora cactorum]	--	--	--	--	GO:0005509	calcium ion binding	gnl|CDD|227978	KOG0027, KOG0027, KOG0027, Calmodulin and related proteins (EF-Hand superfamily) [Signal transduction mechanisms].	--	--	--	--	--	--	--	--	--
Phytmed_12645	-1.13684	0.0800737	-0.196884	0.744541	1.74709	9.54e-08	1360225	1362373	-	POM78850.1	CAMK protein Kinase [Phytophthora palmivora var. palmivora]	--	--	--	--	GO:0004672	protein kinase activity	gnl|CDD|227983	KOG0032, KOG0032, KOG0032, Ca2+/calmodulin-dependent protein kinase, EF-Hand protein superfamily [Signal transduction mechanisms].	CAJ58949.1	Modules of approx. 150 residues which always appear as a threefold internal repeat. The only apparent exception to this, xylanase II of Actinomadura sp. FC7 (GenBank U08894), is in fact not completely sequenced. These modules were first identified in several plant lectins such as ricin or agglutinin of Ricinus communis which bind galactose residues. The three-dimensional structure of a plant lect…	Previously known as cellulose-binding domain family XIII (CBD XIII).	--	--	--	--	--	--
Phytmed_12646	0.110762	0.761231	1.58827	1.89e-09	0.435165	0.121028	1363156	1365303	+	ETO59570.1	hypothetical protein F444_22111 [Phytophthora parasitica P1976]	--	--	--	--	GO:0005506	iron ion binding	gnl|CDD|229532	KOG1591, KOG1591, KOG1591, Prolyl 4-hydroxylase alpha subunit [Amino acid transport and metabolism].	--	--	--	--	--	--	--	--	--
Phytmed_12647	-2.52351	0.0139072	-1.81797	0.0149231	-0.242598	0.58178	1365438	1366382	-	XP_009519897.1	hypothetical protein PHYSODRAFT_484007 [Phytophthora sojae]	--	--	--	--	--	--	--	--	--	--	--	--	--	--	--	--	--
Phytmed_12649	-0.402534	0.144097	0.957068	0.000174608	-1.17581	1.46e-06	1369704	1376770	-	RAW38593.1	hypothetical protein PC110_g5167 [Phytophthora cactorum]	--	--	--	--	GO:0046872	metal ion binding	gnl|CDD|229668	KOG1729, KOG1729, KOG1729, FYVE finger containing protein [General function prediction only].	--	--	--	--	--	--	--	--	--
Phytmed_1265	0.114626	0.700524	-0.40496	0.166389	-1.32938	9.77e-08	1682504	1685170	+	RAW28849.1	Elongation factor 2 [Phytophthora cactorum]	EEF2	elongation factor 2	--	ko04152 AMPK signaling pathway;ko04921 Oxytocin signaling pathway;	GO:0003924	GTPase activity	gnl|CDD|228418	KOG0469, KOG0469, KOG0469, Elongation factor 2 [Translation, ribosomal structure and biogenesis].	--	--	--	--	--	--	--	--	--
Phytmed_12652	1.39735	0.00199562	-0.161902	0.798706	-0.154312	0.776489	1382312	1384750	+	POM63789.1	hypothetical protein PHPALM_20766 [Phytophthora palmivora var. palmivora]	--	--	--	--	--	--	--	--	--	--	--	--	--	--	--	--	--
Phytmed_12654	-0.392766	0.232134	0.56063	0.0520076	2.81435	9e-35	1386636	1388167	+	XP_008915286.1	CMGC/RCK/MAK protein kinase [Phytophthora parasitica INRA-310]	MAK	male germ cell-associated kinase	EC:2.7.11.22		GO:0004672	protein kinase activity	gnl|CDD|228608	KOG0661, KOG0661, KOG0661, MAPK related serine/threonine protein kinase [Signal transduction mechanisms].	ALG11156.1	Modules of approx. 100 residues and which are found in a large number of bacterial enzymes. The cellulose-binding function has been demonstrated in many cases. Several of these modules have been shown to also bind chitin or xylan.	Previously known as cellulose-binding domain family II (CBD II).	--	--	--	--	--	--
Phytmed_12655	1.52572	5.65e-12	0.772097	0.00105803	0.578252	0.010513	1388491	1388805	-	OWZ19600.1	Mitochondrial Protein Translocase [Phytophthora megakarya]	TIM10	mitochondrial import inner membrane translocase subunit TIM10	--		--	--	gnl|CDD|231418	KOG3480, KOG3480, KOG3480, Mitochondrial import inner membrane translocase, subunits TIM10/TIM12 [Intracellular trafficking, secretion, and vesicular transport].	--	--	--	--	--	--	--	--	--
Phytmed_12658	-2.09685	0.00252559	-1.35916	0.0279692	-0.34343	0.556304	1395316	1396652	+	XP_009519921.1	hypothetical protein PHYSODRAFT_480405 [Phytophthora sojae]	--	--	--	--	GO:0005515	protein binding	gnl|CDD|228111	KOG0161, KOG0161, KOG0161, Myosin class II heavy chain [Cytoskeleton].	--	--	--	--	--	--	--	--	--
Phytmed_12660	0.108145	0.707002	0.519302	0.0246131	1.04514	1.18e-08	1397700	1398890	+	XP_009519927.1	hypothetical protein PHYSODRAFT_252422 [Phytophthora sojae]	--	--	--	--	GO:0005515	protein binding	gnl|CDD|228215	KOG0266, KOG0266, KOG0266, WD40 repeat-containing protein [General function prediction only].	ALG09213.1	Modules of approx. 150 residues which always appear as a threefold internal repeat. The only apparent exception to this, xylanase II of Actinomadura sp. FC7 (GenBank U08894), is in fact not completely sequenced. These modules were first identified in several plant lectins such as ricin or agglutinin of Ricinus communis which bind galactose residues. The three-dimensional structure of a plant lect…	Previously known as cellulose-binding domain family XIII (CBD XIII).	--	--	--	--	--	--
Phytmed_12661	1.13156	0.00304435	-0.406064	0.383389	-0.0548012	0.909847	1399094	1401983	-	ETL24723.1	hypothetical protein L916_21338 [Phytophthora parasitica]	PWP2, UTP1	periodic tryptophan protein 2	--	ko03008 Ribosome biogenesis in eukaryotes;	GO:0005515	protein binding	gnl|CDD|228240	KOG0291, KOG0291, KOG0291, WD40-repeat-containing subunit of the 18S rRNA processing complex [RNA processing and modification].	--	--	--	--	--	--	--	--	--
Phytmed_12667	-3.00735	2.31e-14	-3.00046	9.44e-19	-0.530541	0.0530102	1421088	1425119	+	KUF81823.1	HEAT repeat-containing protein 2 [Phytophthora nicotianae]	--	--	--	--	--	--	--	--	--	--	--	--	--	--	--	--	--
Phytmed_12668	1.51297	1.33e-06	0.493167	0.18606	0.502655	0.0856607	1425939	1426187	-	XP_009519938.1	hypothetical protein PHYSODRAFT_482848 [Phytophthora sojae]	--	--	--	--	--	--	--	--	--	--	--	--	--	--	--	--	--
Phytmed_12670	-1.08069	0.381862	-1.43717	0.253126	-1.78955	0.0459481	1428408	1431726	+	RAW24978.1	hypothetical protein PC110_g18602 [Phytophthora cactorum]	--	--	--	--	--	--	--	--	--	--	--	--	--	secreted protein	--	--	Cytoplasmic effector
Phytmed_12688	-1.18809	1.32e-10	-0.430205	0.00489089	-0.0402731	0.781756	82751	84371	+	POM62140.1	putative yippee-like protein [Phytophthora palmivora var. palmivora]	--	--	--	--	--	--	gnl|CDD|231337	KOG3399, KOG3399, KOG3399, Predicted Yippee-type zinc-binding protein [General function prediction only].	--	--	--	--	--	--	--	--	--
Phytmed_1272	-5.97405	2.45e-23	-4.15243	2.09e-13	-3.34796	1.8e-09	1702572	1704311	-	AGC65358.1	OCM1, partial [Phytophthora medicaginis]	--	--	--	--	--	--	gnl|CDD|229167	KOG1225, KOG1225, KOG1225, Teneurin-1 and related extracellular matrix proteins, contain EGF-like repeats [Signal transduction mechanisms, Extracellular structures].	--	--	--	--	--	--	--	--	--
Phytmed_12721	-0.023538	0.951182	-1.19143	3.77e-05	-0.0707775	0.783993	247023	250241	-	XP_009518675.1	hypothetical protein PHYSODRAFT_344427 [Phytophthora sojae]	--	--	--	--	GO:0005515	protein binding	gnl|CDD|228456	KOG0508, KOG0508, KOG0508, Ankyrin repeat protein [General function prediction only].	--	--	--	--	--	--	--	--	--
Phytmed_12725	1.86449	0.0232456	1.5967	0.0613241	0.937276	0.248123	261707	262849	-	POM72792.1	12-oxophytodienoate reductase [Phytophthora palmivora var. palmivora]	--	--	--	--	GO:0003824	catalytic activity	gnl|CDD|228084	KOG0134, KOG0134, KOG0134, NADH:flavin oxidoreductase/12-oxophytodienoate reductase [Energy production and conversion, General function prediction only].	--	--	--	--	--	--	--	--	--
Phytmed_12732	-1.94567	2.96e-08	-0.931472	0.00394127	1.21666	1.44e-05	303951	307073	-	RAW29204.1	hypothetical protein PC110_g14418 [Phytophthora cactorum]	--	--	--	--	GO:0015098	molybdate ion transmembrane transporter activity	gnl|CDD|229245	KOG1303, KOG1303, KOG1303, Amino acid transporters [Amino acid transport and metabolism].	--	--	--	--	--	--	--	--	--
Phytmed_12734	4.16971	9.92e-06	8.06247	1.94e-21	4.17311	1.72e-06	312838	314268	+	XP_009534258.1	hypothetical protein PHYSODRAFT_522490 [Phytophthora sojae]	--	--	--	--	--	--	--	--	--	--	--	--	--	--	--	--	--
Phytmed_12735	1.6536	8.8e-11	1.3277	2.78e-07	-0.461725	0.0917408	314914	316335	+	XP_009534259.1	hypothetical protein PHYSODRAFT_564102 [Phytophthora sojae]	--	--	--	--	--	--	--	--	--	--	--	--	--	--	--	--	--
Phytmed_12736	-0.0680208	0.857304	-0.539807	0.099364	1.24702	1.72e-06	316483	318130	-	ETM50877.1	hypothetical protein L914_05163 [Phytophthora parasitica]	--	--	--	--	--	--	gnl|CDD|228567	KOG0620, KOG0620, KOG0620, Glucose-repressible alcohol dehydrogenase transcriptional effector CCR4 and related proteins [Transcription].	--	--	--	--	--	--	--	--	--
Phytmed_12739	-1.90077	4.15e-17	-0.855277	3.58e-05	-0.90274	1.95e-06	325665	326633	+	XP_009534270.1	hypothetical protein PHYSODRAFT_347724 [Phytophthora sojae]	--	--	--	--	GO:0005515	protein binding	--	--	--	--	--	--	--	--	--	--	--
Phytmed_12740	-1.16272	0.00725724	-0.0990382	0.875098	-0.837469	0.0627306	326759	330076	-	KUG01993.1	ATP-citrate synthase [Phytophthora nicotianae]	ACLY	ATP citrate (pro-S)-lyase	EC:2.3.3.8	ko00020 Citrate cycle (TCA cycle);ko00720 Carbon fixation pathways in prokaryotes;	GO:0003824	catalytic activity	gnl|CDD|229196	KOG1254, KOG1254, KOG1254, ATP-citrate lyase [Energy production and conversion].	--	--	--	--	--	--	--	--	--
Phytmed_12742	-1.5951	5.21e-14	-1.01635	1.83e-07	-0.795764	9.56e-06	336760	344028	+	XP_009534274.1	hypothetical protein PHYSODRAFT_304960 [Phytophthora sojae]	--	--	--	--	GO:0005515	protein binding	gnl|CDD|229465	KOG1524, KOG1524, KOG1524, WD40 repeat-containing protein CHE-2 [General function prediction only].	--	--	--	--	--	--	--	--	--
Phytmed_12775	-1.74134	0.00146392	-0.484756	0.275606	1.64385	2.22e-08	504406	507807	+	XP_009534308.1	hypothetical protein PHYSODRAFT_523237 [Phytophthora sojae]	--	--	--	--	--	--	--	--	--	--	--	--	--	--	--	--	--
Phytmed_12776	-0.592329	0.0324013	0.56016	0.0354393	3.03022	1.97e-42	508076	510109	-	ETL44620.1	hypothetical protein L916_05108 [Phytophthora parasitica]	PAP	poly(A) polymerase	EC:2.7.7.19	ko03015 mRNA surveillance pathway;	GO:0003723	RNA binding	gnl|CDD|230184	KOG2245, KOG2245, KOG2245, Poly(A) polymerase and related nucleotidyltransferases [RNA processing and modification].	--	--	--	--	--	--	--	--	--
Phytmed_12779	-0.263613	0.324268	-0.150018	0.624962	1.6372	1.86e-14	516730	517419	-	ETI51313.1	hypothetical protein F443_05298 [Phytophthora parasitica P1569]	--	--	--	--	--	--	--	--	--	--	--	--	--	--	--	--	--
Phytmed_12782	-2.02967	0.000506871	-0.637746	0.203909	-0.519853	0.217007	522475	524345	+	RAW39165.1	hypothetical protein PC110_g4598 [Phytophthora cactorum]	--	--	--	--	--	--	--	--	--	--	--	--	--	--	--	--	--
Phytmed_12783	0.446199	0.132548	0.244734	0.444526	1.24562	3.82e-09	534862	535263	+	XP_009534320.1	hypothetical protein PHYSODRAFT_352514 [Phytophthora sojae]	--	--	--	--	--	--	--	--	--	--	--	--	--	--	--	--	--
Phytmed_12784	1.20451	0.00350561	1.27218	0.00194663	2.00321	6.93e-08	535982	537313	+	OWZ24076.1	hypothetical protein PHMEG_000922 [Phytophthora megakarya]	--	--	--	--	--	--	--	--	--	--	--	--	--	--	--	--	--
Phytmed_12787	-1.15619	0.000459824	0.0404676	0.937611	-1.89231	3.98e-09	541558	543252	+	RAW39157.1	hypothetical protein PC110_g4594 [Phytophthora cactorum]	--	--	--	--	GO:0016021	integral component of membrane	gnl|CDD|230443	KOG2504, KOG2504, KOG2504, Monocarboxylate transporter [Carbohydrate transport and metabolism].	--	--	--	--	--	--	--	--	--
Phytmed_12788	-3.73173	2.94e-10	-1.35151	0.0378877	-0.197274	0.789332	544506	546194	+	OWZ16637.1	Major Facilitator Superfamily (MFS) transporter [Phytophthora megakarya]	--	--	--	--	GO:0016021	integral component of membrane	gnl|CDD|230443	KOG2504, KOG2504, KOG2504, Monocarboxylate transporter [Carbohydrate transport and metabolism].	--	--	--	--	--	--	--	--	--
Phytmed_12789	-0.666252	0.549314	-3.12176	0.0175063	1.70154	0.00821202	547444	549093	+	XP_008902742.1	hypothetical protein PPTG_09491 [Phytophthora parasitica INRA-310]	--	--	--	--	GO:0016021	integral component of membrane	gnl|CDD|230443	KOG2504, KOG2504, KOG2504, Monocarboxylate transporter [Carbohydrate transport and metabolism].	--	--	--	--	--	--	--	--	--
Phytmed_1279	-3.92457	0.00019475	-0.914447	0.144343	0.0686031	0.911502	1744856	1746578	-	XP_009519246.1	hypothetical protein PHYSODRAFT_479380 [Phytophthora sojae]	--	--	--	--	--	--	gnl|CDD|228266	KOG0317, KOG0317, KOG0317, Predicted E3 ubiquitin ligase, integral peroxisomal membrane protein [Posttranslational modification, protein turnover, chaperones].	--	--	--	--	--	--	--	--	--
Phytmed_12800	0.708437	0.449378	-0.0983363	0.941063	8.95992	1.02e-54	610934	611227	+	XP_009534400.1	hypothetical protein PHYSODRAFT_305047 [Phytophthora sojae]	--	--	--	--	--	--	--	--	--	--	--	--	--	--	--	--	--
Phytmed_12801	1.02754	0.000766031	-0.985552	0.00225323	-1.715	6.61e-09	612292	612714	+	XP_008902747.1	hypothetical protein PPTG_09496 [Phytophthora parasitica INRA-310]	--	--	--	--	--	--	--	--	--	--	--	--	--	secreted protein	SSP	--	Non-effector
Phytmed_12803	1.33876	0.00393511	-0.208643	0.757729	0.39633	0.38519	618803	621245	-	XP_009534374.1	hypothetical protein PHYSODRAFT_305030 [Phytophthora sojae]	--	--	--	--	--	--	--	--	--	--	--	--	--	--	--	--	--
Phytmed_12824	0.839011	0.00125957	0.827591	0.00169964	1.67723	2.11e-12	716011	717064	-	RAW30366.1	hypothetical protein PC110_g13291 [Phytophthora cactorum]	COQ5	2-methoxy-6-polyprenyl-1,4-benzoquinol methylase	EC:2.1.1.201	ko00130 Ubiquinone and other terpenoid-quinone biosynthesis;	GO:0008168	methyltransferase activity	gnl|CDD|229481	KOG1540, KOG1540, KOG1540, Ubiquinone biosynthesis methyltransferase COQ5 [Coenzyme transport and metabolism].	--	--	--	--	--	--	--	--	--
Phytmed_12827	1.75804	0.000340023	1.79563	0.000198765	-0.526555	0.312859	720868	721674	+	XP_009534352.1	hypothetical protein PHYSODRAFT_521648 [Phytophthora sojae]	--	--	--	--	GO:0004601	peroxidase activity	--	--	--	--	--	--	--	secreted protein	SSP	--	Non-effector
Phytmed_12828	1.71346	8.64e-07	0.467461	0.267085	-1.52141	1.21e-05	721883	722698	+	XP_009534351.1	chloroperoxidase [Phytophthora sojae]	--	--	--	--	GO:0004601	peroxidase activity	--	--	--	--	--	--	--	--	--	--	--
Phytmed_12839	2.06717	2.65e-05	1.35884	0.0104748	-3.71181	2.99e-14	762626	764161	-	ETP49098.1	hypothetical protein F442_05291 [Phytophthora parasitica P10297]	--	--	--	--	GO:0005215	transporter activity	gnl|CDD|228203	KOG0254, KOG0254, KOG0254, Predicted transporter (major facilitator superfamily) [General function prediction only].	--	--	--	--	--	--	--	--	--
Phytmed_12840	0.988468	0.0728638	0.766873	0.205919	-2.98185	9.17e-09	766093	767628	+	ETP49098.1	hypothetical protein F442_05291 [Phytophthora parasitica P10297]	--	--	--	--	GO:0005215	transporter activity	gnl|CDD|228203	KOG0254, KOG0254, KOG0254, Predicted transporter (major facilitator superfamily) [General function prediction only].	--	--	--	--	--	--	--	--	--
Phytmed_12844	-1.59343	4.22e-11	-0.475737	0.0184274	-1.23629	1.38e-14	783874	787959	-	XP_009534422.1	hypothetical protein PHYSODRAFT_522675 [Phytophthora sojae]	--	--	--	--	GO:0005524	ATP binding	gnl|CDD|228016	KOG0065, KOG0065, KOG0065, Pleiotropic drug resistance proteins (PDR1-15), ABC superfamily [Secondary metabolites biosynthesis, transport and catabolism].	--	--	--	--	--	--	--	--	--
Phytmed_12846	-1.2197	0.394703	-1.50265	0.302741	5.76829	5.84e-16	795636	805143	-	RAW22885.1	hypothetical protein PC110_g20682 [Phytophthora cactorum]	--	--	--	--	GO:0003676	nucleic acid binding	gnl|CDD|228203	KOG0254, KOG0254, KOG0254, Predicted transporter (major facilitator superfamily) [General function prediction only].	CAN61695.1	polygalacturonase (EC 3.2.1.15); exo-polygalacturonase (EC 3.2.1.67); exo-polygalacturonosidase (EC 3.2.1.82); rhamnogalacturonase (EC 3.2.1.-); endo-xylogalacturonan hydrolase (EC 3.2.1.-); rhamnogalacturonan alpha-L-rhamnopyranohydrolase (EC 3.2.1.40)	nan	--	--	--	--	--	--
Phytmed_12847	-0.597102	0.471032	-2.35087	0.0169566	0.738696	0.138971	806018	807115	+	XP_009534426.1	hypothetical protein PHYSODRAFT_318243 [Phytophthora sojae]	--	--	--	--	GO:0016787	hydrolase activity	gnl|CDD|229373	KOG1432, KOG1432, KOG1432, Predicted DNA repair exonuclease SIA1 [General function prediction only].	--	--	--	--	--	secreted protein	--	--	Non-effector
Phytmed_12848	-2.14279	8.91e-09	-0.20628	0.688114	-0.773535	0.055126	808798	820335	+	ETO80159.1	TKL protein kinase [Phytophthora parasitica P1976]	TNNI3K	serine/threonine-protein kinase TNNI3K	EC:2.7.11.1		GO:0003677	DNA binding	gnl|CDD|228203	KOG0254, KOG0254, KOG0254, Predicted transporter (major facilitator superfamily) [General function prediction only].	CDM83994.1	Modules of approx. 50 residues found attached to various enzymes from families GH18, GH19, GH23, GH24, GH25 and GH73, i.e. enzymes cleaving either chitin or peptidoglycan. Binding to chitopentaose demonstrated in the case of Pteris ryukyuensis chitinase A [Ohnuma T et al. (2008) J. Biol. Chem. 283:5178-87 (PMID: 18083709)]. CBM50 modules are also found in a multitude of other enzymes targeting th…	Also known as LysM domains	--	--	--	--	--	--
Phytmed_12849	-1.22362	2.32e-10	-2.46558	3.02e-35	-2.03353	7.42e-41	821484	824286	+	ETK91298.1	TKL protein kinase [Phytophthora parasitica]	TNNI3K	serine/threonine-protein kinase TNNI3K	EC:2.7.11.1		GO:0004672	protein kinase activity	gnl|CDD|228141	KOG0192, KOG0192, KOG0192, Tyrosine kinase specific for activated (GTP-bound) p21cdc42Hs [Signal transduction mechanisms].	CDM83994.1	Modules of approx. 50 residues found attached to various enzymes from families GH18, GH19, GH23, GH24, GH25 and GH73, i.e. enzymes cleaving either chitin or peptidoglycan. Binding to chitopentaose demonstrated in the case of Pteris ryukyuensis chitinase A [Ohnuma T et al. (2008) J. Biol. Chem. 283:5178-87 (PMID: 18083709)]. CBM50 modules are also found in a multitude of other enzymes targeting th…	Also known as LysM domains	--	--	--	--	--	--
Phytmed_12850	1.96488	0.475697	0.982	0.77331	8.93639	4.74e-05	824792	825046	-	RAW32207.1	hypothetical protein PC110_g11440 [Phytophthora cactorum]	--	--	--	--	--	--	--	--	--	--	--	--	--	secreted protein	SSP	--	Non-effector
Phytmed_12851	0.982237	0.00021072	1.35857	2.39e-07	-0.165516	0.592885	825584	827786	+	POM62360.1	Cytochrome p450 [Phytophthora palmivora var. palmivora]	--	--	--	--	GO:0005506	iron ion binding	gnl|CDD|228107	KOG0157, KOG0157, KOG0157, Cytochrome P450 CYP4/CYP19/CYP26 subfamilies [Secondary metabolites biosynthesis, transport and catabolism, Lipid transport and metabolism].	--	--	--	--	--	--	--	--	--
Phytmed_12853	0.127817	0.716413	0.313148	0.34253	1.5078	3.68e-10	832435	833858	+	KUF79214.1	hypothetical protein AM587_10004785 [Phytophthora nicotianae]	--	--	--	--	--	--	--	--	--	--	--	--	--	--	--	--	--
Phytmed_12855	-0.326009	0.119911	-0.264701	0.218003	-1.10658	3.43e-11	835647	839466	+	ETP21194.1	TKL protein kinase [Phytophthora parasitica CJ01A1]	--	--	--	--	GO:0004672	protein kinase activity	gnl|CDD|228141	KOG0192, KOG0192, KOG0192, Tyrosine kinase specific for activated (GTP-bound) p21cdc42Hs [Signal transduction mechanisms].	NP_175606.2	Modules of approx. 50 residues found attached to various enzymes from families GH18, GH19, GH23, GH24, GH25 and GH73, i.e. enzymes cleaving either chitin or peptidoglycan. Binding to chitopentaose demonstrated in the case of Pteris ryukyuensis chitinase A [Ohnuma T et al. (2008) J. Biol. Chem. 283:5178-87 (PMID: 18083709)]. CBM50 modules are also found in a multitude of other enzymes targeting th…	Also known as LysM domains	--	--	--	--	--	--
Phytmed_12859	-2.50206	2.45e-15	-0.606049	0.0397309	0.0108893	0.975413	851639	854242	-	ETI30019.1	hypothetical protein F443_22862, partial [Phytophthora parasitica P1569]	--	--	--	--	GO:0005515	protein binding	--	--	--	--	--	--	--	--	--	--	--
Phytmed_12870	-2.36489	0.0678984	-0.350157	0.762855	2.40682	2.27e-05	922012	925216	+	XP_009534450.1	hypothetical protein PHYSODRAFT_338357 [Phytophthora sojae]	--	--	--	--	GO:0005509	calcium ion binding	--	--	--	--	--	--	--	--	--	--	--
Phytmed_12876	0.525837	0.560188	1.75529	0.0125228	1.09077	0.0984679	941900	942505	+	POM80781.1	hypothetical protein PHPALM_1336 [Phytophthora palmivora var. palmivora]	--	--	--	--	--	--	gnl|CDD|231230	KOG3292, KOG3292, KOG3292, Predicted membrane protein [Function unknown].	--	--	--	--	--	--	--	--	--
Phytmed_12882	-0.300081	0.530949	1.5634	0.000186633	0.504084	0.262233	965760	966761	+	XP_009534457.1	hypothetical protein PHYSODRAFT_522260 [Phytophthora sojae]	--	--	--	--	--	--	--	--	--	--	--	--	--	--	--	--	--
Phytmed_12883	5.27592	9.98e-11	3.75101	1.53e-05	2.81533	0.000668856	967152	967973	-	XP_008909248.1	hypothetical protein PPTG_14046 [Phytophthora parasitica INRA-310]	--	--	--	--	GO:0004252	serine-type endopeptidase activity	gnl|CDD|231561	KOG3627, KOG3627, KOG3627, Trypsin [Amino acid transport and metabolism].	--	--	--	--	--	secreted protein	SSP	--	Apoplastic effector
Phytmed_12884	1.82461	0.00976151	1.51943	0.0347139	-0.058901	0.942993	969266	970036	+	ETK80976.1	hypothetical protein L915_13475 [Phytophthora parasitica]	--	--	--	--	GO:0004252	serine-type endopeptidase activity	gnl|CDD|231561	KOG3627, KOG3627, KOG3627, Trypsin [Amino acid transport and metabolism].	--	--	--	--	--	secreted protein	SSP	--	Non-effector
Phytmed_12888	-2.07925	1.59e-07	-1.84953	1.78e-07	-0.977514	0.00163193	979644	981971	+	RAW37811.1	hypothetical protein PC110_g5952 [Phytophthora cactorum]	--	--	--	--	--	--	--	--	--	--	--	--	--	--	--	--	--
Phytmed_12889	3.22862	5.48e-10	0.578277	0.383389	-0.726548	0.21773	982101	984023	-	OWZ10308.1	hypothetical protein PHMEG_00016863 [Phytophthora megakarya]	--	--	--	--	--	--	--	--	--	--	--	--	--	--	--	--	--
Phytmed_12892	-1.15045	0.000380396	-1.85559	4.7e-09	-1.13126	0.000237792	987150	987551	-	XP_009534469.1	hypothetical protein PHYSODRAFT_355803 [Phytophthora sojae]	--	--	--	--	--	--	--	--	--	--	--	--	--	--	--	--	--
Phytmed_12894	4.39661	0.00157697	2.04563	0.250269	3.95467	0.00282806	991915	994054	+	XP_008909263.1	hypothetical protein PPTG_14057 [Phytophthora parasitica INRA-310]	--	--	--	--	GO:0004252	serine-type endopeptidase activity	gnl|CDD|231561	KOG3627, KOG3627, KOG3627, Trypsin [Amino acid transport and metabolism].	ALU45928.1	Modules of approx. 60 residues found in bacterial enzymes. Chitin-binding described in several cases. Distantly related to the CBM12 family.	Previously known as cellulose-binding domain family V (CBD V).	--	--	secreted protein	SSP	--	Non-effector
Phytmed_12905	-2.74548	0.0181711	-1.40524	0.0791557	0.855966	0.0480109	1036958	1037796	-	ETL83709.1	hypothetical protein L917_16352 [Phytophthora parasitica]	--	--	--	--	GO:0006508	proteolysis	gnl|CDD|229483	KOG1542, KOG1542, KOG1542, Cysteine proteinase Cathepsin F [Posttranslational modification, protein turnover, chaperones].	AIG56318.1	Modules of approx. 150 residues which always appear as a threefold internal repeat. The only apparent exception to this, xylanase II of Actinomadura sp. FC7 (GenBank U08894), is in fact not completely sequenced. These modules were first identified in several plant lectins such as ricin or agglutinin of Ricinus communis which bind galactose residues. The three-dimensional structure of a plant lect…	Previously known as cellulose-binding domain family XIII (CBD XIII).	--	--	--	--	--	--
Phytmed_12908	-0.534724	0.444773	-0.510398	0.42649	1.13433	0.00144287	1056709	1060454	-	ETL87658.1	hypothetical protein L917_13196 [Phytophthora parasitica]	--	--	--	--	GO:0005509	calcium ion binding	gnl|CDD|227985	KOG0034, KOG0034, KOG0034, Ca2+/calmodulin-dependent protein phosphatase (calcineurin subunit B), EF-Hand superfamily protein [Signal transduction mechanisms].	--	--	--	--	--	--	--	--	--
Phytmed_12911	0.70287	0.111627	0.476383	0.290882	1.4459	6.52e-07	1066755	1067898	-	OWZ21965.1	TATA-box-binding protein [Phytophthora megakarya]	--	--	--	--	GO:0003677	DNA binding	gnl|CDD|231240	KOG3302, KOG3302, KOG3302, TATA-box binding protein (TBP), component of TFIID and TFIIIB [Transcription].	--	--	--	--	--	--	--	--	--
Phytmed_12912	0.691361	0.446208	5.59557	3.87e-18	0.757954	0.318974	1069000	1069417	+	XP_009534478.1	hypothetical protein PHYSODRAFT_355805 [Phytophthora sojae]	--	--	--	--	--	--	--	--	--	--	--	--	--	secreted protein	SSP	--	Cytoplasmic effector
Phytmed_12913	1.22069	3.18e-19	0.606878	2.03e-05	-0.20998	0.160813	1070979	1071360	+	XP_009534479.1	hypothetical protein PHYSODRAFT_523138 [Phytophthora sojae]	--	--	--	--	--	--	--	--	--	--	--	--	--	--	--	--	--
Phytmed_12914	0.214112	0.279787	0.237272	0.237496	1.40006	1.59e-20	1071881	1073417	-	XP_009534480.1	hypothetical protein PHYSODRAFT_564209 [Phytophthora sojae]	TAF7	transcription initiation factor TFIID subunit 7	--	ko03022 Basal transcription factors;	GO:0005669	transcription factor TFIID complex	gnl|CDD|231942	KOG4011, KOG4011, KOG4011, Transcription initiation factor TFIID, subunit TAF7 [Transcription].	--	--	--	--	--	--	--	--	--
Phytmed_12916	3.93018	0.0232567	5.93497	6.08e-05	3.82243	0.00967405	1080432	1081121	-	XP_009534481.1	hypothetical protein PHYSODRAFT_338388 [Phytophthora sojae]	--	--	--	--	GO:0035091	phosphatidylinositol binding	--	--	--	--	--	--	--	--	--	--	--
Phytmed_12917	1.54569	0.00117023	0.38734	0.521228	0.244178	0.653467	1083621	1084715	-	XP_009534483.1	hypothetical protein PHYSODRAFT_338390 [Phytophthora sojae]	--	--	--	--	GO:0003824	catalytic activity	gnl|CDD|230801	KOG2862, KOG2862, KOG2862, Alanine-glyoxylate aminotransferase AGT1 [General function prediction only].	--	--	--	--	--	--	--	--	--
Phytmed_12920	1.38128	3.91e-06	0.778142	0.0143689	0.612783	0.0299789	1089207	1089855	-	ETK80946.1	hypothetical protein L915_13510 [Phytophthora parasitica]	--	--	--	--	--	--	--	--	--	--	--	--	--	--	--	--	--
Phytmed_12921	0.408588	0.281791	-0.155262	0.73661	1.10978	6.39e-05	1090009	1091334	+	XP_009534489.1	hypothetical protein PHYSODRAFT_263311 [Phytophthora sojae]	--	--	--	--	--	--	--	--	--	--	--	--	--	--	--	--	--
Phytmed_12922	-3.48654	0.00225998	-1.66083	0.0157773	1.63252	2.34e-05	1091657	1094501	+	OWZ17222.1	hypothetical protein PHMEG_0008863 [Phytophthora megakarya]	--	--	--	--	--	--	gnl|CDD|230408	KOG2469, KOG2469, KOG2469, IMP-GMP specific 5'-nucleotidase [Nucleotide transport and metabolism].	--	--	--	--	--	--	--	--	--
Phytmed_12923	1.68923	3.17e-06	1.31052	0.000319952	1.12207	0.000604962	1094535	1094823	-	XP_009534488.1	hypothetical protein PHYSODRAFT_355806 [Phytophthora sojae]	--	--	--	--	--	--	--	--	--	--	--	--	--	--	--	--	--
Phytmed_12925	-3.34674	0.000112984	-0.829124	0.166389	0.854745	0.0785296	1101082	1102317	-	OWZ16093.1	Pol Polyprotein [Phytophthora megakarya]	--	--	--	--	--	--	--	--	--	--	--	--	--	--	--	--	--
Phytmed_12930	-2.9577	4.06e-37	-2.15227	2.27e-24	0.164694	0.493591	1115605	1122292	+	RAW41397.1	hypothetical protein PC110_g2393 [Phytophthora cactorum]	--	--	--	--	GO:0004672	protein kinase activity	gnl|CDD|227983	KOG0032, KOG0032, KOG0032, Ca2+/calmodulin-dependent protein kinase, EF-Hand protein superfamily [Signal transduction mechanisms].	AIG77211.1	Modules of approx. 100 residues and which are found in a large number of bacterial enzymes. The cellulose-binding function has been demonstrated in many cases. Several of these modules have been shown to also bind chitin or xylan.	Previously known as cellulose-binding domain family II (CBD II).	--	--	--	--	--	--
Phytmed_12931	-4.11812	1.74e-19	-2.83286	8.1e-20	-1.90502	2.33e-14	1122774	1129141	-	POM66315.1	Flagellar radial spoke protein [Phytophthora palmivora var. palmivora]	--	--	--	--	--	--	--	--	--	--	--	--	--	--	--	--	--
Phytmed_12932	-1.69877	2.83e-05	-0.81491	0.0123913	-0.0231153	0.943137	1131673	1132316	+	ETI40809.1	hypothetical protein, variant 1 [Phytophthora parasitica P1569]	--	--	--	--	--	--	--	--	--	--	--	--	--	--	--	--	--
Phytmed_12940	-1.94995	0.00066859	-0.0453802	0.946562	-0.158481	0.738322	1150729	1153182	+	RAW41374.1	hypothetical protein PC110_g2369 [Phytophthora cactorum]	--	--	--	--	--	--	--	--	--	--	--	--	--	secreted protein	--	--	Non-effector
Phytmed_12942	0.485112	0.165297	-0.631932	0.0887161	-1.57697	1.57e-07	1159136	1163671	+	XP_009534547.1	hypothetical protein PHYSODRAFT_338448 [Phytophthora sojae]	MYO5	myosin V	--		GO:0003774	motor activity	gnl|CDD|228111	KOG0161, KOG0161, KOG0161, Myosin class II heavy chain [Cytoskeleton].	AHX26715.1	cellulose synthase (EC 2.4.1.12); chitin synthase (EC 2.4.1.16); dolichyl-phosphate beta-D-mannosyltransferase (EC 2.4.1.83); dolichyl-phosphate beta-glucosyltransferase (EC 2.4.1.117); N-acetylglucosaminyltransferase (EC 2.4.1.-); N-acetylgalactosaminyltransferase (EC 2.4.1.-); hyaluronan synthase (EC 2.4.1.212); chitin oligosaccharide synthase (EC 2.4.1.-); beta-1,3-glucan synthase (EC 2.4.1.34…	Distant similarity to families GT12, GT21, GT27, GT55, GT81 etc.	--	--	--	--	--	--
Phytmed_12943	-0.876814	0.00507934	-1.57436	1.55e-07	-0.88985	0.000150794	1164589	1165812	+	POM73202.1	Cleavage induced protein kinase [Phytophthora palmivora var. palmivora]	--	--	--	--	GO:0004672	protein kinase activity	gnl|CDD|227983	KOG0032, KOG0032, KOG0032, Ca2+/calmodulin-dependent protein kinase, EF-Hand protein superfamily [Signal transduction mechanisms].	AHH97713.1	Modules of approx. 100 residues and which are found in a large number of bacterial enzymes. The cellulose-binding function has been demonstrated in many cases. Several of these modules have been shown to also bind chitin or xylan.	Previously known as cellulose-binding domain family II (CBD II).	--	--	--	--	--	--
Phytmed_12944	1.01214	6.22e-06	0.457715	0.0694268	-0.430467	0.0746372	1166515	1167627	+	OQR95462.1	60S ribosomal protein L8 [Thraustotheca clavata]	RP-L8e, RPL8	large subunit ribosomal protein L8e	--	ko03010 Ribosome;	GO:0003723	RNA binding	gnl|CDD|230248	KOG2309, KOG2309, KOG2309, 60s ribosomal protein L2/L8 [Translation, ribosomal structure and biogenesis].	--	--	--	--	--	--	--	--	--
Phytmed_12947	-0.0170911	0.980631	-1.78986	0.000803751	0.158911	0.693076	1172117	1174003	-	ETL87601.1	hypothetical protein L917_13252 [Phytophthora parasitica]	--	--	--	--	--	--	--	--	--	--	--	--	--	--	--	--	--
Phytmed_12948	-0.0401978	0.977881	-0.586447	0.604597	3.83264	3.67e-12	1174278	1175018	-	RAW26999.1	hypothetical protein PC110_g16603 [Phytophthora cactorum]	--	--	--	--	--	--	--	--	--	--	--	--	--	secreted protein	SSP	--	Apoplastic effector
Phytmed_12949	0.577606	0.111532	-1.01353	0.00750873	-0.994549	0.00248813	1175300	1175854	-	POM80695.1	U3 small nucleolar ribonucleoprotein IMP3 [Phytophthora palmivora var. palmivora]	IMP3	U3 small nucleolar ribonucleoprotein protein IMP3	--	ko03008 Ribosome biogenesis in eukaryotes;	GO:0003723	RNA binding	gnl|CDD|232582	KOG4655, KOG4655, KOG4655, U3 small nucleolar ribonucleoprotein (snoRNP) component [RNA processing and modification].	--	--	--	--	--	--	--	--	--
Phytmed_12950	1.21792	0.00911265	-0.500098	0.371727	-0.726328	0.143232	1176073	1177524	+	XP_024580660.1	trna pseudouridine synthase [Plasmopara halstedii]	DKC1, NOLA4, CBF5	H/ACA ribonucleoprotein complex subunit 4	EC:5.4.99.-	ko03008 Ribosome biogenesis in eukaryotes;	GO:0001522	pseudouridine synthesis	gnl|CDD|230468	KOG2529, KOG2529, KOG2529, Pseudouridine synthase [Translation, ribosomal structure and biogenesis].	--	--	--	--	--	--	--	--	--
Phytmed_12951	-3.1158	1.68e-10	-1.77427	1.27e-08	-0.143303	0.603442	1180373	1181494	-	POM78973.1	Cysteine synthase [Phytophthora palmivora var. palmivora]	--	--	--	--	GO:0006535	cysteine biosynthetic process from serine	gnl|CDD|229422	KOG1481, KOG1481, KOG1481, Cysteine synthase [Amino acid transport and metabolism].	--	--	--	--	--	--	--	--	--
Phytmed_12952	-0.230431	0.869188	-1.83534	0.185882	3.02384	1.62e-07	1183865	1185052	-	POM78972.1	Cysteine synthase [Phytophthora palmivora var. palmivora]	--	--	--	--	GO:0006535	cysteine biosynthetic process from serine	gnl|CDD|229422	KOG1481, KOG1481, KOG1481, Cysteine synthase [Amino acid transport and metabolism].	--	--	--	--	--	--	--	--	--
Phytmed_12953	3.38759	0.0418276	0	1	7.22229	9.43e-10	1185253	1190537	-	XP_009535201.1	hypothetical protein PHYSODRAFT_305140 [Phytophthora sojae]	--	--	--	--	GO:0005509	calcium ion binding	gnl|CDD|227978	KOG0027, KOG0027, KOG0027, Calmodulin and related proteins (EF-Hand superfamily) [Signal transduction mechanisms].	--	--	--	--	--	--	--	--	--
Phytmed_12963	-1.47666	6.13e-07	-0.922232	0.000297112	0.154573	0.522093	1297380	1300849	-	RAW38214.1	hypothetical protein PC110_g5519 [Phytophthora cactorum]	--	--	--	--	--	--	gnl|CDD|231762	KOG3830, KOG3830, KOG3830, Uncharacterized conserved protein [Function unknown].	--	--	--	--	--	secreted protein	--	--	Non-effector
Phytmed_12964	-4.12746	0.00267054	-2.0591	0.0665522	-1.1165	0.212705	1303099	1310005	-	KUF77057.1	hypothetical protein AM587_10003052 [Phytophthora nicotianae]	--	--	--	--	--	--	gnl|CDD|230235	KOG2296, KOG2296, KOG2296, Integral membrane protein [General function prediction only].	--	--	--	--	--	--	--	--	--
Phytmed_12966	0.269898	0.894685	3.33909	0.0116422	1.61458	0.221223	1318247	1319096	-	ETI40714.1	hypothetical protein F443_13950 [Phytophthora parasitica P1569]	--	--	--	--	--	--	--	--	--	--	--	--	--	--	--	--	--
Phytmed_12967	0.451975	0.327857	1.72947	4.91e-05	-0.77759	0.080771	1321887	1325906	+	ETL87547.1	hypothetical protein L917_13296 [Phytophthora parasitica]	--	--	--	--	GO:0005524	ATP binding	gnl|CDD|228016	KOG0065, KOG0065, KOG0065, Pleiotropic drug resistance proteins (PDR1-15), ABC superfamily [Secondary metabolites biosynthesis, transport and catabolism].	--	--	--	--	--	--	--	--	--
Phytmed_12979	-2.51788	7.47e-06	-0.938621	0.0107113	-0.0635454	0.852378	1371753	1376334	+	POM81496.1	Transient receptor potential Ca2 channel (TRP-CC) family protein [Phytophthora palmivora var. palmivora]	--	--	--	--	--	--	--	--	--	--	--	--	--	--	--	--	--
Phytmed_12981	-1.42138	0.301093	-0.689286	0.63255	3.02337	6.53e-07	1389200	1390393	+	POM59045.1	Carbohydrate-binding protein [Phytophthora palmivora var. palmivora]	--	--	--	--	GO:0004553	hydrolase activity, hydrolyzing O-glycosyl compounds	gnl|CDD|230745	KOG2806, KOG2806, KOG2806, Chitinase [Carbohydrate transport and metabolism].	CAK44246.1	chitinase (EC 3.2.1.14); endo-beta-N-acetylglucosaminidase (EC 3.2.1.96); xylanase inhibitor; concanavalin B; narbonin	Contains chitinases of classes III and V. Contains non-catalytic proteins such as xylanase inhibitor; concanavalin B; narbonin	--	--	--	--	--	--
Phytmed_12983	-1.47521	0.0147945	-1.04009	0.0354393	-0.108608	0.789594	1399164	1401236	-	RAW26741.1	hypothetical protein PC110_g16857 [Phytophthora cactorum]	--	--	--	--	GO:0004672	protein kinase activity	gnl|CDD|228141	KOG0192, KOG0192, KOG0192, Tyrosine kinase specific for activated (GTP-bound) p21cdc42Hs [Signal transduction mechanisms].	BAT74824.1	Created from reading Schallus et al (2008) Mol Biol Cell. 19:3404-3414 [PMID: 18524852] and finding related domains attached to various glycosidases.	nan	--	--	secreted protein	--	--	Non-effector
Phytmed_12984	2.84564	0.000357577	1.76818	0.0469556	0.614977	0.470897	1401543	1403630	+	XP_008909403.1	hypothetical protein PPTG_14168 [Phytophthora parasitica INRA-310]	EIF3B	translation initiation factor 3 subunit B	--	ko03013 RNA transport;	GO:0003676	nucleic acid binding	gnl|CDD|230253	KOG2314, KOG2314, KOG2314, Translation initiation factor 3, subunit b (eIF-3b) [Translation, ribosomal structure and biogenesis].	--	--	--	--	--	--	--	--	--
Phytmed_12985	0.466564	0.503141	0.165866	0.838746	1.17613	0.00676044	1404728	1407830	+	ETI40732.1	hypothetical protein F443_13964 [Phytophthora parasitica P1569]	--	--	--	--	--	--	--	--	--	--	--	--	--	--	--	--	--
Phytmed_12990	-2.52506	1.39e-05	0.0298861	0.957892	0.0267761	0.947477	31071	33479	+	RAW27570.1	hypothetical protein PC110_g16039 [Phytophthora cactorum]	--	--	--	--	GO:0016192	vesicle-mediated transport	--	--	--	--	--	--	--	--	--	--	--
Phytmed_12991	1.00195	0.000864117	0.172424	0.664528	-0.265931	0.428355	33599	35706	+	RAW27571.1	putative methylenetetrahydrofolate reductase [Phytophthora cactorum]	metF, MTHFR	methylenetetrahydrofolate reductase (NADPH)	EC:1.5.1.20	ko00670 One carbon pool by folate;ko00720 Carbon fixation pathways in prokaryotes;ko01200 Carbon metabolism;ko01523 Antifolate resistance;	GO:0004489	methylenetetrahydrofolate reductase (NAD(P)H) activity	gnl|CDD|228512	KOG0564, KOG0564, KOG0564, 5,10-methylenetetrahydrofolate reductase [Amino acid transport and metabolism].	--	--	--	--	--	--	--	--	--
Phytmed_12993	3.02607	0.000762835	2.51203	0.00742178	3.48811	3.92e-05	39718	41253	+	ETI55580.1	hypothetical protein F443_01754 [Phytophthora parasitica P1569]	katE, CAT, catB, srpA	catalase	EC:1.11.1.6	ko00380 Tryptophan metabolism;ko00630 Glyoxylate and dicarboxylate metabolism;ko01200 Carbon metabolism;ko04011 MAPK signaling pathway - yeast;ko04016 MAPK signaling pathway - plant;ko04068 FoxO signaling pathway;ko04146 Peroxisome;ko04211 Longevity regulating pathway;ko04212 Longevity regulating pathway - worm;ko04213 Longevity regulating pathway - multiple species;ko05014 Amyotrophic lateral sc…	GO:0004096	catalase activity	gnl|CDD|227998	KOG0047, KOG0047, KOG0047, Catalase [Inorganic ion transport and metabolism].	--	--	--	--	--	--	--	--	--
Phytmed_12994	0.219083	0.88094	-0.792522	0.608124	4.27303	2.09e-11	42806	44432	-	XP_009527253.1	hypothetical protein PHYSODRAFT_261374 [Phytophthora sojae]	--	--	--	--	--	--	gnl|CDD|228975	KOG1029, KOG1029, KOG1029, Endocytic adaptor protein intersectin [Signal transduction mechanisms, Intracellular trafficking, secretion, and vesicular transport].	--	--	--	--	--	--	--	--	--
Phytmed_12995	-0.707362	0.164149	-1.82195	0.000206292	1.21808	0.0117994	44667	45542	-	XP_009527260.1	hypothetical protein PHYSODRAFT_315160 [Phytophthora sojae]	--	--	--	--	GO:0006629	lipid metabolic process	gnl|CDD|232577	KOG4650, KOG4650, KOG4650, Predicted steroid reductase [General function prediction only].	--	--	--	--	--	--	--	--	--
Phytmed_12997	1.32245	0.000557338	0.47226	0.300977	-0.0864024	0.859823	48131	51172	+	ETK95406.1	sulfate adenylyltransferase [Phytophthora parasitica]	PAPSS	3'-phosphoadenosine 5'-phosphosulfate synthase	EC:2.7.7.4 2.7.1.25	ko00230 Purine metabolism;ko00261 Monobactam biosynthesis;ko00450 Selenocompound metabolism;ko00920 Sulfur metabolism;	GO:0000103	sulfate assimilation	gnl|CDD|232167	KOG4238, KOG4238, KOG4238, Bifunctional ATP sulfurylase/adenosine 5'-phosphosulfate kinase [Nucleotide transport and metabolism].	--	--	--	--	--	--	--	--	--
Phytmed_12998	0.339752	0.495331	-0.0525651	0.936264	1.3873	8.57e-05	51379	52545	+	ETI55577.1	tetraacyldisaccharide 4'-kinase [Phytophthora parasitica P1569]	lpxK	tetraacyldisaccharide 4'-kinase	EC:2.7.1.130	ko00540 Lipopolysaccharide biosynthesis;	GO:0005524	ATP binding	--	--	AEQ21866.1	CMP-beta-KDO: alpha-3-deoxy-D-manno-octulosonic-acid (KDO) transferase (EC 2.4.99.-).	These enzymes use a nucleotide monophosphosugar as the donor (CMP-b-KDO) instead of a nucleotide diphosphosugar	--	--	--	--	--	--
Phytmed_12999	1.08253	0.000630723	-0.458139	0.242143	0.55788	0.0616891	54615	55667	+	POM59463.1	Elongator complex protein [Phytophthora palmivora var. palmivora]	--	--	--	--	GO:0002098	tRNA wobble uridine modification	gnl|CDD|231880	KOG3949, KOG3949, KOG3949, RNA polymerase II elongator complex, subunit ELP4 [Chromatin structure and dynamics, Transcription].	--	--	--	--	--	--	--	--	--
Phytmed_13000	1.55985	6.97e-05	-0.680902	0.208157	-0.205204	0.625957	55703	56261	-	OWZ01591.1	hypothetical protein PHMEG_00026989 [Phytophthora megakarya]	--	--	--	--	GO:0003747	translation release factor activity	gnl|CDD|230665	KOG2726, KOG2726, KOG2726, Mitochondrial polypeptide chain release factor [Translation, ribosomal structure and biogenesis].	--	--	--	--	--	--	--	--	--
Phytmed_13003	1.00233	0.00058705	-0.67826	0.0352992	-1.86082	2.56e-11	65793	67316	+	ETP53453.1	hypothetical protein F442_01642 [Phytophthora parasitica P10297]	--	--	--	--	--	--	--	--	--	--	--	--	--	--	--	--	--
Phytmed_13006	-4.92863	5.16e-05	-3.34344	0.000265679	-0.764789	0.199186	80947	83599	-	RAW30398.1	hypothetical protein PC110_g13245 [Phytophthora cactorum]	--	--	--	--	GO:0016491	oxidoreductase activity	gnl|CDD|232513	KOG4585, KOG4585, KOG4585, Predicted transposase [Replication, recombination and repair].	--	--	--	--	--	secreted protein	--	--	Non-effector
Phytmed_13007	2.46469	3.59e-06	0.723839	0.267975	0.579866	0.32427	85778	87907	+	RAW30407.1	hypothetical protein PC110_g13242 [Phytophthora cactorum]	--	--	--	--	GO:0008272	sulfate transport	gnl|CDD|228185	KOG0236, KOG0236, KOG0236, Sulfate/bicarbonate/oxalate exchanger SAT-1 and related transporters (SLC26 family) [Inorganic ion transport and metabolism].	--	--	--	--	--	--	--	--	--
Phytmed_13012	-1.03549	6.52e-10	-0.458663	0.0105292	-0.941204	6.44e-09	109251	117628	-	XP_009527598.1	hypothetical protein PHYSODRAFT_559294 [Phytophthora sojae]	INPP5B_F	inositol polyphosphate 5-phosphatase INPP5B/F	EC:3.1.3.36	ko00562 Inositol phosphate metabolism;ko04070 Phosphatidylinositol signaling system;	GO:0046856	phosphatidylinositol dephosphorylation	gnl|CDD|229268	KOG1326, KOG1326, KOG1326, Membrane-associated protein FER-1 and related ferlins, contain multiple C2 domains [Cell wall/membrane/envelope biogenesis].	--	--	--	--	--	--	--	--	--
Phytmed_13014	-7.37904	1.35e-16	-8.11249	1.04e-19	-6.14981	3.48e-12	118867	124636	-	XP_009520195.1	hypothetical protein PHYSODRAFT_539865 [Phytophthora sojae]	--	--	--	--	GO:0005509	calcium ion binding	--	--	--	--	--	--	--	secreted protein	--	--	Non-effector
Phytmed_13015	-4.69276	2.31e-05	-4.56237	1.55e-06	1.49754	1.04e-05	124917	126521	+	ETM01898.1	hypothetical protein L917_01559 [Phytophthora parasitica]	--	--	--	--	--	--	--	--	--	--	--	--	--	--	--	--	--
Phytmed_13016	0.0517712	0.862393	-0.175704	0.552818	1.4888	4.3e-12	127785	131585	+	ETL39726.1	hypothetical protein L916_08971 [Phytophthora parasitica]	--	--	--	--	GO:0008168	methyltransferase activity	gnl|CDD|230291	KOG2352, KOG2352, KOG2352, Predicted spermine/spermidine synthase [Amino acid transport and metabolism].	--	--	--	--	--	--	--	--	--
Phytmed_13017	-0.995958	0.5762	-1.97884	0.288218	2.69358	0.0199	146604	149359	+	XP_009527526.1	hypothetical protein PHYSODRAFT_499897 [Phytophthora sojae]	--	--	--	--	--	--	gnl|CDD|228447	KOG0498, KOG0498, KOG0498, K+-channel ERG and related proteins, contain PAS/PAC sensor domain [Inorganic ion transport and metabolism, Signal transduction mechanisms].	--	--	--	--	--	--	--	--	--
Phytmed_13018	-1.2636	0.00904429	0.119714	0.819004	0.172858	0.665697	170437	172031	-	XP_009527497.1	hypothetical protein PHYSODRAFT_315245 [Phytophthora sojae]	--	--	--	--	--	--	--	--	--	--	--	--	--	--	--	--	--
Phytmed_13019	-4.65865	3.58e-05	-1.80575	0.00143287	-0.816631	0.0618674	183485	184973	+	XP_009527484.1	hypothetical protein PHYSODRAFT_257082 [Phytophthora sojae]	--	--	--	--	--	--	--	--	--	--	--	--	--	--	--	--	--
Phytmed_13020	-1.03537	3.57e-06	-0.601877	0.00539657	-0.159725	0.462516	187292	188522	-	XP_009527483.1	cyclic AMP-dependent protein kinase-like protein catalytic subunit [Phytophthora sojae]	PRKX	protein kinase X	EC:2.7.11.11		GO:0004672	protein kinase activity	gnl|CDD|228564	KOG0616, KOG0616, KOG0616, cAMP-dependent protein kinase catalytic subunit (PKA) [Signal transduction mechanisms].	CTQ98742.1	Modules of approx. 100 residues and which are found in a large number of bacterial enzymes. The cellulose-binding function has been demonstrated in many cases. Several of these modules have been shown to also bind chitin or xylan.	Previously known as cellulose-binding domain family II (CBD II).	--	--	--	--	--	--
Phytmed_13021	-6.1792	5.81e-13	-5.31752	3.67e-22	-2.26395	2.39e-15	190980	193676	-	ETP46785.1	hypothetical protein F442_07038 [Phytophthora parasitica P10297]	--	--	--	--	GO:0005515	protein binding	gnl|CDD|232153	KOG4224, KOG4224, KOG4224, Armadillo repeat protein VAC8 required for vacuole fusion, inheritance and cytosol-to-vacuole protein targeting [Intracellular trafficking, secretion, and vesicular transport].	--	--	--	--	--	--	--	--	--
Phytmed_13031	-8.2327	1.32e-14	-6.49043	1.38e-09	-5.11826	1.56e-06	255505	258882	-	RAW36000.1	hypothetical protein PC110_g7699 [Phytophthora cactorum]	--	--	--	--	--	--	--	--	--	--	--	--	--	secreted protein	--	--	Non-effector
Phytmed_13034	1.96193	1.91e-05	0.390448	0.529643	0.0422519	0.940673	266160	267683	-	ETP25540.1	hypothetical protein F441_01592 [Phytophthora parasitica CJ01A1]	--	--	--	--	GO:0016020	membrane	gnl|CDD|229245	KOG1303, KOG1303, KOG1303, Amino acid transporters [Amino acid transport and metabolism].	--	--	--	--	--	--	--	--	--
Phytmed_13036	-5.30292	5.08e-15	-4.48643	6.26e-16	-1.67814	0.000757886	274140	275399	-	XP_009535862.1	hypothetical protein PHYSODRAFT_549865 [Phytophthora sojae]	--	--	--	--	--	--	gnl|CDD|229167	KOG1225, KOG1225, KOG1225, Teneurin-1 and related extracellular matrix proteins, contain EGF-like repeats [Signal transduction mechanisms, Extracellular structures].	--	--	--	--	--	secreted protein	--	--	Apoplastic effector
Phytmed_13039	-3.18041	2.93e-14	-2.28904	2.11e-12	-0.82854	0.00332439	289954	291630	-	OWZ12294.1	TKL protein kinase [Phytophthora megakarya]	--	--	--	--	GO:0004672	protein kinase activity	gnl|CDD|228141	KOG0192, KOG0192, KOG0192, Tyrosine kinase specific for activated (GTP-bound) p21cdc42Hs [Signal transduction mechanisms].	AGM06064.1	Modules of approx. 100 residues and which are found in a large number of bacterial enzymes. The cellulose-binding function has been demonstrated in many cases. Several of these modules have been shown to also bind chitin or xylan.	Previously known as cellulose-binding domain family II (CBD II).	--	--	--	--	--	--
Phytmed_1304	2.06064	2.79e-25	1.62063	1.01e-15	-1.80881	9.68e-20	1833258	1834826	-	XP_008891809.1	hypothetical protein PPTG_02473 [Phytophthora parasitica INRA-310]	ALDH	aldehyde dehydrogenase (NAD+)	EC:1.2.1.3	ko00010 Glycolysis / Gluconeogenesis;ko00053 Ascorbate and aldarate metabolism;ko00071 Fatty acid degradation;ko00280 Valine, leucine and isoleucine degradation;ko00310 Lysine degradation;ko00330 Arginine and proline metabolism;ko00340 Histidine metabolism;ko00380 Tryptophan metabolism;ko00410 beta-Alanine metabolism;ko00561 Glycerolipid metabolism;ko00620 Pyruvate metabolism;ko00625 Chloroalkane…	GO:0016491	oxidoreductase activity	gnl|CDD|230389	KOG2450, KOG2450, KOG2450, Aldehyde dehydrogenase [Energy production and conversion].	--	--	--	--	--	--	--	--	--
Phytmed_13042	1.14464	0.000210115	-0.114053	0.79242	-1.86173	5.35e-10	304769	305791	+	POM59587.1	Ribonuclease [Phytophthora palmivora var. palmivora]	E3.1.27.1	ribonuclease T2	EC:3.1.27.1		GO:0003723	RNA binding	gnl|CDD|229583	KOG1642, KOG1642, KOG1642, Ribonuclease, T2 family [RNA processing and modification].	--	--	--	--	--	secreted protein	--	--	Non-effector
Phytmed_13043	-7.79999	2.24e-11	-6.50783	1.36e-15	-4.9651	1.62e-19	307945	308277	+	RAW22788.1	hypothetical protein PC110_g20775 [Phytophthora cactorum]	--	--	--	--	--	--	--	--	--	--	--	--	--	secreted protein	SSP	--	Apoplastic/cytoplasmic effector
Phytmed_13051	-0.908282	0.0272697	-2.60362	7.73e-09	-1.79593	1.38e-08	347673	349175	-	OWZ24456.1	hypothetical protein PHMEG_000530 [Phytophthora megakarya]	--	--	--	--	GO:0005515	protein binding	gnl|CDD|228456	KOG0508, KOG0508, KOG0508, Ankyrin repeat protein [General function prediction only].	--	--	--	--	--	--	--	--	--
Phytmed_13058	-2.24484	4e-05	-2.35221	1.61e-06	0.232107	0.598268	387401	390646	+	RAW25647.1	hypothetical protein PC110_g17937 [Phytophthora cactorum]	--	--	--	--	--	--	--	--	--	--	--	--	--	--	--	--	--
Phytmed_13061	-0.206208	0.547682	0.105981	0.776096	1.87621	8.26e-16	409081	411171	+	ETP42956.1	hypothetical protein F442_10174, partial [Phytophthora parasitica P10297]	--	--	--	--	--	--	--	--	--	--	--	--	--	--	--	--	--
Phytmed_13063	1.69069	1.24e-13	-0.332198	0.261418	0.365395	0.128897	437378	439675	-	RAW25392.1	Phosphate acetyltransferase [Phytophthora cactorum]	--	--	--	--	GO:0016407	acetyltransferase activity	--	--	--	--	--	--	--	--	--	--	--
Phytmed_13064	3.39221	1.88e-17	2.19001	1.29e-07	-1.22011	0.0041302	441002	443287	-	XP_009527361.1	hypothetical protein PHYSODRAFT_261332 [Phytophthora sojae]	--	--	--	--	GO:0016407	acetyltransferase activity	--	--	--	--	--	--	--	--	--	--	--
Phytmed_13068	0.368535	0.610656	2.38841	1.09e-06	-0.0734126	0.908207	468329	468907	-	XP_008899004.1	hypothetical protein PPTG_06714 [Phytophthora parasitica INRA-310]	--	--	--	--	--	--	--	--	--	--	--	--	--	--	--	--	--
Phytmed_13069	1.04591	1.17e-06	0.214029	0.428125	-1.22015	9.62e-09	469209	470777	+	XP_009527353.1	hypothetical protein PHYSODRAFT_559240 [Phytophthora sojae]	katE, CAT, catB, srpA	catalase	EC:1.11.1.6	ko00380 Tryptophan metabolism;ko00630 Glyoxylate and dicarboxylate metabolism;ko01200 Carbon metabolism;ko04011 MAPK signaling pathway - yeast;ko04016 MAPK signaling pathway - plant;ko04068 FoxO signaling pathway;ko04146 Peroxisome;ko04211 Longevity regulating pathway;ko04212 Longevity regulating pathway - worm;ko04213 Longevity regulating pathway - multiple species;ko05014 Amyotrophic lateral sc…	GO:0004096	catalase activity	gnl|CDD|227998	KOG0047, KOG0047, KOG0047, Catalase [Inorganic ion transport and metabolism].	--	--	--	--	--	--	--	--	--
Phytmed_13070	-1.02707	1.39e-05	0.333767	0.112004	0.409278	0.0198569	472280	473055	+	XP_009527352.1	hypothetical protein PHYSODRAFT_502779 [Phytophthora sojae]	--	--	--	--	--	--	--	--	--	--	--	--	--	--	--	--	--
Phytmed_13074	-1.50855	0.0174282	-0.319089	0.639581	-0.0907135	0.882639	477426	488123	+	RAW34076.1	hypothetical protein PC110_g9606 [Phytophthora cactorum]	--	--	--	--	--	--	gnl|CDD|229564	KOG1623, KOG1623, KOG1623, Multitransmembrane protein [General function prediction only].	--	--	--	--	--	--	--	--	--
Phytmed_13083	0.636837	0.0246056	1.01424	0.000144496	0.999806	6.55e-05	538564	540403	-	XP_009527330.1	hypothetical protein PHYSODRAFT_503999 [Phytophthora sojae]	E3.6.3.1	phospholipid-translocating ATPase	EC:3.6.3.1		GO:0003676	nucleic acid binding	gnl|CDD|228072	KOG0122, KOG0122, KOG0122, Translation initiation factor 3, subunit g (eIF-3g) [Translation, ribosomal structure and biogenesis].	--	--	--	--	--	--	--	--	--
Phytmed_13084	0.454796	0.350523	2.2439	1.21e-07	-0.340431	0.488545	540735	541331	+	ETP53631.1	hypothetical protein F442_01489 [Phytophthora parasitica P10297]	--	--	--	--	--	--	--	--	--	--	--	--	--	--	--	--	--
Phytmed_13087	1.26828	0.00169003	0.106806	0.856066	2.04744	9.08e-09	546782	551809	+	POM74234.1	Hypothetical protein PHPALM_8838 [Phytophthora palmivora var. palmivora]	--	--	--	--	GO:0005524	ATP binding	gnl|CDD|228005	KOG0054, KOG0054, KOG0054, Multidrug resistance-associated protein/mitoxantrone resistance protein, ABC superfamily [Secondary metabolites biosynthesis, transport and catabolism].	--	--	--	--	--	--	--	--	--
Phytmed_13089	-3.16313	0.000724234	-5.94161	5.39e-07	-0.701337	0.132875	556261	559854	+	ETI55843.1	hypothetical protein F443_01531 [Phytophthora parasitica P1569]	--	--	--	--	GO:0005524	ATP binding	gnl|CDD|228005	KOG0054, KOG0054, KOG0054, Multidrug resistance-associated protein/mitoxantrone resistance protein, ABC superfamily [Secondary metabolites biosynthesis, transport and catabolism].	--	--	--	--	--	--	--	--	--
Phytmed_13092	-1.12226	0.000183887	0.919546	0.00229032	1.34042	2.04e-06	573776	576661	+	XP_009527322.1	hypothetical protein PHYSODRAFT_346320 [Phytophthora sojae]	--	--	--	--	--	--	--	--	--	--	--	--	--	--	--	--	--
Phytmed_13094	-6.97049	1.45e-10	-6.88238	1.46e-13	-0.507126	0.168019	579387	584354	+	XP_009527311.1	hypothetical protein PHYSODRAFT_501645 [Phytophthora sojae]	--	--	--	--	--	--	--	--	--	--	--	--	--	--	--	--	--
Phytmed_13096	-0.477709	0.0342593	-1.11951	2.23e-07	-1.2554	1.01e-09	592266	593135	+	POM63496.1	Serine/threonine protein Kinase [Phytophthora palmivora var. palmivora]	--	--	--	--	GO:0004672	protein kinase activity	gnl|CDD|228531	KOG0583, KOG0583, KOG0583, Serine/threonine protein kinase [Signal transduction mechanisms].	AGL18825.1	Binding to galactose and lactose has been demonstrated for the module of Micromonospora viridifaciens sialidase (PMID: 16239725). Binding to polygalacturonic acid has been shown for a Yersinia member (PMID: 17292916). Binding to LacNAc (beta-D-galactosyl-1,4-beta-D-N-acetylglucosamine) has been shown for an N-acetylglucosaminidase from Clostridium perfingens (PMID: 16990278).	Formerly known as X56 modules. Distantly related to CBM6 modules and to Anguilla anguilla agglutinin.	--	--	--	--	--	--
Phytmed_13098	1.46582	3.16e-09	0.255168	0.415155	-0.324113	0.235295	601308	605628	+	POM62616.1	Histidinol dehydrogenase [Phytophthora palmivora var. palmivora]	--	--	--	--	GO:0000105	histidine biosynthetic process	gnl|CDD|230636	KOG2697, KOG2697, KOG2697, Histidinol dehydrogenase [Amino acid transport and metabolism].	--	--	--	--	--	--	--	--	--
Phytmed_13100	0.642567	0.730303	-0.340316	0.886853	5.29209	2.22e-06	615998	617497	+	POM62619.1	Catalase [Phytophthora palmivora var. palmivora]	katE, CAT, catB, srpA	catalase	EC:1.11.1.6	ko00380 Tryptophan metabolism;ko00630 Glyoxylate and dicarboxylate metabolism;ko01200 Carbon metabolism;ko04011 MAPK signaling pathway - yeast;ko04016 MAPK signaling pathway - plant;ko04068 FoxO signaling pathway;ko04146 Peroxisome;ko04211 Longevity regulating pathway;ko04212 Longevity regulating pathway - worm;ko04213 Longevity regulating pathway - multiple species;ko05014 Amyotrophic lateral sc…	GO:0004096	catalase activity	gnl|CDD|227998	KOG0047, KOG0047, KOG0047, Catalase [Inorganic ion transport and metabolism].	--	--	--	--	--	--	--	--	--
Phytmed_13101	-1.11185	0.034712	-0.660343	0.193901	-1.21849	0.00226696	619719	620750	+	POM62620.1	hypothetical protein PHPALM_28207 [Phytophthora palmivora var. palmivora]	--	--	--	--	GO:0005515	protein binding	--	--	--	--	--	--	--	--	--	--	--
Phytmed_13116	-1.037	0.308148	0.50988	0.537579	1.8477	0.000764417	685416	687521	+	ETO84568.1	ribosome biogenesis GTP-binding protein YsxC, partial [Phytophthora parasitica P1976]	--	--	--	--	GO:0005525	GTP binding	gnl|CDD|230425	KOG2486, KOG2486, KOG2486, Predicted GTPase [General function prediction only].	--	--	--	--	--	--	--	--	--
Phytmed_13118	0.815535	0.128965	0.976972	0.0477556	-1.62313	0.000395114	692806	693282	+	XP_009527282.1	hypothetical protein PHYSODRAFT_286050 [Phytophthora sojae]	--	--	--	--	--	--	--	--	--	--	--	--	--	--	--	--	--
Phytmed_13122	-6.77431	1.26e-10	-7.77382	8.61e-14	-4.62293	4.19e-69	722897	724988	-	XP_009527557.1	hypothetical protein PHYSODRAFT_500473 [Phytophthora sojae]	--	--	--	--	GO:0008272	sulfate transport	gnl|CDD|228185	KOG0236, KOG0236, KOG0236, Sulfate/bicarbonate/oxalate exchanger SAT-1 and related transporters (SLC26 family) [Inorganic ion transport and metabolism].	--	--	--	--	--	--	--	--	--
Phytmed_13123	1.63083	0.310955	-1.12661	0.598243	2.93666	0.0199781	726023	727476	-	RAW30471.1	hypothetical protein PC110_g13162 [Phytophthora cactorum]	--	--	--	--	GO:0003824	catalytic activity	gnl|CDD|231799	KOG3867, KOG3867, KOG3867, Sulfatase [General function prediction only].	AKJ65363.1	beta-galactosidase (EC 3.2.1.23) ; beta-mannosidase (EC 3.2.1.25); beta-glucuronidase (EC 3.2.1.31); mannosylglycoprotein endo-beta-mannosidase (EC 3.2.1.152); exo-beta-glucosaminidase (EC 3.2.1.165)	nan	--	--	secreted protein	--	--	Non-effector
Phytmed_13125	1.04671	0.0406913	-0.44547	0.474263	1.24027	0.013362	734196	734951	-	KUF77184.1	La-related protein 1 [Phytophthora nicotianae]	LARP1	la-related protein 1	--		--	--	gnl|CDD|230530	KOG2591, KOG2591, KOG2591, c-Mpl binding protein, contains La domain [Signal transduction mechanisms].	--	--	--	--	--	--	--	--	--
Phytmed_13132	-3.19199	0.00725594	-0.457259	0.566121	-0.505945	0.380325	783182	785142	+	POM68328.1	Integrase catalytic core protein [Phytophthora palmivora var. palmivora]	--	--	--	--	GO:0003676	nucleic acid binding	--	--	--	--	--	--	--	--	--	--	--
Phytmed_13133	-1.13036	0.00149596	-0.087146	0.817113	-0.60556	0.011227	785488	789244	+	POM69431.1	Transposon Polyprotein Reverse transcriptase [Phytophthora palmivora var. palmivora]	--	--	--	--	--	--	--	--	CAN61695.1	polygalacturonase (EC 3.2.1.15); exo-polygalacturonase (EC 3.2.1.67); exo-polygalacturonosidase (EC 3.2.1.82); rhamnogalacturonase (EC 3.2.1.-); endo-xylogalacturonan hydrolase (EC 3.2.1.-); rhamnogalacturonan alpha-L-rhamnopyranohydrolase (EC 3.2.1.40)	nan	--	--	--	--	--	--
Phytmed_13143	2.56771	8.86e-13	1.79597	1.29e-06	-2.95199	3.3e-15	846339	852879	+	ETI46658.1	hypothetical protein F443_08954, partial [Phytophthora parasitica P1569]	--	--	--	--	GO:0004190	aspartic-type endopeptidase activity	--	--	CCA15861.1	chitosanase (EC 3.2.1.132); beta-mannosidase (EC 3.2.1.25); Cellulase (EC 3.2.1.4); glucan 1,3-beta-glucosidase (EC 3.2.1.58); licheninase (EC 3.2.1.73); glucan endo-1,6-beta-glucosidase (EC 3.2.1.75); mannan endo-beta-1,4-mannosidase (EC 3.2.1.78); endo-beta-1,4-xylanase (EC 3.2.1.8); cellulose beta-1,4-cellobiosidase (EC 3.2.1.91); beta-1,3-mannanase (EC 3.2.1.-); xyloglucan-specific endo-beta-…	formerly known as cellulase family A; Following a recent paper by St John et al. (FEBS Letters, 2010, in press) several GH5 subfamilies have been reassigned to GH30.	--	--	--	--	--	--
Phytmed_13144	2.27202	2.35e-14	0.472649	0.220584	0.115305	0.744357	856647	857660	+	RAW23265.1	hypothetical protein PC110_g20299 [Phytophthora cactorum]	--	--	--	--	--	--	--	--	--	--	--	--	--	--	--	--	--
Phytmed_13146	-2.53865	9.71e-12	-1.14675	0.00427655	-2.23784	1.39e-09	865316	869248	+	XP_009527693.1	hypothetical protein PHYSODRAFT_544256 [Phytophthora sojae]	--	--	--	--	--	--	--	--	--	--	--	--	--	secreted protein	--	--	Non-effector
Phytmed_13154	1.77825	0.0147518	1.50212	0.0367635	3.50493	5.09e-12	902385	904166	+	POM70638.1	Hypothetical protein PHPALM_12893 [Phytophthora palmivora var. palmivora]	--	--	--	--	--	--	--	--	--	--	--	--	--	--	--	--	--
Phytmed_13156	-1.28971	4.67e-13	-0.380631	0.0298123	0.0179024	0.928399	906427	908579	+	POM65362.1	Hypothetical protein PHPALM_18931, partial [Phytophthora palmivora var. palmivora]	--	--	--	--	--	--	--	--	--	--	--	--	--	--	--	--	--
Phytmed_13166	1.36501	0.000375394	0.631022	0.143008	0.652463	0.0461743	951710	962329	+	POM61253.1	hypothetical protein PHPALM_29758, partial [Phytophthora palmivora var. palmivora]	--	--	--	--	GO:0003676	nucleic acid binding	gnl|CDD|231201	KOG3263, KOG3263, KOG3263, Nucleic acid binding protein [General function prediction only].	CAN65410.1	alpha-mannosidase (EC 3.2.1.24) ; mannosyl-oligosaccharide alpha-1,3-1,6-mannosidase (EC 3.2.1.114); mannosyl-oligosaccharide alpha-1,3-mannosidase (EC 3.2.1.-)	nan	--	--	--	--	--	--
Phytmed_13167	-2.13758	1.14e-10	-0.236966	0.518239	0.0386728	0.91544	962487	966216	-	XP_009527707.1	hypothetical protein PHYSODRAFT_360673 [Phytophthora sojae]	--	--	--	--	GO:0005515	protein binding	gnl|CDD|228421	KOG0472, KOG0472, KOG0472, Leucine-rich repeat protein [Function unknown].	--	--	--	--	--	--	--	--	--
Phytmed_13168	-1.66193	0.00659149	-1.4632	0.0055225	0.69683	0.0757599	967357	974945	+	XP_009527713.1	hypothetical protein PHYSODRAFT_250056 [Phytophthora sojae]	--	--	--	--	--	--	--	--	--	--	--	--	--	--	--	--	--
Phytmed_13169	3.02948	2.14e-05	1.85977	0.0165461	1.29336	0.0873269	978676	981024	+	XP_009536614.1	hypothetical protein PHYSODRAFT_526507 [Phytophthora sojae]	--	--	--	--	--	--	--	--	--	--	--	--	--	--	--	--	--
Phytmed_13170	0.558728	0.2241	-0.297282	0.589404	1.0749	0.00527189	983809	984276	+	--	--	--	--	--	--	--	--	--	--	--	--	--	--	--	--	--	--	--
Phytmed_13174	-1.37843	0.0451787	-0.232975	0.680679	0.642942	0.044079	993609	995315	-	POM72789.1	Hypothetical protein PHPALM_10443 [Phytophthora palmivora var. palmivora]	--	--	--	--	--	--	--	--	--	--	--	--	--	--	--	--	--
Phytmed_13177	-0.779545	9.87e-06	-1.42995	3.39e-17	-0.682689	2.05e-05	1004158	1005078	-	XP_008905935.1	hypothetical protein PPTG_11579 [Phytophthora parasitica INRA-310]	--	--	--	--	--	--	--	--	--	--	--	--	--	--	--	--	--
Phytmed_13178	-4.58242	3e-10	-3.32105	9.94e-10	-0.137443	0.8135	1008043	1023273	-	RAW31199.1	Dynein heavy chain 7, axonemal [Phytophthora cactorum]	DNAH	dynein heavy chain, axonemal	--	ko05016 Huntington's disease;	GO:0003777	microtubule motor activity	gnl|CDD|231529	KOG3595, KOG3595, KOG3595, Dyneins, heavy chain [Cytoskeleton].	--	--	--	--	--	--	--	--	--
Phytmed_13182	0.023117	0.991234	4.75412	1.39e-11	-0.236025	0.807501	1033328	1034065	-	XP_009527753.1	hypothetical protein PHYSODRAFT_559360 [Phytophthora sojae]	--	--	--	--	--	--	--	--	--	--	--	--	--	--	--	--	--
Phytmed_13189	-0.14357	0.939096	4.21897	1.58e-06	0.0616822	0.960896	1049508	1051723	+	XP_009527753.1	hypothetical protein PHYSODRAFT_559360 [Phytophthora sojae]	--	--	--	--	--	--	gnl|CDD|232513	KOG4585, KOG4585, KOG4585, Predicted transposase [Replication, recombination and repair].	--	--	--	--	--	--	--	--	--
Phytmed_13191	1.9649	0.339348	6.62018	2.34e-05	1.81074	0.321141	1055108	1057915	+	XP_009527755.1	hypothetical protein PHYSODRAFT_559366 [Phytophthora sojae]	--	--	--	--	--	--	--	--	--	--	--	--	--	--	--	--	--
Phytmed_13195	1.25649	5.12e-06	0.219366	0.540991	-0.257387	0.372974	1066219	1067196	-	XP_009527763.1	hypothetical protein PHYSODRAFT_332449 [Phytophthora sojae]	PTGES2	microsomal prostaglandin-E synthase 2	EC:5.3.99.3	ko00590 Arachidonic acid metabolism;	GO:0005515	protein binding	gnl|CDD|230967	KOG3029, KOG3029, KOG3029, Glutathione S-transferase-related protein [General function prediction only].	--	--	--	--	--	--	--	--	--
Phytmed_13199	-0.748554	0.063179	-1.04814	0.00944515	-0.845257	0.027375	1076534	1077938	+	POM77336.1	Carbohydrate-binding protein [Phytophthora palmivora var. palmivora]	--	--	--	--	--	--	gnl|CDD|229159	KOG1217, KOG1217, KOG1217, Fibrillins and related proteins containing Ca2+-binding EGF-like domains [Signal transduction mechanisms].	--	--	--	--	--	secreted protein	--	--	Apoplastic/cytoplasmic effector
Phytmed_13200	-0.189183	0.550731	-1.02889	0.000308485	-0.630203	0.0227817	1080361	1082277	-	POM76336.1	Hypothetical protein PHPALM_6433 [Phytophthora palmivora var. palmivora]	--	--	--	--	--	--	--	--	--	--	--	--	--	--	--	--	--
Phytmed_1321	-1.18784	2.33e-14	-0.702706	6.8e-08	0.160463	0.16607	1867628	1869198	-	XP_009519223.1	hypothetical protein PHYSODRAFT_296179 [Phytophthora sojae]	EPT1	ethanolaminephosphotransferase	EC:2.7.8.1	ko00440 Phosphonate and phosphinate metabolism;ko00564 Glycerophospholipid metabolism;ko00565 Ether lipid metabolism;	GO:0008654	phospholipid biosynthetic process	gnl|CDD|230816	KOG2877, KOG2877, KOG2877, sn-1,2-diacylglycerol ethanolamine- and cholinephosphotranferases [Lipid transport and metabolism].	--	--	--	--	--	--	--	--	--
Phytmed_13212	0.546523	0.0360707	0.35602	0.204249	1.12912	2.76e-07	1129543	1130565	-	OWZ02133.1	hypothetical protein PHMEG_00026356 [Phytophthora megakarya]	--	--	--	--	--	--	--	--	--	--	--	--	--	--	--	--	--
Phytmed_13214	-2.737	1.9e-17	-2.27752	1.85e-17	-1.20081	8.21e-08	1133705	1138575	+	XP_009527781.1	hypothetical protein PHYSODRAFT_315323 [Phytophthora sojae]	--	--	--	--	GO:0005515	protein binding	gnl|CDD|228111	KOG0161, KOG0161, KOG0161, Myosin class II heavy chain [Cytoskeleton].	--	--	--	--	--	--	--	--	--
Phytmed_13216	1.2704	4.64e-06	0.967704	0.000903113	0.0345552	0.92527	1141256	1142734	+	RAW41305.1	hypothetical protein PC110_g2539 [Phytophthora cactorum]	AGXT	alanine-glyoxylate transaminase / serine-glyoxylate transaminase / serine-pyruvate transaminase	EC:2.6.1.44 2.6.1.45 2.6.1.51	ko00250 Alanine, aspartate and glutamate metabolism;ko00260 Glycine, serine and threonine metabolism;ko00630 Glyoxylate and dicarboxylate metabolism;ko00680 Methane metabolism;ko01200 Carbon metabolism;ko04146 Peroxisome;	GO:0003824	catalytic activity	gnl|CDD|230801	KOG2862, KOG2862, KOG2862, Alanine-glyoxylate aminotransferase AGT1 [General function prediction only].	--	--	--	--	--	--	--	--	--
Phytmed_13217	3.0666	8.12e-08	2.58456	6.14e-06	3.20832	1.31e-10	1143078	1144049	+	RAW41304.1	hypothetical protein PC110_g2538 [Phytophthora cactorum]	SLC25A23S	solute carrier family 25 (mitochondrial phosphate transporter), member 23/24/25/41	--		GO:0022857	transmembrane transporter activity	gnl|CDD|228699	KOG0752, KOG0752, KOG0752, Mitochondrial solute carrier protein [Energy production and conversion].	--	--	--	--	--	--	--	--	--
Phytmed_13219	1.30421	0.517291	2.2623	0.231622	3.31216	0.028369	1146394	1146986	+	XP_008905985.1	hypothetical protein PPTG_11621 [Phytophthora parasitica INRA-310]	--	--	--	--	GO:0005509	calcium ion binding	gnl|CDD|227978	KOG0027, KOG0027, KOG0027, Calmodulin and related proteins (EF-Hand superfamily) [Signal transduction mechanisms].	--	--	--	--	--	--	--	--	--
Phytmed_13222	1.09629	1.69e-05	0.719033	0.00625341	0.958965	2.49e-05	1149014	1149994	-	RAW41313.1	hypothetical protein PC110_g2533 [Phytophthora cactorum]	--	--	--	--	GO:0005515	protein binding	gnl|CDD|232554	KOG4626, KOG4626, KOG4626, O-linked N-acetylglucosamine transferase OGT [Carbohydrate transport and metabolism, Posttranslational modification, protein turnover, chaperones, Signal transduction mechanisms].	--	--	--	--	--	--	--	--	--
Phytmed_13223	-1.02153	7.18e-05	-0.378753	0.186352	0.081031	0.78812	1150172	1150943	+	XP_008905989.1	protein-L-isoaspartate O-methyltransferase [Phytophthora parasitica INRA-310]	--	--	--	--	GO:0004719	protein-L-isoaspartate (D-aspartate) O-methyltransferase activity	gnl|CDD|229602	KOG1661, KOG1661, KOG1661, Protein-L-isoaspartate(D-aspartate) O-methyltransferase [Posttranslational modification, protein turnover, chaperones].	--	--	--	--	--	--	--	--	--
Phytmed_13232	-1.55812	1.67e-06	-0.328704	0.328931	0.0208586	0.952262	37434	39149	-	RAW37660.1	hypothetical protein PC110_g6085 [Phytophthora cactorum]	--	--	--	--	GO:0016020	membrane	--	--	--	--	--	--	--	--	--	--	--
Phytmed_13233	-3.19894	0.00802731	2.06512	0.000274426	5.32255	1.44e-26	39290	40183	-	OWZ24536.1	RxLR effector protein [Phytophthora megakarya]	--	--	--	--	--	--	--	--	--	--	--	--	--	--	--	--	--
Phytmed_13235	1.43113	0.000379802	0.58724	0.208099	1.6386	9.06e-07	43962	44422	-	RAW37664.1	hypothetical protein PC110_g6081 [Phytophthora cactorum]	--	--	--	--	GO:0007052	mitotic spindle organization	--	--	--	--	--	--	--	--	--	--	--
Phytmed_13237	-1.14037	0.00483911	-0.235926	0.590071	0.216305	0.547589	45548	50089	+	RAW37690.1	hypothetical protein PC110_g6079 [Phytophthora cactorum]	--	--	--	--	--	--	gnl|CDD|228111	KOG0161, KOG0161, KOG0161, Myosin class II heavy chain [Cytoskeleton].	--	--	--	--	--	--	--	--	--
Phytmed_13239	0.720551	7.68e-06	1.06417	2.11e-14	1.59458	3.63e-41	52840	54851	-	ETL99337.1	hypothetical protein L917_03807 [Phytophthora parasitica]	--	--	--	--	GO:0035091	phosphatidylinositol binding	--	--	--	--	--	--	--	--	--	--	--
Phytmed_1324	-2.64233	2.49e-09	-2.33468	1.63e-08	0.295408	0.507211	1876940	1878580	-	XP_009519218.1	hypothetical protein PHYSODRAFT_479983 [Phytophthora sojae]	--	--	--	--	GO:0005515	protein binding	gnl|CDD|232107	KOG4177, KOG4177, KOG4177, Ankyrin [Cell wall/membrane/envelope biogenesis].	--	--	--	--	--	--	--	--	--
Phytmed_13240	-3.69943	0.00188561	-2.52726	0.00859427	1.79	1.55e-05	56189	61840	+	RAW37689.1	hypothetical protein PC110_g6076 [Phytophthora cactorum]	--	--	--	--	--	--	--	--	--	--	--	--	--	--	--	--	--
Phytmed_13241	2.519	5.71e-09	1.24377	0.00879856	1.56244	0.000286979	62304	63437	-	XP_009529344.1	hypothetical protein PHYSODRAFT_509984 [Phytophthora sojae]	DHPS, dys	deoxyhypusine synthase	EC:2.5.1.46		GO:0008612	peptidyl-lysine modification to peptidyl-hypusine	gnl|CDD|230863	KOG2924, KOG2924, KOG2924, Deoxyhypusine synthase [Posttranslational modification, protein turnover, chaperones].	CAL54622.1	beta-galactosidase (EC 3.2.1.23) ; beta-mannosidase (EC 3.2.1.25); beta-glucuronidase (EC 3.2.1.31); mannosylglycoprotein endo-beta-mannosidase (EC 3.2.1.152); exo-beta-glucosaminidase (EC 3.2.1.165)	nan	--	--	--	--	--	--
Phytmed_13247	-0.478622	0.0815583	-1.25441	1.71e-06	-0.370589	0.186197	80534	81679	-	KUF97787.1	Agmatine coumaroyltransferase-2 [Phytophthora nicotianae]	--	--	--	--	GO:0005515	protein binding	gnl|CDD|232652	KOG4726, KOG4726, KOG4726, Ultrahigh sulfur keratin-associated protein [Extracellular structures].	--	--	--	--	--	--	--	--	--
Phytmed_13248	-3.23272	7.21e-12	-3.11884	6.51e-13	-1.39491	0.000460843	85180	85772	+	POM70823.1	Hypothetical protein PHPALM_12686, partial [Phytophthora palmivora var. palmivora]	--	--	--	--	--	--	--	--	--	--	--	--	--	--	--	--	--
Phytmed_13250	0.665352	0.707049	0.365964	0.865146	5.01275	9.86e-07	89087	89413	-	XP_009529334.1	hypothetical protein PHYSODRAFT_508177 [Phytophthora sojae]	--	--	--	--	--	--	--	--	--	--	--	--	--	--	--	--	--
Phytmed_13251	-3.03617	0.0120253	-4.01905	0.00115244	2.37072	1.66e-08	90471	92708	+	ETI52895.1	hypothetical protein F443_04054 [Phytophthora parasitica P1569]	--	--	--	--	--	--	--	--	--	--	--	--	--	--	--	--	--
Phytmed_13253	-3.92378	0.000123918	-1.52219	0.00639764	-0.250567	0.595467	104128	105087	+	RAW37669.1	hypothetical protein PC110_g6062 [Phytophthora cactorum]	cynT, can	carbonic anhydrase	EC:4.2.1.1	ko00910 Nitrogen metabolism;	GO:0004089	carbonate dehydratase activity	gnl|CDD|229519	KOG1578, KOG1578, KOG1578, Predicted carbonic anhydrase involved in protection against oxidative damage [Inorganic ion transport and metabolism].	--	--	--	--	--	--	--	--	--
Phytmed_13259	-0.393963	0.199402	-1.20407	3.34e-05	0.130525	0.702009	119824	120875	-	XP_008901248.1	hypothetical protein PPTG_08089 [Phytophthora parasitica INRA-310]	cynT, can	carbonic anhydrase	EC:4.2.1.1	ko00910 Nitrogen metabolism;	GO:0004089	carbonate dehydratase activity	gnl|CDD|229519	KOG1578, KOG1578, KOG1578, Predicted carbonic anhydrase involved in protection against oxidative damage [Inorganic ion transport and metabolism].	--	--	--	--	--	--	--	--	--
Phytmed_13265	-1.0016	0.0141058	-1.03226	0.00699653	0.040721	0.918595	131713	132582	-	RAW38671.1	hypothetical protein PC110_g5073 [Phytophthora cactorum]	--	--	--	--	--	--	--	--	--	--	--	--	--	--	--	--	--
Phytmed_13267	-1.12829	7.73e-06	-0.71936	0.00118996	-0.820153	4.8e-06	135656	138708	-	XP_009529301.1	hypothetical protein PHYSODRAFT_546309 [Phytophthora sojae]	--	--	--	--	--	--	gnl|CDD|229493	KOG1552, KOG1552, KOG1552, Predicted alpha/beta hydrolase [General function prediction only].	--	--	--	--	--	--	--	--	--
Phytmed_13268	0.336673	0.0861256	1.03391	3.58e-09	0.126802	0.530299	138974	140724	-	RAW38673.1	hypothetical protein PC110_g5075 [Phytophthora cactorum]	COX15	cytochrome c oxidase assembly protein subunit 15	--	ko00190 Oxidative phosphorylation;ko00860 Porphyrin and chlorophyll metabolism;ko02020 Two-component system;	GO:0006784	heme a biosynthetic process	gnl|CDD|230664	KOG2725, KOG2725, KOG2725, Cytochrome oxidase assembly factor COX15 [Posttranslational modification, protein turnover, chaperones].	--	--	--	--	--	--	--	--	--
Phytmed_13270	-2.53049	0.00175764	-1.97427	0.00497904	-0.228319	0.737389	143409	144354	-	RAW38675.1	hypothetical protein PC110_g5077 [Phytophthora cactorum]	--	--	--	--	--	--	--	--	--	--	--	--	--	--	--	--	--
Phytmed_13271	-1.25027	0.273932	-2.19659	0.0643515	2.24587	1.05e-06	145144	148133	+	POM75506.1	12-oxophytodienoate reductase [Phytophthora palmivora var. palmivora]	--	--	--	--	GO:0003824	catalytic activity	gnl|CDD|228084	KOG0134, KOG0134, KOG0134, NADH:flavin oxidoreductase/12-oxophytodienoate reductase [Energy production and conversion, General function prediction only].	--	--	--	--	--	--	--	--	--
Phytmed_13273	0.0541262	0.857216	-0.508106	0.0460529	1.18676	2.26e-09	152248	154869	-	RAW38657.1	hypothetical protein PC110_g5082 [Phytophthora cactorum]	TC.SULP	sulfate permease, SulP family	--		GO:0008272	sulfate transport	gnl|CDD|228185	KOG0236, KOG0236, KOG0236, Sulfate/bicarbonate/oxalate exchanger SAT-1 and related transporters (SLC26 family) [Inorganic ion transport and metabolism].	--	--	--	--	--	--	--	--	--
Phytmed_13275	-1.79054	0.022166	-1.3202	0.0302223	0.0799939	0.860528	159535	161140	-	XP_009529288.1	hypothetical protein PHYSODRAFT_333779 [Phytophthora sojae]	--	--	--	--	--	--	--	--	--	--	--	--	--	--	--	--	--
Phytmed_13276	1.02827	1.27e-08	0.118499	0.625528	-1.18034	1.23e-11	161398	161859	-	POM79030.1	Hypothetical protein PHPALM_3364 [Phytophthora palmivora var. palmivora]	--	--	--	--	--	--	--	--	--	--	--	--	--	--	--	--	--
Phytmed_13279	2.13419	4.13e-10	-0.616885	0.214507	0.690954	0.04066	166828	167865	+	ETP50787.1	hypothetical protein F442_03998 [Phytophthora parasitica P10297]	ADPRM	manganese-dependent ADP-ribose/CDP-alcohol diphosphatase	EC:3.6.1.13 3.6.1.16 3.6.1.53	ko00230 Purine metabolism;ko00564 Glycerophospholipid metabolism;	GO:0016787	hydrolase activity	gnl|CDD|231702	KOG3770, KOG3770, KOG3770, Acid sphingomyelinase and PHM5 phosphate metabolism protein [Lipid transport and metabolism].	--	--	--	--	--	--	--	--	--
Phytmed_13280	1.59476	1.75e-33	0.979773	4.32e-13	-0.157526	0.303663	168307	168707	-	XP_009529282.1	hypothetical protein PHYSODRAFT_286335 [Phytophthora sojae]	--	--	--	--	--	--	--	--	--	--	--	--	--	--	--	--	--
Phytmed_13283	1.28751	0.00039894	-0.394653	0.388573	0.0857835	0.845049	173013	173777	+	ETI52990.1	hypothetical protein F443_04007 [Phytophthora parasitica P1569]	LYER	cell growth-regulating nucleolar protein	--		--	--	gnl|CDD|230125	KOG2186, KOG2186, KOG2186, Cell growth-regulating nucleolar protein [Cell cycle control, cell division, chromosome partitioning].	--	--	--	--	--	--	--	--	--
Phytmed_13287	2.81821	0.00737643	1.14999	0.401278	3.12948	0.000614777	178555	180418	-	KUF64689.1	GDSL esterase/lipase [Phytophthora nicotianae]	--	--	--	--	GO:0016788	hydrolase activity, acting on ester bonds	gnl|CDD|230973	KOG3035, KOG3035, KOG3035, Isoamyl acetate-hydrolyzing esterase [Lipid transport and metabolism].	--	--	--	--	--	--	--	--	--
Phytmed_13288	-0.282693	0.586067	-0.0187617	0.976706	1.70559	1.63e-08	180762	182601	-	RAW38667.1	hypothetical protein PC110_g5103 [Phytophthora cactorum]	--	--	--	--	--	--	gnl|CDD|230973	KOG3035, KOG3035, KOG3035, Isoamyl acetate-hydrolyzing esterase [Lipid transport and metabolism].	--	--	--	--	--	--	--	--	--
Phytmed_1330	1.0714	0.00532035	-0.17177	0.742529	0.636868	0.104667	1893499	1894896	+	XP_008891845.1	hypothetical protein PPTG_02499 [Phytophthora parasitica INRA-310]	--	--	--	--	--	--	gnl|CDD|230912	KOG2973, KOG2973, KOG2973, Uncharacterized conserved protein [Function unknown].	--	--	--	--	--	--	--	--	--
Phytmed_13300	0.409058	0.0729406	0.171736	0.538525	-1.32277	5.11e-10	234498	236480	-	ETP50797.1	acetate-CoA ligase [Phytophthora parasitica P10297]	ACSS, acs	acetyl-CoA synthetase	EC:6.2.1.1	ko00010 Glycolysis / Gluconeogenesis;ko00620 Pyruvate metabolism;ko00640 Propanoate metabolism;ko00680 Methane metabolism;ko00720 Carbon fixation pathways in prokaryotes;ko01200 Carbon metabolism;	GO:0003824	catalytic activity	gnl|CDD|229118	KOG1175, KOG1175, KOG1175, Acyl-CoA synthetase [Lipid transport and metabolism].	--	--	--	--	--	--	--	--	--
Phytmed_13301	0.924725	4.55e-06	0.65207	0.00238381	-1.31477	3.53e-11	237856	239838	+	RAW38688.1	Acetyl-coenzyme A synthetase [Phytophthora cactorum]	ACSS, acs	acetyl-CoA synthetase	EC:6.2.1.1	ko00010 Glycolysis / Gluconeogenesis;ko00620 Pyruvate metabolism;ko00640 Propanoate metabolism;ko00680 Methane metabolism;ko00720 Carbon fixation pathways in prokaryotes;ko01200 Carbon metabolism;	GO:0003824	catalytic activity	gnl|CDD|229118	KOG1175, KOG1175, KOG1175, Acyl-CoA synthetase [Lipid transport and metabolism].	--	--	--	--	--	--	--	--	--
Phytmed_13302	0.158452	0.818493	-0.60636	0.375387	-2.94991	7.95e-08	240853	242835	+	XP_002909295.1	acetyl-coenzyme A synthetase [Phytophthora infestans T30-4]	ACSS, acs	acetyl-CoA synthetase	EC:6.2.1.1	ko00010 Glycolysis / Gluconeogenesis;ko00620 Pyruvate metabolism;ko00640 Propanoate metabolism;ko00680 Methane metabolism;ko00720 Carbon fixation pathways in prokaryotes;ko01200 Carbon metabolism;	GO:0003824	catalytic activity	gnl|CDD|229118	KOG1175, KOG1175, KOG1175, Acyl-CoA synthetase [Lipid transport and metabolism].	--	--	--	--	--	--	--	--	--
Phytmed_13309	1.06179	0.000742802	0.419335	0.242651	-0.19992	0.51282	268366	270027	+	ETI53027.1	hypothetical protein F443_03976 [Phytophthora parasitica P1569]	--	--	--	--	GO:0016021	integral component of membrane	gnl|CDD|228203	KOG0254, KOG0254, KOG0254, Predicted transporter (major facilitator superfamily) [General function prediction only].	--	--	--	--	--	--	--	--	--
Phytmed_13313	4.05569	1.66e-19	4.39367	2.1e-24	0.206688	0.721527	281705	282793	-	ACO54873.1	pectin methylesterase [Phytophthora capsici]	E3.1.1.11	pectinesterase	EC:3.1.1.11	ko00040 Pentose and glucuronate interconversions;	GO:0030599	pectinesterase activity	--	--	ACO54873.1	pectin methylesterase (EC 3.1.1.11).	nan	--	--	secreted protein	--	--	Non-effector
Phytmed_13314	6.56827	2.97e-23	5.3567	1.79e-15	-1.1449	0.224698	283887	284918	-	RAW23339.1	hypothetical protein PC110_g20227 [Phytophthora cactorum]	E3.1.1.11	pectinesterase	EC:3.1.1.11	ko00040 Pentose and glucuronate interconversions;	GO:0030599	pectinesterase activity	--	--	ACO54873.1	pectin methylesterase (EC 3.1.1.11).	nan	--	--	secreted protein	--	--	Apoplastic effector
Phytmed_13317	1.0857	0.000317569	0.194613	0.624114	0.740888	0.0159827	299758	306039	+	KUF92661.1	hypothetical protein AM588_10003750 [Phytophthora nicotianae]	UTP10, HEATR1	U3 small nucleolar RNA-associated protein 10	--	ko03008 Ribosome biogenesis in eukaryotes;	--	--	gnl|CDD|229776	KOG1837, KOG1837, KOG1837, Uncharacterized conserved protein [Function unknown].	--	--	--	--	--	--	--	--	--
Phytmed_13318	1.30782	0.00388577	0.470526	0.386219	-0.194392	0.686238	307496	308362	-	XP_009535797.1	hypothetical protein PHYSODRAFT_305902 [Phytophthora sojae]	--	--	--	--	--	--	--	--	--	--	--	--	--	secreted protein	SSP	--	Non-effector
Phytmed_13323	1.47136	0.0421887	1.1332	0.13299	2.60837	3.35e-06	326128	327102	-	XP_009529215.1	hypothetical protein PHYSODRAFT_333710 [Phytophthora sojae]	TC.ZIP, zupT, ZRT3, ZIP2	zinc transporter, ZIP family	--		GO:0016020	membrane	gnl|CDD|229499	KOG1558, KOG1558, KOG1558, Fe2+/Zn2+ regulated transporter [Inorganic ion transport and metabolism].	--	--	--	--	--	--	--	--	--
[truncated: 4,112 more rows]
