# Supplementary material for: Functional genomics identifies a small secreted protein that plays a role during the biotrophic to necrotrophic shift in the root rot pathogen Phytophthora medicaginis
Source: Front Plant Sci. 2024 Aug 19;15:1439020. doi: 10.3389/fpls.2024.1439020 (PMC11366588; doi:10.3389/fpls.2024.1439020)
Supplement: Supplementary file 5 [file Table5.xlsx]

## Sheet: Sheet1
Supplementary Table 6. Gene ontology enrichment analysis of the combined and separated uniquely upregulated and downregulated Phytophthora medicaginis genes at 12 (biotrophic phase), 24 (biotrophic to necrotrophic switch (BNS) phase), 72 (necrotrophic phase) hours post inoculation in chickpea roots
Phase of infection	Geneset regulation	GO ID	Term	Annotated	Significant	Expected	classicFisher
Biotrophic phase (12 hpi)	Combined	GO:0000105	histidine biosynthetic process	7	7	0.97	8.2e-07
Biotrophic phase (12 hpi)	Combined	GO:0006547	histidine metabolic process	7	7	0.97	8.2e-07
Biotrophic phase (12 hpi)	Combined	GO:0052803	imidazole-containing compound metabolic process	7	7	0.97	8.2e-07
Biotrophic phase (12 hpi)	Combined	GO:0009072	aromatic amino acid family metabolic process	10	8	1.38	3.8e-06
Biotrophic phase (12 hpi)	Combined	GO:0009073	aromatic amino acid family biosynthetic process	10	8	1.38	3.8e-06
Biotrophic phase (12 hpi)	Combined	GO:0016070	RNA metabolic process	111	32	15.36	5.3e-06
Biotrophic phase (12 hpi)	Combined	GO:0044237	cellular metabolic process	406	76	56.18	3e-05
Biotrophic phase (12 hpi)	Combined	GO:0016053	organic acid biosynthetic process	16	9	2.21	6.7e-05
Biotrophic phase (12 hpi)	Combined	GO:0046394	carboxylic acid biosynthetic process	16	9	2.21	6.7e-05
Biotrophic phase (12 hpi)	Combined	GO:0008652	cellular amino acid biosynthetic process	13	8	1.8	7.5e-05
Biotrophic phase (12 hpi)	Combined	GO:1901605	alpha-amino acid metabolic process	13	8	1.8	7.5e-05
Biotrophic phase (12 hpi)	Combined	GO:1901607	alpha-amino acid biosynthetic process	13	8	1.8	7.5e-05
Biotrophic phase (12 hpi)	Combined	GO:0009987	cellular process	561	94	77.62	8.3e-05
Biotrophic phase (12 hpi)	Combined	GO:0006082	organic acid metabolic process	20	10	2.77	9.6e-05
Biotrophic phase (12 hpi)	Combined	GO:0019752	carboxylic acid metabolic process	20	10	2.77	9.6e-05
Biotrophic phase (12 hpi)	Combined	GO:0043436	oxoacid metabolic process	20	10	2.77	9.6e-05
Biotrophic phase (12 hpi)	Combined	GO:0006520	cellular amino acid metabolic process	17	9	2.35	0.00013
Biotrophic phase (12 hpi)	Combined	GO:0034641	cellular nitrogen compound metabolic process	245	51	33.9	0.00016
Biotrophic phase (12 hpi)	Combined	GO:0006396	RNA processing	57	18	7.89	0.00027
Biotrophic phase (12 hpi)	Combined	GO:0010467	gene expression	88	24	12.18	0.0003
Biotrophic phase (12 hpi)	Combined	GO:0006725	cellular aromatic compound metabolic process	241	49	33.35	0.00048
Biotrophic phase (12 hpi)	Combined	GO:0046483	heterocycle metabolic process	243	49	33.62	0.0006
Biotrophic phase (12 hpi)	Combined	GO:1901360	organic cyclic compound metabolic process	243	49	33.62	0.0006
Biotrophic phase (12 hpi)	Combined	GO:0044281	small molecule metabolic process	63	18	8.72	0.00107
Biotrophic phase (12 hpi)	Combined	GO:0044283	small molecule biosynthetic process	26	10	3.6	0.00133
Biotrophic phase (12 hpi)	Combined	GO:0009451	RNA modification	40	13	5.53	0.00156
Biotrophic phase (12 hpi)	Combined	GO:0022613	ribonucleoprotein complex biogenesis	24	9	3.32	0.00289
Biotrophic phase (12 hpi)	Combined	GO:0016071	mRNA metabolic process	33	11	4.57	0.00293
Biotrophic phase (12 hpi)	Combined	GO:0042254	ribosome biogenesis	16	7	2.21	0.00316
Biotrophic phase (12 hpi)	Combined	GO:0016311	dephosphorylation	6	4	0.83	0.00418
Biotrophic phase (12 hpi)	Combined	GO:0034470	ncRNA processing	26	9	3.6	0.00541
Biotrophic phase (12 hpi)	Combined	GO:0034660	ncRNA metabolic process	26	9	3.6	0.00541
Biotrophic phase (12 hpi)	Combined	GO:0001522	pseudouridine synthesis	22	8	3.04	0.00623
Biotrophic phase (12 hpi)	Combined	GO:0046839	phospholipid dephosphorylation	4	3	0.55	0.0093
Biotrophic phase (12 hpi)	Combined	GO:0046856	phosphatidylinositol dephosphorylation	4	3	0.55	0.0093
Biotrophic phase (12 hpi)	Combined	GO:0006364	rRNA processing	11	5	1.52	0.01075
Biotrophic phase (12 hpi)	Combined	GO:0016072	rRNA metabolic process	11	5	1.52	0.01075
Biotrophic phase (12 hpi)	Combined	GO:0044085	cellular component biogenesis	34	10	4.7	0.01228
Biotrophic phase (12 hpi)	Combined	GO:0044238	primary metabolic process	532	84	73.61	0.01392
Biotrophic phase (12 hpi)	Combined	GO:0019438	aromatic compound biosynthetic process	56	14	7.75	0.01476
Biotrophic phase (12 hpi)	Combined	GO:0006139	nucleobase-containing compound metabolic process	224	41	30.99	0.01644
Biotrophic phase (12 hpi)	Combined	GO:0044255	cellular lipid metabolic process	26	8	3.6	0.01878
Biotrophic phase (12 hpi)	Combined	GO:0000956	nuclear-transcribed mRNA catabolic process	5	3	0.69	0.02091
Biotrophic phase (12 hpi)	Combined	GO:0006402	mRNA catabolic process	5	3	0.69	0.02091
Biotrophic phase (12 hpi)	Combined	GO:0030258	lipid modification	5	3	0.69	0.02091
Biotrophic phase (12 hpi)	Combined	GO:0006793	phosphorus metabolic process	54	13	7.47	0.02554
Biotrophic phase (12 hpi)	Combined	GO:0006796	phosphate-containing compound metabolic process	54	13	7.47	0.02554
Biotrophic phase (12 hpi)	Combined	GO:0008152	metabolic process	580	89	80.25	0.0257
Biotrophic phase (12 hpi)	Combined	GO:0006397	mRNA processing	28	8	3.87	0.02939
Biotrophic phase (12 hpi)	Combined	GO:0018130	heterocycle biosynthetic process	61	14	8.44	0.03087
Biotrophic phase (12 hpi)	Upregulated	GO:0016070	RNA metabolic process	111	32	11.59	2.1e-09
Biotrophic phase (12 hpi)	Upregulated	GO:0034641	cellular nitrogen compound metabolic process	245	48	25.58	6.2e-08
Biotrophic phase (12 hpi)	Upregulated	GO:0044237	cellular metabolic process	406	65	42.39	6.9e-08
Biotrophic phase (12 hpi)	Upregulated	GO:0000105	histidine biosynthetic process	7	7	0.73	1.1e-07
Biotrophic phase (12 hpi)	Upregulated	GO:0006547	histidine metabolic process	7	7	0.73	1.1e-07
Biotrophic phase (12 hpi)	Upregulated	GO:0052803	imidazole-containing compound metabolic process	7	7	0.73	1.1e-07
Biotrophic phase (12 hpi)	Upregulated	GO:0006725	cellular aromatic compound metabolic process	241	47	25.16	1.2e-07
Biotrophic phase (12 hpi)	Upregulated	GO:0046483	heterocycle metabolic process	243	47	25.37	1.6e-07
Biotrophic phase (12 hpi)	Upregulated	GO:1901360	organic cyclic compound metabolic process	243	47	25.37	1.6e-07
Biotrophic phase (12 hpi)	Upregulated	GO:0009987	cellular process	561	77	58.57	2.1e-07
Biotrophic phase (12 hpi)	Upregulated	GO:0009072	aromatic amino acid family metabolic process	10	8	1.04	3.9e-07
Biotrophic phase (12 hpi)	Upregulated	GO:0009073	aromatic amino acid family biosynthetic process	10	8	1.04	3.9e-07
Biotrophic phase (12 hpi)	Upregulated	GO:0010467	gene expression	88	24	9.19	1.5e-06
Biotrophic phase (12 hpi)	Upregulated	GO:0006396	RNA processing	57	18	5.95	4.2e-06
Biotrophic phase (12 hpi)	Upregulated	GO:0016053	organic acid biosynthetic process	16	9	1.67	6.1e-06
Biotrophic phase (12 hpi)	Upregulated	GO:0046394	carboxylic acid biosynthetic process	16	9	1.67	6.1e-06
Biotrophic phase (12 hpi)	Upregulated	GO:0006082	organic acid metabolic process	20	10	2.09	7.1e-06
Biotrophic phase (12 hpi)	Upregulated	GO:0019752	carboxylic acid metabolic process	20	10	2.09	7.1e-06
Biotrophic phase (12 hpi)	Upregulated	GO:0043436	oxoacid metabolic process	20	10	2.09	7.1e-06
Biotrophic phase (12 hpi)	Upregulated	GO:0008652	cellular amino acid biosynthetic process	13	8	1.36	8.5e-06
Biotrophic phase (12 hpi)	Upregulated	GO:1901605	alpha-amino acid metabolic process	13	8	1.36	8.5e-06
Biotrophic phase (12 hpi)	Upregulated	GO:1901607	alpha-amino acid biosynthetic process	13	8	1.36	8.5e-06
Biotrophic phase (12 hpi)	Upregulated	GO:0006520	cellular amino acid metabolic process	17	9	1.77	1.2e-05
Biotrophic phase (12 hpi)	Upregulated	GO:0009451	RNA modification	40	13	4.18	8.1e-05
Biotrophic phase (12 hpi)	Upregulated	GO:0006139	nucleobase-containing compound metabolic process	224	39	23.39	8.9e-05
Biotrophic phase (12 hpi)	Upregulated	GO:0044283	small molecule biosynthetic process	26	10	2.71	0.00012
Biotrophic phase (12 hpi)	Upregulated	GO:0016071	mRNA metabolic process	33	11	3.45	0.00024
Biotrophic phase (12 hpi)	Upregulated	GO:0090304	nucleic acid metabolic process	194	34	20.25	0.00031
Biotrophic phase (12 hpi)	Upregulated	GO:0022613	ribonucleoprotein complex biogenesis	24	9	2.51	0.00034
Biotrophic phase (12 hpi)	Upregulated	GO:0042254	ribosome biogenesis	16	7	1.67	0.00055
Biotrophic phase (12 hpi)	Upregulated	GO:0034470	ncRNA processing	26	9	2.71	0.00068
Biotrophic phase (12 hpi)	Upregulated	GO:0034660	ncRNA metabolic process	26	9	2.71	0.00068
Biotrophic phase (12 hpi)	Upregulated	GO:0001522	pseudouridine synthesis	22	8	2.3	0.00096
Biotrophic phase (12 hpi)	Upregulated	GO:0044281	small molecule metabolic process	63	15	6.58	0.00107
Biotrophic phase (12 hpi)	Upregulated	GO:0044085	cellular component biogenesis	34	10	3.55	0.00145
Biotrophic phase (12 hpi)	Upregulated	GO:0006364	rRNA processing	11	5	1.15	0.00307
Biotrophic phase (12 hpi)	Upregulated	GO:0016072	rRNA metabolic process	11	5	1.15	0.00307
Biotrophic phase (12 hpi)	Upregulated	GO:0019438	aromatic compound biosynthetic process	56	13	5.85	0.00309
Biotrophic phase (12 hpi)	Upregulated	GO:0006397	mRNA processing	28	8	2.92	0.00548
Biotrophic phase (12 hpi)	Upregulated	GO:0044238	primary metabolic process	532	66	55.54	0.00573
Biotrophic phase (12 hpi)	Upregulated	GO:0018130	heterocycle biosynthetic process	61	13	6.37	0.00687
Biotrophic phase (12 hpi)	Upregulated	GO:1901362	organic cyclic compound biosynthetic process	61	13	6.37	0.00687
Biotrophic phase (12 hpi)	Upregulated	GO:0006807	nitrogen compound metabolic process	456	58	47.61	0.00939
Biotrophic phase (12 hpi)	Upregulated	GO:0000956	nuclear-transcribed mRNA catabolic process	5	3	0.52	0.00941
Biotrophic phase (12 hpi)	Upregulated	GO:0006402	mRNA catabolic process	5	3	0.52	0.00941
Biotrophic phase (12 hpi)	Upregulated	GO:0008380	RNA splicing	25	7	2.61	0.0106
Biotrophic phase (12 hpi)	Upregulated	GO:0006400	tRNA modification	10	4	1.04	0.01422
Biotrophic phase (12 hpi)	Upregulated	GO:0043412	macromolecule modification	128	21	13.36	0.01532
Biotrophic phase (12 hpi)	Upregulated	GO:0008152	metabolic process	580	69	60.55	0.01613
Biotrophic phase (12 hpi)	Upregulated	GO:0006401	RNA catabolic process	6	3	0.63	0.01741
Biotrophic phase (12 hpi)	Downregulated	GO:0046839	phospholipid dephosphorylation	4	3	0.14	0.00014
Biotrophic phase (12 hpi)	Downregulated	GO:0046856	phosphatidylinositol dephosphorylation	4	3	0.14	0.00014
Biotrophic phase (12 hpi)	Downregulated	GO:0030258	lipid modification	5	3	0.17	0.00033
Biotrophic phase (12 hpi)	Downregulated	GO:0016311	dephosphorylation	6	3	0.2	0.00065
Biotrophic phase (12 hpi)	Downregulated	GO:0006644	phospholipid metabolic process	19	4	0.65	0.00289
Biotrophic phase (12 hpi)	Downregulated	GO:0046488	phosphatidylinositol metabolic process	10	3	0.34	0.00358
Biotrophic phase (12 hpi)	Downregulated	GO:0006650	glycerophospholipid metabolic process	12	3	0.41	0.00627
Biotrophic phase (12 hpi)	Downregulated	GO:0046486	glycerolipid metabolic process	12	3	0.41	0.00627
Biotrophic phase (12 hpi)	Downregulated	GO:0006793	phosphorus metabolic process	54	6	1.83	0.00723
Biotrophic phase (12 hpi)	Downregulated	GO:0006796	phosphate-containing compound metabolic process	54	6	1.83	0.00723
Biotrophic phase (12 hpi)	Downregulated	GO:0044255	cellular lipid metabolic process	26	4	0.88	0.00946
Biotrophic phase (12 hpi)	Downregulated	GO:0019637	organophosphate metabolic process	46	5	1.56	0.01607
Biotrophic phase (12 hpi)	Downregulated	GO:0005975	carbohydrate metabolic process	33	4	1.12	0.02197
Biotrophic phase (12 hpi)	Downregulated	GO:0001505	regulation of neurotransmitter levels	1	1	0.03	0.03396
Biotrophic phase (12 hpi)	Downregulated	GO:0006809	nitric oxide biosynthetic process	1	1	0.03	0.03396
Biotrophic phase (12 hpi)	Downregulated	GO:0042133	neurotransmitter metabolic process	1	1	0.03	0.03396
Biotrophic phase (12 hpi)	Downregulated	GO:0042136	neurotransmitter biosynthetic process	1	1	0.03	0.03396
Biotrophic phase (12 hpi)	Downregulated	GO:0046209	nitric oxide metabolic process	1	1	0.03	0.03396
Biotrophic phase (12 hpi)	Downregulated	GO:1903409	reactive oxygen species biosynthetic process	1	1	0.03	0.03396
Biotrophic phase (12 hpi)	Downregulated	GO:2001057	reactive nitrogen species metabolic process	1	1	0.03	0.03396
Biotrophic phase (12 hpi)	Downregulated	GO:0007017	microtubule-based process	10	2	0.34	0.04227
Switch phase (24 hpi)	Combined	GO:0044249	cellular biosynthetic process	121	7	2.74	0.012
Switch phase (24 hpi)	Combined	GO:1901566	organonitrogen compound biosynthetic process	66	5	1.49	0.012
Switch phase (24 hpi)	Combined	GO:0009058	biosynthetic process	130	7	2.94	0.017
Switch phase (24 hpi)	Combined	GO:0000394	RNA splicing, via endonucleolytic cleavage	1	1	0.02	0.023
Switch phase (24 hpi)	Combined	GO:0001505	regulation of neurotransmitter levels	1	1	0.02	0.023
Switch phase (24 hpi)	Combined	GO:0006388	tRNA splicing, via endonucleolytic cleavage	1	1	0.02	0.023
Switch phase (24 hpi)	Combined	GO:0006778	porphyrin-containing compound metabolic process	1	1	0.02	0.023
Switch phase (24 hpi)	Combined	GO:0006779	porphyrin-containing compound biosynthetic process	1	1	0.02	0.023
Switch phase (24 hpi)	Combined	GO:0006783	heme biosynthetic process	1	1	0.02	0.023
Switch phase (24 hpi)	Combined	GO:0006784	heme A biosynthetic process	1	1	0.02	0.023
Switch phase (24 hpi)	Combined	GO:0006809	nitric oxide biosynthetic process	1	1	0.02	0.023
Switch phase (24 hpi)	Combined	GO:0007021	tubulin complex assembly	1	1	0.02	0.023
Switch phase (24 hpi)	Combined	GO:0042133	neurotransmitter metabolic process	1	1	0.02	0.023
Switch phase (24 hpi)	Combined	GO:0042136	neurotransmitter biosynthetic process	1	1	0.02	0.023
Switch phase (24 hpi)	Combined	GO:0042168	heme metabolic process	1	1	0.02	0.023
Switch phase (24 hpi)	Combined	GO:0042440	pigment metabolic process	1	1	0.02	0.023
Switch phase (24 hpi)	Combined	GO:0046148	pigment biosynthetic process	1	1	0.02	0.023
Switch phase (24 hpi)	Combined	GO:0046160	heme a metabolic process	1	1	0.02	0.023
Switch phase (24 hpi)	Combined	GO:0046209	nitric oxide metabolic process	1	1	0.02	0.023
Switch phase (24 hpi)	Combined	GO:1903409	reactive oxygen species biosynthetic process	1	1	0.02	0.023
Switch phase (24 hpi)	Combined	GO:2001057	reactive nitrogen species metabolic process	1	1	0.02	0.023
Switch phase (24 hpi)	Combined	GO:0044271	cellular nitrogen compound biosynthetic process	54	4	1.22	0.029
Switch phase (24 hpi)	Combined	GO:1901576	organic substance biosynthetic process	121	6	2.74	0.043
Switch phase (24 hpi)	Combined	GO:0006399	tRNA metabolic process	15	2	0.34	0.043
Switch phase (24 hpi)	Combined	GO:0008033	tRNA processing	15	2	0.34	0.043
Switch phase (24 hpi)	Combined	GO:0000096	sulfur amino acid metabolic process	2	1	0.05	0.045
Switch phase (24 hpi)	Combined	GO:0000097	sulfur amino acid biosynthetic process	2	1	0.05	0.045
Switch phase (24 hpi)	Combined	GO:0006534	cysteine metabolic process	2	1	0.05	0.045
Switch phase (24 hpi)	Combined	GO:0006535	cysteine biosynthetic process from serine	2	1	0.05	0.045
Switch phase (24 hpi)	Combined	GO:0006563	L-serine metabolic process	2	1	0.05	0.045
Switch phase (24 hpi)	Combined	GO:0009069	serine family amino acid metabolic process	2	1	0.05	0.045
Switch phase (24 hpi)	Combined	GO:0009070	serine family amino acid biosynthetic process	2	1	0.05	0.045
Switch phase (24 hpi)	Combined	GO:0019344	cysteine biosynthetic process	2	1	0.05	0.045
Switch phase (24 hpi)	Combined	GO:0033013	tetrapyrrole metabolic process	2	1	0.05	0.045
Switch phase (24 hpi)	Combined	GO:0033014	tetrapyrrole biosynthetic process	2	1	0.05	0.045
Switch phase (24 hpi)	Combined	GO:0044272	sulfur compound biosynthetic process	2	1	0.05	0.045
Switch phase (24 hpi)	Upregulated	GO:0001505	regulation of neurotransmitter levels	1	1	0.01	0.011
Switch phase (24 hpi)	Upregulated	GO:0006778	porphyrin-containing compound metabolic process	1	1	0.01	0.011
Switch phase (24 hpi)	Upregulated	GO:0006779	porphyrin-containing compound biosynthetic process	1	1	0.01	0.011
Switch phase (24 hpi)	Upregulated	GO:0006783	heme biosynthetic process	1	1	0.01	0.011
Switch phase (24 hpi)	Upregulated	GO:0006784	heme A biosynthetic process	1	1	0.01	0.011
Switch phase (24 hpi)	Upregulated	GO:0006809	nitric oxide biosynthetic process	1	1	0.01	0.011
Switch phase (24 hpi)	Upregulated	GO:0042133	neurotransmitter metabolic process	1	1	0.01	0.011
Switch phase (24 hpi)	Upregulated	GO:0042136	neurotransmitter biosynthetic process	1	1	0.01	0.011
Switch phase (24 hpi)	Upregulated	GO:0042168	heme metabolic process	1	1	0.01	0.011
Switch phase (24 hpi)	Upregulated	GO:0042440	pigment metabolic process	1	1	0.01	0.011
Switch phase (24 hpi)	Upregulated	GO:0046148	pigment biosynthetic process	1	1	0.01	0.011
Switch phase (24 hpi)	Upregulated	GO:0046160	heme a metabolic process	1	1	0.01	0.011
Switch phase (24 hpi)	Upregulated	GO:0046209	nitric oxide metabolic process	1	1	0.01	0.011
Switch phase (24 hpi)	Upregulated	GO:1903409	reactive oxygen species biosynthetic process	1	1	0.01	0.011
Switch phase (24 hpi)	Upregulated	GO:2001057	reactive nitrogen species metabolic process	1	1	0.01	0.011
Switch phase (24 hpi)	Upregulated	GO:0044271	cellular nitrogen compound biosynthetic process	54	3	0.61	0.019
Switch phase (24 hpi)	Upregulated	GO:0033013	tetrapyrrole metabolic process	2	1	0.02	0.023
Switch phase (24 hpi)	Upregulated	GO:0033014	tetrapyrrole biosynthetic process	2	1	0.02	0.023
Switch phase (24 hpi)	Upregulated	GO:0009166	nucleotide catabolic process	3	1	0.03	0.034
Switch phase (24 hpi)	Upregulated	GO:0005975	carbohydrate metabolic process	33	2	0.37	0.05
Switch phase (24 hpi)	Upregulated	GO:0034404	nucleobase-containing small molecule biosynthetic process	5	1	0.06	0.055
Switch phase (24 hpi)	Upregulated	GO:0046434	organophosphate catabolic process	5	1	0.06	0.055
Switch phase (24 hpi)	Upregulated	GO:0072593	reactive oxygen species metabolic process	5	1	0.06	0.055
Switch phase (24 hpi)	Upregulated	GO:1901292	nucleoside phosphate catabolic process	5	1	0.06	0.055
Switch phase (24 hpi)	Upregulated	GO:0008152	metabolic process	580	9	6.57	0.058
Switch phase (24 hpi)	Upregulated	GO:0005996	monosaccharide metabolic process	6	1	0.07	0.066
Switch phase (24 hpi)	Upregulated	GO:0006006	glucose metabolic process	6	1	0.07	0.066
Switch phase (24 hpi)	Upregulated	GO:0019318	hexose metabolic process	6	1	0.07	0.066
Switch phase (24 hpi)	Upregulated	GO:0065008	regulation of biological quality	97	3	1.1	0.086
Switch phase (24 hpi)	Upregulated	GO:0051186	cofactor metabolic process	8	1	0.09	0.087
Switch phase (24 hpi)	Upregulated	GO:0051188	cofactor biosynthetic process	8	1	0.09	0.087
Switch phase (24 hpi)	Upregulated	GO:0017144	drug metabolic process	9	1	0.1	0.098
Switch phase (24 hpi)	Upregulated	GO:0034641	cellular nitrogen compound metabolic process	245	5	2.77	0.108
Switch phase (24 hpi)	Upregulated	GO:0034655	nucleobase-containing compound catabolic process	11	1	0.12	0.118
Switch phase (24 hpi)	Upregulated	GO:0019438	aromatic compound biosynthetic process	56	2	0.63	0.128
Switch phase (24 hpi)	Upregulated	GO:0019439	aromatic compound catabolic process	13	1	0.15	0.139
Switch phase (24 hpi)	Upregulated	GO:0044249	cellular biosynthetic process	121	3	1.37	0.145
Switch phase (24 hpi)	Upregulated	GO:0006629	lipid metabolic process	61	2	0.69	0.147
Switch phase (24 hpi)	Upregulated	GO:0018130	heterocycle biosynthetic process	61	2	0.69	0.147
Switch phase (24 hpi)	Upregulated	GO:1901362	organic cyclic compound biosynthetic process	61	2	0.69	0.147
Switch phase (24 hpi)	Upregulated	GO:0044270	cellular nitrogen compound catabolic process	14	1	0.16	0.148
Switch phase (24 hpi)	Upregulated	GO:0046700	heterocycle catabolic process	14	1	0.16	0.148
Switch phase (24 hpi)	Upregulated	GO:1901361	organic cyclic compound catabolic process	14	1	0.16	0.148
Switch phase (24 hpi)	Upregulated	GO:0044281	small molecule metabolic process	63	2	0.71	0.155
Switch phase (24 hpi)	Upregulated	GO:0071704	organic substance metabolic process	544	8	6.16	0.168
Switch phase (24 hpi)	Upregulated	GO:0009058	biosynthetic process	130	3	1.47	0.17
Switch phase (24 hpi)	Upregulated	GO:0065007	biological regulation	142	3	1.61	0.206
Switch phase (24 hpi)	Upregulated	GO:0000723	telomere maintenance	77	2	0.87	0.214
Switch phase (24 hpi)	Upregulated	GO:0032200	telomere organization	77	2	0.87	0.214
Switch phase (24 hpi)	Upregulated	GO:0060249	anatomical structure homeostasis	77	2	0.87	0.214
Switch phase (24 hpi)	Downregulated	GO:1901566	organonitrogen compound biosynthetic process	66	4	0.75	0.004
Switch phase (24 hpi)	Downregulated	GO:0006399	tRNA metabolic process	15	2	0.17	0.011
Switch phase (24 hpi)	Downregulated	GO:0008033	tRNA processing	15	2	0.17	0.011
Switch phase (24 hpi)	Downregulated	GO:0000394	RNA splicing, via endonucleolytic cleavage	1	1	0.01	0.011
Switch phase (24 hpi)	Downregulated	GO:0006388	tRNA splicing, via endonucleolytic cleavage	1	1	0.01	0.011
Switch phase (24 hpi)	Downregulated	GO:0007021	tubulin complex assembly	1	1	0.01	0.011
Switch phase (24 hpi)	Downregulated	GO:0000096	sulfur amino acid metabolic process	2	1	0.02	0.023
Switch phase (24 hpi)	Downregulated	GO:0000097	sulfur amino acid biosynthetic process	2	1	0.02	0.023
Switch phase (24 hpi)	Downregulated	GO:0006534	cysteine metabolic process	2	1	0.02	0.023
Switch phase (24 hpi)	Downregulated	GO:0006535	cysteine biosynthetic process from serine	2	1	0.02	0.023
Switch phase (24 hpi)	Downregulated	GO:0006563	L-serine metabolic process	2	1	0.02	0.023
Switch phase (24 hpi)	Downregulated	GO:0009069	serine family amino acid metabolic process	2	1	0.02	0.023
Switch phase (24 hpi)	Downregulated	GO:0009070	serine family amino acid biosynthetic process	2	1	0.02	0.023
Switch phase (24 hpi)	Downregulated	GO:0019344	cysteine biosynthetic process	2	1	0.02	0.023
Switch phase (24 hpi)	Downregulated	GO:0044272	sulfur compound biosynthetic process	2	1	0.02	0.023
Switch phase (24 hpi)	Downregulated	GO:0009059	macromolecule biosynthetic process	60	3	0.68	0.025
Switch phase (24 hpi)	Downregulated	GO:0034645	cellular macromolecule biosynthetic process	60	3	0.68	0.025
Switch phase (24 hpi)	Downregulated	GO:0034470	ncRNA processing	26	2	0.29	0.032
Switch phase (24 hpi)	Downregulated	GO:0034660	ncRNA metabolic process	26	2	0.29	0.032
Switch phase (24 hpi)	Downregulated	GO:0006412	translation	3	1	0.03	0.034
Switch phase (24 hpi)	Downregulated	GO:0006790	sulfur compound metabolic process	3	1	0.03	0.034
Switch phase (24 hpi)	Downregulated	GO:0043043	peptide biosynthetic process	3	1	0.03	0.034
Switch phase (24 hpi)	Downregulated	GO:0043604	amide biosynthetic process	3	1	0.03	0.034
Switch phase (24 hpi)	Downregulated	GO:0044249	cellular biosynthetic process	121	4	1.37	0.035
Switch phase (24 hpi)	Downregulated	GO:1901576	organic substance biosynthetic process	121	4	1.37	0.035
Switch phase (24 hpi)	Downregulated	GO:0009058	biosynthetic process	130	4	1.47	0.044
Switch phase (24 hpi)	Downregulated	GO:0006518	peptide metabolic process	4	1	0.05	0.045
Switch phase (24 hpi)	Downregulated	GO:0006486	protein glycosylation	31	2	0.35	0.045
Switch phase (24 hpi)	Downregulated	GO:0009100	glycoprotein metabolic process	31	2	0.35	0.045
Switch phase (24 hpi)	Downregulated	GO:0009101	glycoprotein biosynthetic process	31	2	0.35	0.045
Switch phase (24 hpi)	Downregulated	GO:0043413	macromolecule glycosylation	31	2	0.35	0.045
Switch phase (24 hpi)	Downregulated	GO:0070085	glycosylation	31	2	0.35	0.045
Necrotrophic phase (72 hpi)	Combined	GO:0055085	transmembrane transport	16	5	1.17	0.0041
Necrotrophic phase (72 hpi)	Combined	GO:0006629	lipid metabolic process	61	10	4.45	0.0093
Necrotrophic phase (72 hpi)	Combined	GO:0009187	cyclic nucleotide metabolic process	13	4	0.95	0.0111
Necrotrophic phase (72 hpi)	Combined	GO:0009190	cyclic nucleotide biosynthetic process	13	4	0.95	0.0111
Necrotrophic phase (72 hpi)	Combined	GO:0051179	localization	131	16	9.56	0.0186
Necrotrophic phase (72 hpi)	Combined	GO:0006810	transport	126	15	9.19	0.0287
Necrotrophic phase (72 hpi)	Combined	GO:0051234	establishment of localization	127	15	9.27	0.0307
Necrotrophic phase (72 hpi)	Combined	GO:0000272	polysaccharide catabolic process	11	3	0.8	0.04
Necrotrophic phase (72 hpi)	Combined	GO:0006855	drug transmembrane transport	11	3	0.8	0.04
Necrotrophic phase (72 hpi)	Combined	GO:0015893	drug transport	11	3	0.8	0.04
Necrotrophic phase (72 hpi)	Combined	GO:0016052	carbohydrate catabolic process	11	3	0.8	0.04
Necrotrophic phase (72 hpi)	Combined	GO:0042493	response to drug	11	3	0.8	0.04
Necrotrophic phase (72 hpi)	Combined	GO:0009165	nucleotide biosynthetic process	19	4	1.39	0.0433
Necrotrophic phase (72 hpi)	Combined	GO:1901293	nucleoside phosphate biosynthetic process	19	4	1.39	0.0433
Necrotrophic phase (72 hpi)	Upregulated	GO:0009187	cyclic nucleotide metabolic process	13	4	0.56	0.0015
Necrotrophic phase (72 hpi)	Upregulated	GO:0009190	cyclic nucleotide biosynthetic process	13	4	0.56	0.0015
Necrotrophic phase (72 hpi)	Upregulated	GO:0009165	nucleotide biosynthetic process	19	4	0.81	0.0069
Necrotrophic phase (72 hpi)	Upregulated	GO:1901293	nucleoside phosphate biosynthetic process	19	4	0.81	0.0069
Necrotrophic phase (72 hpi)	Upregulated	GO:0006855	drug transmembrane transport	11	3	0.47	0.0093
Necrotrophic phase (72 hpi)	Upregulated	GO:0015893	drug transport	11	3	0.47	0.0093
Necrotrophic phase (72 hpi)	Upregulated	GO:0042493	response to drug	11	3	0.47	0.0093
Necrotrophic phase (72 hpi)	Upregulated	GO:0009117	nucleotide metabolic process	22	4	0.94	0.0118
Necrotrophic phase (72 hpi)	Upregulated	GO:0042221	response to chemical	12	3	0.51	0.0121
Necrotrophic phase (72 hpi)	Upregulated	GO:0090407	organophosphate biosynthetic process	35	5	1.5	0.0136
Necrotrophic phase (72 hpi)	Upregulated	GO:0006753	nucleoside phosphate metabolic process	24	4	1.03	0.0161
Necrotrophic phase (72 hpi)	Upregulated	GO:0044249	cellular biosynthetic process	121	10	5.17	0.0236
Necrotrophic phase (72 hpi)	Upregulated	GO:1901576	organic substance biosynthetic process	121	10	5.17	0.0236
Necrotrophic phase (72 hpi)	Upregulated	GO:0055085	transmembrane transport	16	3	0.68	0.0273
Necrotrophic phase (72 hpi)	Upregulated	GO:0034654	nucleobase-containing compound biosynthetic process	43	5	1.84	0.0314
Necrotrophic phase (72 hpi)	Upregulated	GO:0055086	nucleobase-containing small molecule metabolic process	30	4	1.28	0.0347
Necrotrophic phase (72 hpi)	Upregulated	GO:0009058	biosynthetic process	130	10	5.56	0.0375
Necrotrophic phase (72 hpi)	Upregulated	GO:0051179	localization	131	10	5.6	0.0394
Necrotrophic phase (72 hpi)	Upregulated	GO:0019637	organophosphate metabolic process	46	5	1.97	0.0408
Necrotrophic phase (72 hpi)	Upregulated	GO:0010876	lipid localization	1	1	0.04	0.0428
Necrotrophic phase (72 hpi)	Upregulated	GO:0019915	lipid storage	1	1	0.04	0.0428
Necrotrophic phase (72 hpi)	Downregulated	GO:0006629	lipid metabolic process	61	7	1.84	0.0014
Necrotrophic phase (72 hpi)	Downregulated	GO:0000272	polysaccharide catabolic process	11	3	0.33	0.0034
Necrotrophic phase (72 hpi)	Downregulated	GO:0016052	carbohydrate catabolic process	11	3	0.33	0.0034
