# Supplementary material for: Functional genomics identifies a small secreted protein that plays a role during the biotrophic to necrotrophic shift in the root rot pathogen Phytophthora medicaginis
Source: Front Plant Sci. 2024 Aug 19;15:1439020. doi: 10.3389/fpls.2024.1439020 (PMC11366588; doi:10.3389/fpls.2024.1439020)
Supplement: Supplementary file 6 [file Table6.xlsx]

## Sheet: Sheet1
Supplementary Table 7. Phytophthora medicaginis small secreted proteins regulated at three time points post inoculation in chickpea roots.
gene_id	Log2Foldchange_12hourvsmock	padj_12hourvsmock	Log2Foldchange_24hourvsmock	padj_24hourvsmock	Log2Foldchange_72hourvsmock	padj_72hourvsmock	Start	End	Strand	Nr_ID	Nr_Description	Kegg_Gene_Name	Kegg_Definition	Kegg_EC	Kegg_Pathway	GO_ID	GO_terms	KOG_ID	KOG_Description	CAZy_Subject_ID	CAZy_activities	CAZy_note	TCDB_ID	TCDB_info	SignalP_TMHMM_results	SSP_results	effectR	EffectorP
Phytmed_10271	4.281	5.48e-12	2.34583	0.000501303	0.615274	0.398159	1176905	1177312	+	ETI30748.1	hypothetical protein F443_22149 [Phytophthora parasitica P1569]	--	--	--	--	--	--	--	--	--	--	--	--	--	secreted protein	SSP	RxLR	Cytoplasmic effector
Phytmed_10641	4.09533	7.44e-16	1.9579	0.000712644	1.25297	0.0191932	963543	964085	+	--	--	--	--	--	--	--	--	--	--	--	--	--	--	--	secreted protein	SSP	RxLR	Cytoplasmic effector
Phytmed_11433	4.6479	6.78e-29	2.7235	6.11e-10	2.80401	1.52e-11	763086	763775	-	XP_009536160.1	hypothetical protein PHYSODRAFT_288784 [Phytophthora sojae]	--	--	--	--	--	--	--	--	--	--	--	--	--	secreted protein	SSP	RxLR	Cytoplasmic effector
Phytmed_11454	4.7229	1.77e-60	2.7845	2.51e-20	3.17882	3.07e-29	862795	863469	+	XP_009536160.1	hypothetical protein PHYSODRAFT_288784 [Phytophthora sojae]	--	--	--	--	--	--	--	--	--	--	--	--	--	secreted protein	SSP	RxLR	Cytoplasmic effector
Phytmed_13110	1.99303	5.35e-05	0.100994	0.896515	1.09927	0.0281819	650037	650678	-	XP_022417157.1	myelin transcription factor 1-like protein isoform X2 [Delphinapterus leucas]	--	--	--	--	--	--	--	--	--	--	--	--	--	secreted protein	SSP	RxLR	Cytoplasmic effector
Phytmed_13284	3.87465	0.000288304	2.06871	0.115435	2.78017	0.0054515	174489	174830	+	XP_009529278.1	Avr1b-1 avirulence-like protein [Phytophthora sojae]	--	--	--	--	--	--	--	--	--	--	--	--	--	secreted protein	SSP	RxLR	Cytoplasmic effector
Phytmed_14263	1.40098	0.0144807	-0.875791	0.307422	1.7095	9.61e-05	179032	179712	+	XP_009516269.1	hypothetical protein PHYSODRAFT_284375 [Phytophthora sojae]	--	--	--	--	--	--	--	--	--	--	--	--	--	secreted protein	SSP	RxLR	Cytoplasmic/apoplastic effector
Phytmed_14744	5.28662	3.02e-05	3.9382	0.00393741	1.12617	0.453038	420894	421517	-	--	--	--	--	--	--	--	--	--	--	--	--	--	--	--	secreted protein	SSP	RxLR	Cytoplasmic effector
Phytmed_17135	0	1	0	1	3.78539	0.260643	71251	71754	+	--	--	--	--	--	--	--	--	--	--	--	--	--	--	--	secreted protein	SSP	RxLR	Cytoplasmic effector
Phytmed_17143	3.72847	4.78e-110	2.36683	1.97e-43	-0.867104	2.41e-06	134661	135179	-	--	--	--	--	--	--	--	--	--	--	--	--	--	--	--	secreted protein	SSP	RxLR	Cytoplasmic effector
Phytmed_3407	5.70445	1.19e-20	3.01584	4.06e-06	-0.0518386	0.952262	357181	357639	-	XP_008911008.1	hypothetical protein PPTG_15977 [Phytophthora parasitica INRA-310]	--	--	--	--	--	--	--	--	--	--	--	--	--	secreted protein	SSP	RxLR	Cytoplasmic effector
Phytmed_4446	2.75382	6.03e-07	0.465102	0.524786	3.7492	2.07e-12	1859452	1860155	-	XP_009531850.1	avirulence protein 1b [Phytophthora sojae]	--	--	--	--	--	--	--	--	--	--	--	--	--	secreted protein	SSP	RxLR	Cytoplasmic effector
Phytmed_5461	3.7203	4.11e-62	2.91707	2.16e-38	-1.51266	1.47e-10	975583	976826	+	XP_009521134.1	hypothetical protein PHYSODRAFT_478942 [Phytophthora sojae]	CPSF3, YSH1	cleavage and polyadenylation specificity factor subunit 3	EC:3.1.27.-	ko03015 mRNA surveillance pathway;	--	--	gnl|CDD|229080	KOG1137, KOG1137, KOG1137, mRNA cleavage and polyadenylation factor II complex, BRR5 (CPSF subunit) [RNA processing and modification].	--	--	--	--	--	secreted protein	SSP	RxLR	Cytoplasmic effector
Phytmed_601	2.68059	1.47e-05	1.74755	0.0084415	0.927791	0.159271	2529192	2529863	-	--	--	--	--	--	--	--	--	--	--	--	--	--	--	--	secreted protein	SSP	RxLR	Cytoplasmic effector
Phytmed_611	4.62597	1.64e-05	3.48802	0.00219434	3.07085	0.00458959	2593552	2594211	-	--	--	--	--	--	--	--	--	--	--	--	--	--	--	--	secreted protein	SSP	RxLR	Cytoplasmic effector
Phytmed_6664	1.4033	7.16e-11	0.857575	0.000145288	-1.81227	9.18e-18	1318581	1319030	+	--	--	--	--	--	--	--	--	--	--	--	--	--	--	--	secreted protein	SSP	RxLR	Cytoplasmic effector
Phytmed_7311	3.30362	2.79e-22	1.52405	2.82e-05	1.29224	0.000260245	2018276	2018635	+	ETK79156.1	hypothetical protein L915_14961 [Phytophthora parasitica]	--	--	--	--	--	--	--	--	--	--	--	--	--	secreted protein	SSP	RxLR	Cytoplasmic effector
Phytmed_8321	1.71078	0.000317569	0.724568	0.187354	-0.730331	0.146442	1730437	1735065	-	--	--	--	--	--	--	--	--	--	--	--	--	--	--	--	secreted protein	SSP	RxLR	Cytoplasmic effector
Phytmed_8330	2.49632	1.09e-08	1.21523	0.0113335	0.0215199	0.971626	1772990	1773748	+	--	--	--	--	--	--	--	--	--	--	--	--	--	--	--	secreted protein	SSP	RxLR	Cytoplasmic effector
Phytmed_8971	3.20636	9.15e-47	2.69135	3.04e-33	0.0557052	0.852513	193148	193549	-	POM57996.1	Avirulence protein (Avh) [Phytophthora palmivora var. palmivora]	--	--	--	--	--	--	--	--	--	--	--	--	--	secreted protein	SSP	RxLR	Cytoplasmic effector
Phytmed_2519	-0.971108	0.0567223	-0.0869705	0.896878	-0.401141	0.40553	246807	248410	-	XP_009520510.1	hypothetical protein PHYSODRAFT_326275 [Phytophthora sojae]	--	--	--	--	--	--	--	--	--	--	--	--	--	secreted protein	SSP	CRN	Cytoplasmic effector
Phytmed_2760	-1.52583	0.000214249	-0.354794	0.358693	0.0306305	0.934372	1226606	1229343	-	XP_009514718.1	hypothetical protein PHYSODRAFT_321246 [Phytophthora sojae]	--	--	--	--	--	--	--	--	--	--	--	--	--	secreted protein	SSP	CRN	Cytoplasmic effector
Phytmed_10052	2.4333	4.7e-11	0.981139	0.0205376	-2.51854	1.9e-09	263909	264682	-	KUF92056.1	Mite allergen Der f 3 [Phytophthora nicotianae]	--	--	--	--	GO:0004252	serine-type endopeptidase activity	gnl|CDD|231561	KOG3627, KOG3627, KOG3627, Trypsin [Amino acid transport and metabolism].	--	--	--	--	--	secreted protein	SSP	--	Apoplastic effector
Phytmed_10059	7.00702	1.74e-18	4.26277	6.96e-07	1.11555	0.249846	280015	280887	+	ETL94989.1	hypothetical protein L917_07142 [Phytophthora parasitica]	--	--	--	--	GO:0004252	serine-type endopeptidase activity	gnl|CDD|231561	KOG3627, KOG3627, KOG3627, Trypsin [Amino acid transport and metabolism].	--	--	--	--	--	secreted protein	SSP	--	Apoplastic effector
Phytmed_10064	1.72413	1.35e-05	0.77971	0.0808699	-2.70229	4.71e-12	302697	303500	+	RAW21481.1	hypothetical protein PC110_g22077 [Phytophthora cactorum]	--	--	--	--	GO:0004252	serine-type endopeptidase activity	gnl|CDD|231561	KOG3627, KOG3627, KOG3627, Trypsin [Amino acid transport and metabolism].	--	--	--	--	--	secreted protein	SSP	--	Apoplastic effector
Phytmed_10145	2.92141	0.141626	3.00771	0.14663	2.74407	0.14768	683329	684054	-	ETL94840.1	hypothetical protein L917_07281 [Phytophthora parasitica]	--	--	--	--	--	--	--	--	--	--	--	--	--	secreted protein	SSP	--	Apoplastic effector
Phytmed_10146	1.97605	0.298224	0.249671	0.926715	5.10812	0.0002693	684923	685192	-	RAW32207.1	hypothetical protein PC110_g11440 [Phytophthora cactorum]	--	--	--	--	--	--	--	--	--	--	--	--	--	secreted protein	SSP	--	Non-effector
Phytmed_10164	3.01134	6.82e-07	1.06873	0.132362	-1.5003	0.0204267	787681	788271	-	XP_008904269.1	hypothetical protein PPTG_10634 [Phytophthora parasitica INRA-310]	--	--	--	--	--	--	--	--	--	--	--	--	--	secreted protein	SSP	--	Non-effector
Phytmed_10167	-2.99893	0.0377704	-3.98181	0.00752341	3.85085	5.45e-06	795481	797450	-	RAW31383.1	hypothetical protein PC110_g12265 [Phytophthora cactorum]	--	--	--	--	--	--	--	--	--	--	--	--	--	secreted protein	SSP	--	Non-effector
Phytmed_10173	3.02006	1.45e-22	1.14901	0.00080001	-0.558898	0.105466	812427	813017	-	XP_008904269.1	hypothetical protein PPTG_10634 [Phytophthora parasitica INRA-310]	--	--	--	--	--	--	--	--	--	--	--	--	--	secreted protein	SSP	--	Apoplastic effector
Phytmed_10189	-3.75692	6.51e-14	-1.84727	1.71e-08	-2.55908	8.59e-20	859001	859583	+	KUF91564.1	hypothetical protein AM587_10004287 [Phytophthora nicotianae]	--	--	--	--	--	--	--	--	--	--	--	--	--	secreted protein	SSP	--	Apoplastic effector
Phytmed_10280	1.29101	0.0310654	-1.46693	0.125435	2.18847	4.9e-07	1203841	1204728	+	RAW39361.1	hypothetical protein PC110_g4417 [Phytophthora cactorum]	--	--	--	--	--	--	--	--	--	--	--	--	--	secreted protein	SSP	--	Non-effector
Phytmed_10363	1.58174	6.76e-07	2.13187	6.82e-12	-1.05751	0.00103552	1611709	1612494	+	ADN18837.1	pectate lyase [Phytophthora capsici]	--	--	--	--	GO:0005576	extracellular region	--	--	ADN18837.1	pectate lyase (EC 4.2.2.2).	nan	--	--	secreted protein	SSP	--	Apoplastic/cytoplasmic effector
Phytmed_10477	0.829376	0.00492076	0.159521	0.67544	-0.344683	0.234452	281397	282218	-	RAW36655.1	hypothetical protein PC110_g7041 [Phytophthora cactorum]	--	--	--	--	--	--	--	--	--	--	--	--	--	secreted protein	SSP	--	Non-effector
Phytmed_10503	3.77993	3.9e-16	2.73913	1.02e-08	0.53584	0.315677	405970	406782	+	RAW23139.1	hypothetical protein PC110_g20425 [Phytophthora cactorum]	--	--	--	--	GO:0005515	protein binding	--	--	--	--	--	--	--	secreted protein	SSP	--	Non-effector
Phytmed_10533	4.28667	1.35e-25	2.26331	1.41e-07	-1.25218	0.00479724	554895	555548	-	ETI41746.1	hypothetical protein F443_13044 [Phytophthora parasitica P1569]	--	--	--	--	--	--	--	--	--	--	--	--	--	secreted protein	SSP	--	Non-effector
Phytmed_10552	-0.789742	0.274693	2.38848	6.35e-09	-2.03285	1.77e-05	615809	616660	-	KUF90211.1	Enoyl-CoA delta isomerase 2 [Phytophthora nicotianae]	--	--	--	--	--	--	--	--	AIG55788.1	Modules of approx. 40 residues found almost exclusively in fungi. The cellulose-binding function has been demonstrated in many cases, and appears to be mediated by three aromatic residues separated by about 10.4 angstrom and which form a flat surface. The only non-fungal occurence of CBM1 is in an algal non-hydrolytic polysaccharide-binding protein which is composed of four repeated CBM1 modules.…	Previously known as cellulose-binding domain family I (CBD I).	--	--	secreted protein	SSP	--	Apoplastic effector
Phytmed_10555	0.930706	0.170686	-0.366952	0.667829	-2.1454	0.000706222	628241	629110	-	XP_009535365.1	hypothetical protein PHYSODRAFT_374025, partial [Phytophthora sojae]	--	--	--	--	--	--	--	--	AIG55788.1	Modules of approx. 40 residues found almost exclusively in fungi. The cellulose-binding function has been demonstrated in many cases, and appears to be mediated by three aromatic residues separated by about 10.4 angstrom and which form a flat surface. The only non-fungal occurence of CBM1 is in an algal non-hydrolytic polysaccharide-binding protein which is composed of four repeated CBM1 modules.…	Previously known as cellulose-binding domain family I (CBD I).	--	--	secreted protein	SSP	--	Non-effector
Phytmed_10563	-0.38866	0.364269	-0.991845	0.0140474	-1.94008	1.02e-09	647226	648113	-	RAW23950.1	hypothetical protein PC110_g19622 [Phytophthora cactorum]	--	--	--	--	--	--	--	--	AIG55788.1	Modules of approx. 40 residues found almost exclusively in fungi. The cellulose-binding function has been demonstrated in many cases, and appears to be mediated by three aromatic residues separated by about 10.4 angstrom and which form a flat surface. The only non-fungal occurence of CBM1 is in an algal non-hydrolytic polysaccharide-binding protein which is composed of four repeated CBM1 modules.…	Previously known as cellulose-binding domain family I (CBD I).	--	--	secreted protein	SSP	--	Non-effector
Phytmed_10564	-0.367008	0.38931	0.804304	0.0481544	-2.54779	1.75e-12	648913	649809	-	POM76628.1	hypothetical protein PHPALM_6114 [Phytophthora palmivora var. palmivora]	--	--	--	--	--	--	--	--	AIG55787.1	Modules of approx. 40 residues found almost exclusively in fungi. The cellulose-binding function has been demonstrated in many cases, and appears to be mediated by three aromatic residues separated by about 10.4 angstrom and which form a flat surface. The only non-fungal occurence of CBM1 is in an algal non-hydrolytic polysaccharide-binding protein which is composed of four repeated CBM1 modules.…	Previously known as cellulose-binding domain family I (CBD I).	--	--	secreted protein	SSP	--	Non-effector
Phytmed_10649	2.43112	0.0145462	2.05001	0.0488449	-0.2942	0.801521	982086	982514	-	XP_008894199.1	hypothetical protein PPTG_03274 [Phytophthora parasitica INRA-310]	--	--	--	--	GO:0005576	extracellular region	--	--	--	--	--	--	--	secreted protein	SSP	--	Apoplastic effector
Phytmed_10665	2.48439	0.233811	4.91122	0.00698897	-0.760056	0.75637	1010927	1011586	+	ETP11263.1	hypothetical protein F441_13195 [Phytophthora parasitica CJ01A1]	--	--	--	--	GO:0005576	extracellular region	--	--	--	--	--	--	--	secreted protein	SSP	--	Apoplastic effector
Phytmed_10676	3.5658	5.62e-05	2.38275	0.012856	12.0229	8.72e-48	1040441	1041208	+	KUF68473.1	hypothetical protein AM587_10011643 [Phytophthora nicotianae]	--	--	--	--	--	--	--	--	--	--	--	--	--	secreted protein	SSP	--	Apoplastic/cytoplasmic effector
Phytmed_10924	-0.750174	0.38931	-0.0234405	0.981462	0.249899	0.665789	278343	278983	+	XP_009524341.1	hypothetical protein PHYSODRAFT_402187, partial [Phytophthora sojae]	--	--	--	--	--	--	--	--	--	--	--	--	--	secreted protein	SSP	--	Non-effector
Phytmed_10933	-1.35535	0.335844	-0.966985	0.487168	0.124924	0.900913	303436	303927	-	XP_009524326.1	hypothetical protein PHYSODRAFT_496641 [Phytophthora sojae]	--	--	--	--	--	--	--	--	--	--	--	--	--	secreted protein	SSP	--	Apoplastic effector
Phytmed_10934	0	1	4.23533	0.0271837	4.59685	0.00541268	304422	304898	-	XP_009524325.1	hypothetical protein PHYSODRAFT_495761 [Phytophthora sojae]	--	--	--	--	--	--	--	--	--	--	--	--	--	secreted protein	SSP	--	Apoplastic effector
Phytmed_11162	0.51327	0.455793	0.712555	0.282811	2.02028	4.64e-05	1356565	1358772	-	OWY97284.1	hypothetical protein PHMEG_00032231 [Phytophthora megakarya]	--	--	--	--	--	--	--	--	--	--	--	--	--	secreted protein	SSP	--	Non-effector
Phytmed_11404	1.9124	0.00468828	0.668594	0.418298	-4.06185	8.32e-08	633169	634026	+	ETI55335.1	hypothetical protein F443_01993 [Phytophthora parasitica P1569]	--	--	--	--	GO:0004252	serine-type endopeptidase activity	gnl|CDD|231561	KOG3627, KOG3627, KOG3627, Trypsin [Amino acid transport and metabolism].	--	--	--	--	--	secreted protein	SSP	--	Non-effector
Phytmed_1142	6.49504	2.93e-08	5.55856	4.24e-06	3.53154	0.00368359	1141228	1141707	-	XP_009519432.1	hypothetical protein PHYSODRAFT_486896 [Phytophthora sojae]	--	--	--	--	--	--	--	--	--	--	--	--	--	secreted protein	SSP	--	Cytoplasmic effector
Phytmed_1143	2.16838	1.63e-76	1.6896	3.4e-47	-0.414652	0.000860475	1142932	1143417	-	XP_002901844.1	conserved hypothetical protein [Phytophthora infestans T30-4]	--	--	--	--	--	--	--	--	--	--	--	--	--	secreted protein	SSP	--	Cytoplasmic effector
Phytmed_1144	3.42162	0.0196178	4.51266	0.000725519	4.49649	0.000272642	1145150	1145656	-	OWZ04552.1	hypothetical protein PHMEG_00023528 [Phytophthora megakarya]	--	--	--	--	--	--	--	--	--	--	--	--	--	secreted protein	SSP	--	Cytoplasmic effector
Phytmed_11515	-5.14396	1.95e-06	-1.83775	6.14e-06	0.375583	0.194224	1139899	1140914	+	XP_009534787.1	hypothetical protein PHYSODRAFT_523851 [Phytophthora sojae]	--	--	--	--	--	--	gnl|CDD|229167	KOG1225, KOG1225, KOG1225, Teneurin-1 and related extracellular matrix proteins, contain EGF-like repeats [Signal transduction mechanisms, Extracellular structures].	--	--	--	--	--	secreted protein	SSP	--	Apoplastic effector
Phytmed_11855	1.9649	0.376917	1.76529	0.478613	4.87781	0.00520269	1002512	1002868	-	--	--	--	--	--	--	--	--	--	--	--	--	--	--	--	secreted protein	SSP	--	Cytoplasmic effector
Phytmed_11966	0.248993	0.0651177	0.0620988	0.712431	-0.322046	0.00764632	28325	29375	+	ETI50591.1	hypothetical protein, variant [Phytophthora parasitica P1569]	--	--	--	--	--	--	--	--	--	--	--	--	--	secreted protein	SSP	--	Non-effector
Phytmed_11975	-1.91609	0.00259979	-2.52742	2.74e-05	-1.98011	6.19e-08	61300	62061	-	ETO79294.1	hypothetical protein F444_05983, partial [Phytophthora parasitica P1976]	--	--	--	--	--	--	--	--	--	--	--	--	--	secreted protein	SSP	--	Non-effector
Phytmed_11981	0.841343	4.37e-24	0.620609	8.39e-14	0.166743	0.0589204	97102	97800	-	XP_009537424.1	hypothetical protein PHYSODRAFT_288960 [Phytophthora sojae]	E5.2.1.8	peptidylprolyl isomerase	EC:5.2.1.8		GO:0000413	protein peptidyl-prolyl isomerization	gnl|CDD|228826	KOG0880, KOG0880, KOG0880, Peptidyl-prolyl cis-trans isomerase [Posttranslational modification, protein turnover, chaperones].	CUR50868.1	Dol-PP-alpha-oligosaccharide: protein beta-oligosaccharyltransferase (EC 2.4.1.119)	These enzymes utilise an oligosaccharide-PP-dolichol as the donor	gnl|TC-DB|F4K2G0|3.D.1.8.1	Peptidyl-prolyl cis-trans isomerase OS=Arabidopsis thaliana GN=CYP20-2 PE=3 SV=1	secreted protein	SSP	--	Cytoplasmic effector
Phytmed_11988	0	1	0	1	4.1268	0.139692	128898	129501	+	RAW20988.1	hypothetical protein PC110_g22569 [Phytophthora cactorum]	--	--	--	--	--	--	--	--	--	--	--	--	--	secreted protein	SSP	--	Apoplastic effector
Phytmed_11991	1.337	0.649201	0.354117	0.927308	2.42328	0.3529	136707	137311	+	RAW20988.1	hypothetical protein PC110_g22569 [Phytophthora cactorum]	--	--	--	--	--	--	--	--	--	--	--	--	--	secreted protein	SSP	--	Apoplastic effector
Phytmed_12005	-4.02827	0.00132438	-3.71489	0.00174935	-0.134703	0.858733	206708	207676	-	RAW41975.1	hypothetical protein PC110_g1860 [Phytophthora cactorum]	--	--	--	--	GO:0003824	catalytic activity	--	--	--	--	--	--	--	secreted protein	SSP	--	Non-effector
Phytmed_12060	1.35546	0.0363737	-0.0324362	0.976684	-0.18348	0.791386	469101	469756	+	--	--	--	--	--	--	--	--	--	--	--	--	--	--	--	secreted protein	SSP	--	Cytoplasmic/apoplastic effector
Phytmed_12076	-1.90086	0.00755659	-1.34702	0.0168415	-0.0968974	0.837442	524019	525543	+	PCD27262.1	hypothetical protein FGRA07_02401 [Fusarium graminearum]	--	--	--	--	--	--	--	--	--	--	--	--	--	secreted protein	SSP	--	Apoplastic effector
Phytmed_12268	1.0135	0.00161525	0.47134	0.189062	-0.171343	0.609303	1346572	1347411	+	RAW27367.1	hypothetical protein PC110_g16232 [Phytophthora cactorum]	--	--	--	--	GO:0005576	extracellular region	--	--	ADN18839.1	pectate lyase (EC 4.2.2.2).	nan	--	--	secreted protein	SSP	--	Apoplastic effector
Phytmed_12269	0.393786	0.817127	1.0051	0.506951	3.58818	7.57e-05	1348478	1349347	+	RAW29475.1	hypothetical protein PC110_g14174 [Phytophthora cactorum]	--	--	--	--	GO:0005576	extracellular region	--	--	ADN18839.1	pectate lyase (EC 4.2.2.2).	nan	--	--	secreted protein	SSP	--	Apoplastic effector
Phytmed_12287	-0.870956	0.530949	0.281383	0.826229	10.0552	7.35e-68	1408814	1409482	-	RAW28747.1	hypothetical protein PC110_g14887 [Phytophthora cactorum]	--	--	--	--	--	--	--	--	--	--	--	--	--	secreted protein	SSP	--	Apoplastic effector
Phytmed_12318	1.30222	6.77e-13	0.707921	0.000237294	-1.39238	1.06e-14	58088	58729	+	AIU99523.1	elicitin 503459 [Phytophthora capsici]	--	--	--	--	GO:0005576	extracellular region	--	--	--	--	--	--	--	secreted protein	SSP	--	Non-effector
Phytmed_12320	-0.257845	0.308288	0.360718	0.17322	-2.90332	1.08e-40	61624	62361	+	ABB55958.1	elicitin-like protein RAL1B [Phytophthora ramorum]	--	--	--	--	GO:0005576	extracellular region	--	--	--	--	--	--	--	secreted protein	SSP	--	Non-effector
Phytmed_12420	0.371886	0.00867089	-0.207736	0.197278	-0.528842	0.000116715	477924	478565	+	XP_009520161.1	hypothetical protein PHYSODRAFT_354010 [Phytophthora sojae]	--	--	--	--	GO:0005576	extracellular region	--	--	--	--	--	--	--	secreted protein	SSP	--	Cytoplasmic effector
Phytmed_12509	0.591498	0.762085	-0.409859	0.8625	9.58605	6.88e-16	797445	797900	-	RAW33726.1	hypothetical protein PC110_g9946 [Phytophthora cactorum]	--	--	--	--	--	--	--	--	--	--	--	--	--	secreted protein	SSP	--	Cytoplasmic effector
Phytmed_12532	0.161079	0.861936	1.68317	0.00293475	2.67396	8.86e-09	911165	912040	+	RAW21161.1	hypothetical protein PC110_g22396 [Phytophthora cactorum]	--	--	--	--	--	--	--	--	--	--	--	--	--	secreted protein	SSP	--	Apoplastic effector
Phytmed_12573	-3.83441	9.92e-09	-1.77215	0.000196252	-1.31636	0.00195517	1088334	1088971	+	WP_116709311.1	hypothetical protein [Actinomycetospora cinnamomea]	--	--	--	--	--	--	--	--	--	--	--	--	--	secreted protein	SSP	--	Cytoplasmic effector
Phytmed_12801	1.02754	0.000766031	-0.985552	0.00225323	-1.715	6.61e-09	612292	612714	+	XP_008902747.1	hypothetical protein PPTG_09496 [Phytophthora parasitica INRA-310]	--	--	--	--	--	--	--	--	--	--	--	--	--	secreted protein	SSP	--	Non-effector
Phytmed_12825	-0.955293	2.89e-05	-0.340689	0.171939	-0.469872	0.0325746	718077	718865	-	XP_002904639.1	conserved hypothetical protein [Phytophthora infestans T30-4]	--	--	--	--	GO:0004601	peroxidase activity	--	--	--	--	--	--	--	secreted protein	SSP	--	Non-effector
Phytmed_12827	1.75804	0.000340023	1.79563	0.000198765	-0.526555	0.312859	720868	721674	+	XP_009534352.1	hypothetical protein PHYSODRAFT_521648 [Phytophthora sojae]	--	--	--	--	GO:0004601	peroxidase activity	--	--	--	--	--	--	--	secreted protein	SSP	--	Non-effector
Phytmed_12850	1.96488	0.475697	0.982	0.77331	8.93639	4.74e-05	824792	825046	-	RAW32207.1	hypothetical protein PC110_g11440 [Phytophthora cactorum]	--	--	--	--	--	--	--	--	--	--	--	--	--	secreted protein	SSP	--	Non-effector
Phytmed_12883	5.27592	9.98e-11	3.75101	1.53e-05	2.81533	0.000668856	967152	967973	-	XP_008909248.1	hypothetical protein PPTG_14046 [Phytophthora parasitica INRA-310]	--	--	--	--	GO:0004252	serine-type endopeptidase activity	gnl|CDD|231561	KOG3627, KOG3627, KOG3627, Trypsin [Amino acid transport and metabolism].	--	--	--	--	--	secreted protein	SSP	--	Apoplastic effector
Phytmed_12884	1.82461	0.00976151	1.51943	0.0347139	-0.058901	0.942993	969266	970036	+	ETK80976.1	hypothetical protein L915_13475 [Phytophthora parasitica]	--	--	--	--	GO:0004252	serine-type endopeptidase activity	gnl|CDD|231561	KOG3627, KOG3627, KOG3627, Trypsin [Amino acid transport and metabolism].	--	--	--	--	--	secreted protein	SSP	--	Non-effector
Phytmed_12894	4.39661	0.00157697	2.04563	0.250269	3.95467	0.00282806	991915	994054	+	XP_008909263.1	hypothetical protein PPTG_14057 [Phytophthora parasitica INRA-310]	--	--	--	--	GO:0004252	serine-type endopeptidase activity	gnl|CDD|231561	KOG3627, KOG3627, KOG3627, Trypsin [Amino acid transport and metabolism].	ALU45928.1	Modules of approx. 60 residues found in bacterial enzymes. Chitin-binding described in several cases. Distantly related to the CBM12 family.	Previously known as cellulose-binding domain family V (CBD V).	--	--	secreted protein	SSP	--	Non-effector
Phytmed_12912	0.691361	0.446208	5.59557	3.87e-18	0.757954	0.318974	1069000	1069417	+	XP_009534478.1	hypothetical protein PHYSODRAFT_355805 [Phytophthora sojae]	--	--	--	--	--	--	--	--	--	--	--	--	--	secreted protein	SSP	--	Cytoplasmic effector
Phytmed_12948	-0.0401978	0.977881	-0.586447	0.604597	3.83264	3.67e-12	1174278	1175018	-	RAW26999.1	hypothetical protein PC110_g16603 [Phytophthora cactorum]	--	--	--	--	--	--	--	--	--	--	--	--	--	secreted protein	SSP	--	Apoplastic effector
Phytmed_13043	-7.79999	2.24e-11	-6.50783	1.36e-15	-4.9651	1.62e-19	307945	308277	+	RAW22788.1	hypothetical protein PC110_g20775 [Phytophthora cactorum]	--	--	--	--	--	--	--	--	--	--	--	--	--	secreted protein	SSP	--	Apoplastic/cytoplasmic effector
Phytmed_13176	-0.358758	0.0109342	-0.272948	0.050779	-0.31486	0.00804595	1002896	1003642	+	XP_002901014.1	conserved hypothetical protein [Phytophthora infestans T30-4]	E3.1.27.1	ribonuclease T2	EC:3.1.27.1		GO:0003723	RNA binding	gnl|CDD|229583	KOG1642, KOG1642, KOG1642, Ribonuclease, T2 family [RNA processing and modification].	--	--	--	--	--	secreted protein	SSP	--	Non-effector
Phytmed_13198	0.451401	0.0239447	-0.4974	0.0173005	-0.755021	5.16e-05	1075817	1076191	+	RAW31191.1	hypothetical protein PC110_g12457 [Phytophthora cactorum]	--	--	--	--	--	--	--	--	--	--	--	--	--	secreted protein	SSP	--	Apoplastic/cytoplasmic effector
Phytmed_13318	1.30782	0.00388577	0.470526	0.386219	-0.194392	0.686238	307496	308362	-	XP_009535797.1	hypothetical protein PHYSODRAFT_305902 [Phytophthora sojae]	--	--	--	--	--	--	--	--	--	--	--	--	--	secreted protein	SSP	--	Non-effector
Phytmed_13405	-2.06478	0.0016627	0.479552	0.492384	-0.881107	0.137313	696954	697992	-	ETM52591.1	hypothetical protein L914_03824 [Phytophthora parasitica]	--	--	--	--	--	--	--	--	--	--	--	--	--	secreted protein	SSP	--	Cytoplasmic effector
Phytmed_13411	0.768587	0.00965878	-0.120522	0.764427	-3.07877	1.4e-28	745352	746238	-	ETL27075.1	hypothetical protein L916_19341 [Phytophthora parasitica]	--	--	--	--	--	--	--	--	--	--	--	--	--	secreted protein	SSP	--	Apoplastic effector
Phytmed_13529	1.20583	0.00593459	2.18122	4.98e-08	-1.19779	0.00428208	138267	138716	-	ETI41997.1	hypothetical protein F443_12810 [Phytophthora parasitica P1569]	--	--	--	--	--	--	--	--	--	--	--	--	--	secreted protein	SSP	--	Non-effector
Phytmed_13542	0.468717	0.38931	1.05592	0.0206775	-0.318364	0.484479	173308	175194	-	XP_009528954.1	hypothetical protein PHYSODRAFT_509360 [Phytophthora sojae]	E3.6.1.52	diphosphoinositol-polyphosphate diphosphatase	EC:3.6.1.52		GO:0016787	hydrolase activity	gnl|CDD|230778	KOG2839, KOG2839, KOG2839, Diadenosine and diphosphoinositol polyphosphate phosphohydrolase [Signal transduction mechanisms].	--	--	--	--	--	secreted protein	SSP	--	Cytoplasmic effector
Phytmed_13544	-4.11318	0.00442853	-3.67438	0.00677182	-3.5398	0.00131088	177615	178104	+	RAW24218.1	hypothetical protein PC110_g19351 [Phytophthora cactorum]	--	--	--	--	--	--	--	--	--	--	--	--	--	secreted protein	SSP	--	Apoplastic effector
Phytmed_13630	-0.472444	0.0598766	-0.0162376	0.967686	-1.0882	5.19e-06	675980	676480	+	ABB55963.1	elicitin-like protein RAL2E [Phytophthora ramorum]	--	--	--	--	GO:0005576	extracellular region	--	--	--	--	--	--	--	secreted protein	SSP	--	Non-effector
Phytmed_13701	-1.74932	9.75e-09	-0.91606	0.000250535	-0.17903	0.445135	968832	969635	+	RAW26485.1	hypothetical protein PC110_g17110 [Phytophthora cactorum]	--	--	--	--	--	--	--	--	--	--	--	--	--	secreted protein	SSP	--	Non-effector
Phytmed_13869	1.21178	0.572316	0.2289	0.938439	3.98634	0.0120817	630811	631525	-	ETP27186.1	hypothetical protein F441_00297 [Phytophthora parasitica CJ01A1]	--	--	--	--	--	--	--	--	--	--	--	--	--	secreted protein	SSP	--	Apoplastic effector
Phytmed_13937	-1.27667	0.062365	-0.133588	0.845339	-0.0797442	0.875934	849931	850245	+	XP_008917089.1	hypothetical protein PPTG_20188 [Phytophthora parasitica INRA-310]	--	--	--	--	--	--	--	--	--	--	--	--	--	secreted protein	SSP	--	Cytoplasmic effector
Phytmed_13978	1.41153	4.88e-11	0.58384	0.0130772	0.225237	0.337701	989352	989735	-	XP_009525812.1	hypothetical protein PHYSODRAFT_559644 [Phytophthora sojae]	SNRPD2, SMD2	small nuclear ribonucleoprotein D2	--	ko03040 Spliceosome;	GO:0008380	RNA splicing	gnl|CDD|231397	KOG3459, KOG3459, KOG3459, Small nuclear ribonucleoprotein (snRNP) Sm core protein [RNA processing and modification].	--	--	--	--	--	secreted protein	SSP	--	Cytoplasmic effector
Phytmed_13981	1.7217	2.24e-09	1.5669	4.56e-08	-1.98512	4.4e-12	994832	995551	-	ABB22036.1	cell 12A endoglucanase [Phytophthora ramorum]	XEG	xyloglucan-specific endo-beta-1,4-glucanase	EC:3.2.1.151		GO:0000272	polysaccharide catabolic process	--	--	ABB22036.1	endoglucanase (EC 3.2.1.4); xyloglucan hydrolase (EC 3.2.1.151); beta-1,3-1,4-glucanase (EC 3.2.1.73); xyloglucan endotransglycosylase (EC 2.4.1.207)	formerly known as cellulase family H.	--	--	secreted protein	SSP	--	Apoplastic effector
Phytmed_13982	0.743424	0.0599068	-0.137769	0.793924	-1.49224	3.4e-05	998226	998939	+	ABB22037.1	cell 12A endoglucanase [Phytophthora ramorum]	XEG	xyloglucan-specific endo-beta-1,4-glucanase	EC:3.2.1.151		GO:0000272	polysaccharide catabolic process	--	--	ABB22037.1	endoglucanase (EC 3.2.1.4); xyloglucan hydrolase (EC 3.2.1.151); beta-1,3-1,4-glucanase (EC 3.2.1.73); xyloglucan endotransglycosylase (EC 2.4.1.207)	formerly known as cellulase family H.	--	--	secreted protein	SSP	--	Apoplastic effector
Phytmed_14076	0.217934	0.719305	-0.648413	0.289658	-1.46816	0.00139159	384952	385428	-	KUF91505.1	Signal peptide peptidase 2B [Phytophthora nicotianae]	--	--	--	--	--	--	--	--	--	--	--	--	--	secreted protein	SSP	--	Non-effector
Phytmed_14077	-2.25563	0.00245486	-0.360906	0.449804	0.0314208	0.933568	388338	389040	+	KUF95199.1	hypothetical protein AM587_10007795 [Phytophthora nicotianae]	--	--	--	--	--	--	--	--	--	--	--	--	--	secreted protein	SSP	--	Non-effector
Phytmed_14078	1.99349	3.79e-08	1.5868	1.11e-05	-0.221098	0.583895	389863	390066	+	RAW34423.1	hypothetical protein PC110_g9252 [Phytophthora cactorum]	--	--	--	--	--	--	--	--	--	--	--	--	--	secreted protein	SSP	--	Non-effector
Phytmed_14108	3.33395	1.04e-16	2.36674	1.07e-08	2.43884	1.35e-09	512080	512952	-	ETL94989.1	hypothetical protein L917_07142 [Phytophthora parasitica]	--	--	--	--	GO:0004252	serine-type endopeptidase activity	gnl|CDD|231561	KOG3627, KOG3627, KOG3627, Trypsin [Amino acid transport and metabolism].	--	--	--	--	--	secreted protein	SSP	--	Apoplastic effector
Phytmed_14109	5.42196	3.45e-19	3.60423	9.89e-09	4.96419	1.8e-16	513730	514527	+	OWZ14284.1	Serine protease [Phytophthora megakarya]	--	--	--	--	GO:0004252	serine-type endopeptidase activity	gnl|CDD|231561	KOG3627, KOG3627, KOG3627, Trypsin [Amino acid transport and metabolism].	--	--	--	--	--	secreted protein	SSP	--	Non-effector
Phytmed_14128	-4.24455	0.000276632	-3.06542	0.000200976	-1.02759	0.0487024	724221	724559	+	XP_009522603.1	hypothetical protein PHYSODRAFT_298256 [Phytophthora sojae]	--	--	--	--	--	--	--	--	--	--	--	--	--	secreted protein	SSP	--	Cytoplasmic effector
Phytmed_14184	1.57192	1.3e-11	-0.0838541	0.809215	-2.9219	4.42e-35	942313	943291	-	XP_008901680.1	hypothetical protein PPTG_08721 [Phytophthora parasitica INRA-310]	--	--	--	--	--	--	--	--	AKO92439.1	Modules of approx. 50 residues found attached to various enzymes from families GH18, GH19, GH23, GH24, GH25 and GH73, i.e. enzymes cleaving either chitin or peptidoglycan. Binding to chitopentaose demonstrated in the case of Pteris ryukyuensis chitinase A [Ohnuma T et al. (2008) J. Biol. Chem. 283:5178-87 (PMID: 18083709)]. CBM50 modules are also found in a multitude of other enzymes targeting th…	Also known as LysM domains	--	--	secreted protein	SSP	--	Non-effector
Phytmed_14185	1.25452	3.91e-05	-0.0245878	0.961792	-2.92778	1.55e-22	943910	944686	-	RAW22580.1	hypothetical protein PC110_g20978 [Phytophthora cactorum]	--	--	--	--	--	--	--	--	AFZ33380.1	Modules of approx. 50 residues found attached to various enzymes from families GH18, GH19, GH23, GH24, GH25 and GH73, i.e. enzymes cleaving either chitin or peptidoglycan. Binding to chitopentaose demonstrated in the case of Pteris ryukyuensis chitinase A [Ohnuma T et al. (2008) J. Biol. Chem. 283:5178-87 (PMID: 18083709)]. CBM50 modules are also found in a multitude of other enzymes targeting th…	Also known as LysM domains	--	--	secreted protein	SSP	--	Non-effector
Phytmed_14186	2.0138	5.87e-05	0.850748	0.147439	-1.17141	0.0229328	945924	946709	+	RAW22580.1	hypothetical protein PC110_g20978 [Phytophthora cactorum]	--	--	--	--	--	--	--	--	AFZ33380.1	Modules of approx. 50 residues found attached to various enzymes from families GH18, GH19, GH23, GH24, GH25 and GH73, i.e. enzymes cleaving either chitin or peptidoglycan. Binding to chitopentaose demonstrated in the case of Pteris ryukyuensis chitinase A [Ohnuma T et al. (2008) J. Biol. Chem. 283:5178-87 (PMID: 18083709)]. CBM50 modules are also found in a multitude of other enzymes targeting th…	Also known as LysM domains	--	--	secreted protein	SSP	--	Non-effector
Phytmed_14188	0.813915	0.355598	-0.331006	0.77154	-2.0068	0.0104283	950146	950925	-	RAW22580.1	hypothetical protein PC110_g20978 [Phytophthora cactorum]	--	--	--	--	--	--	--	--	AFZ33380.1	Modules of approx. 50 residues found attached to various enzymes from families GH18, GH19, GH23, GH24, GH25 and GH73, i.e. enzymes cleaving either chitin or peptidoglycan. Binding to chitopentaose demonstrated in the case of Pteris ryukyuensis chitinase A [Ohnuma T et al. (2008) J. Biol. Chem. 283:5178-87 (PMID: 18083709)]. CBM50 modules are also found in a multitude of other enzymes targeting th…	Also known as LysM domains	--	--	secreted protein	SSP	--	Non-effector
Phytmed_14189	2.19905	0.0109597	1.42322	0.137209	-0.417001	0.660245	952163	952942	+	RAW22580.1	hypothetical protein PC110_g20978 [Phytophthora cactorum]	--	--	--	--	--	--	--	--	AFZ33380.1	Modules of approx. 50 residues found attached to various enzymes from families GH18, GH19, GH23, GH24, GH25 and GH73, i.e. enzymes cleaving either chitin or peptidoglycan. Binding to chitopentaose demonstrated in the case of Pteris ryukyuensis chitinase A [Ohnuma T et al. (2008) J. Biol. Chem. 283:5178-87 (PMID: 18083709)]. CBM50 modules are also found in a multitude of other enzymes targeting th…	Also known as LysM domains	--	--	secreted protein	SSP	--	Non-effector
Phytmed_14195	1.98718	0.00164976	1.21868	0.0771093	-0.171844	0.813288	976139	976924	+	RAW22580.1	hypothetical protein PC110_g20978 [Phytophthora cactorum]	--	--	--	--	--	--	--	--	AFZ33380.1	Modules of approx. 50 residues found attached to various enzymes from families GH18, GH19, GH23, GH24, GH25 and GH73, i.e. enzymes cleaving either chitin or peptidoglycan. Binding to chitopentaose demonstrated in the case of Pteris ryukyuensis chitinase A [Ohnuma T et al. (2008) J. Biol. Chem. 283:5178-87 (PMID: 18083709)]. CBM50 modules are also found in a multitude of other enzymes targeting th…	Also known as LysM domains	--	--	secreted protein	SSP	--	Non-effector
Phytmed_14196	3.55277	0.00433185	2.1608	0.130323	0.14222	0.929466	978456	979235	-	RAW22580.1	hypothetical protein PC110_g20978 [Phytophthora cactorum]	--	--	--	--	--	--	--	--	AFZ33380.1	Modules of approx. 50 residues found attached to various enzymes from families GH18, GH19, GH23, GH24, GH25 and GH73, i.e. enzymes cleaving either chitin or peptidoglycan. Binding to chitopentaose demonstrated in the case of Pteris ryukyuensis chitinase A [Ohnuma T et al. (2008) J. Biol. Chem. 283:5178-87 (PMID: 18083709)]. CBM50 modules are also found in a multitude of other enzymes targeting th…	Also known as LysM domains	--	--	secreted protein	SSP	--	Non-effector
Phytmed_14197	1.9002	0.0369696	0.499489	0.687394	-1.37047	0.146693	980463	981248	+	RAW22580.1	hypothetical protein PC110_g20978 [Phytophthora cactorum]	--	--	--	--	--	--	--	--	AFZ33380.1	Modules of approx. 50 residues found attached to various enzymes from families GH18, GH19, GH23, GH24, GH25 and GH73, i.e. enzymes cleaving either chitin or peptidoglycan. Binding to chitopentaose demonstrated in the case of Pteris ryukyuensis chitinase A [Ohnuma T et al. (2008) J. Biol. Chem. 283:5178-87 (PMID: 18083709)]. CBM50 modules are also found in a multitude of other enzymes targeting th…	Also known as LysM domains	--	--	secreted protein	SSP	--	Non-effector
Phytmed_14315	1.8848	0.00352057	1.80072	0.00567858	0.162522	0.829408	430729	431403	+	RAW28761.1	hypothetical protein PC110_g14865 [Phytophthora cactorum]	--	--	--	--	--	--	--	--	AIG55713.1	Modules of approx. 40 residues found almost exclusively in fungi. The cellulose-binding function has been demonstrated in many cases, and appears to be mediated by three aromatic residues separated by about 10.4 angstrom and which form a flat surface. The only non-fungal occurence of CBM1 is in an algal non-hydrolytic polysaccharide-binding protein which is composed of four repeated CBM1 modules.…	Previously known as cellulose-binding domain family I (CBD I).	--	--	secreted protein	SSP	--	Apoplastic effector
Phytmed_14374	-1.1553	0.0386652	-1.31513	0.0109206	0.272733	0.526385	678868	679185	+	RAW34352.1	hypothetical protein PC110_g9324 [Phytophthora cactorum]	--	--	--	--	--	--	--	--	--	--	--	--	--	secreted protein	SSP	--	Cytoplasmic effector
Phytmed_14390	-0.00663984	0.994984	0.328615	0.574666	-1.83771	4.43e-05	721957	722475	+	ABB55946.1	elicitin-like protein RAL11B [Phytophthora ramorum]	--	--	--	--	GO:0005576	extracellular region	--	--	--	--	--	--	--	secreted protein	SSP	--	Non-effector
Phytmed_14391	3.64036	0.00128498	1.92555	0.134798	-1.59876	0.202159	722623	723174	-	ABB55945.1	elicitin-like protein RAL11A [Phytophthora ramorum]	--	--	--	--	GO:0005576	extracellular region	--	--	--	--	--	--	--	secreted protein	SSP	--	Cytoplasmic effector
Phytmed_14728	4.52881	1.32e-14	5.14244	7.31e-19	-0.548323	0.449143	358048	358578	-	OWZ06709.1	hypothetical protein PHMEG_00021005 [Phytophthora megakarya]	--	--	--	--	--	--	--	--	--	--	--	--	--	secreted protein	SSP	--	Apoplastic effector
Phytmed_14801	0.272511	0.775381	-0.0219583	0.985629	-0.325075	0.647008	653803	654231	-	OWY98849.1	hypothetical protein PHMEG_00030273 [Phytophthora megakarya]	MPV17	protein Mpv17	--	ko04146 Peroxisome;	GO:0016021	integral component of membrane	gnl|CDD|229883	KOG1944, KOG1944, KOG1944, Peroxisomal membrane protein MPV17 and related proteins [General function prediction only].	--	--	--	--	--	secreted protein	SSP	--	Non-effector
Phytmed_1501	-3.34207	0.00138055	-1.66749	0.0109924	-0.56052	0.244758	2752301	2753062	+	RAW31743.1	hypothetical protein PC110_g11912 [Phytophthora cactorum]	--	--	--	--	--	--	--	--	--	--	--	--	--	secreted protein	SSP	--	Non-effector
Phytmed_15069	0.466699	0.0166603	0.826556	3.29e-06	0.842777	3.1e-07	82495	83469	+	XP_009538697.1	hypothetical protein PHYSODRAFT_533029 [Phytophthora sojae]	--	--	--	--	GO:0005576	extracellular region	--	--	ADN18841.1	pectate lyase (EC 4.2.2.2).	nan	--	--	secreted protein	SSP	--	Apoplastic effector
Phytmed_15256	1.51972	1.49e-05	0.237998	0.621697	-1.13778	0.000787999	107207	107632	-	POM59758.1	Secreted RxLR effector peptide protein [Phytophthora palmivora var. palmivora]	--	--	--	--	--	--	--	--	--	--	--	--	--	secreted protein	SSP	--	Cytoplasmic effector
Phytmed_15316	-4.16855	4.35e-09	-4.21624	1.44e-13	-2.06199	1.61e-15	390995	391660	-	KUF95306.1	Serine protease trypsin protein [Phytophthora nicotianae]	--	--	--	--	--	--	--	--	--	--	--	--	--	secreted protein	SSP	--	Non-effector
Phytmed_15322	1.87047	1.05e-06	0.146893	0.802645	-0.27949	0.505071	406263	406622	-	XP_002902406.1	conserved hypothetical protein [Phytophthora infestans T30-4]	--	--	--	--	GO:0005515	protein binding	--	--	--	--	--	--	--	secreted protein	SSP	--	Cytoplasmic effector
Phytmed_15327	1.18688	2.26e-08	0.204181	0.44764	-1.20818	1.99e-09	417272	417742	+	RAW24983.1	hypothetical protein PC110_g18596 [Phytophthora cactorum]	--	--	--	--	--	--	--	--	--	--	--	--	--	secreted protein	SSP	--	Cytoplasmic effector
Phytmed_15330	4.0844	0.000185607	7.83378	1.45e-16	6.26086	3.42e-11	426002	426490	+	RAW24986.1	hypothetical protein PC110_g18599 [Phytophthora cactorum]	--	--	--	--	GO:0005506	iron ion binding	gnl|CDD|228107	KOG0157, KOG0157, KOG0157, Cytochrome P450 CYP4/CYP19/CYP26 subfamilies [Secondary metabolites biosynthesis, transport and catabolism, Lipid transport and metabolism].	--	--	--	--	--	secreted protein	SSP	--	Non-effector
Phytmed_15450	-6.83218	2.61e-26	-8.03073	1.06e-35	-6.4172	2.65e-25	197137	198015	-	RAW40429.1	hypothetical protein PC110_g3404 [Phytophthora cactorum]	--	--	--	--	GO:0004089	carbonate dehydratase activity	gnl|CDD|228331	KOG0382, KOG0382, KOG0382, Carbonic anhydrase [General function prediction only].	--	--	--	--	--	secreted protein	SSP	--	Cytoplasmic effector
Phytmed_15503	-2.50306	1.2e-05	0.877124	0.156153	1.04132	0.0680392	422738	423130	+	AHL28031.1	extracellular cystatin-like protease inhibitor [Phytophthora ipomoeae]	--	--	--	--	--	--	--	--	--	--	--	--	--	secreted protein	SSP	--	Non-effector
Phytmed_15588	0.0558142	0.966273	-1.32916	0.240677	0.731276	0.355618	753799	754473	-	OWZ00069.1	SCP-like extracellular protein [Phytophthora megakarya]	--	--	--	--	--	--	--	--	--	--	--	--	--	secreted protein	SSP	--	Non-effector
Phytmed_1559	1.29707	1.51e-14	1.60555	3.64e-24	1.12781	1.78e-13	2995838	2996818	-	XP_008892101.1	hypothetical protein, variant [Phytophthora parasitica INRA-310]	--	--	--	--	--	--	--	--	--	--	--	--	--	secreted protein	SSP	--	Cytoplasmic effector
Phytmed_15591	-3.39089	0.00730839	-4.37378	0.000721129	-0.657908	0.334906	761147	761821	+	OWZ00069.1	SCP-like extracellular protein [Phytophthora megakarya]	--	--	--	--	--	--	--	--	--	--	--	--	--	secreted protein	SSP	--	Non-effector
Phytmed_15658	1.2182	0.0111981	-0.391824	0.521069	-1.4108	0.00263134	263682	264323	-	RAW33132.1	hypothetical protein PC110_g10530 [Phytophthora cactorum]	--	--	--	--	GO:0016787	hydrolase activity	--	--	AAO92431.1	acetyl xylan esterase (EC 3.1.1.72); cutinase (EC 3.1.1.74)	There are many cutinases in the databanks. Only an example is given here as cutinases act on cutin rather than on carbohydrate esters.	--	--	secreted protein	SSP	--	Non-effector
Phytmed_15659	-0.867979	0.379562	-3.3499	0.00691057	1.44717	0.0300306	265515	266171	+	ETI55167.1	hypothetical protein F443_02144 [Phytophthora parasitica P1569]	--	--	--	--	GO:0016787	hydrolase activity	--	--	EEY60079.1	acetyl xylan esterase (EC 3.1.1.72); cutinase (EC 3.1.1.74)	There are many cutinases in the databanks. Only an example is given here as cutinases act on cutin rather than on carbohydrate esters.	--	--	secreted protein	SSP	--	Non-effector
Phytmed_15775	-2.39256	4.61e-08	-2.40426	5.1e-08	-2.5661	2.27e-09	39956	40762	-	XP_008898042.1	hypothetical protein PPTG_06045 [Phytophthora parasitica INRA-310]	--	--	--	--	GO:0005576	extracellular region	--	--	AAO24650.1	Modules of approx. 40 residues found almost exclusively in fungi. The cellulose-binding function has been demonstrated in many cases, and appears to be mediated by three aromatic residues separated by about 10.4 angstrom and which form a flat surface. The only non-fungal occurence of CBM1 is in an algal non-hydrolytic polysaccharide-binding protein which is composed of four repeated CBM1 modules.…	Previously known as cellulose-binding domain family I (CBD I).	--	--	secreted protein	SSP	--	Cytoplasmic/apoplastic effector
Phytmed_15859	0.710237	0.225329	-0.0452931	0.959259	-0.245679	0.629185	463770	464168	-	XP_009521846.1	hypothetical protein PHYSODRAFT_491788, partial [Phytophthora sojae]	--	--	--	--	--	--	--	--	--	--	--	--	--	secreted protein	SSP	--	Non-effector
Phytmed_15862	3.61005	0.000293454	6.66692	4.72e-12	3.82132	0.000103514	471623	472435	+	XP_008897636.1	hypothetical protein PPTG_05678 [Phytophthora parasitica INRA-310]	--	--	--	--	--	--	--	--	--	--	--	--	--	secreted protein	SSP	--	Cytoplasmic effector
Phytmed_15952	0.262892	0.809771	0.565522	0.566296	-0.344609	0.667011	185343	185909	+	--	--	--	--	--	--	--	--	--	--	--	--	--	--	--	secreted protein	SSP	--	Non-effector
Phytmed_16299	5.2653	3.08e-12	3.66166	3.9e-06	-0.7463	0.445886	436878	437603	-	KUF85944.1	hypothetical protein AM588_10001047 [Phytophthora nicotianae]	XEG	xyloglucan-specific endo-beta-1,4-glucanase	EC:3.2.1.151		GO:0000272	polysaccharide catabolic process	--	--	ABB22033.1	endoglucanase (EC 3.2.1.4); xyloglucan hydrolase (EC 3.2.1.151); beta-1,3-1,4-glucanase (EC 3.2.1.73); xyloglucan endotransglycosylase (EC 2.4.1.207)	formerly known as cellulase family H.	--	--	secreted protein	SSP	--	Apoplastic effector
Phytmed_16302	-0.0122074	0.993056	-0.555269	0.518239	2.36916	2.19e-05	462489	463178	+	POM81045.1	Hypothetical protein PHPALM_1047 [Phytophthora palmivora var. palmivora]	--	--	--	--	--	--	gnl|CDD|228456	KOG0508, KOG0508, KOG0508, Ankyrin repeat protein [General function prediction only].	--	--	--	--	--	secreted protein	SSP	--	Non-effector
Phytmed_16312	-0.805565	0.082216	0.504856	0.186607	1.1995	3.05e-05	502195	502829	+	XP_002896109.1	conserved hypothetical protein [Phytophthora infestans T30-4]	--	--	--	--	--	--	--	--	--	--	--	--	--	secreted protein	SSP	--	Non-effector
Phytmed_16376	-6.19161	1.62e-31	-5.46632	2.16e-38	-4.0372	1.71e-30	223499	224407	-	ETI43395.1	hypothetical protein F443_11642 [Phytophthora parasitica P1569]	--	--	--	--	GO:0005509	calcium ion binding	--	--	--	--	--	--	--	secreted protein	SSP	--	Cytoplasmic effector
Phytmed_16598	6.66824	1.22e-06	7.05998	1.71e-07	4.32054	0.00172901	528647	529432	-	RAW21100.1	hypothetical protein PC110_g22458 [Phytophthora cactorum]	--	--	--	--	GO:0005576	extracellular region	--	--	ADN18840.1	pectate lyase (EC 4.2.2.2).	nan	--	--	secreted protein	SSP	--	Apoplastic effector
Phytmed_16601	6.15466	2.5e-07	5.53105	5.84e-06	3.78871	0.00181303	537652	538437	-	RAW21100.1	hypothetical protein PC110_g22458 [Phytophthora cactorum]	--	--	--	--	GO:0005576	extracellular region	--	--	ADN18840.1	pectate lyase (EC 4.2.2.2).	nan	--	--	secreted protein	SSP	--	Apoplastic effector
Phytmed_16602	7.127	2.44e-08	6.84822	1.14e-07	4.34452	0.000898133	540656	541441	-	RAW21100.1	hypothetical protein PC110_g22458 [Phytophthora cactorum]	--	--	--	--	GO:0005576	extracellular region	--	--	ADN18840.1	pectate lyase (EC 4.2.2.2).	nan	--	--	secreted protein	SSP	--	Apoplastic effector
Phytmed_16634	-1.03652	0.121108	-0.6959	0.255445	0.359796	0.441784	68723	69268	-	OWZ23579.1	hypothetical protein PHMEG_0001525, partial [Phytophthora megakarya]	--	--	--	--	--	--	--	--	--	--	--	--	--	secreted protein	SSP	--	Cytoplasmic effector
Phytmed_16675	-2.81189	7.63e-19	-2.45513	2.97e-17	-1.61854	1.99e-09	291587	292372	-	ETK77433.1	hypothetical protein L915_16313, partial [Phytophthora parasitica]	--	--	--	--	GO:0006801	superoxide metabolic process	--	--	--	--	--	--	--	secreted protein	SSP	--	Non-effector
Phytmed_16680	-2.01766	2.9e-17	-1.49278	2.92e-11	-1.14864	6.91e-08	306116	306901	+	ETK77433.1	hypothetical protein L915_16313, partial [Phytophthora parasitica]	--	--	--	--	GO:0006801	superoxide metabolic process	--	--	--	--	--	--	--	secreted protein	SSP	--	Non-effector
Phytmed_16786	0.219934	0.685065	1.60059	0.000177676	1.44665	0.000373012	226382	226933	+	POM70777.1	Elicitin-like protein [Phytophthora palmivora var. palmivora]	--	--	--	--	GO:0005576	extracellular region	--	--	--	--	--	--	--	secreted protein	SSP	--	Non-effector
Phytmed_16790	0.37709	0.81321	-0.476609	0.798955	1.7244	0.107321	234437	235405	-	RAW40618.1	hypothetical protein PC110_g3159 [Phytophthora cactorum]	--	--	--	--	--	--	--	--	--	--	--	--	--	secreted protein	SSP	--	Non-effector
Phytmed_16843	-0.765466	0.0861978	-1.50647	0.000494425	-1.01022	0.00451473	416318	417109	-	XP_009522939.1	hypothetical protein PHYSODRAFT_328359 [Phytophthora sojae]	--	--	--	--	--	--	--	--	--	--	--	--	--	secreted protein	SSP	--	Apoplastic effector
Phytmed_16873	-1.41526	1e-05	-0.774139	0.00745197	-0.679381	0.0060566	547942	548733	-	RAW30636.1	hypothetical protein PC110_g13002 [Phytophthora cactorum]	--	--	--	--	--	--	--	--	--	--	--	--	--	secreted protein	SSP	--	Non-effector
Phytmed_1701	-4.15975	2.21e-05	-1.4618	0.00100769	-0.637502	0.0488301	3476475	3477128	-	XP_009518875.1	hypothetical protein PHYSODRAFT_485211 [Phytophthora sojae]	--	--	--	--	--	--	--	--	--	--	--	--	--	secreted protein	SSP	--	Non-effector
Phytmed_17026	-1.03723	6.1e-05	-0.256272	0.425298	-1.57222	5.41e-10	88716	89345	+	XP_008898003.1	hypothetical protein PPTG_06007 [Phytophthora parasitica INRA-310]	--	--	--	--	--	--	--	--	--	--	--	--	--	secreted protein	SSP	--	Apoplastic/cytoplasmic effector
Phytmed_17027	-0.111845	0.63738	-0.18343	0.444325	-0.372406	0.0505081	89669	90217	+	XP_008898004.1	hypothetical protein PPTG_06008 [Phytophthora parasitica INRA-310]	--	--	--	--	--	--	--	--	--	--	--	--	--	secreted protein	SSP	--	Cytoplasmic effector
Phytmed_17079	3.76093	1.67e-09	5.48981	2.11e-19	2.98104	1.66e-06	313617	314018	+	XP_009522116.1	hypothetical protein PHYSODRAFT_327665 [Phytophthora sojae]	--	--	--	--	--	--	--	--	--	--	--	--	--	secreted protein	SSP	--	Non-effector
Phytmed_17174	-2.68182	0.0386595	-1.81244	0.136098	-0.713926	0.331993	254248	255057	+	XP_009527203.1	hypothetical protein PHYSODRAFT_502535 [Phytophthora sojae]	--	--	--	--	--	--	--	--	--	--	--	--	--	secreted protein	SSP	--	Apoplastic effector
Phytmed_17438	-0.612755	0.673278	-0.0405734	0.981204	1.23738	0.0935826	131362	131748	-	XP_009516708.1	hypothetical protein PHYSODRAFT_309794 [Phytophthora sojae]	--	--	--	--	GO:0016746	transferase activity, transferring acyl groups	--	--	--	--	--	--	--	secreted protein	SSP	--	Cytoplasmic effector
Phytmed_1754	-0.541588	0.033201	-0.48414	0.0780619	-1.76114	1.31e-13	133074	133598	-	CAD38503.1	gamma-megaspermin [Phytophthora megasperma]	--	--	--	--	GO:0005576	extracellular region	--	--	--	--	--	--	--	secreted protein	SSP	--	Non-effector
Phytmed_1755	-0.259692	0.481804	-1.04172	0.0026373	-1.37478	2.74e-05	134474	135070	-	XP_008916755.1	hypothetical protein PPTG_19868 [Phytophthora parasitica INRA-310]	--	--	--	--	GO:0005576	extracellular region	--	--	--	--	--	--	--	secreted protein	SSP	--	Non-effector
Phytmed_1756	-1.05748	0.000212734	-1.7685	3.83e-10	-1.68941	1.34e-09	136263	136847	+	XP_008916755.1	hypothetical protein PPTG_19868 [Phytophthora parasitica INRA-310]	--	--	--	--	GO:0005576	extracellular region	--	--	--	--	--	--	--	secreted protein	SSP	--	Non-effector
Phytmed_17585	4.15544	5.61e-13	3.03849	5.09e-07	1.27315	0.0366256	203574	204320	+	ETI35287.1	hypothetical protein F443_18348 [Phytophthora parasitica P1569]	--	--	--	--	--	--	--	--	--	--	--	--	--	secreted protein	SSP	--	Non-effector
Phytmed_17588	-0.258235	0.375087	-0.562823	0.0433909	-0.111406	0.696629	213625	214221	+	RAW28022.1	hypothetical protein PC110_g15595 [Phytophthora cactorum]	trxB	thioredoxin reductase (NADPH)	EC:1.8.1.9	ko00240 Pyrimidine metabolism;ko00450 Selenocompound metabolism;	--	--	--	--	--	--	--	--	--	secreted protein	SSP	--	Non-effector
Phytmed_17589	0.403627	0.110463	0.299095	0.249491	-2.28002	4.07e-27	215032	215646	+	OWZ14872.1	hypothetical protein PHMEG_00011572 [Phytophthora megakarya]	--	--	--	--	--	--	--	--	--	--	--	--	--	secreted protein	SSP	--	Non-effector
Phytmed_17590	-0.363027	0.512901	-0.461168	0.405917	-1.89397	4.33e-06	216043	216642	-	ETI35283.1	hypothetical protein F443_18344 [Phytophthora parasitica P1569]	--	--	--	--	--	--	--	--	--	--	--	--	--	secreted protein	SSP	--	Non-effector
Phytmed_1762	0.114884	0.82897	-1.17443	0.0113344	-0.966883	0.0303534	166915	167529	-	XP_008916755.1	hypothetical protein PPTG_19868 [Phytophthora parasitica INRA-310]	--	--	--	--	GO:0005576	extracellular region	--	--	--	--	--	--	--	secreted protein	SSP	--	Non-effector
Phytmed_1763	1.59504	3.69e-05	-0.0744951	0.900671	-0.342963	0.44017	168456	169082	+	XP_008916755.1	hypothetical protein PPTG_19868 [Phytophthora parasitica INRA-310]	--	--	--	--	GO:0005576	extracellular region	--	--	--	--	--	--	--	secreted protein	SSP	--	Non-effector
Phytmed_1765	1.55435	0.00011347	-0.128637	0.825067	-0.280183	0.551689	171386	171991	-	XP_008916755.1	hypothetical protein PPTG_19868 [Phytophthora parasitica INRA-310]	--	--	--	--	GO:0005576	extracellular region	--	--	--	--	--	--	--	secreted protein	SSP	--	Non-effector
Phytmed_1766	0.126469	0.790946	-1.25186	0.00262245	-0.851092	0.0372225	172918	173523	+	XP_008916755.1	hypothetical protein PPTG_19868 [Phytophthora parasitica INRA-310]	--	--	--	--	GO:0005576	extracellular region	--	--	--	--	--	--	--	secreted protein	SSP	--	Non-effector
Phytmed_17681	-0.604925	0.247238	0.277979	0.627146	0.643175	0.152539	132399	132842	+	ETL26596.1	hypothetical protein L916_19777 [Phytophthora parasitica]	--	--	--	--	--	--	--	--	--	--	--	--	--	secreted protein	SSP	--	Cytoplasmic effector
Phytmed_1772	0.84514	0.398492	-0.0307215	0.983845	0.681422	0.397962	189652	190095	+	XP_008902180.1	hypothetical protein PPTG_09077 [Phytophthora parasitica INRA-310]	--	--	--	--	GO:0005576	extracellular region	--	--	--	--	--	--	--	secreted protein	SSP	--	Non-effector
Phytmed_1773	-1.1376	0.00118282	-0.540642	0.104857	-0.881477	0.0010344	190820	191412	-	XP_008902180.1	hypothetical protein PPTG_09077 [Phytophthora parasitica INRA-310]	--	--	--	--	GO:0005576	extracellular region	--	--	--	--	--	--	--	secreted protein	SSP	--	Apoplastic effector
Phytmed_1774	-1.35688	8.03e-13	-0.958776	1.03e-06	-1.63397	2.97e-18	192690	193316	+	POM67574.1	Elicitin [Phytophthora palmivora var. palmivora]	--	--	--	--	GO:0005576	extracellular region	--	--	AIG55482.1	Modules of approx. 40 residues found almost exclusively in fungi. The cellulose-binding function has been demonstrated in many cases, and appears to be mediated by three aromatic residues separated by about 10.4 angstrom and which form a flat surface. The only non-fungal occurence of CBM1 is in an algal non-hydrolytic polysaccharide-binding protein which is composed of four repeated CBM1 modules.…	Previously known as cellulose-binding domain family I (CBD I).	--	--	secreted protein	SSP	--	Non-effector
Phytmed_1780	-2.3019	9.55e-16	-1.67107	1.45e-08	-2.97426	6.63e-26	209321	209677	+	CAD38502.1	beta-megaspermin [Phytophthora megasperma]	--	--	--	--	GO:0005576	extracellular region	--	--	--	--	--	--	--	secreted protein	SSP	--	Apoplastic effector
Phytmed_1782	-2.24795	1.84e-14	-2.87598	4.04e-23	-2.56606	1.64e-19	212741	213097	+	CAD38501.1	alpha-megaspermin [Phytophthora megasperma]	--	--	--	--	GO:0005576	extracellular region	--	--	--	--	--	--	--	secreted protein	SSP	--	Apoplastic effector
Phytmed_1787	-0.22716	0.873341	-1.76087	0.22813	0.106241	0.921393	224651	225088	-	XP_009532191.1	elicitin [Phytophthora sojae]	--	--	--	--	GO:0005576	extracellular region	--	--	--	--	--	--	--	secreted protein	SSP	--	Apoplastic effector
Phytmed_1789	1.04443	0.000696722	0.0314884	0.949174	1.56841	2.1e-08	228418	228855	-	XP_009532191.1	elicitin [Phytophthora sojae]	--	--	--	--	GO:0005576	extracellular region	--	--	--	--	--	--	--	secreted protein	SSP	--	Apoplastic effector
Phytmed_1793	-0.00751993	0.993016	-1.38631	0.0018502	-1.49754	0.000321213	235305	235661	+	CAD38501.1	alpha-megaspermin [Phytophthora megasperma]	--	--	--	--	GO:0005576	extracellular region	--	--	--	--	--	--	--	secreted protein	SSP	--	Apoplastic effector
Phytmed_1862	2.35411	3.3e-07	0.558159	0.333533	-0.724474	0.150112	517895	518617	-	POM81287.1	Necrosis inducing-like protein NPP1 type [Phytophthora palmivora var. palmivora]	--	--	--	--	--	--	--	--	--	--	--	--	--	secreted protein	SSP	--	Non-effector
Phytmed_2056	0.365971	0.540399	-0.00681445	0.994582	-0.254359	0.585026	1445394	1448031	+	RAW39141.1	hypothetical protein PC110_g4633 [Phytophthora cactorum]	--	--	--	--	GO:0016491	oxidoreductase activity	gnl|CDD|229143	KOG1201, KOG1201, KOG1201, Hydroxysteroid 17-beta dehydrogenase 11 [Secondary metabolites biosynthesis, transport and catabolism].	--	--	--	--	--	secreted protein	SSP	--	Cytoplasmic effector
Phytmed_2181	-4.15822	3.9e-16	-3.77918	1.26e-16	-2.03083	9.62e-07	2081981	2082757	-	ETI57305.1	hypothetical protein F443_00386 [Phytophthora parasitica P1569]	--	--	--	--	--	--	--	--	--	--	--	--	--	secreted protein	SSP	--	Cytoplasmic effector
Phytmed_2259	-2.10006	0.0233977	-0.728309	0.316207	-1.12555	0.032828	2358919	2360006	+	XP_009532812.1	hypothetical protein PHYSODRAFT_517559 [Phytophthora sojae]	--	--	--	--	--	--	--	--	--	--	--	--	--	secreted protein	SSP	--	Non-effector
Phytmed_2374	1.53459	5.54e-08	0.276049	0.441724	-3.98854	2.22e-43	2895151	2895951	+	XP_009540166.1	hypothetical protein PHYSODRAFT_358116 [Phytophthora sojae]	--	--	--	--	--	--	gnl|CDD|228331	KOG0382, KOG0382, KOG0382, Carbonic anhydrase [General function prediction only].	--	--	--	--	--	secreted protein	SSP	--	Non-effector
Phytmed_2378	3.86567	1.8e-07	3.59539	1.12e-06	2.4226	0.000821266	2923777	2924577	+	XP_009540166.1	hypothetical protein PHYSODRAFT_358116 [Phytophthora sojae]	--	--	--	--	--	--	gnl|CDD|228331	KOG0382, KOG0382, KOG0382, Carbonic anhydrase [General function prediction only].	--	--	--	--	--	secreted protein	SSP	--	Non-effector
Phytmed_2399	7.34715	3.87e-06	6.89611	2.26e-05	-0.00540716	0.99835	3017753	3018693	-	RAW22076.1	hypothetical protein PC110_g21483 [Phytophthora cactorum]	--	--	--	--	--	--	gnl|CDD|228331	KOG0382, KOG0382, KOG0382, Carbonic anhydrase [General function prediction only].	--	--	--	--	--	secreted protein	SSP	--	Non-effector
Phytmed_2676	1.81823	5.34e-07	0.1805	0.727592	-0.980819	0.00800233	874485	875123	+	RAW37602.1	hypothetical protein PC110_g6126 [Phytophthora cactorum]	--	--	--	--	--	--	--	--	AGZ39792.1	Modules of approx. 130 residues. A module that is conserved in three Cellvibrio xylan-degrading enzymes binds to xylan and the interaction is calcium dependent, while a module from a Cellvibrio mannanase binds to decorated soluble mannans and mannooligosaccharides. A module in a	nan	--	--	secreted protein	SSP	--	Non-effector
Phytmed_2885	-2.31814	0.00126481	0.37764	0.431648	-1.01393	0.00589673	1695165	1695524	+	XP_009515498.1	hypothetical protein PHYSODRAFT_469320 [Phytophthora sojae]	--	--	--	--	GO:0016603	glutaminyl-peptide cyclotransferase activity	--	--	--	--	--	--	--	secreted protein	SSP	--	Non-effector
Phytmed_2894	-0.607302	0.00856011	-0.0900655	0.72216	-0.701742	1.13e-05	1741671	1742549	+	POM63328.1	Glutamine cyclotransferase [Phytophthora palmivora var. palmivora]	--	--	--	--	GO:0016603	glutaminyl-peptide cyclotransferase activity	--	--	--	--	--	--	--	secreted protein	SSP	--	Non-effector
Phytmed_2979	-2.25477	0.00163153	-1.39867	0.0320755	0.79945	0.173128	2044652	2044987	-	RAW36116.1	hypothetical protein PC110_g7595 [Phytophthora cactorum]	--	--	--	--	--	--	--	--	--	--	--	--	--	secreted protein	SSP	--	Cytoplasmic effector
Phytmed_3117	0.00987401	0.964476	-0.0585069	0.765579	-0.151742	0.296388	2536341	2536964	+	XP_002906673.1	conserved hypothetical protein [Phytophthora infestans T30-4]	--	--	--	--	GO:0005576	extracellular region	--	--	--	--	--	--	--	secreted protein	SSP	--	Non-effector
Phytmed_3133	-1.20447	0.00756031	-1.48629	0.000717361	0.480749	0.260453	2584919	2585422	-	RAW31688.1	hypothetical protein PC110_g11953 [Phytophthora cactorum]	--	--	--	--	GO:0005515	protein binding	--	--	AAY43366.1	Modules of approx. 40 residues found almost exclusively in fungi. The cellulose-binding function has been demonstrated in many cases, and appears to be mediated by three aromatic residues separated by about 10.4 angstrom and which form a flat surface. The only non-fungal occurence of CBM1 is in an algal non-hydrolytic polysaccharide-binding protein which is composed of four repeated CBM1 modules.…	Previously known as cellulose-binding domain family I (CBD I).	--	--	secreted protein	SSP	--	Apoplastic effector
Phytmed_3134	0.478544	0.425679	1.38218	0.0140037	0.802121	0.154424	2587110	2587898	+	XP_009515760.1	putative CBEL-like protein [Phytophthora sojae]	--	--	--	--	GO:0005515	protein binding	--	--	ACM68430.1	Modules of approx. 40 residues found almost exclusively in fungi. The cellulose-binding function has been demonstrated in many cases, and appears to be mediated by three aromatic residues separated by about 10.4 angstrom and which form a flat surface. The only non-fungal occurence of CBM1 is in an algal non-hydrolytic polysaccharide-binding protein which is composed of four repeated CBM1 modules.…	Previously known as cellulose-binding domain family I (CBD I).	--	--	secreted protein	SSP	--	Apoplastic effector
Phytmed_3135	-0.208542	0.740631	0.269411	0.706193	0.0152469	0.983861	2589449	2590291	+	XP_009515762.1	hypothetical protein PHYSODRAFT_284280 [Phytophthora sojae]	--	--	--	--	GO:0005515	protein binding	--	--	ACM68430.1	Modules of approx. 40 residues found almost exclusively in fungi. The cellulose-binding function has been demonstrated in many cases, and appears to be mediated by three aromatic residues separated by about 10.4 angstrom and which form a flat surface. The only non-fungal occurence of CBM1 is in an algal non-hydrolytic polysaccharide-binding protein which is composed of four repeated CBM1 modules.…	Previously known as cellulose-binding domain family I (CBD I).	--	--	secreted protein	SSP	--	Apoplastic effector
Phytmed_3163	-2.28659	4.1e-08	-0.985984	0.0183818	0.8176	0.0385779	2659607	2660503	+	RAW28052.1	hypothetical protein PC110_g15551 [Phytophthora cactorum]	--	--	--	--	--	--	--	--	--	--	--	--	--	secreted protein	SSP	--	Non-effector
Phytmed_3372	1.81299	5.52e-09	1.34949	2.1e-05	2.12399	2.95e-13	221017	221388	+	XP_009516900.1	hypothetical protein PHYSODRAFT_284489 [Phytophthora sojae]	--	--	--	--	--	--	--	--	--	--	--	--	--	secreted protein	SSP	--	Non-effector
Phytmed_3506	-0.259226	0.722495	0.580365	0.291467	0.401612	0.352949	811254	813026	+	RAW43079.1	hypothetical protein PC110_g800 [Phytophthora cactorum]	--	--	--	--	--	--	gnl|CDD|229324	KOG1382, KOG1382, KOG1382, Multiple inositol polyphosphate phosphatase [General function prediction only].	--	--	--	--	--	secreted protein	SSP	--	Non-effector
Phytmed_352	-3.55685	3.29e-11	-1.6118	1.55e-06	-0.32546	0.294002	1553839	1554204	+	XP_008898518.1	hypothetical protein PPTG_06365 [Phytophthora parasitica INRA-310]	--	--	--	--	--	--	--	--	--	--	--	--	--	secreted protein	SSP	--	Cytoplasmic effector
Phytmed_3730	0.0631493	0.856277	-0.0100668	0.981204	6.3264	3.94e-224	1698098	1698955	-	ABB55970.1	elicitin-like protein RAL8A [Phytophthora ramorum]	--	--	--	--	GO:0005576	extracellular region	--	--	--	--	--	--	--	secreted protein	SSP	--	Cytoplasmic effector
Phytmed_3827	-3.96385	1.31e-15	-3.49944	1.33e-13	-2.71944	2.29e-09	2016507	2017144	+	XP_009517712.1	hypothetical protein PHYSODRAFT_538425 [Phytophthora sojae]	--	--	--	--	--	--	--	--	--	--	--	--	--	secreted protein	SSP	--	Cytoplasmic effector
Phytmed_3881	1.14953	8.62e-06	0.494503	0.0909592	-0.768583	0.00374459	2199377	2200072	+	KUG00929.1	FK506-binding protein 2 [Phytophthora nicotianae]	FKBP2	FK506-binding protein 2	EC:5.2.1.8		--	--	gnl|CDD|228497	KOG0549, KOG0549, KOG0549, FKBP-type peptidyl-prolyl cis-trans isomerase [Posttranslational modification, protein turnover, chaperones].	--	--	--	gnl|TC-DB|P62942|8.A.11.1.2	Peptidyl-prolyl cis-trans isomerase FKBP1A OS=Homo sapiens GN=FKBP1A PE=1 SV=2	secreted protein	SSP	--	Cytoplasmic effector
Phytmed_3890	-1.72663	0.0451301	0.585052	0.355444	0.738461	0.144848	2224488	2225234	-	XP_009517582.1	hypothetical protein PHYSODRAFT_344216 [Phytophthora sojae]	--	--	--	--	--	--	--	--	AGZ39792.1	Modules of approx. 130 residues. A module that is conserved in three Cellvibrio xylan-degrading enzymes binds to xylan and the interaction is calcium dependent, while a module from a Cellvibrio mannanase binds to decorated soluble mannans and mannooligosaccharides. A module in a	nan	--	--	secreted protein	SSP	--	Non-effector
Phytmed_3952	-1.24497	0.492645	-0.697789	0.739828	2.17543	0.0870379	2418234	2418986	+	XP_009517494.1	hypothetical protein PHYSODRAFT_538278, partial [Phytophthora sojae]	--	--	--	--	--	--	--	--	--	--	--	--	--	secreted protein	SSP	--	Non-effector
Phytmed_3987	0.288337	0.876844	0.976972	0.572016	4.46889	3.56e-06	2587778	2588533	+	XP_009517494.1	hypothetical protein PHYSODRAFT_538278, partial [Phytophthora sojae]	--	--	--	--	--	--	--	--	--	--	--	--	--	secreted protein	SSP	--	Non-effector
Phytmed_3992	1.15337	8.23e-09	0.933178	3.74e-06	0.65366	0.000953956	2604347	2605092	-	ETP01751.1	hypothetical protein F441_21059 [Phytophthora parasitica CJ01A1]	--	--	--	--	--	--	--	--	--	--	--	--	--	secreted protein	SSP	--	Non-effector
Phytmed_3993	0.547626	0.00814646	0.557448	0.00842491	0.285101	0.180766	2605189	2606226	+	RAW39651.1	hypothetical protein PC110_g4079 [Phytophthora cactorum]	--	--	--	--	--	--	--	--	--	--	--	--	--	secreted protein	SSP	--	Non-effector
Phytmed_4145	4.9558	4.78e-05	3.98465	0.00189916	1.25097	0.368928	244343	245059	-	POM72889.1	Necrosis inducing-like protein NPP1 type [Phytophthora palmivora var. palmivora]	--	--	--	--	--	--	--	--	--	--	--	--	--	secreted protein	SSP	--	Non-effector
Phytmed_4147	5.21093	8.92e-32	3.5233	4.44e-14	1.25499	0.0100441	271343	272059	-	POM72889.1	Necrosis inducing-like protein NPP1 type [Phytophthora palmivora var. palmivora]	--	--	--	--	--	--	--	--	--	--	--	--	--	secreted protein	SSP	--	Non-effector
Phytmed_4215	2.59348	0.0398081	6.54564	1.94e-11	3.70127	0.000212852	639494	641400	+	ABB55947.1	elicitin-like protein RAL11C [Phytophthora ramorum]	--	--	--	--	GO:0005576	extracellular region	--	--	--	--	--	--	--	secreted protein	SSP	--	Cytoplasmic effector
Phytmed_4354	0.0663506	0.804121	-0.121265	0.680104	0.158748	0.532365	1337643	1338488	+	XP_009518452.1	hypothetical protein PHYSODRAFT_284704 [Phytophthora sojae]	--	--	--	--	--	--	--	--	--	--	--	--	--	secreted protein	SSP	--	Non-effector
Phytmed_4451	1.05404	1.26e-06	0.506007	0.0333023	0.407208	0.0695472	1881034	1881861	+	ETO67745.1	hypothetical protein, variant 1, partial [Phytophthora parasitica P1976]	--	--	--	--	--	--	gnl|CDD|231322	KOG3384, KOG3384, KOG3384, Selenoprotein [General function prediction only].	--	--	--	--	--	secreted protein	SSP	--	Cytoplasmic effector
Phytmed_447	-1.11438	0.0309113	-0.77299	0.0894572	-0.945858	0.00482273	1868162	1868744	+	--	--	--	--	--	--	--	--	--	--	--	--	--	--	--	secreted protein	SSP	--	Non-effector
Phytmed_4551	0.125654	0.785411	-0.96171	0.0240148	-0.530233	0.116357	2398462	2399713	-	ETK79055.1	hypothetical protein L915_15065 [Phytophthora parasitica]	--	--	--	--	GO:0004190	aspartic-type endopeptidase activity	--	--	--	--	--	--	--	secreted protein	SSP	--	Non-effector
Phytmed_4613	2.35824	0.000259483	0.843919	0.274747	-2.5656	0.000116361	2685658	2686554	+	XP_009518804.1	hypothetical protein PHYSODRAFT_483955 [Phytophthora sojae]	--	--	--	--	--	--	--	--	AIG56266.1	Modules of approx. 40 residues found almost exclusively in fungi. The cellulose-binding function has been demonstrated in many cases, and appears to be mediated by three aromatic residues separated by about 10.4 angstrom and which form a flat surface. The only non-fungal occurence of CBM1 is in an algal non-hydrolytic polysaccharide-binding protein which is composed of four repeated CBM1 modules.…	Previously known as cellulose-binding domain family I (CBD I).	--	--	secreted protein	SSP	--	Non-effector
Phytmed_4614	0.496195	0.00624221	0.349847	0.0728366	-2.42485	1.35e-48	2686954	2687805	+	POM78882.1	Hypothetical protein PHPALM_3536 [Phytophthora palmivora var. palmivora]	--	--	--	--	--	--	--	--	AIG56266.1	Modules of approx. 40 residues found almost exclusively in fungi. The cellulose-binding function has been demonstrated in many cases, and appears to be mediated by three aromatic residues separated by about 10.4 angstrom and which form a flat surface. The only non-fungal occurence of CBM1 is in an algal non-hydrolytic polysaccharide-binding protein which is composed of four repeated CBM1 modules.…	Previously known as cellulose-binding domain family I (CBD I).	--	--	secreted protein	SSP	--	Apoplastic effector
Phytmed_4813	4.39064	3.22e-05	9.16589	5.26e-23	6.95477	7.41e-14	638709	638960	+	XP_009536181.1	hypothetical protein PHYSODRAFT_339887 [Phytophthora sojae]	--	--	--	--	--	--	--	--	--	--	--	--	--	secreted protein	SSP	--	Apoplastic effector
Phytmed_4926	2.78622	0.309797	0.981987	0.780231	11.6347	2.36e-07	1150613	1151224	+	RAW31127.1	hypothetical protein PC110_g12502 [Phytophthora cactorum]	--	--	--	--	--	--	--	--	--	--	--	--	--	secreted protein	SSP	--	Non-effector
Phytmed_4929	0	1	2.55853	0.478119	11.1153	3.19e-05	1161039	1161650	-	RAW31127.1	hypothetical protein PC110_g12502 [Phytophthora cactorum]	--	--	--	--	--	--	--	--	--	--	--	--	--	secreted protein	SSP	--	Non-effector
Phytmed_4937	0.602894	0.808218	1.95108	0.40466	10.447	3.9e-10	1204503	1204760	-	XP_021957765.1	glycine-rich cell wall structural protein-like [Folsomia candida]	--	--	--	--	--	--	--	--	--	--	--	--	--	secreted protein	SSP	--	Cytoplasmic/apoplastic effector
Phytmed_4938	2.09103	0.421171	2.60264	0.341832	9.61522	3.79e-06	1205028	1205240	+	CDP10256.1	unnamed protein product [Coffea canephora]	--	--	--	--	--	--	--	--	--	--	--	--	--	secreted protein	SSP	--	Non-effector
Phytmed_498	2.44737	0.000102067	0.927519	0.212649	-0.557876	0.437649	2093758	2094435	+	--	--	--	--	--	--	--	--	--	--	--	--	--	--	--	secreted protein	SSP	--	Cytoplasmic effector
Phytmed_499	3.26867	0.000806073	2.02611	0.0694735	2.43535	0.00588796	2097544	2098221	+	--	--	--	--	--	--	--	--	--	--	--	--	--	--	--	secreted protein	SSP	--	Cytoplasmic effector
Phytmed_5052	2.3047	1.94e-06	3.19998	6.79e-13	1.27815	0.00555173	1717304	1717546	-	XP_008892828.1	hypothetical protein PPTG_01334 [Phytophthora parasitica INRA-310]	--	--	--	--	--	--	--	--	--	--	--	--	--	secreted protein	SSP	--	Non-effector
Phytmed_526	1.1563	0.44683	-1.0843	0.568923	3.23217	0.00120531	2237467	2237982	+	RAW27704.1	hypothetical protein PC110_g15910 [Phytophthora cactorum]	--	--	--	--	--	--	--	--	--	--	--	--	--	secreted protein	SSP	--	Cytoplasmic/apoplastic effector
Phytmed_542	5.08998	0.0101646	1.93429	0.460245	12.3563	1.05e-11	2295979	2296503	-	XP_012522778.1	PREDICTED: prisilkin-39-like [Monomorium pharaonis]	--	--	--	--	--	--	--	--	--	--	--	--	--	secreted protein	SSP	--	Cytoplasmic/apoplastic effector
Phytmed_5448	1.30892	0.0793337	1.49229	0.0382739	8.77589	1.6e-54	937510	938259	-	RAW40843.1	hypothetical protein PC110_g2955 [Phytophthora cactorum]	--	--	--	--	--	--	--	--	--	--	--	--	--	secreted protein	SSP	--	Non-effector
Phytmed_5517	-0.396924	0.344136	0.483549	0.266573	1.72923	1.27e-06	1237418	1238349	-	RAW27906.1	hypothetical protein PC110_g15707 [Phytophthora cactorum]	--	--	--	--	GO:0048037	cofactor binding	gnl|CDD|231312	KOG3374, KOG3374, KOG3374, Cellular repressor of transcription [Transcription].	--	--	--	--	--	secreted protein	SSP	--	Non-effector
Phytmed_5538	3.45521	2.06e-11	1.905	0.00060006	-0.166032	0.802365	1312895	1313788	+	KUF77520.1	hypothetical protein AM587_10010652 [Phytophthora nicotianae]	--	--	--	--	--	--	--	--	EAU19577.1	Modules of approx. 100 residues and which are found in a large number of bacterial enzymes. The cellulose-binding function has been demonstrated in many cases. Several of these modules have been shown to also bind chitin or xylan.	Previously known as cellulose-binding domain family II (CBD II).	--	--	secreted protein	SSP	--	Non-effector
Phytmed_5569	0.736824	3.74e-06	0.258279	0.152289	-0.361131	0.0201867	1401505	1402484	-	RAW27689.1	hypothetical protein PC110_g15926 [Phytophthora cactorum]	PLA2G, SPLA2	secretory phospholipase A2	EC:3.1.1.4	ko00564 Glycerophospholipid metabolism;ko00565 Ether lipid metabolism;ko00590 Arachidonic acid metabolism;ko00591 Linoleic acid metabolism;ko00592 alpha-Linolenic acid metabolism;ko04014 Ras signaling pathway;ko04270 Vascular smooth muscle contraction;ko04972 Pancreatic secretion;ko04975 Fat digestion and absorption;	GO:0004623	phospholipase A2 activity	--	--	--	--	--	--	--	secreted protein	SSP	--	Cytoplasmic effector
Phytmed_5610	-2.53245	5.1e-21	-2.0188	3.95e-15	-1.4748	3.08e-09	1585157	1585444	+	POM70947.1	Cysteine-rich protein [Phytophthora palmivora var. palmivora]	--	--	--	--	--	--	--	--	--	--	--	--	--	secreted protein	SSP	--	Apoplastic effector
Phytmed_5611	0.604744	0.00042742	0.355644	0.0550862	-0.346647	0.0453086	1586342	1586629	+	POM70947.1	Cysteine-rich protein [Phytophthora palmivora var. palmivora]	--	--	--	--	--	--	--	--	--	--	--	--	--	secreted protein	SSP	--	Apoplastic effector
Phytmed_5614	1.147	6.64e-26	0.369815	0.00185872	-0.972888	1.64e-19	1591088	1591375	+	POM67128.1	Cysteine-rich protein [Phytophthora palmivora var. palmivora]	--	--	--	--	--	--	--	--	--	--	--	--	--	secreted protein	SSP	--	Apoplastic effector
Phytmed_564	2.36928	0.00452324	0.897464	0.397861	10.3026	6.44e-53	2398342	2398866	+	RAW27704.1	hypothetical protein PC110_g15910 [Phytophthora cactorum]	--	--	--	--	--	--	--	--	--	--	--	--	--	secreted protein	SSP	--	Cytoplasmic/apoplastic effector
Phytmed_5664	0.215899	0.363994	-0.147721	0.578788	-0.549044	0.00322768	1820781	1821194	+	POM58015.1	hypothetical protein PHPALM_37394 [Phytophthora palmivora var. palmivora]	--	--	--	--	--	--	--	--	--	--	--	--	--	secreted protein	SSP	--	Cytoplasmic effector
Phytmed_5852	-1.2946	0.218612	-1.52145	0.124869	0.776806	0.161594	244665	245126	-	XP_002684842.4	mucin-13 [Bos taurus]	--	--	--	--	--	--	--	--	--	--	--	--	--	secreted protein	SSP	--	Non-effector
Phytmed_5853	-2.49782	4.27e-05	-2.09748	0.000195995	-4.02014	2.82e-15	245543	246010	-	XP_009492988.1	hypothetical protein H696_00828 [Fonticula alba]	--	--	--	--	--	--	--	--	--	--	--	--	--	secreted protein	SSP	--	Non-effector
Phytmed_5886	0.975524	0.0982034	-1.37515	0.110827	0.905188	0.0376679	371602	371988	-	XP_009529960.1	hypothetical protein PHYSODRAFT_334395 [Phytophthora sojae]	--	--	--	--	--	--	--	--	--	--	--	--	--	secreted protein	SSP	--	Apoplastic effector
Phytmed_6194	-1.26078	0.00208546	-0.974953	0.0111702	-1.35021	2.62e-05	1558220	1558738	+	XP_008904412.1	hypothetical protein PPTG_10751 [Phytophthora parasitica INRA-310]	--	--	--	--	GO:0005515	protein binding	gnl|CDD|228223	KOG0274, KOG0274, KOG0274, Cdc4 and related F-box and WD-40 proteins [General function prediction only].	--	--	--	--	--	secreted protein	SSP	--	Non-effector
Phytmed_6320	-0.700764	0.567549	-0.0900458	0.954708	6.22295	8.47e-13	1942748	1943080	+	RAW30112.1	hypothetical protein PC110_g13527 [Phytophthora cactorum]	--	--	--	--	--	--	--	--	--	--	--	--	--	secreted protein	SSP	--	Non-effector
Phytmed_6324	0.46183	0.761231	0.038994	0.984571	6.97486	1.65e-10	1960506	1960838	+	RAW30112.1	hypothetical protein PC110_g13527 [Phytophthora cactorum]	--	--	--	--	--	--	--	--	--	--	--	--	--	secreted protein	SSP	--	Non-effector
Phytmed_6444	-1.5378	0.265687	1.53502	0.0730301	3.78124	1.15e-09	210658	210987	-	--	--	--	--	--	--	--	--	--	--	--	--	--	--	--	secreted protein	SSP	--	Apoplastic effector
Phytmed_6451	8.22908	5.47e-34	6.31707	6.99e-20	1.95505	0.00997416	261529	261837	-	ETP52180.1	hypothetical protein F442_02769 [Phytophthora parasitica P10297]	--	--	--	--	--	--	--	--	--	--	--	--	--	secreted protein	SSP	--	Cytoplasmic effector
Phytmed_6475	6.84801	1.1e-09	4.36343	0.000343998	0.941263	0.50447	366636	367184	-	KUG01974.1	hypothetical protein AM587_10004522 [Phytophthora nicotianae]	--	--	--	--	--	--	--	--	--	--	--	--	--	secreted protein	SSP	--	Apoplastic effector
Phytmed_6510	0.412433	0.678172	0.220747	0.845348	1.10214	0.104095	500673	501173	-	POM71008.1	Hypothetical protein PHPALM_12484 [Phytophthora palmivora var. palmivora]	--	--	--	--	--	--	--	--	--	--	--	--	--	secreted protein	SSP	--	Non-effector
Phytmed_6520	-2.00317	1.08e-09	-3.93924	5.92e-33	-0.777665	0.0221334	581043	581474	-	XP_008900079.1	hypothetical protein PPTG_07553 [Phytophthora parasitica INRA-310]	--	--	--	--	--	--	--	--	--	--	--	--	--	secreted protein	SSP	--	Non-effector
Phytmed_6521	-4.01438	1.95e-18	-4.46595	2.5e-23	-1.91913	1.36e-05	582044	582511	-	XP_009536170.1	hypothetical protein PHYSODRAFT_288785 [Phytophthora sojae]	--	--	--	--	--	--	--	--	--	--	--	--	--	secreted protein	SSP	--	Non-effector
Phytmed_6525	0.228117	0.331945	0.607779	0.0027925	-0.324194	0.0944919	588510	589121	+	POM78416.1	hypothetical protein PHPALM_4053 [Phytophthora palmivora var. palmivora]	--	--	--	--	--	--	--	--	--	--	--	--	--	secreted protein	SSP	--	Apoplastic effector
Phytmed_6531	-0.468192	0.151853	-1.83066	2.67e-09	-2.61164	3.09e-20	598354	598836	+	OWZ24713.1	hypothetical protein PHMEG_000147 [Phytophthora megakarya]	--	--	--	--	--	--	--	--	--	--	--	--	--	secreted protein	SSP	--	Non-effector
Phytmed_656	7.51962	7.21e-26	5.31125	7.52e-13	2.94988	9.34e-05	2832736	2833359	-	--	--	--	--	--	--	--	--	--	--	--	--	--	--	--	secreted protein	SSP	--	Cytoplasmic effector
Phytmed_6722	0.569125	0.381083	-1.01845	0.136001	-0.513306	0.431976	1589402	1590139	-	RAW35211.1	hypothetical protein PC110_g8480 [Phytophthora cactorum]	--	--	--	--	--	--	--	--	--	--	--	--	--	secreted protein	SSP	--	Non-effector
Phytmed_6769	1.15231	0.457238	1.63536	0.271386	9.44234	5.91e-19	1771621	1771953	-	RAW30112.1	hypothetical protein PC110_g13527 [Phytophthora cactorum]	--	--	--	--	--	--	--	--	--	--	--	--	--	secreted protein	SSP	--	Non-effector
Phytmed_6775	2.77432	6.04e-18	1.94388	4.04e-09	-1.95557	3.79e-09	1792791	1793672	-	OWZ22989.1	Glycoside hydrolase [Phytophthora megakarya]	EGLC	glucan endo-1,3-beta-D-glucosidase	EC:3.2.1.39	ko00500 Starch and sucrose metabolism;	--	--	--	--	AIG55961.1	glucan endo-1,3-beta-glucosidase (EC 3.2.1.39); glucan 1,3-beta-glucosidase (EC 3.2.1.58); licheninase (EC 3.2.1.73); beta-1,3-glucanosyltransglycosylase (EC 2.4.1.-).	nan	--	--	secreted protein	SSP	--	Apoplastic effector
Phytmed_6781	2.63702	8.2e-17	1.31274	0.000108379	-2.16228	7.33e-11	1846049	1846930	+	OWZ22989.1	Glycoside hydrolase [Phytophthora megakarya]	EGLC	glucan endo-1,3-beta-D-glucosidase	EC:3.2.1.39	ko00500 Starch and sucrose metabolism;	--	--	--	--	AIG55519.1	Modules of approx. 150 residues which always appear as a threefold internal repeat. The only apparent exception to this, xylanase II of Actinomadura sp. FC7 (GenBank U08894), is in fact not completely sequenced. These modules were first identified in several plant lectins such as ricin or agglutinin of Ricinus communis which bind galactose residues. The three-dimensional structure of a plant lect…	Previously known as cellulose-binding domain family XIII (CBD XIII).	--	--	secreted protein	SSP	--	Apoplastic effector
Phytmed_6783	8.56577	0.00340912	2.03085	0.613773	2.71332	0.41485	1851558	1852439	-	XP_008900245.1	hypothetical protein PPTG_07724 [Phytophthora parasitica INRA-310]	EGLC	glucan endo-1,3-beta-D-glucosidase	EC:3.2.1.39	ko00500 Starch and sucrose metabolism;	--	--	--	--	AIG55672.1	glucan endo-1,3-beta-glucosidase (EC 3.2.1.39); glucan 1,3-beta-glucosidase (EC 3.2.1.58); licheninase (EC 3.2.1.73); beta-1,3-glucanosyltransglycosylase (EC 2.4.1.-).	nan	--	--	secreted protein	SSP	--	Non-effector
Phytmed_6792	1.52992	1.78e-18	1.11229	3.51e-10	-1.06559	9.84e-10	1881076	1881939	+	XP_009536519.1	exo-beta-1,3-glucanase-like protein [Phytophthora sojae]	--	--	--	--	--	--	--	--	AIG56485.1	glucan endo-1,3-beta-glucosidase (EC 3.2.1.39); glucan 1,3-beta-glucosidase (EC 3.2.1.58); licheninase (EC 3.2.1.73); beta-1,3-glucanosyltransglycosylase (EC 2.4.1.-).	nan	--	--	secreted protein	SSP	--	Non-effector
Phytmed_6891	2.41683	0.000906488	0.561593	0.586394	1.54416	0.0221049	100918	102789	+	POM69398.1	Mucin-like protein 2 [Phytophthora palmivora var. palmivora]	--	--	--	--	--	--	--	--	--	--	--	--	--	secreted protein	SSP	--	Non-effector
Phytmed_6931	4.15769	2.45e-06	4.82414	9.97e-09	2.72481	0.00140971	279078	279533	-	ABB55965.1	elicitin-like protein RAL4 [Phytophthora ramorum]	--	--	--	--	GO:0005576	extracellular region	--	--	--	--	--	--	--	secreted protein	SSP	--	Non-effector
Phytmed_6932	0.555507	0.487508	0.907077	0.2055	0.0720381	0.920871	279764	280189	+	RAW41149.1	hypothetical protein PC110_g2628 [Phytophthora cactorum]	--	--	--	--	--	--	--	--	--	--	--	--	--	secreted protein	SSP	--	Non-effector
Phytmed_6948	1.97043	0.000496341	6.82016	3.95e-55	4.98488	3.57e-30	339023	339469	+	XP_015664321.1	putative mitochondrial hypothetical protein [Leptomonas pyrrhocoris]	--	--	--	--	--	--	--	--	--	--	--	--	--	secreted protein	SSP	--	Cytoplasmic effector
Phytmed_6949	1.01511	0.445995	7.95589	5.16e-29	5.99725	3.79e-17	340201	340605	-	XP_015664321.1	putative mitochondrial hypothetical protein [Leptomonas pyrrhocoris]	--	--	--	--	--	--	--	--	--	--	--	--	--	secreted protein	SSP	--	Cytoplasmic effector
Phytmed_6985	3.52599	5.87e-09	6.2422	1.25e-32	3.84476	4.21e-13	522773	523216	-	RAW34493.1	hypothetical protein PC110_g9205 [Phytophthora cactorum]	--	--	--	--	--	--	--	--	--	--	--	--	--	secreted protein	SSP	--	Non-effector
Phytmed_7223	1.22898	0.555541	1.40855	0.533954	3.94351	0.00949995	1645960	1646535	-	--	--	--	--	--	--	--	--	--	--	--	--	--	--	--	secreted protein	SSP	--	Cytoplasmic effector
Phytmed_7270	3.90765	3.59e-34	2.04718	3.8e-09	-0.820237	0.0287049	1805219	1805992	+	RAW28674.1	hypothetical protein PC110_g14944 [Phytophthora cactorum]	--	--	--	--	--	--	--	--	--	--	--	--	--	secreted protein	SSP	--	Cytoplasmic effector
Phytmed_7272	-5.83105	1.1e-07	-2.91703	4.13e-09	-1.39047	0.000114272	1809378	1809995	-	OWZ22543.1	hypothetical protein PHMEG_0002735 [Phytophthora megakarya]	--	--	--	--	--	--	--	--	--	--	--	--	--	secreted protein	SSP	--	Non-effector
Phytmed_7273	-0.188913	0.656373	-0.111285	0.827572	-0.979369	0.00673926	1810893	1811507	+	POM78828.1	Hypothetical protein PHPALM_3591 [Phytophthora palmivora var. palmivora]	--	--	--	--	--	--	--	--	--	--	--	--	--	secreted protein	SSP	--	Apoplastic effector
Phytmed_7274	1.4035	9.86e-05	0.110471	0.832628	-0.659585	0.0852959	1812001	1812597	-	XP_008917132.1	hypothetical protein PPTG_20213 [Phytophthora parasitica INRA-310]	--	--	--	--	--	--	--	--	--	--	--	--	--	secreted protein	SSP	--	Non-effector
Phytmed_7275	0.660916	0.360818	0.317906	0.699997	0.141417	0.823555	1815116	1815607	+	POM73010.1	Hypothetical protein PHPALM_10188 [Phytophthora palmivora var. palmivora]	--	--	--	--	--	--	--	--	--	--	--	--	--	secreted protein	SSP	--	Non-effector
Phytmed_7386	-4.48983	1.52e-19	-3.26488	2.92e-28	-2.77274	1.91e-42	155240	156124	-	POM64619.1	Glycoside hydrolase family 17-like protein [Phytophthora palmivora var. palmivora]	--	--	--	--	--	--	--	--	AIG56198.1	Modules of approx. 150 residues which always appear as a threefold internal repeat. The only apparent exception to this, xylanase II of Actinomadura sp. FC7 (GenBank U08894), is in fact not completely sequenced. These modules were first identified in several plant lectins such as ricin or agglutinin of Ricinus communis which bind galactose residues. The three-dimensional structure of a plant lect…	Previously known as cellulose-binding domain family XIII (CBD XIII).	--	--	secreted protein	SSP	--	Non-effector
Phytmed_7538	-1.95055	3.75e-05	-0.64269	0.117088	-0.242499	0.51663	785725	786441	+	XP_002907999.1	conserved hypothetical protein [Phytophthora infestans T30-4]	--	--	--	--	--	--	--	--	--	--	--	--	--	secreted protein	SSP	--	Apoplastic effector
Phytmed_7589	1.66651	0.0119711	-0.654972	0.502991	-0.830663	0.212632	977290	978182	-	XP_009514053.1	hypothetical protein PHYSODRAFT_405610, partial [Phytophthora sojae]	--	--	--	--	--	--	--	--	--	--	--	--	--	secreted protein	SSP	--	Apoplastic/cytoplasmic effector
Phytmed_7607	0.888479	0.179479	-0.462542	0.568311	-0.389283	0.572107	1022619	1023464	+	RAW40520.1	hypothetical protein PC110_g3277 [Phytophthora cactorum]	--	--	--	--	--	--	gnl|CDD|230973	KOG3035, KOG3035, KOG3035, Isoamyl acetate-hydrolyzing esterase [Lipid transport and metabolism].	--	--	--	--	--	secreted protein	SSP	--	Non-effector
Phytmed_7663	0.75482	1.69e-07	0.10363	0.580136	-1.29664	5.24e-23	1234719	1235619	+	XP_009514217.1	hypothetical protein PHYSODRAFT_553697 [Phytophthora sojae]	PRDX2_4, ahpC	peroxiredoxin (alkyl hydroperoxide reductase subunit C)	EC:1.11.1.15	ko04214 Apoptosis - fly;	GO:0016209	antioxidant activity	gnl|CDD|228798	KOG0852, KOG0852, KOG0852, Alkyl hydroperoxide reductase, thiol specific antioxidant and related enzymes [Posttranslational modification, protein turnover, chaperones].	AKP42378.1	chitinase (EC 3.2.1.14); endo-beta-N-acetylglucosaminidase (EC 3.2.1.96); xylanase inhibitor; concanavalin B; narbonin	Contains chitinases of classes III and V. Contains non-catalytic proteins such as xylanase inhibitor; concanavalin B; narbonin	--	--	secreted protein	SSP	--	Cytoplasmic effector
Phytmed_7900	2.334	0.0156113	-0.473427	0.781488	5.09212	2.81e-12	177689	178568	-	XP_008900924.1	hypothetical protein, variant [Phytophthora parasitica INRA-310]	--	--	--	--	--	--	--	--	--	--	--	--	--	secreted protein	SSP	--	Apoplastic effector
Phytmed_8034	1.56131	0.000158376	1.86309	6.22e-07	-0.0392577	0.933832	680759	681151	+	XP_009531544.1	hypothetical protein PHYSODRAFT_286743 [Phytophthora sojae]	--	--	--	--	--	--	--	--	--	--	--	--	--	secreted protein	SSP	--	Apoplastic effector
Phytmed_8052	-0.891346	0.311685	0.497531	0.503695	0.558463	0.335919	731782	732168	+	POM67722.1	protease inhibitor EpiC3 [Phytophthora palmivora var. palmivora]	--	--	--	--	--	--	--	--	--	--	--	--	--	secreted protein	SSP	--	Non-effector
Phytmed_8203	0.456419	0.0290654	0.879674	9.43e-06	-0.306721	0.144529	1359022	1359660	-	XP_008893476.1	hypothetical protein PPTG_01833 [Phytophthora parasitica INRA-310]	--	--	--	--	--	--	--	--	--	--	--	--	--	secreted protein	SSP	--	Cytoplasmic effector
Phytmed_8324	0.475879	0.367446	0.176494	0.77364	-0.119737	0.796845	1747355	1748010	-	--	--	--	--	--	--	--	--	--	--	--	--	--	--	--	secreted protein	SSP	--	Cytoplasmic/apoplastic effector
Phytmed_8553	0	1	2.37732	0.249732	6.76439	1.05e-06	512639	512932	-	OWZ05189.1	hypothetical protein PHMEG_00022768 [Phytophthora megakarya]	--	--	--	--	--	--	--	--	--	--	--	--	--	secreted protein	SSP	--	Non-effector
Phytmed_8634	-2.72434	0.0678198	-3.70723	0.0161664	-1.34286	0.207166	819543	820215	-	XP_002905239.1	conserved hypothetical protein [Phytophthora infestans T30-4]	--	--	--	--	--	--	gnl|CDD|229167	KOG1225, KOG1225, KOG1225, Teneurin-1 and related extracellular matrix proteins, contain EGF-like repeats [Signal transduction mechanisms, Extracellular structures].	--	--	--	--	--	secreted protein	SSP	--	Apoplastic effector
Phytmed_8717	1.1693	0.0714165	2.89755	5.96e-08	2.43389	2.3e-06	1235645	1236619	-	RAW33503.1	hypothetical protein PC110_g10178 [Phytophthora cactorum]	--	--	--	--	--	--	--	--	--	--	--	--	--	secreted protein	SSP	--	Non-effector
Phytmed_8728	1.21507	4.61e-14	0.729294	6.51e-06	0.694377	6.02e-07	1253692	1254738	-	ETI36195.1	hypothetical protein F443_17635 [Phytophthora parasitica P1569]	--	--	--	--	--	--	--	--	--	--	--	--	--	secreted protein	SSP	--	Cytoplasmic effector
Phytmed_8841	-1.03573	0.158796	-0.766854	0.268212	8.43433	4.55e-84	1629371	1629844	-	RAW36460.1	hypothetical protein PC110_g7257 [Phytophthora cactorum]	--	--	--	--	--	--	--	--	--	--	--	--	--	secreted protein	SSP	--	Non-effector
Phytmed_8866	3.16469	2.23e-18	1.65436	1.56e-05	0.543691	0.185481	1699231	1700112	-	POM66031.1	Hypothetical protein PHPALM_18169 [Phytophthora palmivora var. palmivora]	--	--	--	--	--	--	--	--	--	--	--	--	--	secreted protein	SSP	--	Cytoplasmic effector
Phytmed_9052	4.87417	0.00409479	2.29113	0.295854	2.98978	0.0780255	465947	466789	-	RAW20487.1	hypothetical protein PC110_g23071 [Phytophthora cactorum]	--	--	--	--	--	--	--	--	--	--	--	--	--	secreted protein	SSP	--	Non-effector
Phytmed_9203	0.753302	0.000520876	-0.0673297	0.826483	0.186741	0.393818	1039380	1040161	-	ETI42605.1	hypothetical protein, variant [Phytophthora parasitica P1569]	gpx	glutathione peroxidase	EC:1.11.1.9	ko00480 Glutathione metabolism;ko00590 Arachidonic acid metabolism;ko04918 Thyroid hormone synthesis;	GO:0004602	glutathione peroxidase activity	gnl|CDD|229592	KOG1651, KOG1651, KOG1651, Glutathione peroxidase [Posttranslational modification, protein turnover, chaperones].	--	--	--	--	--	secreted protein	SSP	--	Cytoplasmic effector
Phytmed_9213	-1.65034	0.281415	1.12727	0.356132	0.407288	0.714565	1065571	1067254	+	--	--	--	--	--	--	--	--	--	--	--	--	--	--	--	secreted protein	SSP	--	Non-effector
Phytmed_9312	0.560397	0.0245488	0.303757	0.259484	0.381716	0.075376	1318286	1318924	-	RAW33523.1	hypothetical protein PC110_g10135 [Phytophthora cactorum]	--	--	--	--	GO:0006508	proteolysis	gnl|CDD|228120	KOG0171, KOG0171, KOG0171, Mitochondrial inner membrane protease, subunit IMP1 [Posttranslational modification, protein turnover, chaperones].	--	--	--	--	--	secreted protein	SSP	--	Cytoplasmic effector
Phytmed_9460	5.89508	3.61e-05	10.4136	5.29e-16	8.01284	4.8e-10	1847707	1848120	+	OWZ09581.1	hypothetical protein PHMEG_00017693 [Phytophthora megakarya]	--	--	--	--	--	--	--	--	--	--	--	--	--	secreted protein	SSP	--	Non-effector
Phytmed_9471	0.13153	0.656389	0.361524	0.170278	0.306923	0.174924	1868361	1869316	+	RAW24489.1	hypothetical protein PC110_g19086 [Phytophthora cactorum]	ARFRP1	ADP-ribosylation factor related protein 1	--		GO:0005525	GTP binding	gnl|CDD|228027	KOG0076, KOG0076, KOG0076, GTP-binding ADP-ribosylation factor-like protein yARL3 [Intracellular trafficking, secretion, and vesicular transport].	--	--	--	--	--	secreted protein	SSP	--	Non-effector
Phytmed_9529	0.855081	1.27e-09	0.324583	0.0340931	-0.849222	2.77e-11	184095	185049	-	POM71212.1	Stromal cell-derived factor 2 precursor [Phytophthora palmivora var. palmivora]	--	--	--	--	GO:0016020	membrane	gnl|CDD|231296	KOG3358, KOG3358, KOG3358, Uncharacterized secreted protein SDF2 (Stromal cell-derived factor 2), contains MIR domains [General function prediction only].	ABH03467.1	Dol-P-Man: protein alpha-mannosyltransferase (EC 2.4.1.109)	These enzymes use dolichol-P-mannose (b-linked) as the sugar donor.	--	--	secreted protein	SSP	--	Non-effector
Phytmed_9619	-0.469346	0.00668293	0.15111	0.400694	-0.442389	0.00115324	457812	458853	+	XP_009540060.1	hypothetical protein PHYSODRAFT_343221 [Phytophthora sojae]	--	--	--	--	--	--	--	--	--	--	--	--	--	secreted protein	SSP	--	Non-effector
Phytmed_9659	-0.479767	0.306515	0.221803	0.59796	0.365103	0.192242	615296	616172	+	ETP18402.1	hypothetical protein F441_07340 [Phytophthora parasitica CJ01A1]	--	--	--	--	--	--	--	--	--	--	--	--	--	secreted protein	SSP	--	Non-effector
Phytmed_9688	1.44745	0.0956255	1.21495	0.183244	1.23102	0.118103	689246	689947	-	ETI31825.1	hypothetical protein F443_21231 [Phytophthora parasitica P1569]	--	--	--	--	--	--	--	--	--	--	--	--	--	secreted protein	SSP	--	Non-effector
Phytmed_9689	0.774495	0.517505	2.12441	0.0433548	2.47978	0.00980522	691104	691805	+	ETI31825.1	hypothetical protein F443_21231 [Phytophthora parasitica P1569]	--	--	--	--	--	--	--	--	--	--	--	--	--	secreted protein	SSP	--	Non-effector
Phytmed_9691	4.15655	3.93e-22	2.98552	1.41e-11	0.518458	0.300822	697989	698762	-	RAW36597.1	hypothetical protein PC110_g7140 [Phytophthora cactorum]	--	--	--	--	--	--	--	--	--	--	--	--	--	secreted protein	SSP	--	Cytoplasmic effector
Phytmed_9692	3.08528	5.44e-15	2.00068	1.13e-06	-0.173051	0.725394	701873	702610	+	RAW36597.1	hypothetical protein PC110_g7140 [Phytophthora cactorum]	--	--	--	--	--	--	--	--	--	--	--	--	--	secreted protein	SSP	--	Cytoplasmic effector
Phytmed_9795	1.09048	0.0453115	1.49182	0.00435468	-1.86503	0.000269864	1111602	1112351	+	XP_009520586.1	pectate lyase [Phytophthora sojae]	--	--	--	--	GO:0005576	extracellular region	--	--	ADN18836.1	pectate lyase (EC 4.2.2.2).	nan	--	--	secreted protein	SSP	--	Apoplastic/cytoplasmic effector
Phytmed_9828	-2.16361	0.125716	-0.664718	0.634518	1.64736	0.039338	1208379	1209342	+	XP_009520545.1	hypothetical protein PHYSODRAFT_484849 [Phytophthora sojae]	--	--	--	--	--	--	gnl|CDD|231802	KOG3870, KOG3870, KOG3870, Uncharacterized conserved protein [Function unknown].	--	--	--	--	--	secreted protein	SSP	--	Cytoplasmic effector
