# Supplementary material for: Functional genomics identifies a small secreted protein that plays a role during the biotrophic to necrotrophic shift in the root rot pathogen Phytophthora medicaginis
Source: Front Plant Sci. 2024 Aug 19;15:1439020. doi: 10.3389/fpls.2024.1439020 (PMC11366588; doi:10.3389/fpls.2024.1439020)
Supplement: Supplementary file 7 [file Table7.xlsx]

## Sheet: Sheet1
Supplementary Table 8. Gene Ontology enrichment analysis of host genes co-expressed with Phytmed_10271, Phytmed_14744, Phytmed_17143, Phytmed_3407, Phytmed_8330, Phytmed_8971, and Phytmed_601.
Phytmed_10271
GO ID	Term	Annotated	Significant	Expected	classicFisher
GO:0009723	response to ethylene	14	14	1.77	2.4e-13
GO:0009719	response to endogenous stimulus	44	24	5.58	2.9e-11
GO:0009725	response to hormone	44	24	5.58	2.9e-11
GO:0010033	response to organic substance	54	25	6.84	1.1e-09
GO:0042221	response to chemical	69	27	8.74	2.1e-08
GO:0009733	response to auxin	6	6	0.76	4.1e-06
GO:0006952	defense response	81	24	10.27	3.7e-05
GO:0050896	response to stimulus	524	96	66.41	5.4e-05
GO:0009873	ethylene-activated signaling pathway	3	3	0.38	0.002
GO:0071369	cellular response to ethylene stimulus	3	3	0.38	0.002
GO:0000375	RNA splicing, via transesterification re...	16	7	2.03	0.0021
GO:0000377	RNA splicing, via transesterification re...	16	7	2.03	0.0021
GO:0000398	mRNA splicing, via spliceosome	16	7	2.03	0.0021
GO:0008380	RNA splicing	16	7	2.03	0.0021
GO:0006520	cellular amino acid metabolic process	178	36	22.56	0.0025
GO:0010629	negative regulation of gene expression	13	6	1.65	0.0032
GO:0010468	regulation of gene expression	537	88	68.06	0.0046
GO:0006801	superoxide metabolic process	14	6	1.77	0.0049
GO:0072593	reactive oxygen species metabolic proces...	14	6	1.77	0.0049
GO:0060255	regulation of macromolecule metabolic pr...	540	88	68.44	0.0054
GO:0006099	tricarboxylic acid cycle	23	8	2.91	0.0054
GO:0019222	regulation of metabolic process	541	88	68.56	0.0057
GO:0048519	negative regulation of biological proces...	19	7	2.41	0.0065
GO:0009755	hormone-mediated signaling pathway	7	4	0.89	0.0065
GO:0032870	cellular response to hormone stimulus	7	4	0.89	0.0065
GO:0071495	cellular response to endogenous stimulus	7	4	0.89	0.0065
GO:0065007	biological regulation	752	117	95.3	0.0066
GO:0120254	olefinic compound metabolic process	4	3	0.51	0.0073
GO:0120255	olefinic compound biosynthetic process	4	3	0.51	0.0073
GO:0009892	negative regulation of metabolic process	15	6	1.9	0.0074
GO:0010605	negative regulation of macromolecule met...	15	6	1.9	0.0074
GO:0050789	regulation of biological process	731	113	92.64	0.0093
GO:0006355	regulation of transcription, DNA-templat...	512	82	64.89	0.0113
GO:0051252	regulation of RNA metabolic process	512	82	64.89	0.0113
GO:1903506	regulation of nucleic acid-templated tra...	512	82	64.89	0.0113
GO:2001141	regulation of RNA biosynthetic process	512	82	64.89	0.0113
GO:0031047	gene silencing by RNA	12	5	1.52	0.0119
GO:0019219	regulation of nucleobase-containing comp...	515	82	65.27	0.0131
GO:0019752	carboxylic acid metabolic process	312	53	39.54	0.0135
GO:0043436	oxoacid metabolic process	313	53	39.67	0.0144
GO:0009692	ethylene metabolic process	2	2	0.25	0.016
GO:0009693	ethylene biosynthetic process	2	2	0.25	0.016
GO:0043449	cellular alkene metabolic process	2	2	0.25	0.016
GO:0043450	alkene biosynthetic process	2	2	0.25	0.016
GO:0120251	hydrocarbon biosynthetic process	2	2	0.25	0.016
GO:0120252	hydrocarbon metabolic process	2	2	0.25	0.016
GO:1900673	olefin metabolic process	2	2	0.25	0.016
GO:1900674	olefin biosynthetic process	2	2	0.25	0.016
GO:0006082	organic acid metabolic process	315	53	39.92	0.0162
GO:0009889	regulation of biosynthetic process	520	82	65.9	0.0165
Phytmed_14744
GO ID	Term	Annotated	Significant	Expected	classicFisher
GO:0006821	chloride transport	10	3	0.45	0.0084
GO:0009081	branched-chain amino acid metabolic proc...	19	4	0.85	0.0089
GO:0019637	organophosphate metabolic process	155	14	6.95	0.0091
GO:0006952	defense response	70	8	3.14	0.0123
GO:0006777	Mo-molybdopterin cofactor biosynthetic p...	5	2	0.22	0.0183
GO:0019720	Mo-molybdopterin cofactor metabolic proc...	5	2	0.22	0.0183
GO:0018130	heterocycle biosynthetic process	681	41	30.52	0.0261
GO:0006030	chitin metabolic process	6	2	0.27	0.0266
GO:0006032	chitin catabolic process	6	2	0.27	0.0266
GO:0006040	amino sugar metabolic process	6	2	0.27	0.0266
GO:0043545	molybdopterin cofactor metabolic process	6	2	0.27	0.0266
GO:0046348	amino sugar catabolic process	6	2	0.27	0.0266
GO:0051189	prosthetic group metabolic process	6	2	0.27	0.0266
GO:1901071	glucosamine-containing compound metaboli...	6	2	0.27	0.0266
GO:1901072	glucosamine-containing compound cataboli...	6	2	0.27	0.0266
GO:1901362	organic cyclic compound biosynthetic pro...	702	42	31.46	0.0268
GO:0009082	branched-chain amino acid biosynthetic p...	15	3	0.67	0.0271
GO:0006796	phosphate-containing compound metabolic ...	944	53	42.3	0.0393
GO:0071704	organic substance metabolic process	2978	146	133.45	0.0404
GO:0006793	phosphorus metabolic process	947	53	42.44	0.0414
GO:1901136	carbohydrate derivative catabolic proces...	18	3	0.81	0.044
GO:0007021	tubulin complex assembly	1	1	0.04	0.0448
GO:0008614	pyridoxine metabolic process	1	1	0.04	0.0448
GO:0008615	pyridoxine biosynthetic process	1	1	0.04	0.0448
GO:0016197	endosomal transport	1	1	0.04	0.0448
GO:0016482	cytosolic transport	1	1	0.04	0.0448
GO:0042147	retrograde transport, endosome to Golgi	1	1	0.04	0.0448
GO:0042816	vitamin B6 metabolic process	1	1	0.04	0.0448
GO:0042819	vitamin B6 biosynthetic process	1	1	0.04	0.0448
GO:0034470	ncRNA processing	44	5	1.97	0.0453
GO:0006950	response to stress	337	22	15.1	0.0457
GO:0046854	phosphatidylinositol phosphate biosynthe...	8	2	0.36	0.0468
GO:0016070	RNA metabolic process	712	41	31.9	0.0491
GO:0006351	transcription, DNA-templated	553	33	24.78	0.0498
GO:0097659	nucleic acid-templated transcription	553	33	24.78	0.0498
GO:0032774	RNA biosynthetic process	554	33	24.82	0.0509
GO:0019438	aromatic compound biosynthetic process	674	39	30.2	0.0513
GO:0046483	heterocycle metabolic process	1089	59	48.8	0.0552
GO:0006091	generation of precursor metabolites and ...	77	7	3.45	0.0557
GO:0055085	transmembrane transport	77	7	3.45	0.0557
GO:0006284	base-excision repair	20	3	0.9	0.0576
GO:0006355	regulation of transcription, DNA-templat...	501	30	22.45	0.058
GO:0051252	regulation of RNA metabolic process	501	30	22.45	0.058
GO:1903506	regulation of nucleic acid-templated tra...	501	30	22.45	0.058
GO:2001141	regulation of RNA biosynthetic process	501	30	22.45	0.058
GO:0006650	glycerophospholipid metabolic process	33	4	1.48	0.058
GO:0046486	glycerolipid metabolic process	33	4	1.48	0.058
GO:0006014	D-ribose metabolic process	9	2	0.4	0.0585
GO:0009110	vitamin biosynthetic process	9	2	0.4	0.0585
GO:0042364	water-soluble vitamin biosynthetic proce...	9	2	0.4	0.0585
Phytmed_17143
GO ID	Term	Annotated	Significant	Expected	classicFisher
GO:0019752	carboxylic acid metabolic process	312	210	158.28	6.8e-10
GO:0043436	oxoacid metabolic process	313	210	158.78	1.1e-09
GO:0006082	organic acid metabolic process	315	211	159.8	1.2e-09
GO:0044281	small molecule metabolic process	445	284	225.75	3.6e-09
GO:0006520	cellular amino acid metabolic process	178	118	90.3	1.4e-05
GO:1901566	organonitrogen compound biosynthetic pro...	355	218	180.09	1.7e-05
GO:0006952	defense response	70	52	35.51	4.3e-05
GO:1901605	alpha-amino acid metabolic process	111	76	56.31	9.7e-05
GO:0043603	cellular amide metabolic process	144	95	73.05	0.00013
GO:0043604	amide biosynthetic process	138	91	70.01	0.00018
GO:0006518	peptide metabolic process	138	90	70.01	0.00035
GO:0043043	peptide biosynthetic process	133	87	67.47	0.00037
GO:0006412	translation	126	82	63.92	0.00069
GO:0006108	malate metabolic process	18	16	9.13	0.00079
GO:1901564	organonitrogen compound metabolic proces...	1554	837	788.34	0.00147
GO:0016053	organic acid biosynthetic process	160	100	81.17	0.00152
GO:0015979	photosynthesis	39	29	19.78	0.00217
GO:0009069	serine family amino acid metabolic proce...	28	22	14.2	0.0023
GO:0006165	nucleoside diphosphate phosphorylation	25	20	12.68	0.0025
GO:0046939	nucleotide phosphorylation	25	20	12.68	0.0025
GO:0044283	small molecule biosynthetic process	178	109	90.3	0.00262
GO:0009081	branched-chain amino acid metabolic proc...	19	16	9.64	0.00264
GO:0044272	sulfur compound biosynthetic process	27	21	13.7	0.00363
GO:0006091	generation of precursor metabolites and ...	77	51	39.06	0.00404
GO:0046394	carboxylic acid biosynthetic process	150	92	76.09	0.00514
GO:0005996	monosaccharide metabolic process	34	25	17.25	0.00562
GO:0009132	nucleoside diphosphate metabolic process	26	20	13.19	0.00567
GO:0043648	dicarboxylic acid metabolic process	39	28	19.78	0.00597
GO:0032787	monocarboxylic acid metabolic process	108	68	54.79	0.00645
GO:0006928	movement of cell or subcellular componen...	70	46	35.51	0.00771
GO:0007017	microtubule-based process	70	46	35.51	0.00771
GO:0007018	microtubule-based movement	70	46	35.51	0.00771
GO:0008652	cellular amino acid biosynthetic process	79	51	40.08	0.00867
GO:0016052	carbohydrate catabolic process	25	19	12.68	0.00877
GO:0034645	cellular macromolecule biosynthetic proc...	174	104	88.27	0.00916
GO:0009628	response to abiotic stimulus	30	22	15.22	0.0098
GO:0006563	L-serine metabolic process	22	17	11.16	0.01
GO:0006457	protein folding	59	39	29.93	0.01188
GO:0005975	carbohydrate metabolic process	277	159	140.52	0.01289
GO:0006096	glycolytic process	21	16	10.65	0.01556
GO:0006757	ATP generation from ADP	21	16	10.65	0.01556
GO:0009135	purine nucleoside diphosphate metabolic ...	21	16	10.65	0.01556
GO:0009179	purine ribonucleoside diphosphate metabo...	21	16	10.65	0.01556
GO:0009185	ribonucleoside diphosphate metabolic pro...	21	16	10.65	0.01556
GO:0046031	ADP metabolic process	21	16	10.65	0.01556
GO:0006090	pyruvate metabolic process	26	19	13.19	0.01718
GO:0044282	small molecule catabolic process	26	19	13.19	0.01718
GO:1901615	organic hydroxy compound metabolic proce...	18	14	9.13	0.01782
GO:0009082	branched-chain amino acid biosynthetic p...	15	12	7.61	0.02
GO:0006099	tricarboxylic acid cycle	23	17	11.67	0.02032
Phytmed_3407
GO ID	Term	Annotated	Significant	Expected	classicFisher
GO:0006520	cellular amino acid metabolic process	178	82	42.66	4.2e-11
GO:0006082	organic acid metabolic process	315	120	75.5	4.9e-09
GO:0019752	carboxylic acid metabolic process	312	119	74.78	5.3e-09
GO:0043436	oxoacid metabolic process	313	119	75.02	6.6e-09
GO:1901605	alpha-amino acid metabolic process	111	51	26.6	2.5e-07
GO:0044281	small molecule metabolic process	445	150	106.66	6.7e-07
GO:0008652	cellular amino acid biosynthetic process	79	34	18.93	0.00013
GO:0009072	aromatic amino acid family metabolic pro...	26	15	6.23	0.00023
GO:0009069	serine family amino acid metabolic proce...	28	15	6.71	0.00067
GO:0006099	tricarboxylic acid cycle	23	13	5.51	0.00079
GO:0006559	L-phenylalanine catabolic process	7	6	1.68	0.00105
GO:0009074	aromatic amino acid family catabolic pro...	7	6	1.68	0.00105
GO:1902222	erythrose 4-phosphate/phosphoenolpyruvat...	7	6	1.68	0.00105
GO:0009063	cellular amino acid catabolic process	16	10	3.83	0.00114
GO:1901607	alpha-amino acid biosynthetic process	68	28	16.3	0.00117
GO:0006563	L-serine metabolic process	22	12	5.27	0.00191
GO:0006558	L-phenylalanine metabolic process	12	8	2.88	0.00205
GO:1902221	erythrose 4-phosphate/phosphoenolpyruvat...	12	8	2.88	0.00205
GO:1901566	organonitrogen compound biosynthetic pro...	355	108	85.09	0.0023
GO:0016054	organic acid catabolic process	20	11	4.79	0.0027
GO:0046395	carboxylic acid catabolic process	20	11	4.79	0.0027
GO:1901606	alpha-amino acid catabolic process	15	9	3.6	0.00303
GO:0006928	movement of cell or subcellular componen...	70	27	16.78	0.00433
GO:0007017	microtubule-based process	70	27	16.78	0.00433
GO:0007018	microtubule-based movement	70	27	16.78	0.00433
GO:0044272	sulfur compound biosynthetic process	27	13	6.47	0.0052
GO:0005975	carbohydrate metabolic process	277	84	66.39	0.00754
GO:0006544	glycine metabolic process	17	9	4.07	0.00918
GO:0006091	generation of precursor metabolites and ...	77	28	18.46	0.00947
GO:0006979	response to oxidative stress	91	32	21.81	0.01009
GO:0044282	small molecule catabolic process	26	12	6.23	0.01082
GO:0009070	serine family amino acid biosynthetic pr...	12	7	2.88	0.01113
GO:0044283	small molecule biosynthetic process	178	56	42.66	0.01241
GO:0016053	organic acid biosynthetic process	160	51	38.35	0.01275
GO:0009082	branched-chain amino acid biosynthetic p...	15	8	3.6	0.01324
GO:0032879	regulation of localization	5	4	1.2	0.01329
GO:0043269	regulation of ion transport	5	4	1.2	0.01329
GO:0044070	regulation of anion transport	5	4	1.2	0.01329
GO:0051049	regulation of transport	5	4	1.2	0.01329
GO:0006102	isocitrate metabolic process	3	3	0.72	0.01374
GO:0006568	tryptophan metabolic process	3	3	0.72	0.01374
GO:0006586	indolalkylamine metabolic process	3	3	0.72	0.01374
GO:0042430	indole-containing compound metabolic pro...	3	3	0.72	0.01374
GO:0072350	tricarboxylic acid metabolic process	3	3	0.72	0.01374
GO:1902652	secondary alcohol metabolic process	3	3	0.72	0.01374
GO:0009060	aerobic respiration	30	13	7.19	0.01501
GO:0055085	transmembrane transport	77	27	18.46	0.01794
GO:1901564	organonitrogen compound metabolic proces...	1554	402	372.47	0.01826
GO:0006790	sulfur compound metabolic process	50	19	11.98	0.01831
GO:0044106	cellular amine metabolic process	13	7	3.12	0.01919
Phytmed_8330
GO ID	Term	Annotated	Significant	Expected	classicFisher
GO:0044281	small molecule metabolic process	445	137	89.87	1.7e-08
GO:0006082	organic acid metabolic process	315	99	63.62	7.1e-07
GO:0019752	carboxylic acid metabolic process	312	98	63.01	8.4e-07
GO:0043436	oxoacid metabolic process	313	98	63.21	9.9e-07
GO:0006520	cellular amino acid metabolic process	178	62	35.95	2.5e-06
GO:1901566	organonitrogen compound biosynthetic pro...	355	106	71.7	4.3e-06
GO:0009069	serine family amino acid metabolic proce...	28	15	5.65	9e-05
GO:1901605	alpha-amino acid metabolic process	111	38	22.42	0.00033
GO:0032879	regulation of localization	5	5	1.01	0.00033
GO:0043269	regulation of ion transport	5	5	1.01	0.00033
GO:0044070	regulation of anion transport	5	5	1.01	0.00033
GO:0051049	regulation of transport	5	5	1.01	0.00033
GO:0006563	L-serine metabolic process	22	12	4.44	0.00037
GO:0006544	glycine metabolic process	17	10	3.43	0.00052
GO:0043101	purine-containing compound salvage	6	5	1.21	0.00166
GO:0043603	cellular amide metabolic process	144	44	29.08	0.00181
GO:0006518	peptide metabolic process	138	42	27.87	0.00248
GO:0009072	aromatic amino acid family metabolic pro...	26	12	5.25	0.00249
GO:0006558	L-phenylalanine metabolic process	12	7	2.42	0.00409
GO:1902221	erythrose 4-phosphate/phosphoenolpyruvat...	12	7	2.42	0.00409
GO:0043604	amide biosynthetic process	138	41	27.87	0.00449
GO:0006559	L-phenylalanine catabolic process	7	5	1.41	0.00485
GO:0009074	aromatic amino acid family catabolic pro...	7	5	1.41	0.00485
GO:1902222	erythrose 4-phosphate/phosphoenolpyruvat...	7	5	1.41	0.00485
GO:0044283	small molecule biosynthetic process	178	50	35.95	0.00629
GO:0006816	calcium ion transport	5	4	1.01	0.00694
GO:0009306	protein secretion	5	4	1.01	0.00694
GO:0035592	establishment of protein localization to...	5	4	1.01	0.00694
GO:0071692	protein localization to extracellular re...	5	4	1.01	0.00694
GO:0043043	peptide biosynthetic process	133	39	26.86	0.007
GO:0009063	cellular amino acid catabolic process	16	8	3.23	0.00735
GO:0006102	isocitrate metabolic process	3	3	0.61	0.00822
GO:0006432	phenylalanyl-tRNA aminoacylation	3	3	0.61	0.00822
GO:0072350	tricarboxylic acid metabolic process	3	3	0.61	0.00822
GO:1902652	secondary alcohol metabolic process	3	3	0.61	0.00822
GO:0006928	movement of cell or subcellular componen...	70	23	14.14	0.00841
GO:0007017	microtubule-based process	70	23	14.14	0.00841
GO:0007018	microtubule-based movement	70	23	14.14	0.00841
GO:0008652	cellular amino acid biosynthetic process	79	25	15.95	0.01039
GO:0016054	organic acid catabolic process	20	9	4.04	0.0105
GO:0046395	carboxylic acid catabolic process	20	9	4.04	0.0105
GO:0006412	translation	126	36	25.45	0.01431
GO:0016053	organic acid biosynthetic process	160	44	32.31	0.01472
GO:0072522	purine-containing compound biosynthetic ...	28	11	5.65	0.01569
GO:0006952	defense response	70	22	14.14	0.01699
GO:1901615	organic hydroxy compound metabolic proce...	18	8	3.64	0.01706
GO:0006066	alcohol metabolic process	15	7	3.03	0.01886
GO:1901606	alpha-amino acid catabolic process	15	7	3.03	0.01886
GO:0009070	serine family amino acid biosynthetic pr...	12	6	2.42	0.02019
GO:0055085	transmembrane transport	77	23	15.55	0.02722
Phytmed_8971
GO ID	Term	Annotated	Significant	Expected	classicFisher
GO:0006520	cellular amino acid metabolic process	178	87	45.19	5.2e-12
GO:0006082	organic acid metabolic process	315	127	79.96	1.3e-09
GO:0019752	carboxylic acid metabolic process	312	126	79.2	1.3e-09
GO:0043436	oxoacid metabolic process	313	126	79.46	1.7e-09
GO:1901605	alpha-amino acid metabolic process	111	55	28.18	2.6e-08
GO:0044281	small molecule metabolic process	445	160	112.97	1.3e-07
GO:0008652	cellular amino acid biosynthetic process	79	36	20.05	7e-05
GO:0009069	serine family amino acid metabolic proce...	28	17	7.11	7.7e-05
GO:0009072	aromatic amino acid family metabolic pro...	26	15	6.6	0.00045
GO:1901607	alpha-amino acid biosynthetic process	68	30	17.26	0.00055
GO:0006563	L-serine metabolic process	22	13	5.58	0.0008
GO:0006559	L-phenylalanine catabolic process	7	6	1.78	0.00145
GO:0009074	aromatic amino acid family catabolic pro...	7	6	1.78	0.00145
GO:1902222	erythrose 4-phosphate/phosphoenolpyruvat...	7	6	1.78	0.00145
GO:0009063	cellular amino acid catabolic process	16	10	4.06	0.00183
GO:0006558	L-phenylalanine metabolic process	12	8	3.05	0.00305
GO:1902221	erythrose 4-phosphate/phosphoenolpyruvat...	12	8	3.05	0.00305
GO:0006544	glycine metabolic process	17	10	4.32	0.00345
GO:0016053	organic acid biosynthetic process	160	56	40.62	0.00376
GO:0016054	organic acid catabolic process	20	11	5.08	0.0044
GO:0046395	carboxylic acid catabolic process	20	11	5.08	0.0044
GO:0044283	small molecule biosynthetic process	178	61	45.19	0.00442
GO:0006541	glutamine metabolic process	8	6	2.03	0.00456
GO:0009082	branched-chain amino acid biosynthetic p...	15	9	3.81	0.00463
GO:1901606	alpha-amino acid catabolic process	15	9	3.81	0.00463
GO:0006099	tricarboxylic acid cycle	23	12	5.84	0.00521
GO:1901566	organonitrogen compound biosynthetic pro...	355	111	90.12	0.00557
GO:0006790	sulfur compound metabolic process	50	21	12.69	0.00726
GO:0044272	sulfur compound biosynthetic process	27	13	6.85	0.00873
GO:0009081	branched-chain amino acid metabolic proc...	19	10	4.82	0.00984
GO:1901564	organonitrogen compound metabolic proces...	1554	428	394.49	0.00987
GO:0006091	generation of precursor metabolites and ...	77	29	19.55	0.01108
GO:0009070	serine family amino acid biosynthetic pr...	12	7	3.05	0.01542
GO:0006102	isocitrate metabolic process	3	3	0.76	0.01633
GO:0006568	tryptophan metabolic process	3	3	0.76	0.01633
GO:0006586	indolalkylamine metabolic process	3	3	0.76	0.01633
GO:0042430	indole-containing compound metabolic pro...	3	3	0.76	0.01633
GO:0072350	tricarboxylic acid metabolic process	3	3	0.76	0.01633
GO:1902652	secondary alcohol metabolic process	3	3	0.76	0.01633
GO:0032879	regulation of localization	5	4	1.27	0.0165
GO:0043269	regulation of ion transport	5	4	1.27	0.0165
GO:0044070	regulation of anion transport	5	4	1.27	0.0165
GO:0051049	regulation of transport	5	4	1.27	0.0165
GO:0046394	carboxylic acid biosynthetic process	150	50	38.08	0.01657
GO:0044282	small molecule catabolic process	26	12	6.6	0.0172
GO:0006928	movement of cell or subcellular componen...	70	26	17.77	0.01895
GO:0006952	defense response	70	26	17.77	0.01895
GO:0007017	microtubule-based process	70	26	17.77	0.01895
GO:0007018	microtubule-based movement	70	26	17.77	0.01895
GO:0006508	proteolysis	243	76	61.69	0.01987
Phytmed_601
GO ID	Term	Annotated	Significant	Expected	classicFisher
GO:0009072	aromatic amino acid family metabolic pro...	26	5	0.83	0.0012
GO:1901605	alpha-amino acid metabolic process	111	10	3.56	0.0028
GO:0006568	tryptophan metabolic process	3	2	0.1	0.003
GO:0006586	indolalkylamine metabolic process	3	2	0.1	0.003
GO:0042430	indole-containing compound metabolic pro...	3	2	0.1	0.003
GO:0006576	cellular biogenic amine metabolic proces...	12	3	0.39	0.0058
GO:0009308	amine metabolic process	37	5	1.19	0.0061
GO:0005975	carbohydrate metabolic process	277	17	8.89	0.007
GO:0044106	cellular amine metabolic process	13	3	0.42	0.0073
GO:0006094	gluconeogenesis	5	2	0.16	0.0096
GO:0019319	hexose biosynthetic process	5	2	0.16	0.0096
GO:0046364	monosaccharide biosynthetic process	5	2	0.16	0.0096
GO:0006520	cellular amino acid metabolic process	178	12	5.71	0.0113
GO:0044281	small molecule metabolic process	445	23	14.28	0.014
GO:1901564	organonitrogen compound metabolic proces...	1554	63	49.88	0.0147
GO:0006544	glycine metabolic process	17	3	0.55	0.0158
GO:0006559	L-phenylalanine catabolic process	7	2	0.22	0.0193
GO:0009074	aromatic amino acid family catabolic pro...	7	2	0.22	0.0193
GO:1902222	erythrose 4-phosphate/phosphoenolpyruvat...	7	2	0.22	0.0193
GO:0006913	nucleocytoplasmic transport	49	5	1.57	0.0195
GO:0051169	nuclear transport	49	5	1.57	0.0195
GO:0071704	organic substance metabolic process	2978	108	95.58	0.0209
GO:0005996	monosaccharide metabolic process	34	4	1.09	0.0224
GO:0006541	glutamine metabolic process	8	2	0.26	0.0252
GO:0043207	response to external biotic stimulus	9	2	0.29	0.0318
GO:0044419	biological process involved in interspec...	9	2	0.29	0.0318
GO:0051707	response to other organism	9	2	0.29	0.0318
GO:0098542	defense response to other organism	9	2	0.29	0.0318
GO:0006563	L-serine metabolic process	22	3	0.71	0.0319
GO:0006000	fructose metabolic process	1	1	0.03	0.0321
GO:0006003	fructose 2,6-bisphosphate metabolic proc...	1	1	0.03	0.0321
GO:0006900	vesicle budding from membrane	1	1	0.03	0.0321
GO:0006901	vesicle coating	1	1	0.03	0.0321
GO:0006903	vesicle targeting	1	1	0.03	0.0321
GO:0008614	pyridoxine metabolic process	1	1	0.03	0.0321
GO:0008615	pyridoxine biosynthetic process	1	1	0.03	0.0321
GO:0016050	vesicle organization	1	1	0.03	0.0321
GO:0042816	vitamin B6 metabolic process	1	1	0.03	0.0321
GO:0042819	vitamin B6 biosynthetic process	1	1	0.03	0.0321
GO:0048199	vesicle targeting, to, from or within Go...	1	1	0.03	0.0321
GO:0048207	vesicle targeting, rough ER to cis-Golgi	1	1	0.03	0.0321
GO:0048208	COPII vesicle coating	1	1	0.03	0.0321
GO:0051648	vesicle localization	1	1	0.03	0.0321
GO:0051650	establishment of vesicle localization	1	1	0.03	0.0321
GO:0051656	establishment of organelle localization	1	1	0.03	0.0321
GO:0090114	COPII-coated vesicle budding	1	1	0.03	0.0321
GO:0019318	hexose metabolic process	23	3	0.74	0.0359
GO:0019752	carboxylic acid metabolic process	312	16	10.01	0.0408
GO:0043436	oxoacid metabolic process	313	16	10.05	0.0419
GO:0006082	organic acid metabolic process	315	16	10.11	0.044
