# Supplementary material for: Functional genomics identifies a small secreted protein that plays a role during the biotrophic to necrotrophic shift in the root rot pathogen Phytophthora medicaginis
Source: Front Plant Sci. 2024 Aug 19;15:1439020. doi: 10.3389/fpls.2024.1439020 (PMC11366588; doi:10.3389/fpls.2024.1439020)
Supplement: Supplementary file 8 [file Table8.xlsx]

## Sheet: Sheet1
Supplementary Table 9. BLAST results for Phytmed_10271 amino acid sequence.
NCBI BLASTp
Description	Scientific Name	Max Score	Total Score	Query Cover	E value	Per. ident	Acc. Len	Accession
hypothetical protein F443_22149 [Phytophthora parasitica P1569]	Phytophthora parasitica P1569	142	142	0.99	8e-41	51.85	131	ETI30748.1
hypothetical protein F443_22469 [Phytophthora parasitica P1569]	Phytophthora parasitica P1569	141	141	0.99	2e-40	52.59	131	ETI30410.1
hypothetical protein PPTG_24440 [Phytophthora parasitica INRA-310]	Phytophthora parasitica INRA-310	141	141	0.99	3e-40	51.85	131	XP_008915440.1
hypothetical protein BBO99_00008633 [Phytophthora kernoviae]	Phytophthora kernoviae	124	124	0.96	1e-33	53.96	139	RLN74952.1
inactive elicitor Avr1b [Phytophthora sojae]	Phytophthora sojae	124	124	0.97	2e-33	49.28	138	AAM20938.1
inactive elicitor Avr1b [Phytophthora sojae]	Phytophthora sojae	123	123	0.97	7e-33	49.28	138	AAM20940.1
hypothetical protein L914_21273 [Phytophthora parasitica]	Phytophthora parasitica	121	121	0.86	1e-32	51.69	114	ETM31079.1
hypothetical protein DVH05_001135 [Phytophthora capsici]	Phytophthora capsici	115	115	0.97	8e-30	44.2	135	KAG1713348.1
hypothetical protein F441_22052 [Phytophthora parasitica CJ01A1]	Phytophthora parasitica CJ01A1	114	114	0.99	1e-29	45.93	109	ETP00542.1
secreted RxLR effector peptide protein, putative [Phytophthora infestans T30-4]	Phytophthora infestans T30-4	114	114	0.97	2e-29	46.21	135	XP_002998156.1
hypothetical protein G195_010246 [Phytophthora kernoviae 00238/432]	Phytophthora kernoviae 00238/432	113	113	0.84	2e-29	56.67	127	KAF4315589.1
hypothetical protein BBI17_008320 [Phytophthora kernoviae]	Phytophthora kernoviae	113	113	0.84	3e-29	56.67	129	RLN02669.1
hypothetical protein PF011_g28027 [Phytophthora fragariae]	Phytophthora fragariae	114	114	0.93	3e-29	44.44	139	KAE8966191.1
RXLR domain-containing protein [Phytophthora infestans]	Phytophthora infestans	113	113	0.97	6e-29	46.21	135	KAF4045008.1
Avr1b-1 avirulence-like protein [Phytophthora sojae]	Phytophthora sojae	112	112	0.97	8e-29	50	138	XP_009531296.1
hypothetical protein PF003_g16448 [Phytophthora fragariae]	Phytophthora fragariae	110	110	0.93	5e-28	43.7	139	KAE8899391.1
avirulence protein 1b [Phytophthora sojae]	Phytophthora sojae	110	110	0.97	8e-28	47.83	138	XP_009531457.1
elicitor Avr1b [Phytophthora sojae]	Phytophthora sojae	110	110	0.97	8e-28	49.28	138	AAM20935.1
elicitor Avh1b [Phytophthora sojae]	Phytophthora sojae	109	109	0.97	1e-27	47.83	138	AAM20941.1
hypothetical protein DVH05_001161 [Phytophthora capsici]	Phytophthora capsici	108	108	0.97	2e-27	47.41	125	KAG1713374.1
hypothetical protein JG688_00015139 [Phytophthora aleatoria]	Phytophthora aleatoria	107	107	0.44	4e-27	83.61	87	KAG6948332.1
RXLR domain-containing protein [Phytophthora infestans]	Phytophthora infestans	107	107	0.97	1e-26	45.45	135	KAF4038796.1
Inactive elicitor Avr1b [Phytophthora megakarya]	Phytophthora megakarya	106	106	0.97	3e-26	40.74	138	OWY96972.1
secreted RxLR effector peptide protein (Avh9.1), putative [Phytophthora infestans T30-4]	Phytophthora infestans T30-4	105	105	0.97	7e-26	45.45	135	XP_002998154.1
secreted RxLR effector peptide protein (Avh9.1), putative [Phytophthora infestans T30-4]	Phytophthora infestans T30-4	104	104	0.97	2e-25	45.45	135	XP_002998153.1
secreted RxLR effector peptide protein, putative [Phytophthora infestans T30-4]	Phytophthora infestans T30-4	104	104	0.97	2e-25	44.7	135	XP_002894699.1
hypothetical protein L916_21415 [Phytophthora parasitica]	Phytophthora parasitica	101	101	0.91	7e-25	44.35	100	ETL24596.1
hypothetical protein PR001_g31440 [Phytophthora rubi]	Phytophthora rubi	101	101	0.89	2e-24	44.62	139	KAE8957259.1
avirulence protein 1b [Phytophthora sojae]	Phytophthora sojae	101	101	0.99	2e-24	43.26	150	XP_009517404.1
Avr3a family secreted RxLR effector peptide protein [Phytophthora palmivora var. palmivora]	Phytophthora palmivora var. palmivora	101	101	0.97	3e-24	41.13	145	POM67993.1
hypothetical protein PR003_g32503 [Phytophthora rubi]	Phytophthora rubi	100	100	0.89	5e-24	44.62	139	KAE9265295.1
hypothetical protein DVH05_001156 [Phytophthora capsici]	Phytophthora capsici	99.8	99.8	0.97	1e-23	47.1	134	KAG1713369.1
hypothetical protein PF008_g16704 [Phytophthora fragariae]	Phytophthora fragariae	99.4	99.4	0.93	1e-23	42.96	139	KAE9326194.1
hypothetical protein PHYPSEUDO_011832 [Phytophthora pseudosyringae]	Phytophthora pseudosyringae	98.6	98.6	0.97	2e-23	48.12	130	KAG7377354.1
Inactive elicitor Avr1b [Phytophthora megakarya]	Phytophthora megakarya	98.2	98.2	0.97	4e-23	43.17	138	OWY90695.1
hypothetical protein L915_21549 [Phytophthora parasitica]	Phytophthora parasitica	96.7	96.7	0.91	7e-23	42.74	100	ETK71147.1
Inactive elicitor Avr1b [Phytophthora megakarya]	Phytophthora megakarya	97.4	97.4	0.97	1e-22	43.17	138	OWZ04429.1
Inactive elicitor Avr1b [Phytophthora megakarya]	Phytophthora megakarya	96.7	96.7	0.97	3e-22	38.85	151	OWY91187.1
Inactive elicitor Avr1b [Phytophthora megakarya]	Phytophthora megakarya	94	94	0.97	2e-21	37.78	138	OWY96411.1
Inactive elicitor Avr1b [Phytophthora megakarya]	Phytophthora megakarya	93.2	93.2	0.97	4e-21	42.45	138	OWZ10820.1
Inactive elicitor Avr1b [Phytophthora megakarya]	Phytophthora megakarya	93.2	93.2	0.92	5e-21	41.09	137	OWZ03527.1
hypothetical protein DVH05_001173 [Phytophthora capsici]	Phytophthora capsici	92	92	0.97	6e-21	43.94	122	KAG1713386.1
Putative RxLR effector [Phytophthora palmivora var. palmivora]	Phytophthora palmivora var. palmivora	88.6	88.6	0.97	2e-19	38.81	136	POM57603.1
hypothetical protein PI125_g22470 [Phytophthora idaei]	Phytophthora idaei	84.3	84.3	0.5	4e-18	63.77	100	KAG3072641.1
hypothetical protein DVH05_010297 [Phytophthora capsici]	Phytophthora capsici	84.3	84.3	0.97	8e-18	42.42	128	KAG1701805.1
hypothetical protein PHYBOEH_005648 [Phytophthora boehmeriae]	Phytophthora boehmeriae	84.7	84.7	0.95	1e-17	35.81	149	KAG7394121.1
Secreted RxLR effector peptide protein, Avr3a [Phytophthora palmivora var. palmivora]	Phytophthora palmivora var. palmivora	83.6	83.6	0.97	3e-17	35.42	141	POM69409.1
hypothetical protein PHYBOEH_005411 [Phytophthora boehmeriae]	Phytophthora boehmeriae	83.6	83.6	0.95	3e-17	38.16	153	KAG7394274.1
Avh1 [Phytophthora capsici]	Phytophthora capsici	82.8	82.8	0.97	4e-17	42.03	132	ABZ10808.1
RXLR effector domain-containing protein [Phytophthora infestans]	Phytophthora infestans	82.4	82.4	0.97	7e-17	40	141	KAF4138167.1
hypothetical protein DVH05_001141 [Phytophthora capsici]	Phytophthora capsici	82	82	0.95	8e-17	41.18	129	KAG1713354.1
Inactive elicitor Avr1b [Phytophthora megakarya]	Phytophthora megakarya	81.6	81.6	0.94	1e-16	39.86	140	OWZ07308.1
Avirulence (Avh) protein [Phytophthora megakarya]	Phytophthora megakarya	78.6	78.6	0.97	1e-15	37.23	120	OWZ20908.1
Avirulence (Avh) protein [Phytophthora megakarya]	Phytophthora megakarya	79	79	0.88	2e-15	38.46	140	OWZ05463.1
secreted RxLR effector peptide protein, putative [Phytophthora infestans T30-4]	Phytophthora infestans T30-4	78.6	78.6	0.97	2e-15	39.29	141	XP_002899792.1
hypothetical protein PHYBOEH_005413 [Phytophthora boehmeriae]	Phytophthora boehmeriae	78.2	78.2	0.95	5e-15	33.33	161	KAG7394276.1
hypothetical protein DVH05_001155 [Phytophthora capsici]	Phytophthora capsici	77	77	0.96	8e-15	40.88	132	KAG1713368.1
hypothetical protein GQ600_3410 [Phytophthora cactorum]	Phytophthora cactorum	75.5	75.5	0.5	9e-15	60.87	90	KAF1794530.1
hypothetical protein Pcac1_g22376 [Phytophthora cactorum]	Phytophthora cactorum	76.3	76.3	0.84	1e-14	36	131	KAG2766185.1
hypothetical protein PC120_g20506 [Phytophthora cactorum]	Phytophthora cactorum	76.3	76.3	0.97	2e-14	36.62	139	KAG3001033.1
hypothetical protein PHYBOEH_005653 [Phytophthora boehmeriae]	Phytophthora boehmeriae	75.5	75.5	0.95	6e-14	34.15	164	KAG7394126.1
RXLR domain-containing protein [Phytophthora infestans]	Phytophthora infestans	73.9	73.9	0.97	1e-13	39.29	141	KAF4040405.1
RXLR effector domain-containing protein [Phytophthora infestans]	Phytophthora infestans	72.8	72.8	0.97	2e-13	35.61	108	KAF4150800.1
hypothetical protein F443_20184 [Phytophthora parasitica P1569]	Phytophthora parasitica P1569	73.6	73.6	0.97	2e-13	38.3	138	ETI33116.1
hypothetical protein JM18_009405 [Phytophthora kernoviae]	Phytophthora kernoviae	71.6	71.6	0.61	3e-13	50.56	98	KAG2505739.1
Solution structure of the RXLR effector P. capsici AVR3a4 [Phytophthora capsici]	Phytophthora capsici	71.6	71.6	0.86	4e-13	41.88	108	2LC2_A
RXLR effector domain-containing protein [Phytophthora infestans]	Phytophthora infestans	72	72	0.84	8e-13	32.8	140	KAF4133912.1
secreted RxLR effector peptide protein, putative [Phytophthora infestans T30-4]	Phytophthora infestans T30-4	71.6	71.6	0.84	8e-13	33.6	131	XP_002902465.1
secreted RxLR effector peptide protein, putative [Phytophthora infestans T30-4]	Phytophthora infestans T30-4	71.2	71.2	0.84	1e-12	32.8	131	XP_002902480.1
RXLR domain-containing protein [Phytophthora infestans]	Phytophthora infestans	69.3	69.3	0.47	1e-12	55.38	65	KAF4038794.1
hypothetical protein BBO99_00009560 [Phytophthora kernoviae]	Phytophthora kernoviae	69.7	69.7	0.61	2e-12	49.44	98	RLN73069.1
RXLR domain-containing protein [Phytophthora infestans]	Phytophthora infestans	69.3	69.3	0.69	4e-12	43.16	103	KAF4045004.1
hypothetical protein DVH05_001164 [Phytophthora capsici]	Phytophthora capsici	66.6	66.6	0.5	2e-11	47.83	74	KAG1713377.1
green fluorescent protein [Phytophthora parasitica]	Phytophthora parasitica	70.9	70.9	0.54	3e-11	52.63	350	ETL77590.1
hypothetical protein L915_19141 [Phytophthora parasitica]	Phytophthora parasitica	67.4	67.4	0.97	4e-11	36.17	138	ETK73982.1
RxLR effector protein [Phytophthora megakarya]	Phytophthora megakarya	65.9	65.9	0.97	2e-10	32.86	143	OWY94470.1
Avirulence protein [Phytophthora megakarya]	Phytophthora megakarya	65.5	65.5	0.96	2e-10	35.21	134	OWZ05205.1
hypothetical protein DVH05_001147 [Phytophthora capsici]	Phytophthora capsici	64.3	64.3	0.69	4e-10	42.57	105	KAG1713360.1
Avirulence protein [Phytophthora megakarya]	Phytophthora megakarya	64.7	64.7	0.96	4e-10	33.57	137	OWZ01354.1
hypothetical protein GQ600_6233 [Phytophthora cactorum]	Phytophthora cactorum	62.8	62.8	0.38	6e-10	65.38	81	KAF1787837.1
hypothetical protein F444_22875 [Phytophthora parasitica P1976]	Phytophthora parasitica P1976	63.5	63.5	0.97	1e-09	35.46	138	ETO58745.1
effector protein PEX-147-2 [Phytophthora infestans]	Phytophthora infestans	60.1	60.1	0.97	3e-08	31.37	147	AKH40257.1
RxLR effector protein [Phytophthora megakarya]	Phytophthora megakarya	60.1	60.1	0.97	3e-08	32.14	143	OWZ17027.1
hypothetical protein JG688_00011812 [Phytophthora aleatoria]	Phytophthora aleatoria	57.8	57.8	0.38	7e-08	61.54	77	KAG6955577.1
hypothetical protein PHYBOEH_011281 [Phytophthora boehmeriae]	Phytophthora boehmeriae	59.3	59.3	0.97	1e-07	28.66	173	KAG7380921.1
effector protein PEX-147-2 [Phytophthora infestans]	Phytophthora infestans	55.5	55.5	0.97	2e-06	31.17	148	AKH40251.1
hypothetical protein GN244_ATG02636 [Phytophthora infestans]	Phytophthora infestans	51.6	51.6	0.53	9e-06	42.47	69	KAF4045007.1
Inactive elicitor Avr1b [Phytophthora megakarya]	Phytophthora megakarya	51.6	51.6	0.63	2e-05	35.42	99	OWZ10517.1
RXLR domain-containing protein [Phytophthora infestans]	Phytophthora infestans	51.6	51.6	0.69	3e-05	41.05	103	KAF4045006.1
RXLR effector domain-containing protein [Phytophthora infestans]	Phytophthora infestans	52	52	0.79	3e-05	36.7	135	KAF4144272.1
effector protein PEX-147-2 [Phytophthora infestans]	Phytophthora infestans	52.4	52.4	0.97	3e-05	30.72	147	ATW64101.1
RxLR effector protein [Phytophthora megakarya]	Phytophthora megakarya	52.4	52.4	0.84	3e-05	33.33	160	OWZ09629.1
RxLR effector protein [Phytophthora megakarya]	Phytophthora megakarya	52	52	0.82	4e-05	31.67	143	OWZ01852.1
RecName: Full=RxLR effector protein Avr3a; AltName: Full=Avirulence protein 3a; Flags: Precursor [Phytophthora infestans]	Phytophthora infestans	51.6	51.6	0.97	5e-05	29.87	147	E2DWQ7.1
effector protein Avr3a [Phytophthora infestans]	Phytophthora infestans	51.6	51.6	0.97	5e-05	29.87	147	ADC96695.1
unknown [Phytophthora infestans]	Phytophthora infestans	51.6	51.6	0.97	6e-05	29.87	147	AAN31507.1
RXLR domain-containing protein [Phytophthora infestans]	Phytophthora infestans	50.4	50.4	0.68	6e-05	37.23	109	KAF4038795.1
effector protein Avr3a_EM [Phytophthora infestans]	Phytophthora infestans	50.8	50.8	0.97	9e-05	29.87	147	AGV54931.1
Crystal structure of RxLR effector Avr3a11 from Phytophthora capsici [Phytophthora capsici]	Phytophthora capsici	48.9	48.9	0.34	0.0001	44.68	65	3ZR8_X
NMR solution structure of the RXLR effector AVR3a11 from Phytophthora Capsici [Phytophthora capsici]	Phytophthora capsici	49.3	49.3	0.34	0.0001	44.68	72	3ZGK_A
