# Supplementary material for: Functional genomics identifies a small secreted protein that plays a role during the biotrophic to necrotrophic shift in the root rot pathogen Phytophthora medicaginis
Source: Front Plant Sci. 2024 Aug 19;15:1439020. doi: 10.3389/fpls.2024.1439020 (PMC11366588; doi:10.3389/fpls.2024.1439020)
Supplement: Supplementary file 9 [file Table9.xlsx]

## Sheet: Sheet1
Supplementary Table 10. Chickpea genes co-expressed with Phytophthora medicaginis small secreted protein Phytmed_10271
MicE represents the strength of the correlation
gene_id	cicer gene number	MicE	SpearmanRho	sign	start	end	score	strand	Note	PANTHER Annotation	InterPro Annotation	PFAM Annotation	GO Annotation	ProSite Annotation	SUPERFAMILY Annotation	Gene Description	RefSeq ID	GOSlim Term	NCBI Conserve Domain	TF Family	RGene Family
Ca_13837	Ca_13837.1|Ca_LG_5:31868121-31873506|plus|	1	-0.958824	neg	31868121	31873506	NA	+	alpha-galactosidase 2	PTHR11452 PTHR11452	IPR000111 IPR000772 IPR002241 IPR013780 IPR013785 IPR017853	PF02065	GO:0003824 GO:0004553 GO:0005975		SSF50370 SSF51011 SSF51445	Alpha-galactosidase_mel1	XM_004502332.1	#has_catalytic_activity|#has_hydrolase_activity,_hydrolyzing_O-glycosyl_compounds|#has_protein_modification_of_type_N-terminal_protein_myristoylation|#involved_in_carbohydrate_metabolic_process|#located_in_cell_wall|#located_in_extracellular_region|#related_to_lactose_catabolic_process	PLN02899-PLN02899|cd14792-GH27|cl07893-AmyAc_family	--	--
Ca_22010	Ca_22010.1|Ca_LG_7:43555021-43565845|plus|	1	-0.926471	neg	43555021	43565845	NA	+	ATP binding	PTHR11946 PTHR11946	IPR001412 IPR002300 IPR002302 IPR009008 IPR009080 IPR013155 IPR014729 IPR015413 IPR025709	PF00133 PF08264 PF09334 PF13603		PS00178	SSF47323	Leucine--tRNA_ligase	XM_004507609.1	#has_ATP_binding|#has_aminoacyl-tRNA_ligase_activity|#has_leucine-tRNA_ligase_activity|#has_nucleotide_binding|#involved_in_leucyl-tRNA_aminoacylation|#involved_in_tRNA_aminoacylation_for_protein_translation|#located_in_chloroplast|#located_in_chloroplast_stroma|#located_in_cytoplasm	PLN02563-PLN02563|cd00812-LeuRS_core|cd07958-Anticodon_Ia_Leu_BEm|cl00015-nt_trans|cl12020-Anticodon_Ia_like|cl16317-tRNA-synt_1_2	--	--
Ca_12497	Ca_12497.1|Ca_LG_5:10622164-10630727|minus|	1	-0.923529	neg	10622164	10630727	NA	-	HAUS augmin-like complex subunit n=3 Tax=Medicago truncatula RepID=G7IY17_MEDTR	PTHR16219 PTHR16219		PF14735				HAUS_augmin-like_complex_subunit_4	XM_004500013.1	#located_in_nucleus	cl20663-HAUS4	--	--
Ca_22152	Ca_22152.1|Ca_LG_7:45179355-45180323|minus|	0.988699	-0.917647	neg	45179355	45180323	NA	-	Ribosomal protein L10 family protein	PTHR11560 PTHR11560	IPR001790 IPR022973	PF00466	GO:0005622 GO:0042254		SSF16036	50S_ribosomal_protein_L10,_chloroplastic	XM_004507656.1	#involved_in_ribosome_biogenesis|#located_in_chloroplast|#located_in_chloroplast_envelope|#located_in_chloroplast_stroma|#located_in_cytosolic_ribosome	cd05797-Ribosomal_L10|cl00376-Ribosomal_L10_P0	--	--
Ca_13726	Ca_13726.1|Ca_LG_5:30793455-30799832|plus|	1	-0.908824	neg	30793455	30799832	NA	+	FAD/NAD(P)-binding oxidoreductase family protein	PTHR13789 PTHR13789	IPR002938 IPR003042	PF01494	GO:0008152 GO:0016491		SSF51905	Putative_polyketide_hydroxylase	XM_004502259.1	#has_oxidoreductase_activity|#involved_in_metabolic_process|#located_in_cytoplasm	PRK06126-PRK06126|cl21454-SDR	--	--
Ca_00224	Ca_00224.1|Ca_LG_1:2443554-2445005|plus|	0.988699	-0.902941	neg	2443554	2445005	NA	+	taurine catabolism dioxygenase TauD/TfdA		IPR003819	PF02668	GO:0016491 GO:0055114		SSF51197	Clavaminate_synthase-like_protein_At3g21360	XM_004486730.1	#has_oxidoreductase_activity|#involved_in_oxidation-reduction_process|#located_in_nucleus	cl00184-CAS_like	--	--
Ca_10875	Ca_10875.1|Ca_LG_4:35037171-35040777|minus|	0.988699	-0.897059	neg	35037171	35040777	NA	-	uncharacterized protein At4g15970-like isoform X1 [Glycine max]	PTHR24015 PTHR24015	IPR005069	PF03407			SSF53448	Uncharacterized_protein_At4g15970	XM_004498144.1	#located_in_chloroplast	cl11394-Glyco_tranf_GTA_type	--	--
Ca_23020	Ca_23020.1|Ca_LG_8:10403084-10407877|minus|	1	-0.891176	neg	10403084	10407877	NA	-	unknown protein							--	XM_004512922.1	#located_in_chloroplast	--	--	--
Ca_06780	Ca_06780.1|Ca_LG_3:30083599-30089564|plus|	0.954434	-0.888235	neg	30083599	30089564	NA	+	uncharacterized protein LOC100777206 isoform X3 [Glycine max]		IPR022227	PF12576				--	XM_004493032.1	#located_in_plasma_membrane	cl13951-DUF3754	--	--
Ca_19600	Ca_19600.1|Ca_LG_7:9084353-9089817|minus|	0.954434	-0.885294	neg	9084353	9089817	NA	-	short-chain dehydrogenase-reductase B	PTHR24314 PTHR24314	IPR002198 IPR002347 IPR016040 IPR020904	PF00106	GO:0008152 GO:0016491	PS00061	SSF51735	Chlorophyll(ide)_b_reductase_NOL,_chloroplastic	XM_004511114.1	#has_nucleotide_binding|#has_oxidoreductase_activity|#involved_in_metabolic_process|#located_in_chloroplast	PRK07326-PRK07326|cd05233-SDR_c|cl21454-SDR	G2-like	--
Ca_10456	Ca_10456.1|Ca_LG_4:30200568-30208235|plus|	0.988699	-0.885294	neg	30200568	30208235	NA	+	ATP-dependent Clp protease ATP-binding subunit	PTHR11638 PTHR11638	IPR001270 IPR001943 IPR003593 IPR003959 IPR004176 IPR013093 IPR018368 IPR019489 IPR023150 IPR027417 IPR028299	PF00004 PF02151 PF02861 PF07724 PF10431		PS00870		ATP-dependent_Clp_protease_ATP-binding_subunit_ClpE	XM_004501690.1	#has_ATP_binding|#has_nucleoside-triphosphatase_activity|#has_nucleotide_binding|#involved_in_protein_metabolic_process|#involved_in_protein_processing|#involved_in_response_to_heat|#located_in_chloroplast|#located_in_chloroplast_envelope|#located_in_chloroplast_stroma|#located_in_cytoplasm|#located_in_mitochondrion	CHL00095-clpC|cd00009-AAA|cl03745-Clp_N|cl11083-ClpB_D2-small|cl12262-UVR|cl21455-ABC_ATPase	--	--
Ca_09862	Ca_09862.1|Ca_LG_4:23137705-23142982|minus|	1	-0.885294	neg	23137705	23142982	NA	-	Sodium/calcium exchanger n=2 Tax=Papilionoideae RepID=G7IF47_MEDTR	PTHR11878 PTHR11878	IPR004837	PF01699	GO:0016021 GO:0055085			Magnesium/proton_exchanger_2	XM_004495892.1	#involved_in_transmembrane_transport|#located_in_integral_to_membrane	cl08331-Na_Ca_ex	--	--
Ca_04564	Ca_04564.1|Ca_LG_2:26752106-26758259|plus|	1	-0.879412	neg	26752106	26758259	NA	+	RNA-binding protein 25-like isoform X1 [Glycine max]	PTHR18806 PTHR18806	IPR000504 IPR002483 IPR012677	PF00076 PF01480	GO:0000166 GO:0003676 GO:0006397	PS50102 PS51025	SSF10123 SSF54928	RNA-binding_protein_25	XM_004489793.1	#has_nucleic_acid_binding|#has_nucleotide_binding|#involved_in_mRNA_processing|#located_in_plasma_membrane	cd12446-RRM_RBM25|cl02562-PWI|cl17169-RRM_SF|cl22545-PROL5-SMR|smart00311-PWI|smart00360-RRM	--	--
Ca_15772	Ca_15772.1|Ca_LG_6:6578279-6583245|plus|	0.988699	-0.879412	neg	6578279	6583245	NA	+	S1 RNA-binding domain-containing family protein n=2 Tax=Populus trichocarpa RepID=B9GWF8_POPTR	PTHR10287	IPR003029 IPR012340 IPR022967	PF00575	GO:0003723	PS50126	SSF50249	30S_ribosomal_protein_S1	XM_004503702.1	#has_RNA_binding|#located_in_chloroplast	COG0539-RpsA|cl09927-S1_like|smart00316-S1	--	--
Ca_18498	Ca_18498.1|Ca_LG_6:47599832-47604105|minus|	0.988699	-0.876471	neg	47599832	47604105	NA	-	purple acid phosphatase 10	PTHR22953 PTHR22953	IPR004843 IPR008963 IPR015914 IPR025733	PF00149 PF14008	GO:0003993 GO:0016787 GO:0046872		SSF49363 SSF56300	Purple_acid_phosphatase_5	XM_004506271.1	#has_acid_phosphatase_activity|#has_hydrolase_activity|#has_metal_ion_binding|#located_in_extracellular_region	cd00839-MPP_PAPs|cl13995-MPP_superfamily	--	--
Ca_11785	Ca_11785.1|Ca_LG_4:53386067-53394240|plus|	0.954434	-0.873529	neg	53386067	53394240	NA	+	alpha/beta fold hydrolase	PTHR11005	IPR000073 IPR002471 IPR016969	PF00561	GO:0004252 GO:0006508	PS00708	SSF53474	--	XM_004496986.1	#located_in_chloroplast	--	--	--
Ca_10415	Ca_10415.1|Ca_LG_4:29608138-29614253|plus|	0.988699	-0.870588	neg	29608138	29614253	NA	+	phosphoglucomutase	PTHR22573 PTHR22573	IPR005841 IPR005843 IPR005844 IPR005845 IPR005846 IPR016055 IPR016066	PF00408 PF02878 PF02879 PF02880	GO:0000287 GO:0005975 GO:0016868	PS00710	SSF53738 SSF55957	Phosphoglucomutase	XM_004496577.1	#has_intramolecular_transferase_activity,_phosphotransferases|#has_magnesium_ion_binding|#involved_in_carbohydrate_metabolic_process|#involved_in_response_to_cadmium_ion|#located_in_chloroplast|#located_in_cytoplasm|#located_in_cytosol|#located_in_plasma_membrane	PLN02307-PLN02307|cl03757-phosphohexomutase	--	--
Ca_21245	Ca_21245.1|Ca_LG_7:35837016-35849599|minus|	0.988699	-0.870588	neg	35837016	35849599	NA	-	peptidyl-prolyl cis-trans isomerases	PTHR23074 PTHR23074	IPR000253 IPR003593 IPR003959 IPR027417	PF00004	GO:0000166 GO:0005515 GO:0005524 GO:0017111		SSF52540	Protein_MSP1	XM_006600742.1	#has_ATP_binding|#has_nucleoside-triphosphatase_activity|#has_nucleotide_binding|#located_in_plasma_membrane	COG0464-SpoVK|cd00009-AAA|cl21455-ABC_ATPase	--	--
Ca_20831	Ca_20831.1|Ca_LG_7:31149227-31154548|minus|	0.988699	-0.864706	neg	31149227	31154548	NA	-	c("beta-1"	PTHR10896 PTHR10896	IPR005027	PF03360	GO:0015018 GO:0016020		SSF53448	Probable_beta-1,4-xylosyltransferase_IRX14H	XM_004509050.1	#has_galactosylgalactosylxylosylprotein_3-beta-glucuronosyltransferase_activity|#located_in_Golgi_apparatus|#located_in_membrane	cl11394-Glyco_tranf_GTA_type	--	--
Ca_22909	Ca_22909.1|Ca_LG_8:8550516-8553612|minus|	1	-0.861765	neg	8550516	8553612	NA	-	aldo/keto reductase family oxidoreductase	PTHR11732 PTHR11732	IPR001395 IPR018170 IPR020471 IPR023210	PF00248	GO:0016491 GO:0055114	PS00062 PS00063 PS00798	SSF51430	Methylecgonone_reductase	XM_004513275.1	#has_oxidoreductase_activity|#involved_in_oxidation-reduction_process|#involved_in_response_to_salt_stress|#located_in_chloroplast|#located_in_cytosol	cd06660-Aldo_ket_red|cl00470-Aldo_ket_red	--	--
Ca_12296	Ca_12296.1|Ca_LG_5:7316306-7320085|minus|	1	-0.861765	neg	7316306	7320085	NA	-	bromodomain and WD repeat-containing protein 3-like isoform X2 [Glycine max]	PTHR16266 PTHR16266	IPR001487	PF00439	GO:0005515	PS50014	SSF47370	PH-interacting_protein	XM_004487716.1	#located_in_nucleus	cd05529-Bromo_WDR9_I_like|cl02556-Bromodomain	--	--
Ca_09200	Ca_09200.1|Ca_LG_4:14626608-14628883|minus|	0.82782	-0.861765	neg	14626608	14628883	NA	-	phloem protein 2-B5	PTHR32278 PTHR32278	IPR001810 IPR025886	PF00646 PF14299	GO:0005515	PS50181	SSF81383	F-box_protein_PP2-B10	XM_004495492.1	#located_in_nucleus	cl02535-F-box|cl16784-PP2	--	--
Ca_06468	Ca_06468.1|Ca_LG_3:26299654-26310637|plus|	0.988699	-0.861765	neg	26299654	26310637	NA	+	ATP-dependent helicase BRM-like isoform X4 [Glycine max]	PTHR10799 PTHR10799	IPR000330 IPR001487 IPR001650 IPR014001 IPR014978 IPR027417	PF00176 PF00271 PF08880	GO:0003676 GO:0003677	PS51192 PS51194 PS51666	SSF47370 SSF52540	ATP-dependent_helicase_BRM	XM_004492706.1	#located_in_nucleus	COG0553-HepA|cd00046-DEXDc|cd00079-HELICc|cl02556-Bromodomain|cl07469-QLQ|cl21455-ABC_ATPase|smart00951-QLQ	--	--
Ca_10118	Ca_10118.1|Ca_LG_4:26142529-26147063|minus|	0.988699	-0.858824	neg	26142529	26147063	NA	-	RING-H2 finger protein 2B	PTHR22765 PTHR22765	IPR001841 IPR003137 IPR013083	PF02225 PF13639	GO:0005515 GO:0008270	PS50089	SSF52025 SSF57850	E3_ubiquitin-protein_ligase_RNF167	XM_004496322.1	#has_zinc_ion_binding|#located_in_extracellular_region	cd00162-RING|cd02123-PA_C_RZF_like|cl10459-Peptidases_S8_S53|cl17238-RING	--	--
Ca_05412	Ca_05412.1|Ca_LG_3:5921726-5925460|plus|	0.954434	-0.858824	neg	5921726	5925460	NA	+	TPR repeat protein		IPR011990 IPR013026 IPR019734 IPR021883	PF11998 PF13414	GO:0005515	PS50005 PS50293	SSF48452	--	XM_004494304.1	#located_in_chloroplast	PLN03098-LPA1|cd00189-TPR|cl13437-DUF3493|cl22441-TPR	--	--
Ca_04870	Ca_04870.1|Ca_LG_2:30706433-30713871|minus|	1	-0.858824	neg	30706433	30713871	NA	-	c("chloroplastic group IIA intron splicing facilitator CRS1"	PTHR31846 PTHR31846	IPR001890	PF01985	GO:0003723	PS51295	SSF75471	Chloroplastic_group_IIA_intron_splicing_facilitator_CRS1,_chloroplastic	XM_004489282.1	#has_RNA_binding|#located_in_chloroplast	cl00663-CRS1_YhbY|cl21455-ABC_ATPase|smart01103-CRS1_YhbY	--	--
Ca_13502	Ca_13502.1|Ca_LG_5:28311900-28315231|plus|	0.82782	-0.858824	neg	28311900	28315231	NA	+	thiol-disulfide oxidoreductase DCC		IPR007263 IPR012336	PF04134			SSF52833	Uncharacterized_protein_At5g50100,_mitochondrial_	XM_004501899.1	--	cl01136-DUF393	--	--
Ca_18065	Ca_18065.1|Ca_LG_6:39133817-39135621|plus|	0.811278	-0.855882	neg	39133817	39135621	NA	+	c("Metallo peptidase"	PTHR22939 PTHR22939	IPR001478 IPR008915	PF00595 PF02163	GO:0004222 GO:0005515 GO:0006508	PS fami PS50106	SSF50156	Putative_zinc_metalloprotease_slr1821	XM_004506252.1	#has_metalloendopeptidase_activity|#involved_in_proteolysis|#located_in_chloroplast|#located_in_integral_to_membrane|#located_in_plasma_membrane	TIGR00054-Putative_zinc_metalloprotease_slr1821|cd00989-PDZ_metalloprotease|cd06163-S2P-M50_PDZ_RseP-like|cl00117-PDZ|cl10020-S2P-M50	--	--
Ca_16141	Ca_16141.1|Ca_LG_6:10822463-10829802|plus|	0.811278	-0.855882	neg	10822463	10829802	NA	+	Ribosome maturation factor RimM n=1 Tax=Synechococcus sp. WH 5701 RepID=A3YWZ1_9SYNE	PTHR11952	IPR002618 IPR002676 IPR009000 IPR011033 IPR011961 IPR027275	PF01782 PF05239	GO:0005840 GO:0006364 GO:0008152 GO:0016779 GO:0043022		SSF50346 SSF50447 SSF53448	Ribosome_maturation_factor_RimM	XM_004504186.1	#has_nucleotidyltransferase_activity|#has_ribosome_binding|#involved_in_metabolic_process|#involved_in_rRNA_processing|#located_in_chloroplast|#located_in_ribosome	PRK00122-rimM|cl03353-RimM|cl11394-Glyco_tranf_GTA_type|cl21591-PRCH	--	--
Ca_25507	Ca_25507.1|scaffold03311:16422-22578|plus|	1	-0.855882	neg	16422	22578	NA	+	40S ribosomal protein S8	PTHR10394 PTHR10394	IPR000156 IPR001047 IPR011993 IPR022309	PF00638 PF01201	GO:0003735 GO:0005622 GO:0005840 GO:0006412 GO:0046907	PS50196	SSF50729	40S_ribosomal_protein_S8	XR_190398.1	#functions_as_structural_constituent_of_ribosome|#involved_in_translation|#located_in_cytoplasm|#located_in_cytosolic_ribosome|#located_in_membrane	cd11380-Ribosomal_S8e_like|cl00880-Ribosomal_S8e_like|cl17171-PH-like|cl18287-AA_permease_C	--	--
Ca_18809	Ca_18809.1|Ca_LG_6:51981536-51985301|minus|	0.988699	-0.852941	neg	51981536	51985301	NA	-	Mitochondrial transcription termination factor family protein	PTHR13068 PTHR13068	IPR003690	PF02536				mTERF_domain-containing_protein_3,_mitochondrial	XM_004507390.1	#located_in_mitochondrion|#located_in_plasmodesma	cl19765-mTERF	--	--
Ca_08359	Ca_08359.1|Ca_LG_4:4609684-4613979|minus|	0.954434	-0.852941	neg	4609684	4613979	NA	-	myb-like protein I-like isoform X2 [Glycine max]							--	XM_004501348.1	#located_in_nucleus	--	--	--
Ca_03213	Ca_03213.1|Ca_LG_2:3700500-3702613|minus|	0.811278	-0.852941	neg	3700500	3702613	NA	-	light-harvesting chlorophyll B-binding protein 3	PTHR21649 PTHR21649	IPR001344 IPR022796 IPR023329	PF00504	GO:0009765 GO:0016020		SSF10351	Chlorophyll_a-b_binding_protein_3,_chloroplastic	XM_004491572.1	#involved_in_photosynthesis,_light_harvesting|#located_in_chloroplast|#located_in_membrane	PLN00048-PLN00048|cl02879-Chloroa_b-bind	--	--
Ca_01782	Ca_01782.1|Ca_LG_1:27745339-27749259|minus|	0.988699	-0.852941	neg	27745339	27749259	NA	-	uncharacterized protein LOC100810918 isoform X1 [Glycine max]	PTHR12956 PTHR12956	IPR006852	PF04765				--	XM_004487650.1	#involved_in_ceramide_metabolic_process|#located_in_integral_to_membrane|#located_in_mitochondrion	cl04734-DUF616	--	--
Ca_10790	Ca_10790.1|Ca_LG_4:33747908-33755128|minus|	0.82782	-0.852941	neg	33747908	33755128	NA	-	Pentatricopeptide repeat (PPR) superfamily protein	PTHR24015	IPR002885 IPR005746 IPR011990 IPR012336 IPR013766	PF00085 PF01535 PF13041	GO:0005515 GO:0006662 GO:0015035 GO:0045454	PS51352 PS51375	SSF52833 SSF81901	Pentatricopeptide_repeat-containing_protein_At3g59040	XM_004497175.1	#located_in_mitochondrion	TIGR00756-PPR|cd02947-TRX_family|cl00388-Thioredoxin_like|cl03252-PPR	--	--
Ca_17094	Ca_17094.1|Ca_LG_6:22036882-22039291|minus|	0.988699	-0.85	neg	22036882	22039291	NA	-	Pentatricopeptide repeat (PPR) superfamily protein	PTHR24015	IPR002885	PF01535 PF13041 PF13812		PS51375		Pentatricopeptide_repeat-containing_protein_At1g03100,_mitochondrial	XM_004505363.1	#located_in_mitochondrion	TIGR00756-PPR|cl03252-PPR	--	--
Ca_19196	Ca_19196.1|Ca_LG_7:2997988-3001058|minus|	0.954434	-0.85	neg	2997988	3001058	NA	-	unknown protein							--	XM_004510312.1	#located_in_chloroplast|#located_in_mitochondrion	--	--	--
Ca_03377	Ca_03377.1|Ca_LG_2:5780866-5781471|plus|	0.988699	-0.85	neg	5780866	5781471	NA	+	AAA domain protein		IPR027417	PF13671			SSF52540	--	XM_004491251.1	--	cl21455-ABC_ATPase	--	--
Ca_14117	Ca_14117.1|Ca_LG_5:34980752-34986556|plus|	0.954434	-0.844118	neg	34980752	34986556	NA	+	ATP-binding ABC transporter	PTHR19211 PTHR19211	IPR003439 IPR003593 IPR017871 IPR027417	PF00005 PF12848	GO:0000166 GO:0005524 GO:0016887 GO:0017111	PS00211 PS50893	SSF52540	ABC_transporter_F_family_member_5	XM_004503003.1	#has_ATP_binding|#has_ATPase_activity|#has_nucleoside-triphosphatase_activity|#has_nucleotide_binding|#located_in_plasma_membrane	COG0488-Uup|cd03221-ABCF_EF-3|cl14896-ABC_tran_2|cl21455-ABC_ATPase	--	--
Ca_02529	Ca_02529.1|Ca_LG_1:36709269-36712506|minus|	1	-0.844118	neg	36709269	36712506	NA	-	protein FAR1-RELATED SEQUENCE 11-like isoform X1 [Glycine max]	PTHR31669 PTHR31669	IPR004330 IPR006564 IPR007527 IPR018289	PF03101 PF04434 PF10551	GO:0008270	PS50966		Protein_FAR1-RELATED_SEQUENCE_11	XM_004485365.1	#has_zinc_ion_binding|#located_in_nucleus	PLN03097-FHY3|cl03890-FAR1|cl19527-SWIM|cl19537-Transposase_mut|smart00575-ZnF_PMZ	FAR1	--
Ca_20355	Ca_20355.1|Ca_LG_7:24380634-24382218|minus|	0.988699	-0.841176	neg	24380634	24382218	NA	-	Calcium-dependent lipid-binding (CaLB domain) family protein	PTHR10024 PTHR10024	IPR000008	PF00168	GO:0005515	PS50004	SSF49562	C2_domain-containing_protein_At1g63220	NM_001279019.1	#located_in_cytoplasm	cl14603-C2	--	--
Ca_09363	Ca_09363.1|Ca_LG_4:16788950-16793699|minus|	1	-0.841176	neg	16788950	16793699	NA	-	Pre-mRNA-processing factor 39	PTHR17204 PTHR17204	IPR006984 IPR011990 IPR013026 IPR019734	PF04900	GO:0005515 GO:0032040	PS50005 PS50293	SSF48452	Pre-mRNA-processing_factor_39	XM_004516704.1	#involved_in_RNA_processing|#located_in_cytosol|#located_in_intracellular|#located_in_nucleus	cl14812-PIN_SF	--	--
Ca_22414	Ca_22414.1|Ca_LG_8:3112358-3122225|plus|	0.988699	-0.838235	neg	3112358	3122225	NA	+	transcription initiation factor TFIID subunit 4b-like isoform X3 [Glycine max]	PTHR15138 PTHR15138	IPR007900 IPR009072 IPR022003	PF05236 PF12174	GO:0005669 GO:0006352 GO:0046982			Transcription_initiation_factor_TFIID_subunit_4	XM_004512581.1	#involved_in_DNA-dependent_transcription,_initiation|#located_in_nucleus|#located_in_plasmodesma|#located_in_transcription_factor_TFIID_complex	cd08045-TAF4|cl05005-TAF4|cl13590-RST	--	--
Ca_15289	Ca_15289.1|Ca_LG_6:1206291-1209563|minus|	0.988699	-0.835294	neg	1206291	1209563	NA	-	uncharacterized protein At1g66480-like [Glycine max]		IPR025322	PF14009				Uncharacterized_protein_At1g66480	XM_004503088.1	#located_in_nucleus	cl16533-DUF4228	--	--
Ca_25445	Ca_25445.1|scaffold03217:3479-12165|plus|	0.988699	-0.835294	neg	3479	12165	NA	+	GYF domain-containing protein	PTHR14445 PTHR14445	IPR003169	PF02213	GO:0005515	PS50829	SSF55277	PERQ_amino_acid-rich_with_GYF_domain-containing_protein_2	XM_004499085.1	#located_in_chloroplast	cd00072-GYF|cl00072-GYF	--	--
Ca_13740	Ca_13740.1|Ca_LG_5:30924339-30926539|plus|	0.988699	-0.835294	neg	30924339	30926539	NA	+	unknown protein	PTHR11804 PTHR11804						--	XM_004502278.1	#located_in_chloroplast|#located_in_chloroplast_envelope	--	--	--
Ca_02282	Ca_02282.1|Ca_LG_1:34282681-34287743|plus|	0.988699	-0.835294	neg	34282681	34287743	NA	+	RNA pseudouridine synthase	PTHR10436 PTHR10436	IPR006145 IPR020103	PF00849	GO:0001522 GO:0003723 GO:0009451 GO:0009982		SSF55120	RNA_pseudouridine_synthase_6,_chloroplastic	XM_003541574.2	#has_RNA_binding|#has_pseudouridine_synthase_activity|#involved_in_RNA_modification|#involved_in_pseudouridine_synthesis|#located_in_chloroplast	cd02869-PseudoU_synth_RluCD_like|cl00130-PseudoU_synth	--	--
Ca_14643	Ca_14643.1|Ca_LG_5:39900862-39903747|plus|	0.988699	-0.832353	neg	39900862	39903747	NA	+	GTP-binding protein YsxC n=1 Tax=Proteiniphilum acetatigenes RepID=UPI00037798A2	PTHR11649	IPR006073 IPR019987 IPR027417	PF01926	GO:0000917 GO:0005525		SSF52540	GTP-binding_protein_At2g22870	XM_004501134.1	#has_GTP_binding|#involved_in_barrier_septum_assembly|#located_in_chloroplast	COG0218-COG0218|cd01876-YihA_EngB|cl21455-ABC_ATPase	--	--
Ca_17778	Ca_17778.1|Ca_LG_6:33423418-33431601|minus|	0.988699	-0.832353	neg	33423418	33431601	NA	-	SNARE associated Golgi protein family	PTHR12677	IPR015414 IPR023780	PF00385 PF09335				TVP38/TMEM64_family_membrane_protein_slr0305	XM_004506350.1	#located_in_chloroplast	COG0398-COG0398|cl00429-SNARE_assoc|cl17459-CHROMO	--	--
Ca_22265	Ca_22265.1|Ca_LG_8:1037771-1040451|minus|	0.954434	-0.829412	neg	1037771	1040451	NA	-	Plant protein of unknown function (DUF946)	PTHR17204 PTHR17204	IPR009291	PF06101				--	XM_004511384.1	--	cl05569-DUF946	--	--
Ca_09452	Ca_09452.1|Ca_LG_4:17889264-17893432|minus|	0.988699	-0.829412	neg	17889264	17893432	NA	-	c("EARLY flowering protein"							Protein_EARLY_FLOWERING_3	XM_004498870.1	#located_in_nucleus	--	--	--
Ca_15047	Ca_15047.1|Ca_LG_5:44223217-44232297|minus|	0.954434	-0.826471	neg	44223217	44232297	NA	-	dentin sialophosphoprotein-like isoform X3 [Glycine max]							--	XM_004501191.1	#located_in_nucleus	--	--	--
Ca_14880	Ca_14880.1|Ca_LG_5:42383204-42388766|minus|	0.82782	-0.826471	neg	42383204	42388766	NA	-	DNA-directed RNA polymerase		IPR015801 IPR021602	PF11523	GO:0005507 GO:0009308 GO:0048038			Protein_DCL,_chloroplastic	XM_004501495.1	#located_in_chloroplast	cl13039-DUF3223	--	--
Ca_13571	Ca_13571.1|Ca_LG_5:29090410-29093947|plus|	0.954434	-0.826471	neg	29090410	29093947	NA	+	5-methyltetrahydropteroyltriglutamate--homocysteine methyltransferase n=2 Tax=Alcaligenes RepID=M5J2G5_9BURK	PTHR30519 PTHR30519	IPR002629 IPR006276 IPR013215	PF01717 PF08267	GO:0003871 GO:0008270 GO:0008652 GO:0009086		SSF51726	5-methyltetrahydropteroyltriglutamate--homocysteine_methyltransferase	XM_004501959.1	#has_5-methyltetrahydropteroyltriglutamate-homocysteine_S-methyltransferase_activity|#has_zinc_ion_binding|#involved_in_cellular_amino_acid_biosynthetic_process|#involved_in_methionine_biosynthetic_process|#involved_in_response_to_salt_stress|#located_in_apoplast|#located_in_chloroplast|#located_in_cytoplasm|#located_in_cytosol|#located_in_membrane|#located_in_peroxisome|#located_in_plasma_membra…	PLN02475-PLN02475|cd03311-CIMS_C_terminal_like|cd03312-CIMS_N_terminal_like|cl00464-URO-D_CIMS_like	--	--
Ca_10332	Ca_10332.1|Ca_LG_4:28684109-28691753|plus|	0.954434	-0.826471	neg	28684109	28691753	NA	+	protein FAM135B-like isoform X3 [Glycine max]	PTHR12482 PTHR12482	IPR007751 IPR022122	PF05057 PF12394			SSF53474	Protein_FAM135B_	XM_004498393.1	--	cl05388-Bacillus_HBL|cl13784-DUF3657|cl21494-Esterase_lipase	--	--
Ca_17820	Ca_17820.1|Ca_LG_6:34490464-34494309|minus|	1	-0.823529	neg	34490464	34494309	NA	-	pentatricopeptide (PPR) repeat-containing protein	PTHR24015 PTHR24015	IPR002885	PF01535 PF13041 PF13812 PF14432		PS51375		Pentatricopeptide_repeat-containing_protein_At3g16610	XR_190076.1	#located_in_mitochondrion	cl03252-PPR|cl16877-DYW_deaminase	--	--
Ca_23523	Ca_23523.1|Ca_LG_8:16414153-16418702|plus|	0.988699	-0.822664	neg	16414153	16418702	NA	+	subtilisin-like serine protease 2	PTHR10795 PTHR10795	IPR000209 IPR003137 IPR010259 IPR015500 IPR023828	PF00082 PF02225 PF05922	GO:0004252 GO:0006508 GO:0042802 GO:0043086	PS00138	SSF52743	Subtilisin-like_protease	XM_004512240.1	#has_identical_protein_binding|#has_serine-type_endopeptidase_activity|#involved_in_negative_regulation_of_catalytic_activity|#involved_in_proteolysis|#located_in_extracellular_region	cd02120-PA_subtilisin_like|cd04852-Peptidases_S8_3|cl05470-Inhibitor_I9|cl10459-Peptidases_S8_S53	--	--
Ca_21363	Ca_21363.1|Ca_LG_7:37155679-37158388|minus|	0.954434	-0.820588	neg	37155679	37158388	NA	-	protein serine/threonine phosphatases	PTHR24354 PTHR24354	IPR000719 IPR000961 IPR002290 IPR008271 IPR011009 IPR017441 IPR017892	PF00069 PF00433	GO:0004672 GO:0004674 GO:0005524 GO:0006468 GO:0016772	PS00107 PS00108 PS50011 PS51285	SSF56112	Serine/threonine-protein_kinase_AtPK2/AtPK19	XM_004508752.1	#has_ATP_binding|#has_protein_kinase_activity|#has_protein_serine/threonine_kinase_activity|#has_protein_tyrosine_kinase_activity|#has_transferase_activity,_transferring_phosphorus-containing_groups|#involved_in_protein_phosphorylation	cl21453-PKc_like|smart00220-S_TKc	--	--
Ca_20440	Ca_20440.1|Ca_LG_7:25776404-25778066|plus|	1	-0.820588	neg	25776404	25778066	NA	+	high mobility group B2	PTHR13711	IPR009071	PF00505		PS50118	SSF47095	HMG1/2-like_protein	XM_004509385.1	#located_in_nucleus	cd01390-HMGB-UBF_HMG-box|cl00082-HMG-box	B3	--
Ca_19167	Ca_19167.1|Ca_LG_7:2394450-2396694|minus|	0.811278	-0.820588	neg	2394450	2396694	NA	-	GTP cyclohydrolase I	PTHR11109	IPR001474 IPR020602	PF01227	GO:0003934 GO:0005737 GO:0046654		SSF55620	GTP_cyclohydrolase_1	XM_004510189.1	#has_GTP_cyclohydrolase_I_activity|#involved_in_tetrahydrofolate_biosynthetic_process|#located_in_cytoplasm|#located_in_nucleus	PLN02531-PLN02531|cl00263-TFold	--	--
Ca_10202	Ca_10202.1|Ca_LG_4:27119510-27122323|plus|	0.811278	-0.820588	neg	27119510	27122323	NA	+	one-helix protein 2		IPR023329				SSF10351	--	XM_004496382.1	#located_in_chloroplast|#located_in_chloroplast_thylakoid|#located_in_chloroplast_thylakoid_membrane	cl14543-PLN00014	--	--
Ca_07776	Ca_07776.1|Ca_LG_3:39869767-39877157|plus|	0.811278	-0.820588	neg	39869767	39877157	NA	+	spermatogenesis-associated protein 20-like isoform X1 [Glycine max]	PTHR12145 PTHR12145	IPR004879 IPR008928 IPR012336 IPR012341 IPR024705	PF03190	GO:0003824		SSF48208 SSF52833	Spermatogenesis-associated_protein_20	XM_004494286.1	#has_catalytic_activity|#located_in_chloroplast|#located_in_extracellular_region	COG1331-COG1331|cd02955-SSP411|cl00388-Thioredoxin_like	--	--
Ca_00340	Ca_00340.1|Ca_LG_1:3479343-3480092|minus|	0.896038	-0.820588	neg	3479343	3480092	NA	-	Histone superfamily protein	PTHR10484	IPR001951 IPR007125 IPR009072 IPR019809	PF00125	GO:0000786 GO:0003677 GO:0005634 GO:0006334 GO:0046982	PS00047	SSF47113	Histone_H4	XM_004486990.1	#has_DNA_binding|#involved_in_nucleosome_assembly|#located_in_nucleosome|#located_in_nucleus|#located_in_vacuole	PLN00035-PLN00035|cd00076-H4|cl00074-H2A	--	--
Ca_09594	Ca_09594.1|Ca_LG_4:19889995-19894609|minus|	0.988699	-0.820588	neg	19889995	19894609	NA	-	PHD finger protein ALFIN-LIKE 4-like [Glycine max]	PTHR12321 PTHR12321	IPR001965 IPR011011 IPR013083 IPR019786 IPR019787 IPR021998	PF00628 PF12165	GO:0005515 GO:0006355 GO:0008270 GO:0042393	PS01359 PS50016	SSF57903	PHD_finger_protein_ALFIN-LIKE_5	XM_004498794.1	#has_zinc_ion_binding|#located_in_nucleus	cl13583-DUF3594|cl17040-ADDz	--	--
Ca_17608	Ca_17608.1|Ca_LG_6:29461759-29462391|plus|	0.954434	-0.817647	neg	29461759	29462391	NA	+	c("protein TIC 20-IV"		IPR005691					Protein_TIC_20,_chloroplastic	XM_004506803.1	#located_in_chloroplast	cl15935-putative_chloroplast_protein_import_component	--	--
Ca_16173	Ca_16173.1|Ca_LG_6:11112578-11115717|minus|	0.954434	-0.817647	neg	11112578	11115717	NA	-	uncharacterized protein LOC100792185 isoform X2 [Glycine max]		IPR003772	PF02620				--	XM_004504230.1	#located_in_chloroplast	cl00616-DUF177	--	--
Ca_15354	Ca_15354.1|Ca_LG_6:2105263-2111161|minus|	0.82782	-0.817647	neg	2105263	2111161	NA	-	RNA-binding protein 39-like [Glycine max]	PTHR24011 PTHR24011	IPR000504 IPR012677	PF00076	GO:0000166 GO:0003676	PS50102	SSF54928	Splicing_factor_3B_subunit_4	XM_004503063.1	#has_nucleic_acid_binding|#has_nucleotide_binding|#located_in_nucleolus|#located_in_nucleus	cd12334-RRM1_SF3B4|cd12335-RRM2_SF3B4|cl17169-RRM_SF|smart00360-RRM	--	--
Ca_12418	Ca_12418.1|Ca_LG_5:9343205-9351179|minus|	0.954434	-0.814706	neg	9343205	9351179	NA	-	ubiquitin-activating enzyme 1	PTHR10953 PTHR10953	IPR000011 IPR000127 IPR000594 IPR009036 IPR016040 IPR018074 IPR018075 IPR018965 IPR019572 IPR023280	PF00899 PF02134 PF09358 PF10585		PS00536 PS00865	SSF69572	Ubiquitin-like_modifier-activating_enzyme_1	XM_004500245.1	#has_ATP_binding|#has_catalytic_activity|#has_nucleotide_binding|#has_small_protein_activating_enzyme_activity|#involved_in_cellular_protein_modification_process|#involved_in_response_to_cadmium_ion|#located_in_cytosol|#located_in_nucleus|#located_in_plasma_membrane|#located_in_plasmodesma	TIGR01408-ubiquitin_activating_enzyme|cd01490-Ube1_repeat2|cd01491-Ube1_repeat1|cl22428-E1_enzyme_family	--	--
Ca_09476	Ca_09476.1|Ca_LG_4:18336109-18339531|minus|	0.954434	-0.814706	neg	18336109	18339531	NA	-	c("transmembrane protein"		IPR021414	PF11255				--	XM_004498895.1	#located_in_chloroplast	cl12801-DUF3054	--	--
Ca_04859	Ca_04859.1|Ca_LG_2:30620856-30626012|plus|	0.954434	-0.814706	neg	30620856	30626012	NA	+	Pre-mRNA cleavage complex II	PTHR15921	IPR006569 IPR006903 IPR007087 IPR008942	PF04818	GO:0046872	PS00028 PS51391	SSF48464	Pre-mRNA_cleavage_complex_2_protein_Pcf11	XM_004489319.1	#has_zinc_ion_binding|#located_in_intracellular|#located_in_nucleus	cd03562-CID|cl02544-VHS_ENTH_ANTH	--	--
Ca_13364	Ca_13364.1|Ca_LG_5:26746830-26750971|plus|	0.816519	-0.811765	neg	26746830	26750971	NA	+	putative protein kinase 1	PTHR22974 PTHR22974	IPR000719 IPR002290 IPR008271 IPR011009 IPR017441	PF00069	GO:0004672 GO:0004674 GO:0005524 GO:0006468 GO:0016772	PS00107 PS00108 PS50011	SSF56112	Serine/threonine-protein_kinase_mph1	XM_004500535.1	#has_ATP_binding|#has_protein_kinase_activity|#has_protein_serine/threonine_kinase_activity|#has_transferase_activity,_transferring_phosphorus-containing_groups|#involved_in_protein_phosphorylation|#located_in_nucleus	cd14131-PKc_Mps1|cl21453-PKc_like|smart00220-S_TKc	--	--
Ca_00902	Ca_00902.1|Ca_LG_1:10289848-10298993|minus|	1	-0.811765	neg	10289848	10298993	NA	-	c("tRNA (guanine(37)-N1)-methyltransferase"	PTHR23245 PTHR23245	IPR003402 IPR025792	PF02475	GO:0009019 GO:0016740 GO:0030488		SSF53335	tRNA_(guanine(37)-N1)-methyltransferase_1	XM_004487586.1	#has_transferase_activity	cd02440-AdoMet_MTases|cl17173-AdoMet_MTases	--	--
Ca_22745	Ca_22745.1|Ca_LG_8:6683723-6695501|plus|	0.811278	-0.808824	neg	6683723	6695501	NA	+	alpha/beta hydrolase domain-containing protein 11-like [Glycine max]	PTHR10992 PTHR10992		PF12697			SSF53474	Putative_esterase/lipase_HI_0193_	XM_004511429.1	--	cl21494-Esterase_lipase	--	--
Ca_09677	Ca_09677.1|Ca_LG_4:21034346-21038979|minus|	0.811278	-0.808824	neg	21034346	21038979	NA	-	protein gar2-like isoform X3 [Glycine max]	PTHR31358 PTHR31358	IPR027329	PF06886				Protein_WAVE-DAMPENED_2	XM_004498686.1	#located_in_nucleus	cl06100-TPX2	--	--
Ca_08544	Ca_08544.1|Ca_LG_4:6817035-6818256|minus|	0.988699	-0.808824	neg	6817035	6818256	NA	-	DNA-binding storekeeper protein-related transcriptional regulator	PTHR31662 PTHR31662	IPR007592	PF04504				Mediator-associated_protein_1	XM_004495962.1	#located_in_nucleus	cl04551-DUF573	GeBP	--
Ca_00318	Ca_00318.1|Ca_LG_1:3332780-3341196|minus|	0.954434	-0.808824	neg	3332780	3341196	NA	-	electron-transfer flavoprotein:ubiquinone oxidoreductase	PTHR10617 PTHR10617	IPR007859	PF05187 PF13450	GO:0004174 GO:0055114		SSF51905 SSF54373 SSF54862	Electron_transfer_flavoprotein-ubiquinone_oxidoreductase	XM_004486850.1	#has_electron-transferring-flavoprotein_dehydrogenase_activity|#involved_in_oxidation-reduction_process|#involved_in_thiamine_biosynthetic_process|#located_in_mitochondrion	COG0644-FixC|cl19102-HCP_like|cl21454-SDR	--	--
Ca_16122	Ca_16122.1|Ca_LG_6:10592029-10594881|plus|	0.988699	-0.808824	neg	10592029	10594881	NA	+	peroxisomal (S)-2-hydroxy-acid oxidase GLO1	PTHR10578	IPR000262 IPR008259 IPR012133 IPR013785	PF01070	GO:0003824 GO:0010181 GO:0016491 GO:0055114	PS00557 PS51349	SSF51395	Peroxisomal_(S)-2-hydroxy-acid_oxidase_GLO2	XM_004504504.1	#has_FMN_binding|#has_catalytic_activity|#has_oxidoreductase_activity|#located_in_peroxisome	PLN02493-PLN02493|cd02809-alpha_hydroxyacid_oxid_FMN|cl21457-TIM_phosphate_binding	--	--
Ca_21106	Ca_21106.1|Ca_LG_7:34311151-34315297|minus|	0.816519	-0.805882	neg	34311151	34315297	NA	-	elongation factor Tu GTP-binding domain protein	PTHR23115 PTHR23115	IPR000640 IPR000795 IPR004161 IPR004540 IPR005225 IPR005517 IPR009000 IPR009022 IPR014721 IPR020568 IPR027417					Elongation_factor_G	XM_004515686.1	#functions_in_ATP_binding|#has_GTP_binding|#has_GTPase_activity|#has_translation_elongation_factor_activity|#involved_in_translational_elongation|#located_in_apoplast|#located_in_chloroplast|#located_in_chloroplast_envelope|#located_in_chloroplast_stroma|#located_in_mitochondrion	PRK00007-PRK00007|cd01434-EFG_mtEFG1_IV|cd01886-EF-G|cd03713-EFG_mtEFG_C|cd04088-EFG_mtEFG_II|cl02785-Elongation_Factor_C|cl02787-Translation_Factor_II_like|cl02789-EFG_like_IV|cl20541-EFG_II|cl21455-ABC_ATPase	--	--
Ca_18721	Ca_18721.1|Ca_LG_6:51020530-51026219|plus|	0.988699	-0.805882	neg	51020447	51026219	NA	+	c("Phage shock protein A"	PTHR31088	IPR007157	PF04012				Membrane-associated_30_kDa_protein,_chloroplastic	XR_190106.1	#located_in_chloroplast|#located_in_chloroplast_envelope|#located_in_chloroplast_stroma|#located_in_chloroplast_thylakoid_membrane|#located_in_nucleoid	COG1842-PspA|cl22773-PRK10698	--	--
Ca_16643	Ca_16643.1|Ca_LG_6:16688221-16690266|minus|	0.954434	-0.805882	neg	16688221	16690266	NA	-	plant/F1M20-13 protein	PTHR31509 PTHR31509	IPR008511	PF05633				--	XM_004504695.1	#located_in_chloroplast	cl21731-DUF677	--	--
Ca_12355	Ca_12355.1|Ca_LG_5:8316994-8324249|plus|	0.954434	-0.805882	neg	8316994	8324249	NA	+	ATP-dependent zinc metalloprotease FTSH protein	PTHR23076 PTHR23076	IPR000642 IPR003593 IPR003959 IPR003960 IPR005936 IPR011546 IPR027417	PF00004 PF01434 PF06480	GO:0000166 GO:0004222 GO:0005524 GO:0006508 GO:0008270	PS00674	SSF14099 SSF52540	ATP-dependent_zinc_metalloprotease_FTSH,_chloroplastic_(Fragment)	XM_004500178.1	#has_ATP_binding|#has_metalloendopeptidase_activity|#has_nucleoside-triphosphatase_activity|#has_nucleotide_binding|#has_zinc_ion_binding|#involved_in_protein_catabolic_process|#involved_in_proteolysis|#located_in_chloroplast|#located_in_chloroplast_envelope|#located_in_integral_to_membrane|#located_in_membrane	TIGR01241-ATP-dependent_zinc_metalloprotease_FtsH|cd00009-AAA|cl03209-Peptidase_M41|cl20323-FtsH_ext|cl21455-ABC_ATPase	--	--
Ca_27864	Ca_27864.1|scaffold11219:2642-3223|minus|	0.811278	-0.805882	neg	2642	3223	NA	-	uncharacterized protein LOC100790647 isoform X9 [Glycine max]	PTHR32206 PTHR32206						--	XM_004510758.1	#located_in_nucleus	--	--	--
Ca_14982	Ca_14982.1|Ca_LG_5:43515500-43517263|minus|	0.988699	-0.805882	neg	43515500	43517263	NA	-	(SAM)-dependent O-methyl-transferase n=3 Tax=Xanthomonas albilineans RepID=A1EAJ2_XANAL	PTHR13600	IPR007213 IPR011610	PF04072	GO:0008168 GO:0032259		SSF53335	Putative_S-adenosyl-L-methionine-dependent_methyltransferase_Franean1_4929	XM_004500957.1	#has_methyltransferase_activity|#located_in_nucleus	cl17173-AdoMet_MTases	--	--
Ca_12879	Ca_12879.1|Ca_LG_5:18917040-18926560|minus|	0.816519	-0.805882	neg	18917040	18926560	NA	-	poly(ADP-ribose) glycohydrolase 2	PTHR12837	IPR007724	PF05028	GO:0004649 GO:0005975			Poly(ADP-ribose)_glycohydrolase_1	XM_004499826.1	#has_poly(ADP-ribose)_glycohydrolase_activity|#involved_in_carbohydrate_metabolic_process|#located_in_nucleus	cl04895-PARG_cat	--	--
Ca_21615	Ca_21615.1|Ca_LG_7:39700354-39717211|minus|	0.988699	-0.802941	neg	39700354	39717211	NA	-	c("Heat shock protein binding protein"	PTHR24078 PTHR24078	IPR001623 IPR011989 IPR016024 IPR025640	PF00226 PF14237	GO:0005488	PS50076	SSF46565 SSF48371	DnaJ_homolog_subfamily_C_GRV2	XM_004508510.1	#has_heat_shock_protein_binding|#located_in_Golgi_apparatus|#located_in_nucleus|#located_in_vacuole	cd06257-DnaJ|cl02542-DnaJ|cl05762-SATase_N|cl16735-DUF4339	--	--
Ca_12326	Ca_12326.1|Ca_LG_5:7831121-7834363|minus|	0.988699	-0.802941	neg	7831121	7834363	NA	-	cation/H+ exchanger 18	PTHR32468 PTHR32468	IPR006153	PF00999	GO:0006812 GO:0015299 GO:0016021 GO:0055085			Cation/H(+)_antiporter_15	XM_004500389.1	#has_solute:hydrogen_antiporter_activity|#involved_in_cation_transport|#involved_in_transmembrane_transport|#located_in_chloroplast|#located_in_integral_to_membrane	COG0475-KefB|PLN03159-PLN03159|cl21520-Asp-Al_Ex	--	--
Ca_10283	Ca_10283.1|Ca_LG_4:28110596-28113368|minus|	0.816519	-0.802941	neg	28110596	28113368	NA	-	trihelix transcription factor GT-2-like [Glycine max]	PTHR31188 PTHR31188	IPR001005 IPR009057 IPR017877	PF13837	GO:0003677 GO:0003682	PS50090		Trihelix_transcription_factor_GT-2	XM_004496416.1	#has_DNA_binding|#located_in_nucleus	cd12203-GT1|cl21498-SANT	Trihelix	--
Ca_09637	Ca_09637.1|Ca_LG_4:20549010-20557731|minus|	0.988699	-0.802941	neg	20549010	20557731	NA	-	transcriptional corepressor LEUNIG-like isoform X3 [Glycine max]	PTHR22847	IPR001680 IPR006594 IPR013720 IPR015943 IPR017986 IPR019775	PF00400 PF08513	GO:0005515	PS00678 PS50082 PS50294 PS50896	SSF50978	Transcriptional_corepressor_LEUNIG	XM_004498581.1	#located_in_cytoplasm	COG2319-COG2319|cd00200-WD40|cl02567-WD40|cl22501-LisH	--	--
Ca_06876	Ca_06876.1|Ca_LG_3:31328381-31331267|plus|	0.954434	-0.802941	neg	31328381	31331267	NA	+	PHD finger protein-related	PTHR10333 PTHR10333	IPR001965 IPR011011 IPR013083 IPR019787 IPR024610 IPR028651 IPR028652	PF00628 PF12998	GO:0005515 GO:0005634 GO:0008270 GO:0016568 GO:0035064	PS50016	SSF57903	PHD_finger_protein_ING2	XM_004493091.1	#has_zinc_ion_binding|#located_in_nucleus	COG5034-TNG2|cl15229-ING|cl17040-ADDz	--	--
Ca_05546	Ca_05546.1|Ca_LG_3:8281102-8284127|plus|	1	-0.802941	neg	8281102	8284127	NA	+	Pentatricopeptide repeat (PPR-like) superfamily protein	PTHR24015 PTHR24015	IPR002885	PF01535 PF12854 PF13041		PS51375		Pentatricopeptide_repeat-containing_protein_At5g16420,_mitochondrial	XM_004492283.1	#located_in_mitochondrion	TIGR00756-PPR|cl03252-PPR	--	--
Ca_14040	Ca_14040.1|Ca_LG_5:34269852-34271009|plus|	0.954434	-0.8	neg	34269852	34271009	NA	+	transferring glycosyl group transferase							Uncharacterized_protein_At4g14100	XM_004503760.1	#located_in_extracellular_region|#located_in_vacuole	--	--	--
Ca_15106	Ca_15106.1|Ca_LG_5:44737073-44739180|plus|	0.82782	-0.8	neg	44737073	44739180	NA	+	RNA-binding (RRM/RBD/RNP motifs) family protein	PTHR10501 PTHR10501	IPR000504 IPR012677 IPR024888	PF00076	GO:0000166 GO:0000398 GO:0003676 GO:0017069	PS50102	SSF54928	RNA-binding_protein_with_multiple_splicing	XM_004501396.1	#has_nucleic_acid_binding|#has_nucleotide_binding|#located_in_nucleus	cd12420-RRM_RBPMS_like|cl17169-RRM_SF|smart00360-RRM	--	--
Ca_19974	Ca_19974.1|Ca_LG_7:17364822-17379970|plus|	0.988699	-0.797059	neg	17364822	17380020	NA	+	uncharacterized exonuclease domain-containing protein At3g15140-like isoform X1 [Glycine max]	PTHR23044	IPR006055 IPR010666 IPR012337 IPR013520	PF00929 PF06839	GO:0003676 GO:0004527 GO:0008270		SSF53098	ERI1_exoribonuclease_2_	XM_004510996.1	--	cd06133-ERI-1_3&apos;hExo_like|cl06070-zf-GRF|cl10012-DnaQ_like_exo	--	--
Ca_10419	Ca_10419.1|Ca_LG_4:29682127-29686334|minus|	0.988699	-0.797059	neg	29682127	29686334	NA	-	ankyrin repeat-containing protein [Glycine max]	PTHR24128 PTHR24128	IPR001841 IPR002110 IPR013083 IPR017907 IPR020683	PF00023 PF12796 PF13857 PF13920	GO:0005515 GO:0008270	PS00518 PS50088 PS50089 PS50297	SSF48403 SSF57850	Probable_E3_ubiquitin-protein_ligase_XBOS33	XM_004496535.1	#has_protein_modification_of_type_N-terminal_protein_myristoylation|#has_zinc_ion_binding|#located_in_cytoplasm	cd00204-ANK|cl02529-ANK|cl17238-RING	--	--
Ca_07405	Ca_07405.1|Ca_LG_3:36477602-36485835|minus|	0.954434	-0.797059	neg	36477602	36485835	NA	-	myb family transcription factor APL-like isoform X1 [Glycine max]	PTHR31314 PTHR31314	IPR001005 IPR006447 IPR009057 IPR017930 IPR025756	PF00249 PF14379	GO:0003677 GO:0003682	PS51294	SSF46689	Protein_PHR1-LIKE_1	XM_004493758.1	#located_in_nucleus	TIGR01557-unnamed_protein_product|cl16840-Myb_CC_LHEQLE|cl21498-SANT	G2-like	--
Ca_06083	Ca_06083.1|Ca_LG_3:19225946-19226257|plus|	1	-0.797059	neg	19225946	19226257	NA	+	Histone superfamily protein	PTHR10484	IPR001951 IPR007125 IPR009072 IPR019809	PF00125	GO:0000786 GO:0003677 GO:0005634 GO:0006334 GO:0046982	PS00047	SSF47113	Histone_H4	XM_004513874.1	#has_DNA_binding|#involved_in_nucleosome_assembly|#located_in_nucleosome|#located_in_nucleus|#located_in_vacuole	PLN00035-PLN00035|cd00076-H4|cl00074-H2A	--	--
Ca_13162	Ca_13162.1|Ca_LG_5:24314346-24316725|plus|	0.82782	-0.794118	neg	24314346	24316725	NA	+	serine/arginine repetitive matrix protein 2-like isoform X1 [Glycine max]							--	XM_004500412.1	#has_protein_modification_of_type_N-terminal_protein_myristoylation|#located_in_nucleus	--	--	--
Ca_25856	Ca_25856.1|scaffold03854:10682-16504|plus|	0.988699	-0.794118	neg	10682	16504	NA	+	Phosphatidylinositol N-acetyglucosaminlytransferase subunit P-related	PTHR21726 PTHR21726	IPR022212 IPR025486	PF12552 PF14309				--	XM_004510771.1	#located_in_nucleus	cl13927-DUF3741|cl16789-DUF4378	--	--
Ca_14629	Ca_14629.1|Ca_LG_5:39772375-39778662|minus|	1	-0.794118	neg	39772375	39778662	NA	-	protein EMBRYONIC FLOWER 1-like [Glycine max]							Protein_EMBRYONIC_FLOWER_1	XM_004501121.1	#located_in_nucleus	--	--	--
Ca_10780	Ca_10780.1|Ca_LG_4:33670643-33677298|plus|	0.816519	-0.794118	neg	33670643	33677298	NA	+	Transcription factor jumonji (jmjC) domain-containing protein	PTHR12549 PTHR12549	IPR003347		GO:0005515		SSF51197	Lysine-specific_demethylase_3B	XM_004497163.1	#located_in_nucleus	cl20401-zf-4CXXC_R1|cl21464-ABD|smart00558-JmjC	--	--
Ca_02589	Ca_02589.1|Ca_LG_1:37149855-37155311|minus|	0.988699	-0.794118	neg	37149855	37155311	NA	-	Class I glutamine amidotransferase-like superfamily protein	PTHR11922	IPR017926	PF00117		PS51273	SSF52317	Putative_glutamine_amidotransferase-like_protein_C13C5.04	XM_004485559.1	#located_in_cytoplasm	COG0518-GuaA|cd01741-GATase1_1|cl00020-GAT_1	--	--
Ca_17069	Ca_17069.1|Ca_LG_6:21756988-21758948|minus|	0.988699	-0.791176	neg	21756988	21758948	NA	-	DNAJ homologue 3	PTHR24077 PTHR24077	IPR001623 IPR002939 IPR008971 IPR018253	PF00226 PF01556	GO:0006457 GO:0051082	PS00636 PS50076	SSF46565 SSF49493	DnaJ_homolog_subfamily_B_member_13	XM_004505483.1	#has_heat_shock_protein_binding|#has_unfolded_protein_binding|#involved_in_protein_folding|#located_in_cytoplasm	COG0484-DnaJ|cd06257-DnaJ|cd10747-DnaJ_C|cl02542-DnaJ|cl21722-DnaJ_C	--	--
Ca_19974	Ca_19974.1|Ca_LG_7:17364822-17379970|plus|	0.988699	-0.791176	neg	17364822	17380020	NA	+	uncharacterized exonuclease domain-containing protein At3g15140-like isoform X1 [Glycine max]	PTHR23044	IPR006055 IPR010666 IPR012337 IPR013520	PF00929 PF06839	GO:0003676 GO:0004527 GO:0008270		SSF53098	ERI1_exoribonuclease_2_	XM_004510996.1	--	cd06133-ERI-1_3&apos;hExo_like|cl06070-zf-GRF|cl10012-DnaQ_like_exo	--	--
Ca_09036	Ca_09036.1|Ca_LG_4:12459432-12465873|minus|	0.833191	-0.791176	neg	12459432	12465873	NA	-	Protein kinase superfamily protein	PTHR24362 PTHR24362	IPR000719 IPR002290 IPR008271 IPR011009 IPR017441 IPR027443	PF00069	GO:0004672 GO:0004674 GO:0005524 GO:0006468 GO:0016772	PS00107 PS00108 PS50011	SSF51197 SSF56112	Serine/threonine-protein_kinase_Nek3	XM_004495118.1	#has_ATP_binding|#has_protein_kinase_activity|#has_protein_serine/threonine_kinase_activity|#has_transferase_activity,_transferring_phosphorus-containing_groups|#involved_in_protein_phosphorylation|#located_in_plasma_membrane	cd08215-STKc_Nek|cl21453-PKc_like|smart00220-S_TKc	--	--
Ca_06524	Ca_06524.1|Ca_LG_3:26917984-26935182|plus|	0.811278	-0.791176	neg	26917984	26935182	NA	+	c("disease resistance protein (TIR-NBS-LRR class)"	PTHR22746 PTHR22746	IPR000157 IPR000767 IPR002182 IPR003591 IPR009771 IPR015943 IPR017986 IPR027417	PF00931 PF01582 PF07064 PF13855	GO:0006952	PS50104	SSF50978 SSF52047	TMV_resistance_protein_N	XM_004492716.1	#located_in_Golgi_apparatus|#located_in_chloroplast	COG2319-COG2319|PLN03210-PLN03210|cl06206-RIC1|cl22462-TIR	--	TIR-NBS-LRR
Ca_12652	Ca_12652.1|Ca_LG_5:13483544-13493448|minus|	0.988699	-0.791176	neg	13483544	13493448	NA	-	uncharacterized protein LOC100785700 isoform X1 [Glycine max]	PTHR12758 PTHR12758	IPR009060 IPR009719	PF06972	GO:0005515		SSF46934	--	XM_004516876.1	#located_in_nucleus	cl06153-DUF1296	--	--
Ca_13497	Ca_13497.1|Ca_LG_5:28252759-28254997|minus|	0.954434	-0.790564	neg	28252759	28254997	NA	-	receptor-like kinase 902	PTHR24420 PTHR24420	IPR000719 IPR011009	PF00069	GO:0004672 GO:0005524 GO:0006468 GO:0016772	PS50011	SSF52058 SSF56112	Probable_inactive_receptor_kinase_At2g26730	XM_004502071.1	#has_ATP_binding|#has_protein_kinase_activity|#has_protein_tyrosine_kinase_activity|#has_transferase_activity,_transferring_phosphorus-containing_groups|#involved_in_protein_phosphorylation|#located_in_plasma_membrane	cl21453-PKc_like	--	--
Ca_11088	Ca_11088.1|Ca_LG_4:39318738-39323943|plus|	0.954434	-0.788235	neg	39318738	39323943	NA	+	elongator complex protein	PTHR12747	IPR006849 IPR015943	PF04762	GO:0005515		SSF69322	Elongator_complex_protein_1	XM_004497238.1	#located_in_cytosol|#located_in_nucleus	cl20187-COG5290	--	--
Ca_10197	Ca_10197.1|Ca_LG_4:27068279-27074348|minus|	0.896038	-0.788235	neg	27068279	27074348	NA	-	c("carboxypeptidase D"	PTHR11532 PTHR11532	IPR000834 IPR008969 IPR014766	PF00246	GO:0004181 GO:0006508 GO:0008270	PS00132 PS00133	SSF49464 SSF53187	Carboxypeptidase_D_(Fragment)	XM_004496375.1	#has_carboxypeptidase_activity|#has_metallocarboxypeptidase_activity|#has_zinc_ion_binding|#involved_in_proteolysis|#located_in_extracellular_region	cd03858-M14_CP_N-E_like|cd11308-Peptidase_M14NE-CP-C_like|cl11393-Peptidase_M14_like|cl21470-Peptidase_M14NE-CP-C_like	--	--
Ca_08670	Ca_08670.1|Ca_LG_4:8230610-8240435|minus|	0.816519	-0.788235	neg	8230610	8240435	NA	-	probable polyamine oxidase 4-like isoform X1 [Glycine max]	PTHR10742 PTHR10742	IPR002937 IPR007526 IPR009057 IPR011991 IPR017923	PF01593 PF04433	GO:0003677 GO:0005515 GO:0005634 GO:0006351	PS50934	SSF46689 SSF47676 SSF51905 SSF54373	Lysine-specific_histone_demethylase_1_homolog_3	XM_004499165.1	#has_oxidoreductase_activity|#involved_in_oxidation-reduction_process|#located_in_mitochondrion	PLN02976-PLN02976|cl04515-SWIRM|cl21454-SDR	--	--
Ca_04505	Ca_04505.1|Ca_LG_2:26018374-26020119|plus|	0.988699	-0.788235	neg	26018374	26020119	NA	+	unknown protein		IPR025322	PF14009				--	XM_004489824.1	#has_protein_modification_of_type_N-terminal_protein_myristoylation|#located_in_nucleus	cl16533-DUF4228	WRKY	--
Ca_02552	Ca_02552.1|Ca_LG_1:36856320-36862170|plus|	0.816519	-0.788235	neg	36856320	36862170	NA	+	Potassium transporter family protein	PTHR30540 PTHR30540	IPR003855	PF02705	GO:0015079 GO:0016020 GO:0071805			Potassium_transporter_23	XM_004485520.1	#has_potassium_ion_transmembrane_transporter_activity|#involved_in_potassium_ion_transmembrane_transport|#located_in_chloroplast|#located_in_membrane|#located_in_nucleus	cl15781-K_trans	--	--
Ca_25467	Ca_25467.1|scaffold03253:19400-25079|minus|	0.82782	-0.788235	neg	19400	25079	NA	-	uncharacterized protein LOC100812827 [Glycine max]	PTHR10178 PTHR10178	IPR006171 IPR013242 IPR021109	PF08284 PF13662		PS50880	SSF50630 SSF56731	Twinkle_homolog_protein,_chloroplastic/mitochondrial	XM_004486442.1	#involved_in_DNA_replication|#located_in_mitochondrion	cd00188-TOPRIM|cd00303-retropepsin_like|cl00718-TOPRIM|cl11403-pepsin_retropepsin_like	--	--
Ca_08790	Ca_08790.1|Ca_LG_4:9552829-9564502|plus|	0.82782	-0.788235	neg	9552829	9564502	NA	+	mannosyl-oligosaccharide glucosidase	PTHR10412 PTHR10412	IPR004888 IPR008928	PF03200	GO:0003824 GO:0004573 GO:0009311		SSF48208	Alpha-glucosidase_2	XM_004504400.1	#has_catalytic_activity|#has_mannosyl-oligosaccharide_glucosidase_activity|#involved_in_oligosaccharide_metabolic_process	cl17346-Trehalase	--	--
Ca_20673	Ca_20673.1|Ca_LG_7:29032273-29083555|plus|	0.816519	-0.785294	neg	29032273	29083555	NA	+	c("vacuolar protein sorting-associated protein"	PTHR16166 PTHR16166	IPR009543 IPR026847	PF06650				Putative_vacuolar_protein_sorting-associated_protein_13C	XR_418627.1	#involved_in_protein_localization|#located_in_Golgi_apparatus	cl05933-DUF1162	--	--
Ca_08655	Ca_08655.1|Ca_LG_4:8067258-8078120|minus|	0.82782	-0.782353	neg	8067258	8078120	NA	-	GTP-binding protein HflX	PTHR31388 PTHR31388	IPR000823 IPR002016 IPR005225 IPR006073 IPR010255 IPR016496 IPR019793 IPR019794 IPR025121 IPR027417	PF00141 PF01926				Peroxidase_9	XM_004499146.1	#has_GTP_binding|#located_in_chloroplast	TIGR03156-GTP_HflX|cd00693-secretory_peroxidase|cd01878-HflX|cl00196-plant_peroxidase_like|cl16145-GTP-bdg_N|cl21455-ABC_ATPase	--	--
Ca_07438	Ca_07438.1|Ca_LG_3:36759823-36771412|plus|	0.988699	-0.782353	neg	36759823	36771412	NA	+	myosin 2	PTHR13140 PTHR13140	IPR000048 IPR001609 IPR002710 IPR004009 IPR018444 IPR027417	PF00063 PF00612 PF01843 PF02736	GO:0003774 GO:0005515 GO:0005524 GO:0016459	PS50096 PS51126	SSF52540	Myosin-6	XM_004493792.1	#has_ATP_binding|#has_motor_activity	COG5022-COG5022|cd01384-MYSc_type_XI|cd15475-MyosinXI_CBD|cl00286-Motor_domain|cl03379-Myo5-like_CBD|cl03686-Myosin_N|cl10413-PHA02277|cl21478-Mt_ATP-synt_B	NAC	--
Ca_06034	Ca_06034.1|Ca_LG_3:18244888-18252116|minus|	0.954434	-0.782353	neg	18244888	18252116	NA	-	casein kinase I-like 7	PTHR11909 PTHR11909	IPR000719 IPR002290 IPR008271 IPR011009 IPR017441	PF00069	GO:0004672 GO:0004674 GO:0005524 GO:0006468 GO:0016772	PS00107 PS00108 PS50011	SSF56112	Casein_kinase_I_homolog_2	XM_004491634.1	#has_ATP_binding|#has_protein_kinase_activity|#has_protein_serine/threonine_kinase_activity|#has_transferase_activity,_transferring_phosphorus-containing_groups|#involved_in_protein_phosphorylation|#located_in_nucleus	cd14016-STKc_CK1|cl21453-PKc_like	--	--
Ca_05269	Ca_05269.1|Ca_LG_3:3203345-3211643|minus|	0.988699	-0.782353	neg	3203345	3211643	NA	-	alanine:glyoxylate aminotransferase 3	PTHR11986 PTHR11986	IPR005814 IPR015421 IPR015422 IPR015424	PF00202	GO:0003824 GO:0008483 GO:0030170	PS00600	SSF53383	Alanine--glyoxylate_aminotransferase_2_homolog_1,_mitochondrial	XM_004492477.1	#has_catalytic_activity|#has_pyridoxal_phosphate_binding|#has_transaminase_activity|#involved_in_response_to_cadmium_ion|#located_in_membrane|#located_in_mitochondrion|#located_in_vacuolar_membrane	PRK06918-PRK06918|cd00610-OAT_like|cl18945-AAT_I	--	--
Ca_07903	Ca_07903.1|Ca_LG_3:41033956-41037936|minus|	0.82782	-0.779412	neg	41033956	41037936	NA	-	Protein kinase superfamily protein	PTHR24420 PTHR24420	IPR000719 IPR001245 IPR001611 IPR002290 IPR003591 IPR008271 IPR011009 IPR013210 IPR013320 IPR017441	PF00560 PF07714 PF08263	GO:0004672	PS00107 PS00108 PS50011		Probable_receptor_protein_kinase_TMK1	XM_004494191.1	#has_ATP_binding|#has_protein_kinase_activity|#has_protein_serine/threonine_kinase_activity|#has_transferase_activity,_transferring_phosphorus-containing_groups|#involved_in_protein_phosphorylation|#located_in_extracellular_region	COG4886-COG4886|cd14066-STKc_IRAK|cl21453-PKc_like|smart00220-S_TKc	--	--
Ca_13420	Ca_13420.1|Ca_LG_5:27491634-27495163|plus|	0.988699	-0.779412	neg	27491634	27495163	NA	+	Protein kinase superfamily protein	PTHR13902 PTHR13902	IPR000719 IPR002290 IPR008271 IPR011009	PF00069	GO:0004672 GO:0004674 GO:0005524 GO:0006468 GO:0016772	PS00108 PS50011	SSF56112	Probable_serine/threonine-protein_kinase_WNK2	XM_004501811.1	#has_ATP_binding|#has_protein_kinase_activity|#has_protein_serine/threonine_kinase_activity|#has_transferase_activity,_transferring_phosphorus-containing_groups|#involved_in_protein_phosphorylation|#located_in_nucleus	cd13983-STKc_WNK|cl21453-PKc_like|smart00220-S_TKc	--	--
Ca_10753	Ca_10753.1|Ca_LG_4:33324581-33330118|minus|	0.954434	-0.779412	neg	33324581	33330118	NA	-	uncharacterized protein LOC100813218 isoform X1 [Glycine max]	PTHR31860 PTHR31860	IPR006927	PF04842				--	XM_004497207.1	#located_in_nucleus	cl15513-DUF639	--	--
Ca_29724	Ca_29724.1|scaffold22692:15807-22623|plus|	0.811278	-0.776471	neg	15807	22623	NA	+	mRNA-decapping enzyme	PTHR23114 PTHR23114	IPR000086 IPR007722 IPR015797 IPR020084	PF00293 PF05026	GO:0003723 GO:0016787 GO:0030145	PS00893 PS51462	SSF14058 SSF55811	mRNA-decapping_enzyme_subunit_2	XM_004514637.1	#located_in_nucleus	cd03672-Dcp2p|cl00447-Nudix_Hydrolase|cl04894-DCP2	--	--
Ca_06935	Ca_06935.1|Ca_LG_3:31979668-31991371|plus|	0.82782	-0.776471	neg	31979668	31991371	NA	+	chromodomain-helicase-DNA-binding protein 1-like [Glycine max]	PTHR10799 PTHR10799	IPR000330 IPR001650 IPR014001 IPR020838 IPR027417	PF00176 PF00271 PF13892	GO:0003676 GO:0003677 GO:0004386 GO:0005524 GO:0016817	PS51192 PS51194 PS51413	SSF52540	DNA_helicase_INO80	XR_189554.1	#has_ATP_binding|#has_DNA_binding|#has_helicase_activity|#has_hydrolase_activity,_acting_on_acid_anhydrides|#has_nucleic_acid_binding|#located_in_nucleus	cd00046-DEXDc|cd00079-HELICc|cl16460-DBINO|cl21455-ABC_ATPase	--	--
Ca_04577	Ca_04577.1|Ca_LG_2:26911748-26924105|plus|	0.811278	-0.776471	neg	26911748	26924105	NA	+	FAD-dependent oxidoreductase family protein	PTHR13847 PTHR13847	IPR006076 IPR008979 IPR010720 IPR017853	PF01266 PF06964	GO:0016491 GO:0046373 GO:0046556 GO:0055114		SSF49785 SSF51445 SSF51905	Alpha-L-arabinofuranosidase_2	XM_004489574.1	#has_oxidoreductase_activity|#involved_in_oxidation-reduction_process|#located_in_mitochondrion	PRK11728-PRK11728|cl01412-Alpha-L-AF_C|cl14880-CBM6-CBM35-CBM36_like|cl21454-SDR|smart00813-Alpha-L-AF_C	--	--
Ca_12246	Ca_12246.1|Ca_LG_5:6526204-6532346|plus|	0.954434	-0.773529	neg	6526204	6532346	NA	+	ATP binding	PTHR23155 PTHR23155	IPR000767 IPR002182 IPR003593 IPR025875 IPR027417	PF00931 PF12799	GO:0000166 GO:0006952 GO:0017111 GO:0043531		SSF52058 SSF52540	Disease_resistance_protein_RPS2	XM_004498614.1	#has_ADP_binding|#has_nucleoside-triphosphatase_activity|#has_nucleotide_binding	cd00009-AAA|cl19302-LRR_4|cl21455-ABC_ATPase	--	NBS-LRR
Ca_05052	Ca_05052.1|Ca_LG_3:35248-46787|minus|	0.82782	-0.773529	neg	35248	46787	NA	-	histone-lysine N-methyltransferase SUVR5-like isoform X2 [Glycine max]	PTHR13793 PTHR13793	IPR000313 IPR001214 IPR001965 IPR003616 IPR003888 IPR003889 IPR011011 IPR013083 IPR019786 IPR019787	PF00855 PF00856 PF05964 PF05965 PF13831 PF13832		PS01359 PS50016 PS50280		Histone-lysine_N-methyltransferase_ATX2	XM_004491981.1	#has_DNA_binding|#has_zinc_ion_binding|#located_in_nucleus	cl02554-PWWP|cl02566-SET|cl02650-FYRN|cl02651-FYRC|cl17040-ADDz|smart00317-SET	--	--
Ca_04367	Ca_04367.1|Ca_LG_2:23558955-23560970|minus|	0.954434	-0.773529	neg	23558955	23560970	NA	-	myb family transcription factor APL-like isoform X1 [Glycine max]	PTHR31314 PTHR31314	IPR001005 IPR006447 IPR009057 IPR017930 IPR025756	PF00249 PF14379	GO:0003677 GO:0003682	PS51294	SSF46689	Protein_PHR1-LIKE_1	XM_004497847.1	#located_in_nucleus	TIGR01557-unnamed_protein_product|cl16840-Myb_CC_LHEQLE|cl21498-SANT	G2-like	--
Ca_08227	Ca_08227.1|Ca_LG_4:2638096-2642105|plus|	0.988699	-0.770588	neg	2638096	2642105	NA	+	annexin 3	PTHR10502 PTHR10502	IPR001464 IPR009118 IPR018252 IPR018502	PF00191	GO:0005509 GO:0005544	PS00223	SSF47874	Annexin_D3	XM_004510951.1	#has_calcium_ion_binding|#has_calcium-dependent_phospholipid_binding|#located_in_chloroplast|#located_in_vacuole	cl02574-Annexin	--	--
Ca_13517	Ca_13517.1|Ca_LG_5:28516039-28521493|plus|	0.82782	-0.770588	neg	28516039	28521493	NA	+	sugar porter (SP) family MFS transporter	PTHR24063 PTHR24063	IPR003663 IPR005828 IPR005829 IPR016196 IPR020846	PF00083	GO:0005215 GO:0006810 GO:0016020 GO:0016021 GO:0022857 GO:0022891 GO:0055085	PS00217 PS50850	SSF10347	Probable_plastidic_glucose_transporter_1	XM_004501983.1	#has_substrate-specific_transmembrane_transporter_activity|#has_transmembrane_transporter_activity|#has_transporter_activity|#involved_in_transmembrane_transport|#involved_in_transport|#located_in_integral_to_membrane|#located_in_membrane|#located_in_plasma_membrane	cd06174-MFS|cl21472-MFS	--	--
Ca_09562	Ca_09562.1|Ca_LG_4:19506593-19511068|plus|	0.816519	-0.770588	neg	19506593	19511068	NA	+	pseudouridine synthase family protein	PTHR21600 PTHR21600	IPR002942 IPR006145 IPR018496 IPR020103	PF00849 PF01479	GO:0001522 GO:0003723 GO:0009451 GO:0009982 GO:0016866	PS01149 PS50889	SSF55120 SSF55174	Uncharacterized_RNA_pseudouridine_synthase_aq_1464	XM_004496180.1	#has_RNA_binding|#has_intramolecular_transferase_activity|#has_pseudouridine_synthase_activity|#involved_in_RNA_modification|#involved_in_pseudouridine_synthesis|#located_in_chloroplast	COG1187-RsuA|cd00165-S4|cl00130-PseudoU_synth|cl09940-S4	--	--
Ca_06621	Ca_06621.1|Ca_LG_3:28126369-28127221|plus|	0.82782	-0.770588	neg	28126369	28127221	NA	+	c("protein TIC 20-II"							Protein_TIC_20-II,_chloroplastic	XM_004492795.1	#located_in_chloroplast|#located_in_chloroplast_envelope	cl15935-putative_chloroplast_protein_import_component	--	--
Ca_17613	Ca_17613.1|Ca_LG_6:29508572-29512402|plus|	0.954434	-0.767647	neg	29508572	29512402	NA	+	uncharacterized protein DDB_G0283697-like isoform X4 [Glycine max]		IPR018545	PF09405				--	XM_004506807.1	#located_in_nucleus	cl09653-Btz	--	--
Ca_10319	Ca_10319.1|Ca_LG_4:28564320-28570145|plus|	0.811278	-0.767647	neg	28564320	28570145	NA	+	thioredoxin-related transmembrane protein 2 isoform X2 [Glycine max]	PTHR15853 PTHR15853	IPR012336				SSF52833	Thioredoxin-related_transmembrane_protein_2_	XM_004498465.1	--	cl00388-Thioredoxin_like	--	--
Ca_04737	Ca_04737.1|Ca_LG_2:28927406-28935029|plus|	0.954434	-0.767647	neg	28927406	28935029	NA	+	sugar porter (SP) family MFS transporter	PTHR24063 PTHR24063	IPR003663 IPR005828 IPR005829 IPR016196 IPR020846	PF00083	GO:0005215 GO:0006810 GO:0016020 GO:0016021 GO:0022857 GO:0022891 GO:0055085	PS00217 PS50850	SSF10347	Plastidic_glucose_transporter_4	XM_004489480.1	#has_substrate-specific_transmembrane_transporter_activity|#has_transmembrane_transporter_activity|#has_transporter_activity|#involved_in_transmembrane_transport|#involved_in_transport|#located_in_integral_to_membrane|#located_in_membrane|#located_in_plasma_membrane	cd06174-MFS|cl21472-MFS	--	--
Ca_19164	Ca_19164.1|Ca_LG_7:2362790-2371623|plus|	0.988699	-0.764706	neg	2362790	2371623	NA	+	Protein kinase superfamily protein	PTHR24055 PTHR24055	IPR000719 IPR002290 IPR008271 IPR011009	PF00069	GO:0004672 GO:0004674 GO:0005524 GO:0006468 GO:0016772	PS00108 PS50011	SSF56112	Serine/threonine-protein_kinase_MHK	XM_004510184.1	#has_ATP_binding|#has_protein_kinase_activity|#has_protein_serine/threonine_kinase_activity|#has_transferase_activity,_transferring_phosphorus-containing_groups|#involved_in_protein_phosphorylation|#located_in_nucleus	cd07830-STKc_MAK_like|cl21453-PKc_like|smart00220-S_TKc	--	--
Ca_07526	Ca_07526.1|Ca_LG_3:37576433-37576612|plus|	0.954434	-0.764706	neg	37576433	37576612	NA	+	c("transmembrane protein"							--	XM_004493600.1	#located_in_chloroplast	--	--	--
Ca_06619	Ca_06619.1|Ca_LG_3:28115727-28117601|minus|	0.988699	-0.764706	neg	28115727	28117601	NA	-	c("Protein of unknown function"	PTHR31676 PTHR31676	IPR007493	PF04398			SSF14156	--	XM_004492794.1	#located_in_extracellular_region|#located_in_vacuole	cl04499-DUF538	--	--
Ca_20040	Ca_20040.1|Ca_LG_7:18540383-18543449|plus|	0.954434	-0.764706	neg	18540383	18543449	NA	+	Transmembrane amino acid transporter family protein	PTHR22950 PTHR22950	IPR013057	PF01490				Putative_sodium-coupled_neutral_amino_acid_transporter_11	XM_004509709.1	#located_in_plasma_membrane|#located_in_vacuolar_membrane|#located_in_vacuole	cl00456-SLC5-6-like_sbd	--	--
Ca_20009	Ca_20009.1|Ca_LG_7:18060229-18063968|minus|	0.82782	-0.761765	neg	18060229	18063968	NA	-	Phosphatidylinositol 3- and 4-kinase family protein	PTHR15245 PTHR15245	IPR000403	PF00454	GO:0016773			Phosphatidylinositol_4-kinase_gamma_6	XM_004509896.1	#has_phosphotransferase_activity,_alcohol_group_as_acceptor	cl21453-PKc_like	--	--
Ca_18797	Ca_18797.1|Ca_LG_6:51852491-51855047|plus|	0.811278	-0.761765	neg	51852491	51855047	NA	+	RNA-binding CRS1 / YhbY (CRM) domain protein		IPR001890	PF01985	GO:0003723	PS51295	SSF75471	Probable_RNA-binding_protein_YqeI	XM_004507438.1	#has_RNA_binding|#located_in_chloroplast	cl00663-CRS1_YhbY	--	--
Ca_09573	Ca_09573.1|Ca_LG_4:19638428-19646248|minus|	0.816519	-0.761765	neg	19638428	19646248	NA	-	probable lysine-specific demethylase JMJ14-like isoform X6 [Glycine max]	PTHR10694	IPR003347 IPR003349 IPR007087 IPR013087 IPR015880	PF02373 PF02375 PF13465 PF13894	GO:0003676 GO:0005515 GO:0046872	PS00028 PS50157 PS51183 PS51184	SSF51197 SSF57667	Probable_lysine-specific_demethylase_ELF6	XM_004496199.1	#has_nucleic_acid_binding|#has_zinc_ion_binding|#located_in_intracellular|#located_in_nucleus	cl15840-JmjN|cl21464-ABD|cl22375-zf-H2C2_2|smart00545-JmjN	C2H2	--
Ca_03267	Ca_03267.1|Ca_LG_2:4325930-4330058|minus|	0.816519	-0.761765	neg	4325930	4330058	NA	-	protein FAR1-RELATED SEQUENCE 3-like isoform X1 [Glycine max]	PTHR31669 PTHR31669	IPR004330 IPR006564 IPR007527 IPR018289	PF03101 PF04434 PF10551	GO:0008270	PS50966		Protein_FAR1-RELATED_SEQUENCE_3	XM_004491111.1	#has_zinc_ion_binding|#located_in_nucleus	PLN03097-FHY3|cl03890-FAR1|cl19527-SWIM|cl19537-Transposase_mut	FAR1	--
Ca_02662	Ca_02662.1|Ca_LG_1:37726609-37732416|minus|	0.82782	-0.761765	neg	37726609	37732416	NA	-	Protein kinase superfamily protein	PTHR24057	IPR000719 IPR002290 IPR008271 IPR011009 IPR017441	PF00069	GO:0004672 GO:0004674 GO:0005524 GO:0006468 GO:0016772	PS00107 PS00108 PS50011	SSF56112	Shaggy-related_protein_kinase_beta	XM_004485385.1	#has_ATP_binding|#has_protein_kinase_activity|#has_protein_serine/threonine_kinase_activity|#has_protein_tyrosine_kinase_activity|#has_transferase_activity,_transferring_phosphorus-containing_groups|#involved_in_protein_phosphorylation|#located_in_nucleus	cd14137-STKc_GSK3|cl21453-PKc_like|smart00220-S_TKc	C3H	--
Ca_21546	Ca_21546.1|Ca_LG_7:39054476-39062657|plus|	1	-0.761765	neg	39054476	39062657	NA	+	c("mannosyl-oligosaccharide 1"	PTHR11742	IPR001382	PF01532	GO:0004571 GO:0005509 GO:0016020		SSF48225	Mannosyl-oligosaccharide_1,2-alpha-mannosidase_MNS2	XM_004507844.1	#has_calcium_ion_binding|#has_mannosyl-oligosaccharide_1,2-alpha-mannosidase_activity|#located_in_Golgi_apparatus|#located_in_membrane|#located_in_plasma_membrane	cl04955-LanC_like	--	--
Ca_05989	Ca_05989.1|Ca_LG_3:17290550-17291068|plus|	0.82782	-0.758824	neg	17290550	17291068	NA	+	SAUR-like auxin-responsive protein family	PTHR31374 PTHR31374	IPR003676	PF02519	GO:0009733			Auxin-induced_protein_X10A	XM_004491625.1	#located_in_chloroplast	cl03633-Auxin_inducible	--	--
Ca_13655	Ca_13655.1|Ca_LG_5:30094647-30096670|plus|	0.82782	-0.755882	neg	30094647	30096670	NA	+	RNA-binding protein 1-like [Glycine max]	PTHR24012 PTHR24012	IPR000504 IPR012677	PF00076	GO:0000166 GO:0003676	PS50102	SSF54928	Heterogeneous_nuclear_ribonucleoprotein_1	XM_004502056.1	#has_nucleic_acid_binding|#has_nucleotide_binding|#located_in_nucleus	cl17169-RRM_SF|smart00360-RRM	--	--
Ca_05838	Ca_05838.1|Ca_LG_3:14565034-14573416|minus|	0.811278	-0.755882	neg	14565034	14573416	NA	-	SMAD/FHA domain-containing protein	PTHR23308 PTHR23308	IPR000253 IPR008984	PF00498	GO:0005515	PS50006	SSF49879	Kanadaptin	XM_004491903.1	#located_in_membrane|#located_in_nucleus	COG1716-COG1716|cd00060-FHA|cl00062-FHA	--	--
Ca_04983	Ca_04983.1|Ca_LG_2:32048054-32052602|minus|	0.816519	-0.755882	neg	32048054	32052602	NA	-	Pentatricopeptide repeat (PPR) superfamily protein	PTHR24015	IPR002885	PF01535 PF13041		PS51375		Pentatricopeptide_repeat-containing_protein_At1g80550,_mitochondrial	XM_004516761.1	#located_in_mitochondrion	TIGR00756-PPR|cl03252-PPR	--	--
Ca_04181	Ca_04181.1|Ca_LG_2:19627463-19633609|plus|	0.896038	-0.755882	neg	19627463	19633609	NA	+	arginine/serine-rich coiled-coil protein 2-like isoform X1 [Glycine max]		IPR028124	PF15477				--	XM_004497665.1	#located_in_nucleus	cl21293-SMAP	--	--
Ca_01590	Ca_01590.1|Ca_LG_1:24380041-24388601|plus|	1	-0.755882	neg	24380041	24388601	NA	+	Cyclin-dependent protein kinase n=5 Tax=Andropogoneae RepID=B6SH69_MAIZE	PTHR10026 PTHR10026	IPR006671 IPR013763 IPR015429	PF00134	GO:0000079 GO:0006355 GO:0019901		SSF47954	Cyclin-T1-5	XM_006585348.1	#has_protein_kinase_binding|#involved_in_regulation_of_cyclin-dependent_protein_serine/threonine_kinase_activity|#involved_in_regulation_of_transcription,_DNA-dependent|#located_in_nucleus	cd00043-CYCLIN|cl00050-CYCLIN	--	--
Ca_01146	Ca_01146.1|Ca_LG_1:14359754-14362933|minus|	0.988699	-0.755882	neg	14359754	14362933	NA	-	adiponectin receptor protein 1-like [Glycine max]	PTHR20855 PTHR20855	IPR004254	PF03006	GO:0016021			Adiponectin_receptor_protein_1	XM_004514086.1	#located_in_integral_to_membrane|#located_in_mitochondrion	cl03831-HlyIII	--	--
Ca_20253	Ca_20253.1|Ca_LG_7:22724817-22729104|plus|	0.82782	-0.752941	neg	22724817	22729104	NA	+	cysteine proteinase inhibitor [Glycine max]	PTHR11413 PTHR11413	IPR000010 IPR018073 IPR027214	PF00031	GO:0004869	PS00287	SSF54403	Cysteine_proteinase_inhibitor_12	XM_004511033.1	#has_cysteine-type_endopeptidase_inhibitor_activity|#located_in_cytosol|#located_in_extracellular_region	cd00042-CY|cl09238-CY	--	--
Ca_20174	Ca_20174.1|Ca_LG_7:21194977-21205759|minus|	0.954434	-0.752941	neg	21194977	21205759	NA	-	SAC3/GANP/Nin1/mts3/eIF-3 p25 family	PTHR12436 PTHR12436	IPR005062	PF03399				Germinal-center_associated_nuclear_protein	XM_004514251.1	#located_in_nucleus	--	--	--
Ca_13742	Ca_13742.1|Ca_LG_5:30934932-30938658|plus|	0.82782	-0.752941	neg	30934932	30938658	NA	+	uncharacterized protein DDB_G0280205-like isoform X1 [Glycine max]							--	XM_004502280.1	#located_in_plasma_membrane	cl06100-TPX2	--	--
Ca_03424	Ca_03424.1|Ca_LG_2:6428312-6430157|minus|	0.811278	-0.75	neg	6428312	6430157	NA	-	plasma membrane intrinsic protein 1B	PTHR19139 PTHR19139	IPR000425 IPR022357 IPR023271	PF00230	GO:0005215 GO:0006810 GO:0016020	PS00221	SSF81338	Probable_aquaporin_PIP-type_7a	XM_004490905.1	#has_transporter_activity|#involved_in_transmembrane_transport|#involved_in_transport|#involved_in_water_transport|#located_in_integral_to_membrane|#located_in_membrane|#located_in_plasma_membrane	cd00333-MIP|cl00200-MIP	--	--
Ca_29327	Ca_29327.1|scaffold19093:13169-18544|plus|	0.816519	-0.747059	neg	13169	18544	NA	+	P-loop containing nucleoside triphosphate hydrolases superfamily protein	PTHR23074 PTHR23074	IPR003593 IPR003959 IPR003960 IPR027417	PF00004	GO:0000166 GO:0005524 GO:0017111	PS00674	SSF52540	Uncharacterized_AAA_domain-containing_protein_C24B10.10c	XM_004503602.1	#has_ATP_binding|#has_nucleoside-triphosphatase_activity|#has_nucleotide_binding|#located_in_plasma_membrane	cd00009-AAA|cl21455-ABC_ATPase|smart00382-AAA	--	--
Ca_21538	Ca_21538.1|Ca_LG_7:38986037-38989087|minus|	0.811278	-0.747059	neg	38986037	38989087	NA	-	Oxysterol-binding family protein	PTHR10972	IPR000648	PF01237			SSF14400	Oxysterol-binding_protein-related_protein_4B_	XM_004507835.1	--	cl03136-Oxysterol_BP	--	--
Ca_10441	Ca_10441.1|Ca_LG_4:30013941-30020618|plus|	0.82782	-0.747059	neg	30013941	30020618	NA	+	folate/biopterin transporter	PTHR31585 PTHR31585	IPR004324 IPR016196	PF03092			SSF10347	Folate-biopterin_transporter_1,_chloroplastic	XM_004496655.1	#located_in_chloroplast	cd06174-MFS|cl21472-MFS	--	--
Ca_26084	Ca_26084.1|scaffold04227:11490-16225|minus|	0.988699	-0.744118	neg	11490	16225	NA	-	seed linoleate 9S-lipoxygenase	PTHR11771 PTHR11771	IPR000907 IPR001024 IPR001246 IPR008976 IPR013819 IPR020833 IPR020834 IPR027433	PF00305 PF01477	GO:0006952 GO:0009695	PS00081 PS00711 PS50095 PS51393		Putative_lipoxygenase_5	XM_004510357.1	#located_in_chloroplast	PLN02337-PLN02337|cd01751-PLAT_LH2|cl00011-PLAT|cl09510-Lipoxygenase	--	--
Ca_08721	Ca_08721.1|Ca_LG_4:8786567-8788719|plus|	0.816519	-0.744118	neg	8786567	8788719	NA	+	zinc finger protein MAGPIE-like [Glycine max]	PTHR10593 PTHR10593	IPR007087 IPR013087		GO:0003676 GO:0046872	PS00028 PS50157	SSF57667	Zinc_finger_protein_MAGPIE	XM_004487135.1	#has_zinc_ion_binding|#located_in_intracellular|#located_in_nucleus	COG5253-MSS4	C2H2	--
Ca_06420	Ca_06420.1|Ca_LG_3:25719072-25721838|minus|	0.896038	-0.744118	neg	25719072	25721838	NA	-	pentatricopeptide (PPR) repeat-containing protein	PTHR24015 PTHR24015	IPR002885 IPR011990	PF01535 PF13812	GO:0005515	PS51375		Pentatricopeptide_repeat-containing_protein_At1g01970	XM_004492584.1	#located_in_mitochondrion	cl03252-PPR	--	--
Ca_05791	Ca_05791.1|Ca_LG_3:13490671-13502575|plus|	0.988699	-0.744118	neg	13490671	13502575	NA	+	protein ARABIDILLO 1-like isoform X2 [Glycine max]	PTHR23315	IPR000225 IPR001810 IPR006553 IPR011989 IPR016024	PF00514 PF12937	GO:0005488 GO:0005515	PS50176 PS50181	SSF48371 SSF52047	Protein_ARABIDILLO_1	XM_004489040.1	#located_in_nucleus	cd00020-ARM|cl02535-F-box|cl22454-ARM|cl22709-AMN1	--	--
Ca_04759	Ca_04759.1|Ca_LG_2:29106470-29121607|minus|	0.954434	-0.744118	neg	29106470	29121607	NA	-	DNA-binding	PTHR21704 PTHR21704	IPR001965 IPR011011 IPR011989 IPR013083 IPR016024 IPR019786 IPR019787 IPR024986 IPR026003	PF00628 PF12765 PF12830	GO:0005488 GO:0005515 GO:0008270	PS01359 PS50016	SSF48371 SSF57903	Nipped-B-like_protein_A	XM_004489400.1	#has_zinc_ion_binding|#located_in_nucleus	cl15079-Cohesin_HEAT|cl15115-Nipped-B_C|cl17040-ADDz	--	--
Ca_03638	Ca_03638.1|Ca_LG_2:9443194-9446261|minus|	0.811278	-0.741176	neg	9443194	9446261	NA	-	double-stranded-RNA-binding protein 4		IPR014720	PF00035		PS50137	SSF54768	Double-stranded_RNA-binding_protein_7	XM_004490811.1	#has_RNA_binding|#has_double-stranded_RNA_binding|#located_in_cytoplasm|#located_in_intracellular	cd00048-DSRM|cl00054-DSRM	--	--
Ca_00686	Ca_00686.1|Ca_LG_1:7509918-7520641|minus|	0.988699	-0.741176	neg	7509918	7520641	NA	-	leucine-rich repeat receptor protein kinase EXS-like [Glycine max]	PTHR10588 PTHR10588	IPR001611 IPR003591 IPR010334 IPR011993 IPR025875	PF06058 PF12799 PF13855	GO:0005515 GO:0006952	PS51450	SSF50729 SSF52058	mRNA-decapping_enzyme-like_protein	XM_004487419.1	#located_in_plasma_membrane	cd13182-EVH1-like_Dcp1|cl01936-Rad52_Rad22|cl17171-PH-like|cl22710-LRR_RI	--	--
Ca_00903	Ca_00903.1|Ca_LG_1:10300803-10301687|minus|	0.954434	-0.738235	neg	10300803	10301687	NA	-	tRNA (guanine(37)-N1)-methyltransferase 1-like [Glycine max]							tRNA_(guanine(37)-N1)-methyltransferase_1	XM_004487586.1	#has_transferase_activity	--	--	--
Ca_22021	Ca_22021.1|Ca_LG_7:43663098-43690428|plus|	0.82782	-0.738235	neg	43663098	43690428	NA	+	c("ATP-dependent RNA helicase"	PTHR18934 PTHR18934	IPR011545 IPR014001 IPR027417	PF00270	GO:0003676 GO:0005524 GO:0008026	PS51192	SSF52540 SSF54768	ATP-dependent_RNA_helicase_DHX29	XM_004499321.1	#has_ATP_binding|#has_ATP-dependent_helicase_activity|#has_helicase_activity|#has_nucleic_acid_binding	COG1643-HrpA|cd00046-DEXDc|cd00048-DSRM|cl00054-DSRM|cl21455-ABC_ATPase	--	--
Ca_13708	Ca_13708.1|Ca_LG_5:30591076-30610352|minus|	0.954434	-0.738235	neg	30591076	30610352	NA	-	mediator of RNA polymerase II transcription subunit 13	PTHR12950 PTHR12950						Mediator_of_RNA_polymerase_II_transcription_subunit_13	XM_004502143.1	#has_RNA_polymerase_II_transcription_cofactor_activity|#involved_in_regulation_of_transcription_from_RNA_polymerase_II_promoter|#located_in_mediator_complex|#located_in_nucleus	--	--	--
Ca_03289	Ca_03289.1|Ca_LG_2:4560334-4563620|minus|	0.988699	-0.738235	neg	4560334	4563620	NA	-	ABC-type transport system protein		IPR003399	PF02470				Protein_TRIGALACTOSYLDIACYLGLYCEROL_2,_chloroplastic	XM_004491144.1	#located_in_chloroplast|#located_in_chloroplast_envelope|#located_in_membrane	PLN03094-PLN03094|cl15895-MCE	--	--
Ca_25992	Ca_25992.1|scaffold04052:5688-17337|minus|	0.954434	-0.735294	neg	5688	17337	NA	-	Mechanosensitive ion channel protein	PTHR30566 PTHR30566	IPR006685 IPR010920	PF00924	GO:0016020 GO:0055085		SSF50182	Mechanosensitive_ion_channel_protein_3,_chloroplastic	XM_004501584.1	#involved_in_transmembrane_transport|#located_in_membrane|#located_in_plasma_membrane	COG0668-MscS|cl03020-MS_channel	--	--
Ca_08602	Ca_08602.1|Ca_LG_4:7493935-7498122|minus|	0.811278	-0.735294	neg	7493935	7498122	NA	-	uncharacterized protein LOC100811424 isoform X5 [Glycine max]							--	XM_004495286.1	#has_DNA_binding|#has_nucleic_acid_binding|#has_zinc_ion_binding|#involved_in_DNA-dependent_transcription,_initiation|#involved_in_histone_modification|#located_in_nucleus	--	--	--
Ca_11257	Ca_11257.1|Ca_LG_4:42698501-42712829|minus|	0.82782	-0.735294	neg	42698501	42712829	NA	-	protein CLEC16A-like isoform X2 [Glycine max]	PTHR21481	IPR019155	PF09758				Protein_CLEC16A_	XM_004497613.1	--	cl10739-FPL	--	--
Ca_10865	Ca_10865.1|Ca_LG_4:34875757-34880882|plus|	0.82782	-0.732892	neg	34875757	34880882	NA	+	RNA polymerase sigma factor	PTHR30603	IPR000943 IPR007624 IPR007627 IPR007630 IPR011991 IPR013324 IPR013325 IPR014284	PF04539 PF04542 PF04545	GO:0003677 GO:0003700 GO:0006352 GO:0006355 GO:0016987	PS00716	SSF88659 SSF88946	RNA_polymerase_sigma_factor_sigF,_chloroplastic	XM_004497470.1	#located_in_nucleus	TIGR02997-RNA_polymerase_sigma_subunit_sigma70/sigma32|cd06171-Sigma70_r4|cl04574-Sigma70_r3|cl08419-Sigma70_r2|cl22432-Sigma70_r4	--	--
Ca_22008	Ca_22008.1|Ca_LG_7:43539197-43544425|plus|	0.988699	-0.732353	neg	43539197	43544425	NA	+	ERD (early-responsive to dehydration stress) family protein	PTHR13018 PTHR13018	IPR003864 IPR027815	PF02714 PF13967 PF14703	GO:0016020			Uncharacterized_membrane_protein_C2G11.09	XM_004507607.1	#located_in_Golgi_apparatus|#located_in_chloroplast|#located_in_membrane|#located_in_plasma_membrane|#located_in_plasmodesma	cl16507-RSN1_TM|cl20640-DUF4463|cl21726-Anoctamin	--	--
Ca_21692	Ca_21692.1|Ca_LG_7:40437402-40443942|plus|	0.82782	-0.732353	neg	40437402	40443942	NA	+	Sodium Bile acid symporter family	PTHR10361 PTHR10361	IPR002657 IPR004710	PF01758	GO:0006814 GO:0008508 GO:0015711 GO:0016020 GO:0016021			Probable_sodium/metabolite_cotransporter_BASS2,_chloroplastic	XM_004508501.1	#located_in_chloroplast|#located_in_chloroplast_envelope|#located_in_chloroplast_thylakoid	TIGR00841-Ileal_sodium/bile_acid_cotransporter|cl19217-Mem_trans	--	--
Ca_13558	Ca_13558.1|Ca_LG_5:28982302-28985084|minus|	0.988699	-0.732353	neg	28982302	28985084	NA	-	telomere repeat-binding factor 1 isoform 2 [Glycine max]	PTHR21717 PTHR21717	IPR001005 IPR001965 IPR009057 IPR011011 IPR013083 IPR017877 IPR019786 IPR019787	PF00249	GO:0003677 GO:0003682 GO:0005515 GO:0008270	PS01359 PS50016 PS50090	SSF46689 SSF57903	--	XM_004502040.1	#has_DNA_binding	cd11660-SANT_TRF|cl17040-ADDz|cl21498-SANT|smart00249-PHD	MYB-related	--
Ca_24487	Ca_24487.1|scaffold01516:43307-64432|minus|	0.816519	-0.729412	neg	43307	64432	NA	-	DNAJ heat shock N-terminal domain-containing protein	PTHR24077 PTHR24077	IPR001623 IPR012336	PF00226		PS50076	SSF46565	DnaJ_homolog_subfamily_C_member_10	XM_004499951.1	#has_heat_shock_protein_binding|#located_in_chloroplast	cd06257-DnaJ|cl00388-Thioredoxin_like|cl02542-DnaJ	--	--
Ca_13798	Ca_13798.1|Ca_LG_5:31477995-31480377|plus|	0.82782	-0.729412	neg	31477995	31480377	NA	+	Amino acid permease family protein	PTHR11785 PTHR11785	IPR002293	PF13520	GO:0003333 GO:0015171 GO:0016020			Probable_polyamine_transporter_At1g31820	XM_004512330.1	#located_in_membrane|#located_in_plasma_membrane	--	--	--
Ca_01888	Ca_01888.1|Ca_LG_1:29437769-29444231|minus|	0.988699	-0.729412	neg	29437769	29444231	NA	-	c("translocase of chloroplast 90"	PTHR10903 PTHR10903	IPR005690 IPR006703 IPR024283 IPR027417	PF04548 PF11886	GO:0005525 GO:0016817		SSF52540	Translocase_of_chloroplast_132,_chloroplastic	XM_004487713.1	#has_GTP_binding|#has_hydrolase_activity,_acting_on_acid_anhydrides|#located_in_chloroplast|#located_in_membrane	TIGR00993-putative_chloroplast_outer_membrane_protein|cd01853-Toc34_like|cl13346-DUF3406|cl21455-ABC_ATPase	--	--
Ca_22074	Ca_22074.1|Ca_LG_7:44118103-44120052|plus|	0.82782	-0.726471	neg	44118103	44120052	NA	+	heat shock protein 70	PTHR19375	IPR013126 IPR018181	PF00012		PS00297 PS00329 PS01036	SSF10092 SSF10093 SSF53067	Heat_shock_70_kDa_protein_(Fragment)	XM_004507696.1	#has_ATP_binding|#located_in_chloroplast	PTZ00009-PTZ00009|cl17037-NBD_sugar-kinase_HSP70_actin	--	--
Ca_23328	Ca_23328.1|Ca_LG_8:14256528-14258391|plus|	0.988699	-0.726471	neg	14256528	14258391	NA	+	Ribosomal protein L19 family protein	PTHR15680 PTHR15680	IPR001857 IPR008991	PF01245	GO:0003735 GO:0005622 GO:0005840 GO:0006412		SSF50104	50S_ribosomal_protein_L19,_chloroplastic	XM_004511675.1	#functions_as_structural_constituent_of_ribosome|#involved_in_translation|#located_in_chloroplast|#located_in_chloroplast_envelope|#located_in_chloroplast_stroma|#located_in_intracellular|#located_in_membrane|#located_in_ribosome	cl00406-Ribosomal_L19	--	--
Ca_06458	Ca_06458.1|Ca_LG_3:26221615-26227966|minus|	0.896038	-0.726471	neg	26221615	26227966	NA	-	SKP1-like 21	PTHR11165 PTHR11165	IPR001232 IPR011333 IPR016072	PF01466	GO:0006511		SSF54695 SSF81382	SKP1-like_protein_21	XM_004492690.1	#involved_in_ubiquitin-dependent_protein_catabolic_process|#located_in_nucleus	cl02518-BTB|cl03226-Skp1|smart00512-Skp1	--	--
Ca_00938	Ca_00938.1|Ca_LG_1:10758853-10762267|plus|	0.82782	-0.726471	neg	10758853	10762267	NA	+	micronuclear linker histone polyprotein-like [Glycine max]							--	XR_190575.1	#located_in_nucleus	--	--	--
Ca_07322	Ca_07322.1|Ca_LG_3:35725963-35726904|plus|	0.811278	-0.724935	neg	35725963	35726904	NA	+	alpha/beta-Hydrolases superfamily protein	PTHR31403 PTHR31403	IPR002921	PF01764	GO:0004806 GO:0006629		SSF53474	Phospholipase_A1-Igamma2,_chloroplastic	XM_004493693.1	#has_triglyceride_lipase_activity|#involved_in_lipid_metabolic_process|#located_in_chloroplast	cd00519-Lipase_3|cl21494-Esterase_lipase	--	--
Ca_08886	Ca_08886.1|Ca_LG_4:10781224-10782776|plus|	0.833191	-0.723529	neg	10781224	10782776	NA	+	ubiquitin carboxyl-terminal hydrolase family protein	PTHR10589 PTHR10589	IPR001578 IPR017390	PF01088	GO:0004843 GO:0005622 GO:0006511 GO:0008242		SSF54001	Ubiquitin_carboxyl-terminal_hydrolase_isozyme_L5	XM_004495483.1	#has_omega_peptidase_activity|#has_ubiquitin_thiolesterase_activity|#involved_in_ubiquitin-dependent_protein_catabolic_process|#located_in_intracellular|#located_in_nucleus	cd09617-Peptidase_C12_UCH37_BAP1|cl08306-Peptidase_C12	--	--
Ca_23073	Ca_23073.1|Ca_LG_8:11074643-11076900|plus|	0.954434	-0.723529	neg	11074643	11076900	NA	+	Pentatricopeptide repeat (PPR) superfamily protein	PTHR24015 PTHR24015	IPR002885 IPR011990	PF13041	GO:0005515	PS51375	SSF48452	Putative_pentatricopeptide_repeat-containing_protein_At1g16830	XM_003621913.1	#located_in_mitochondrion	TIGR00756-PPR|cl03252-PPR	--	--
Ca_05081	Ca_05081.1|Ca_LG_3:526852-530683|minus|	0.988699	-0.720588	neg	526852	530683	NA	-	lysosomal beta glucosidase-like isoform X4 [Glycine max]	PTHR30620 PTHR30620	IPR001764 IPR002772 IPR017853 IPR026892	PF00933 PF01915	GO:0004553 GO:0005975		SSF51445 SSF52279	Lysosomal_beta_glucosidase	XM_004493125.1	#has_hydrolase_activity,_hydrolyzing_O-glycosyl_compounds|#involved_in_carbohydrate_metabolic_process|#located_in_extracellular_region	cl07971-Glyco_hydro_3|cl22287-Glyco_hydro_3_C	--	--
Ca_23323	Ca_23323.1|Ca_LG_8:14213759-14220721|minus|	0.82782	-0.717647	neg	14213759	14220721	NA	-	polycomb group protein embryonic flower	PTHR22597	IPR019135	PF09733				Polycomb_group_protein_VERNALIZATION_2	XM_004511667.1	#located_in_nucleus	cl10718-VEFS-Box	--	--
Ca_16226	Ca_16226.1|Ca_LG_6:11677890-11684317|minus|	0.816519	-0.717647	neg	11677890	11684317	NA	-	cell wall protein AWA1-like isoform X2 [Glycine max]	PTHR12758 PTHR12758	IPR009060 IPR009719	PF06972	GO:0005515		SSF46934	--	XM_004504173.1	#located_in_nucleus	cl06153-DUF1296	--	--
Ca_08404	Ca_08404.1|Ca_LG_4:5035458-5045786|minus|	0.82782	-0.717647	neg	5035458	5045786	NA	-	phosphatidylinositol 3-kinase	PTHR10048 PTHR10048	IPR000008 IPR000403 IPR001263 IPR002420 IPR008290 IPR011009 IPR011162 IPR015433 IPR016024 IPR018936	PF00454 PF00613 PF00792		PS00915 PS00916 PS50290		Phosphatidylinositol_3-kinase,_root_isoform	XM_004489774.1	#has_1-phosphatidylinositol-3-kinase_activity|#has_phosphatidylinositol_3-kinase_activity|#has_phosphotransferase_activity,_alcohol_group_as_acceptor|#has_protein_modification_of_type_N-terminal_protein_myristoylation|#has_transferase_activity,_transferring_phosphorus-containing_groups|#involved_in_phosphatidylinositol_phosphorylation|#involved_in_phosphatidylinositol-mediated_signaling|#located_…	cd00870-PI3Ka_III|cd00896-PI3Kc_III|cd08397-C2_PI3K_class_III|cl00271-PI3Ka|cl14603-C2|cl21453-PKc_like	--	--
Ca_00801	Ca_00801.1|Ca_LG_1:8906563-8916016|minus|	0.988699	-0.717647	neg	8906563	8916016	NA	-	zinc ion binding	PTHR10799 PTHR10799	IPR000330 IPR001650 IPR001841 IPR013083 IPR014001 IPR014905 IPR017907 IPR027417	PF00176 PF00271 PF08797 PF13920		PS00518 PS50089 PS51192 PS51194	SSF52540	Putative_SWI/SNF-related_matrix-associated_actin-dependent_regulator_of_chromatin_subfamily_A_member_3-like_2	XR_189330.1	#has_ATP_binding|#has_DNA_binding|#has_helicase_activity|#has_hydrolase_activity,_acting_on_acid_anhydrides,_in_phosphorus-containing_anhydrides|#has_nucleic_acid_binding|#has_zinc_ion_binding|#located_in_nucleus	cd00046-DEXDc|cd00079-HELICc|cd00162-RING|cl07418-HIRAN|cl17238-RING|cl21455-ABC_ATPase|cl21463-UBA_like_SF	--	--
Ca_00273	Ca_00273.1|Ca_LG_1:2940931-2945479|plus|	0.954434	-0.717647	neg	2940931	2945479	NA	+	Protein kinase superfamily protein	PTHR11909 PTHR11909	IPR000719 IPR002290 IPR008271 IPR011009 IPR017441	PF00069	GO:0004672 GO:0004674 GO:0005524 GO:0006468 GO:0016772	PS00107 PS00108 PS50011	SSF56112	Casein_kinase_I	XM_004486794.1	#has_ATP_binding|#has_protein_kinase_activity|#has_protein_serine/threonine_kinase_activity|#has_transferase_activity,_transferring_phosphorus-containing_groups|#involved_in_protein_phosphorylation|#located_in_cytoplasm	cd14125-STKc_CK1_delta_epsilon|cl21453-PKc_like	--	--
Ca_07189	Ca_07189.1|Ca_LG_3:34445572-34455605|minus|	0.82782	-0.714706	neg	34445572	34455605	NA	-	paladin-like isoform X2 [Glycine max]	PTHR31783 PTHR31783		PF14566			SSF52799	Paladin	XM_004494434.1	#located_in_cytosol|#located_in_nucleus	cl21483-PTPc	--	--
Ca_14406	Ca_14406.1|Ca_LG_5:37718704-37720769|minus|	0.82782	-0.714706	neg	37718704	37720769	NA	-	c("glutamate-1-semialdehyde 2"	PTHR11986 PTHR11986	IPR004639 IPR005814 IPR015421 IPR015422 IPR015424	PF00202	GO:0003824 GO:0008483 GO:0030170 GO:0033014 GO:0042286	PS00600	SSF53383	Glutamate-1-semialdehyde_2,1-aminomutase	XM_004500664.1	#has_catalytic_activity|#has_glutamate-1-semialdehyde_2,1-aminomutase_activity|#has_pyridoxal_phosphate_binding|#has_transaminase_activity|#involved_in_tetrapyrrole_biosynthetic_process|#located_in_apoplast|#located_in_chloroplast|#located_in_chloroplast_envelope|#located_in_chloroplast_stroma	PRK00062-PRK00062|cd00610-OAT_like|cl18945-AAT_I	--	--
Ca_10827	Ca_10827.1|Ca_LG_4:34284513-34286441|plus|	0.82782	-0.714706	neg	34284513	34286441	NA	+	Protein of unknown function (DUF506)	PTHR31579 PTHR31579	IPR006502	PF04720				--	XM_004497952.1	#located_in_nucleus	cl04704-DUF506	--	--
Ca_05817	Ca_05817.1|Ca_LG_3:13956335-13964292|minus|	0.816519	-0.714706	neg	13956335	13964292	NA	-	polyvinylalcohol dehydrogenase-like protein	PTHR32303 PTHR32303	IPR011047 IPR018391 IPR027295	PF13360			SSF50998	Polyvinylalcohol_dehydrogenase_	XM_004489101.1	--	TIGR03075-PQQ_enz_alc_DH|cl11493-PQQ_DH_like	--	--
Ca_09287	Ca_09287.1|Ca_LG_4:15736635-15741862|minus|	0.82782	-0.714706	neg	15736635	15741862	NA	-	RecQ family ATP-dependent DNA helicase	PTHR13710 PTHR13710	IPR001650 IPR004589 IPR011545 IPR011991 IPR014001 IPR015940 IPR027417	PF00270 PF00271	GO:0003676 GO:0004386 GO:0005524 GO:0006310 GO:0008026	PS50030 PS51192 PS51194	SSF52540	ATP-dependent_DNA_helicase_Q-like_SIM	XM_004495656.1	#has_ATP_binding|#has_ATP-dependent_helicase_activity|#has_helicase_activity|#has_nucleic_acid_binding|#involved_in_DNA_recombination|#located_in_nucleus	TIGR00614-Werner_syndrome_ATP-dependent_helicase|cd00046-DEXDc|cd00079-HELICc|cl21455-ABC_ATPase	--	--
Ca_13633	Ca_13633.1|Ca_LG_5:29808764-29811624|minus|	0.988699	-0.711765	neg	29808764	29811624	NA	-	selenium-binding protein 1	PTHR23300 PTHR23300	IPR008826 IPR015943	PF05694	GO:0005515 GO:0008430		SSF75011	Selenium-binding_protein_1	XM_004502192.1	#has_selenium_binding|#located_in_nucleus	cl22313-SBP56	--	--
Ca_00059	Ca_00059.1|Ca_LG_1:905683-906153|minus|	0.82782	-0.711765	neg	905683	906153	NA	-	c("Protein of unknown function"	PTHR31676 PTHR31676	IPR007493	PF04398			SSF14156	Uncharacterized_protein_At5g01610	XM_004512899.1	#located_in_chloroplast	cl04499-DUF538	--	--
Ca_22498	Ca_22498.1|Ca_LG_8:4357208-4392887|minus|	0.811278	-0.708824	neg	4357208	4392887	NA	-	c("phosphotransferases"	PTHR11139 PTHR11139	IPR000403 IPR003151 IPR003152 IPR009076 IPR011009 IPR011989 IPR014009 IPR016024 IPR018936 IPR024585 IPR026683	PF00454 PF02259 PF02260 PF08771 PF11865		PS00915 PS00916 PS50290		Serine/threonine-protein_kinase_TOR	XM_004511268.1	#has_phosphotransferase_activity,_alcohol_group_as_acceptor|#has_transferase_activity,_transferring_phosphorus-containing_groups|#located_in_plasma_membrane	COG5032-TEL1|cd05169-PIKKc_TOR|cl03505-FATC|cl07398-Rapamycin_bind|cl20434-DUF3385|cl21453-PKc_like	--	--
Ca_19503	Ca_19503.1|Ca_LG_7:7684343-7688546|plus|	0.82782	-0.708824	neg	7684322	7688546	NA	+	PsbB mRNA maturation factor Mbb1	PTHR11246 PTHR11246	IPR003107 IPR011990 IPR013026 IPR013105 IPR019734	PF07719	GO:0005515 GO:0005622 GO:0006396	PS50005 PS50293	SSF48452	PsbB_mRNA_maturation_factor_Mbb1,_chloroplastic	XM_004508093.1	#located_in_chloroplast	COG0457-NrfG|cd00189-TPR|cl22441-TPR	--	--
Ca_22859	Ca_22859.1|Ca_LG_8:7750657-7753165|plus|	0.954434	-0.708824	neg	7750657	7753165	NA	+	Pentatricopeptide repeat (PPR) superfamily protein	PTHR24015	IPR002885	PF01535 PF13041		PS51375		Pentatricopeptide_repeat-containing_protein_At5g66631	XM_004511943.1	#located_in_chloroplast	TIGR00756-PPR|cl03252-PPR	--	--
Ca_15730	Ca_15730.1|Ca_LG_6:6206047-6207961|minus|	0.82782	-0.708824	neg	6206047	6207961	NA	-	Peroxisomal membrane 22 kDa (Mpv17/PMP22) family protein	PTHR11266 PTHR11266	IPR007248	PF04117	GO:0016021			Protein_SYM1	XM_004503383.1	#located_in_integral_to_membrane|#located_in_mitochondrion	cl04406-Mpv17_PMP22	--	--
Ca_07856	Ca_07856.1|Ca_LG_3:40624743-40628735|plus|	1	-0.708824	neg	40624743	40628735	NA	+	SOUL heme-binding family protein	PTHR11220 PTHR11220	IPR006917 IPR011256	PF04832			SSF55136	Heme-binding-like_protein_At3g10130,_chloroplastic	XM_004494131.1	#located_in_chloroplast|#located_in_chloroplast_thylakoid_membrane|#located_in_plastoglobule	cl04786-SOUL	--	--
Ca_22619	Ca_22619.1|Ca_LG_8:5497085-5509734|minus|	0.811278	-0.705882	neg	5497085	5509874	NA	-	DNAJ homologue 3	PTHR24078 PTHR24078	IPR001623 IPR011146 IPR018253 IPR024586	PF00226 PF11875 PF11969	GO:0003824	PS00636 PS50076 PS51084	SSF46565 SSF54197	Chaperone_protein_dnaJ_13	XM_004511625.1	#has_heat_shock_protein_binding|#located_in_chloroplast	COG0484-DnaJ|cd06257-DnaJ|cl00228-HIT_like|cl02542-DnaJ|cl11473-DUF1043|cl13336-DUF3395	--	--
Ca_22407	Ca_22407.1|Ca_LG_8:3049933-3059593|plus|	0.82782	-0.705882	neg	3049933	3059593	NA	+	zinc finger CCCH domain-containing protein 13-like isoform X2 [Glycine max]		IPR013951	PF08642				--	XM_004512572.1	#located_in_nucleus	cl02694-LCCL	--	--
Ca_16468	Ca_16468.1|Ca_LG_6:14740472-14744069|plus|	0.811278	-0.705882	neg	14740472	14744069	NA	+	ATP-dependent zinc metalloprotease FTSH protein	PTHR23076 PTHR23076	IPR000642 IPR003593 IPR003959 IPR003960 IPR005936 IPR011546 IPR027417	PF00004 PF01434 PF06480	GO:0000166 GO:0004222 GO:0005524 GO:0006508 GO:0008270	PS00674	SSF14099 SSF52540	ATP-dependent_zinc_metalloprotease_FtsH_3	XM_004504611.1	#has_ATP_binding|#has_metalloendopeptidase_activity|#has_nucleoside-triphosphatase_activity|#has_nucleotide_binding|#has_zinc_ion_binding|#involved_in_protein_catabolic_process|#involved_in_proteolysis|#located_in_chloroplast|#located_in_integral_to_membrane|#located_in_membrane	CHL00176-ftsH|cd00009-AAA|cl03209-Peptidase_M41|cl20323-FtsH_ext|cl21455-ABC_ATPase	--	--
Ca_13576	Ca_13576.1|Ca_LG_5:29129185-29134044|minus|	0.954434	-0.705882	neg	29129185	29134044	NA	-	zinc knuckle (CCHC-type) family protein	PTHR23002	IPR001878 IPR021495	PF00098 PF11347	GO:0003676 GO:0008270	PS50158	SSF57756	Cellular_nucleic_acid-binding_protein_homolog	XM_004501966.1	#has_nucleic_acid_binding|#has_zinc_ion_binding|#located_in_nucleus	PTZ00368-PTZ00368|cl12885-DUF3148|cl22700-zf-CCHC	--	--
Ca_27600	Ca_27600.1|scaffold09381:371-4443|minus|	0.988699	-0.705882	neg	371	4443	NA	-	NADH-ubiquinone oxidoreductase chain n=3 Tax=Pentapetalae RepID=G7I8V1_MEDTR	PTHR11432 PTHR11432	IPR001694 IPR018086	PF00146	GO:0016020 GO:0055114	PS00668		Putative_cytochrome_c_biogenesis_ccmF-like_mitochondrial_protein	AC144406.17	#located_in_mitochondrion	cl00469-NADHdh	--	--
Ca_00083	Ca_00083.1|Ca_LG_1:1209380-1226767|minus|	0.954434	-0.702941	neg	1209380	1226767	NA	-	uncharacterized protein LOC102663671 isoform X1 [Glycine max]	PTHR10887 PTHR10887	IPR026852 IPR027417	PF13086 PF13087			SSF52540	Helicase_SEN1	XM_004488913.1	#located_in_nucleus	TIGR00376-DNA-binding_protein_SMUBP-2|cl20462-SEN1_N|cl21455-ABC_ATPase|cl22491-UvrD_C_2	--	--
Ca_20554	Ca_20554.1|Ca_LG_7:27526039-27531649|minus|	0.811278	-0.702941	neg	27526039	27531649	NA	-	c("cell cycle checkpoint protein RAD17"	PTHR12172	IPR004582 IPR027417	PF03215	GO:0005634 GO:0006281 GO:0007049		SSF52540	Cell_cycle_checkpoint_protein_RAD17	XM_004509324.1	#involved_in_DNA_repair|#located_in_nucleus	cl12045-Ubiq_cyt_C_chap	--	--
Ca_01506	Ca_01506.1|Ca_LG_1:22330148-22332515|minus|	0.954434	-0.7	neg	22330148	22332515	NA	-	Flavin-binding monooxygenase family protein	PTHR23023 PTHR23023	IPR020946	PF00743	GO:0004499 GO:0050660 GO:0050661 GO:0055114	PS51257	SSF51905	Probable_flavin-containing_monooxygenase_1	XM_004514010.1	#has_N,N-dimethylaniline_monooxygenase_activity|#has_NADP_binding|#has_flavin_adenine_dinucleotide_binding|#has_oxidoreductase_activity|#involved_in_oxidation-reduction_process|#located_in_chloroplast|#located_in_intrinsic_to_endoplasmic_reticulum_membrane	COG2072-TrkA|cl21454-SDR	--	--
Ca_22278	Ca_22278.1|Ca_LG_8:1150577-1153067|minus|	0.82782	-0.7	neg	1150577	1153067	NA	-	PWWP domain protein	PTHR22981 PTHR22981	IPR000313 IPR012677 IPR015815	PF00855	GO:0000166 GO:0016491 GO:0055114	PS50812	SSF54928 SSF63748	Serine/threonine-protein_kinase_ATM	XM_004495184.1	#located_in_nucleus	cd05162-PWWP|cl02554-PWWP|cl17169-RRM_SF	--	--
Ca_05504	Ca_05504.1|Ca_LG_3:7589480-7596308|plus|	0.811278	-0.7	neg	7589480	7596308	NA	+	unknown protein							--	XM_004488887.1	--	--	--	--
Ca_12643	Ca_12643.1|Ca_LG_5:13289430-13295087|plus|	0.811278	-0.699118	neg	13289430	13295087	NA	+	uridine kinase-like 4	PTHR10285 PTHR10285	IPR000764 IPR006083 IPR026008 IPR027417	PF00485 PF14681	GO:0004849 GO:0005524 GO:0008152 GO:0016301 GO:0016773		SSF52540 SSF53271	Uridine_kinase-like_protein_1,_chloroplastic	XM_004500102.1	#located_in_chloroplast|#located_in_cytosol	cd02023-UMPK|cl00309-PRTases_typeI|cl17190-NK	--	--
Ca_29586	Ca_29586.1|scaffold20776:22771-24913|plus|	0.954434	-0.697059	neg	22771	24913	NA	+	protein HIRA-like isoform X3 [Glycine max]	PTHR16220 PTHR16220	IPR001680 IPR015943 IPR017986	PF00400	GO:0005515		SSF50978	WD_repeat-containing_protein_WRAP73	XM_004496032.1	#located_in_cytoplasm	COG2319-COG2319|cl02567-WD40	--	--
Ca_05226	Ca_05226.1|Ca_LG_3:2713438-2721468|plus|	0.82782	-0.697059	neg	2713438	2721468	NA	+	c("WEB family protein At4g27595"						SSF57997	--	XM_004492526.1	#located_in_cytoplasm|#located_in_cytosol	TIGR02168-Chromosome_partition_protein_Smc	--	--
Ca_19064	Ca_19064.1|Ca_LG_7:1034108-1037948|minus|	0.82782	-0.694118	neg	1034108	1037948	NA	-	acyl-CoA-binding domain-containing protein 4-like isoform X2 [Glycine max]	PTHR23244 PTHR23244	IPR015915	PF13418 PF13854	GO:0005515		SSF11728	Acyl-CoA-binding_domain-containing_protein_5	XM_004508243.1	#located_in_nucleus	cl02701-Kelch_3	--	--
Ca_08512	Ca_08512.1|Ca_LG_4:6507659-6512392|minus|	0.988699	-0.694118	neg	6507659	6512392	NA	-	c("heme oxygenase-like"	PTHR20858 PTHR20858	IPR004305 IPR016084 IPR023214	PF03070 PF12710			SSF48613 SSF56784	Uncharacterized_protein_HI_0358	XM_004495536.1	#located_in_chloroplast|#located_in_cytosol	cl15243-HemeO|cl21460-HAD_like	--	--
Ca_22672	Ca_22672.1|Ca_LG_8:5986622-5993485|plus|	0.82782	-0.691176	neg	5986622	5993485	NA	+	transmembrane protein 194A-like [Glycine max]	PTHR31587 PTHR31587	IPR019358	PF10225				--	XM_004511767.1	#located_in_mitochondrion	cl10912-DUF2215	--	--
Ca_19192	Ca_19192.1|Ca_LG_7:2959153-2962891|plus|	0.82782	-0.691176	neg	2959153	2962891	NA	+	lipid-A-disaccharide synthase	PTHR30372	IPR003835	PF02684	GO:0008915 GO:0009245		SSF53756	Probable_lipid-A-disaccharide_synthase,_mitochondrial	XM_004510306.1	#has_lipid-A-disaccharide_synthase_activity|#involved_in_lipid_A_biosynthetic_process|#located_in_chloroplast	PRK00025-lpxB|cl21512-Glycos_transf_1	--	--
Ca_18122	Ca_18122.1|Ca_LG_6:40241675-40245873|plus|	0.988699	-0.691176	neg	40241675	40245873	NA	+	DNA-directed RNA polymerase III protein	PTHR12709	IPR005576 IPR013238	PF03876 PF08292	GO:0003899 GO:0006351		SSF88798	DNA-directed_RNA_polymerase_III_subunit_RPC8	XM_004514686.1	#has_DNA-directed_RNA_polymerase_activity|#involved_in_transcription,_DNA-dependent|#located_in_chloroplast	cl04309-RNAP_Rpb7_N_like|cl09927-S1_like	--	--
Ca_17180	Ca_17180.1|Ca_LG_6:23007879-23011602|plus|	0.896038	-0.691176	neg	23007879	23011602	NA	+	c("impaired sucrose induction protein"		IPR011989 IPR012535 IPR016024	PF08045	GO:0005488		SSF48371	--	XM_004505527.1	#located_in_nucleus	cl06883-CDC14	--	--
Ca_04463	Ca_04463.1|Ca_LG_2:25382849-25391970|plus|	0.988699	-0.691176	neg	25382849	25391970	NA	+	zinc finger MYND domain-containing protein 15-like [Glycine max]	PTHR31354 PTHR31354	IPR002893	PF01753		PS50865	SSF14423	Zinc_finger_MYND_domain-containing_protein_15	XM_004504442.1	#located_in_vacuole	cl20224-zf-MYND	--	--
Ca_19225	Ca_19225.1|Ca_LG_7:3515012-3518808|plus|	0.82782	-0.691176	neg	3515012	3518808	NA	+	Cyclophilin-like peptidyl-prolyl cis-trans isomerase family protein	PTHR11071	IPR002130 IPR020892 IPR024936	PF00160	GO:0003755 GO:0006457	PS00170 PS50072	SSF50891	Peptidyl-prolyl_cis-trans_isomerase-like_3	XM_004510880.1	#has_peptidyl-prolyl_cis-trans_isomerase_activity|#involved_in_protein_folding|#located_in_nucleus	cd01928-Cyclophilin_PPIL3_like|cl00197-cyclophilin	--	--
Ca_16733	Ca_16733.1|Ca_LG_6:17782172-17790933|plus|	0.816519	-0.691176	neg	17782172	17790933	NA	+	anaphase-promoting complex subunit 4	PTHR13260	IPR024789 IPR024790	PF12896	GO:0005680 GO:0030071 GO:0031145			Anaphase-promoting_complex_subunit_4	XM_004504923.1	#located_in_nucleus	cl15150-Apc4	--	--
Ca_25891	Ca_25891.1|scaffold03914:7326-9958|minus|	0.816519	-0.688235	neg	7326	9958	NA	-	uncharacterized mitochondrial protein AtMg00810-like [Glycine max]	PTHR11439	IPR001584 IPR012337 IPR013103	PF00665 PF07727	GO:0003676 GO:0015074	PS50994	SSF53098 SSF56672	Retrovirus-related_Pol_polyprotein_from_transposon_TNT_1-94	AC174305.34	#has_ATP_binding|#has_protein_kinase_activity|#has_protein_serine/threonine_kinase_activity|#has_protein_tyrosine_kinase_activity|#has_transferase_activity,_transferring_phosphorus-containing_groups|#involved_in_protein_phosphorylation	cd09272-RNase_HI_RT_Ty1|cl06662-RVT_2|cl14782-RNase_H_like|cl21549-rve	--	--
Ca_20962	Ca_20962.1|Ca_LG_7:32652488-32654689|minus|	0.82782	-0.688235	neg	32652488	32654689	NA	-	scarecrow-like protein 6-like [Glycine max]	PTHR31636 PTHR31636	IPR005202	PF03514		PS50985		Scarecrow-like_protein_6	XM_004515408.1	#located_in_nucleus	cl15987-GRAS	GRAS	--
Ca_16556	Ca_16556.1|Ca_LG_6:15684442-15688581|plus|	0.811278	-0.688235	neg	15684442	15688581	NA	+	dynamin related protein	PTHR11566 PTHR11566	IPR000375 IPR001401 IPR022812 IPR027417	PF00350 PF01031	GO:0003924 GO:0005525		SSF52540	Dynamin-related_protein_3B	XM_003608356.1	#has_GTP_binding|#has_GTPase_activity|#located_in_cytosol|#located_in_mitochondrion|#located_in_plasma_membrane	COG0699-COG0699|cd08771-DLP_1|cl03076-Dynamin_M|cl21455-ABC_ATPase	--	--
Ca_15019	Ca_15019.1|Ca_LG_5:43967277-43969942|plus|	0.954434	-0.688235	neg	43967277	43969942	NA	+	Protein phosphatase 2A regulatory B subunit family protein	PTHR10257	IPR002554 IPR016024	PF01603	GO:0000159 GO:0005488 GO:0007165 GO:0008601		SSF48371	Serine/threonine_protein_phosphatase_2A_57_kDa_regulatory_subunit_B'_theta_isoform	XM_004501223.1	#has_protein_phosphatase_type_2A_regulator_activity|#involved_in_signal_transduction|#located_in_nucleus|#located_in_protein_phosphatase_type_2A_complex	PLN00122-PLN00122|cl18318-PLN00122	--	--
Ca_14177	Ca_14177.1|Ca_LG_5:35539823-35547930|minus|	0.82782	-0.688235	neg	35539823	35547930	NA	-	histone-lysine N-methyltransferase ATX5-like [Glycine max]	PTHR13793 PTHR13793	IPR000313 IPR001214 IPR025780	PF00855 PF00856 PF13832	GO:0005515	PS50280 PS50812 PS51566	SSF63748 SSF82199	Histone-lysine_N-methyltransferase_ATX5	XM_004502581.1	#has_zinc_ion_binding|#located_in_nucleus|#located_in_plasmodesma	cl02554-PWWP|cl02566-SET|cl17040-ADDz|smart00317-SET	--	--
Ca_09659	Ca_09659.1|Ca_LG_4:20785957-20795102|minus|	0.811278	-0.688235	neg	20785957	20795102	NA	-	Protein kinase superfamily protein	PTHR10566 PTHR10566	IPR000719 IPR004147 IPR011009	PF03109	GO:0004672 GO:0005524 GO:0006468 GO:0016772	PS50011	SSF56112	Uncharacterized_aarF_domain-containing_protein_kinase_At4g31390,_chloroplastic	XM_004498529.1	#has_ATP_binding|#has_protein_kinase_activity|#has_transferase_activity,_transferring_phosphorus-containing_groups|#located_in_chloroplast|#located_in_plasma_membrane|#located_in_plastoglobule	COG0661-AarF|cd05121-ABC1_ADCK3-like|cl21453-PKc_like	--	--
Ca_08282	Ca_08282.1|Ca_LG_4:3491800-3499789|plus|	0.816519	-0.688235	neg	3491800	3499789	NA	+	hypothetical protein		IPR005635	PF03941				--	XM_004497075.1	#located_in_cytoplasm	cl04337-INCENP_ARK-bind	--	--
Ca_20660	Ca_20660.1|Ca_LG_7:28876093-28879464|plus|	0.988699	-0.688235	neg	28876093	28879464	NA	+	L-ascorbate oxidase homolog [Glycine max]	PTHR11709 PTHR11709	IPR001117 IPR008972 IPR011706 IPR011707	PF00394 PF07731 PF07732	GO:0005507 GO:0016491 GO:0055114	PS51257	SSF49503	L-ascorbate_oxidase_homolog	XM_004509121.1	#has_copper_ion_binding|#has_oxidoreductase_activity|#involved_in_oxidation-reduction_process|#located_in_extracellular_region	PLN02835-PLN02835|cl19115-Cupredoxin	--	--
Ca_17690	Ca_17690.1|Ca_LG_6:31645747-31648031|minus|	0.954434	-0.688235	neg	31645747	31648031	NA	-	Disease resistance protein (TIR-NBS-LRR class) family	PTHR11017 PTHR11017			GO:0006952		SSF52058	Protein_SUPPRESSOR_OF_npr1-1,_CONSTITUTIVE_1	XM_003618284.1	#has_ADP_binding|#involved_in_defense_response|#involved_in_signal_transduction|#located_in_cytoplasm|#located_in_intracellular	--	--	--
Ca_20526	Ca_20526.1|Ca_LG_7:27047106-27050241|minus|	0.816519	-0.685294	neg	27047106	27050241	NA	-	Uncharacterized conserved protein (DUF2358)	PTHR22750 PTHR22750	IPR018790	PF10184			SSF54427	--	XM_004510645.1	#located_in_chloroplast	cl09109-NTF2_like	--	--
Ca_07258	Ca_07258.1|Ca_LG_3:35091594-35093764|plus|	0.816519	-0.685294	neg	35091594	35093764	NA	+	protein ROOT PRIMORDIUM DEFECTIVE 1-like isoform 1 [Glycine max]	PTHR31476 PTHR31476	IPR021099	PF11955				Protein_ROOT_PRIMORDIUM_DEFECTIVE_1	XM_004494751.1	#located_in_extracellular_region	cl13402-PORR	--	--
Ca_06304	Ca_06304.1|Ca_LG_3:23669970-23684887|minus|	0.82782	-0.685294	neg	23669970	23684887	NA	-	ethanolamine-phosphate cytidylyltransferase	PTHR10739 PTHR10739	IPR004821 IPR014729	PF01467	GO:0003824 GO:0009058		SSF52374	Ethanolamine-phosphate_cytidylyltransferase	XM_004492553.1	#has_catalytic_activity|#has_nucleotidyltransferase_activity|#involved_in_biosynthetic_process|#located_in_nucleus	PLN02406-PLN02406|cd02173-ECT|cd02174-CCT|cl00015-nt_trans	--	--
Ca_21417	Ca_21417.1|Ca_LG_7:37687357-37688539|minus|	0.811278	-0.683658	neg	37687357	37688539	NA	-	MADS-box transcription factor family protein							--	BT053212.1	#has_DNA_binding|#has_protein_dimerization_activity|#located_in_nucleus	--	--	--
Ca_16668	Ca_16668.1|Ca_LG_6:16943101-16944672|minus|	0.954434	-0.682353	neg	16943101	16944672	NA	-	FAD-binding Berberine family protein	PTHR32448 PTHR32448	IPR006094 IPR016166 IPR016167 IPR016169	PF01565	GO:0003824 GO:0008762 GO:0016491 GO:0016614 GO:0050660 GO:0055114	PS51387	SSF56176	Reticuline_oxidase-like_protein	XM_004504669.1	#has_UDP-N-acetylmuramate_dehydrogenase_activity|#has_catalytic_activity|#has_flavin_adenine_dinucleotide_binding|#has_oxidoreductase_activity|#has_oxidoreductase_activity,_acting_on_CH-OH_group_of_donors|#involved_in_oxidation-reduction_process|#located_in_chloroplast	COG0277-GlcD|cl19922-FAD_binding_4	--	--
Ca_23119	Ca_23119.1|Ca_LG_8:11578870-11582579|plus|	0.82782	-0.679412	neg	11578870	11582579	NA	+	U4/U6 X U5 tri-snRNP complex subunit Prp31 n=1 Tax=Schizosaccharomyces japonicus (strain yFS275 / FY16936) RepID=B6K725_SCHJY	PTHR13904	IPR002687 IPR012976 IPR019175 IPR027105	PF01798 PF08060 PF09785	GO:0000244 GO:0000398 GO:0046540	PS51358	SSF89124	U4/U6_small_nuclear_ribonucleoprotein_Prp31	XM_004513031.1	#located_in_nucleus	COG1498-SIK1|cl03357-Nop|cl06890-NOSIC|cl10762-Prp31_C	--	--
Ca_23507	Ca_23507.1|Ca_LG_8:16243729-16246271|plus|	0.954434	-0.676471	neg	16243729	16246271	NA	+	c("GPI-GlcNAc transferase complex"	PTHR15231 PTHR15231	IPR019328	PF10181	GO:0017176			--	XM_004512216.1	#has_phosphatidylinositol_N-acetylglucosaminyltransferase_activity|#located_in_cytoplasm	cl10875-PIG-H	--	--
Ca_23103	Ca_23103.1|Ca_LG_8:11458872-11461604|minus|	0.988699	-0.676471	neg	11458872	11461604	NA	-	probable protein phosphatase 2C 55 isoform X3 [Glycine max]	PTHR12320 PTHR12320	IPR001932	PF07228	GO:0003824		SSF81606	Probable_protein_phosphatase_2C_55	XM_004511958.1	#has_catalytic_activity|#located_in_mitochondrion	cl00120-PP2Cc	--	--
Ca_09904	Ca_09904.1|Ca_LG_4:23574734-23581347|plus|	0.82782	-0.676471	neg	23574734	23581347	NA	+	ATP binding microtubule motor family protein	PTHR24115 PTHR24115	IPR001715 IPR001752 IPR027417 IPR027640	PF00225 PF00307	GO:0003777 GO:0005515 GO:0005524 GO:0005871 GO:0007018 GO:0008017	PS50021 PS50067	SSF47576 SSF52540	Kinesin-4	XM_004495874.1	#has_ATP_binding|#has_microtubule_motor_activity|#involved_in_microtubule-based_movement|#located_in_cytoplasm	COG5059-KIP1|cd01366-KISc_C_terminal|cl00030-CH|cl00286-Motor_domain|smart00033-CH	--	--
Ca_08611	Ca_08611.1|Ca_LG_4:7583977-7584995|plus|	0.811278	-0.673529	neg	7583977	7584995	NA	+	embryo sac development arrest 6							--	XM_004495296.1	#located_in_mitochondrion	--	--	--
Ca_19414	Ca_19414.1|Ca_LG_7:6458652-6467638|minus|	0.816519	-0.673529	neg	6458652	6467638	NA	-	dentin sialophosphoprotein-like isoform X1 [Glycine max]	PTHR31008 PTHR31008						--	XM_004510485.1	#located_in_nucleus|#located_in_plasma_membrane	--	--	--
Ca_11916	Ca_11916.1|Ca_LG_5:400358-403998|minus|	0.82782	-0.673529	neg	400358	403998	NA	-	transcriptional corepressor LEUNIG-like isoform X4 [Glycine max]	PTHR22847	IPR001680 IPR005162 IPR015943 IPR017986 IPR019775	PF00400 PF03732	GO:0005515	PS00678 PS50082 PS50294	SSF50978	Transcriptional_corepressor_LEUNIG	XM_004517016.1	#located_in_nucleus	COG2319-COG2319|cl02567-WD40|cl04237-Retrotrans_gag	--	--
Ca_01391	Ca_01391.1|Ca_LG_1:19717050-19717860|minus|	0.816519	-0.672611	neg	19717050	19717860	NA	-	unknown protein							--	XM_004488921.1	#located_in_nucleus	--	--	--
Ca_03546	Ca_03546.1|Ca_LG_2:8106235-8109963|plus|	0.82782	-0.670588	neg	8106235	8109963	NA	+	lipid-binding serum glycoprotein family protein	PTHR10504 PTHR10504	IPR001124 IPR017942 IPR017943	PF01273 PF02886	GO:0008289		SSF55394	Putative_BPI/LBP_family_protein_At1g04970	XM_004491020.1	#has_lipid_binding|#located_in_extracellular_region|#located_in_vacuolar_membrane|#located_in_vacuole	cl00188-BPI	--	--
Ca_03946	Ca_03946.1|Ca_LG_2:14253966-14257595|plus|	0.82782	-0.670588	neg	14253966	14257595	NA	+	zinc finger protein CONSTANS-LIKE 9-like isoform X4 [Glycine max]	PTHR31717 PTHR31717	IPR000315 IPR010402	PF06203	GO:0005515 GO:0005622 GO:0008270	PS50119 PS51017		Zinc_finger_protein_CONSTANS-LIKE_9	XM_004490510.1	#has_zinc_ion_binding|#located_in_intracellular|#located_in_nucleus	cd00021-BBOX|cl00034-BBOX|cl05620-CCT	CO-like	--
Ca_12474	Ca_12474.1|Ca_LG_5:10275139-10276636|minus|	0.82782	-0.66961	neg	10275139	10276636	NA	-	serine/threonine-protein phosphatase 7 long form homolog [Glycine max]		IPR019557	PF10536				Serine/threonine-protein_phosphatase_7_long_form_homolog	XM_004515033.1	#located_in_nucleus	cl11168-PMD	--	--
Ca_15950	Ca_15950.1|Ca_LG_6:8740695-8744302|plus|	0.833191	-0.668139	neg	8740695	8744302	NA	+	Cellulase (glycosyl hydrolase family 5) protein	PTHR31263 PTHR31263	IPR000772 IPR001547 IPR013781 IPR017853	PF00150	GO:0004553 GO:0005975		SSF50370 SSF51445	Endoglucanase_E1	XM_004504085.1	#has_catalytic_activity|#has_cation_binding|#has_hydrolase_activity,_hydrolyzing_O-glycosyl_compounds|#involved_in_carbohydrate_metabolic_process	cl07893-AmyAc_family|smart00458-RICIN	--	--
Ca_14552	Ca_14552.1|Ca_LG_5:39005213-39010186|plus|	0.82782	-0.667647	neg	39005213	39010186	NA	+	group 1 family glycosyltransferase	PTHR12526 PTHR12526	IPR001296	PF00534	GO:0009058		SSF53756	Lipopolysaccharide_core_biosynthesis_mannosyltransferase_LpsB	XM_004500923.1	#involved_in_biosynthetic_process	COG0438-RfaG|cl10013-Glycosyltransferase_GTB_type	--	--
Ca_03583	Ca_03583.1|Ca_LG_2:8599243-8600422|plus|	0.988699	-0.667647	neg	8599243	8600422	NA	+	myb transcription factor	PTHR10641	IPR001005 IPR009057 IPR017930	PF00249	GO:0003677 GO:0003682	PS51294	SSF46689	Transcription_factor_MYB44	XM_004490967.1	#has_DNA_binding|#located_in_nucleus	cd00167-SANT|cl21498-SANT	MYB	--
Ca_02811	Ca_02811.1|Ca_LG_1:39237276-39240698|plus|	0.82782	-0.667647	neg	39237276	39240698	NA	+	DEAD-box ATP-dependent RNA helicase-like protein	PTHR24031 PTHR24031	IPR000629 IPR001650 IPR011545 IPR014001 IPR014014 IPR027417	PF00270 PF00271	GO:0003676 GO:0004386 GO:0005524 GO:0008026	PS00039 PS51192 PS51194 PS51195	SSF52540	DEAD-box_ATP-dependent_RNA_helicase_42	XM_004485438.1	#has_ATP_binding|#has_ATP-dependent_helicase_activity|#has_helicase_activity|#has_nucleic_acid_binding|#located_in_nucleus	cd00079-HELICc|cd00268-DEADc|cl03869-U79_P34|cl05420-Synaphin|cl21455-ABC_ATPase|cl22494-BSP_II|smart00487-DEXDc	--	--
Ca_18905	Ca_18905.1|Ca_LG_6:53364466-53365402|minus|	0.82782	-0.667647	neg	53364466	53365402	NA	-	unknown protein							--	XM_004507515.1	#located_in_nucleus	--	--	--
Ca_24218	Ca_24218.1|scaffold00750:54123-56327|plus|	0.82782	-0.664706	neg	54123	56327	NA	+	Peptidase family M48 family protein	PTHR22726	IPR001915	PF01435	GO:0004222 GO:0006508 GO:0016020			Mitochondrial_metalloendopeptidase_OMA1	XM_004506240.1	#has_metalloendopeptidase_activity|#involved_in_proteolysis|#located_in_membrane|#located_in_mitochondrion	cl12018-Peptidase_M48	--	--
Ca_13846	Ca_13846.1|Ca_LG_5:31962805-31965674|plus|	0.896038	-0.664706	neg	31962805	31965674	NA	+	apoptotic chromatin condensation inducer in the nucleus-like isoform X2 [Glycine max]	PTHR14127	IPR003034	PF02037	GO:0003676	PS50800	SSF54928 SSF68906	Apoptotic_chromatin_condensation_inducer_in_the_nucleus	XM_004502398.1	#has_nucleic_acid_binding|#located_in_cytoplasm	cd12432-RRM_ACINU|cl02640-SAP|cl17169-RRM_SF	--	--
Ca_10804	Ca_10804.1|Ca_LG_4:33903742-33906398|plus|	0.82782	-0.664706	neg	33903742	33906398	NA	+	Uncharacterised conserved protein (UCP012943)							--	XM_004514457.1	--	--	--	--
Ca_15891	Ca_15891.1|Ca_LG_6:8081907-8082869|plus|	0.82782	-0.662252	neg	8081907	8082869	NA	+	protein MIZU-KUSSEI 1-like [Glycine max]	PTHR31696 PTHR31696	IPR006460	PF04759				Protein_MIZU-KUSSEI_1	XM_004513806.1	#located_in_cortical_endoplasmic_reticulum|#located_in_cytoplasm|#located_in_endoplasmic_reticulum|#located_in_endoplasmic_reticulum_membrane|#located_in_membrane	cl04729-DUF617	--	--
Ca_19750	Ca_19750.1|Ca_LG_7:12412653-12414408|minus|	0.896038	-0.661765	neg	12412653	12414408	NA	-	hypothetical protein							--	XM_004514719.1	--	--	--	--
Ca_15307	Ca_15307.1|Ca_LG_6:1459377-1466294|minus|	0.82782	-0.661765	neg	1459377	1466294	NA	-	ARF guanine-nucleotide exchange factor GNOM-like [Glycine max]	PTHR10663 PTHR10663	IPR000904 IPR016024 IPR023394	PF01369 PF12783	GO:0005086 GO:0005488 GO:0032012	PS50190	SSF48371 SSF48425	ARF_guanine-nucleotide_exchange_factor_GNOM	XM_004503110.1	#located_in_cytoplasm	PLN03076-PLN03076|cd00171-Sec7|cl00136-Sec7|cl20468-Sec7_N	--	--
Ca_01006	Ca_01006.1|Ca_LG_1:11830286-11833217|minus|	0.82782	-0.658824	neg	11830286	11833217	NA	-	PHD finger family protein / bromo-adjacent homology (BAH) domain-containing protein	PTHR12505 PTHR12505	IPR001025 IPR001965 IPR011011 IPR013083 IPR019786 IPR019787	PF00628 PF01426	GO:0003682 GO:0005515 GO:0008270	PS01359 PS50016 PS51038	SSF57903	BAH_and_coiled-coil_domain-containing_protein_1	XM_004489003.1	#has_DNA_binding|#has_zinc_ion_binding|#located_in_nucleus	cl02608-BAH|cl17040-ADDz	--	--
Ca_12607	Ca_12607.1|Ca_LG_5:12779617-12783888|minus|	0.82782	-0.658824	neg	12779617	12783888	NA	-	protein SUPPRESSOR OF GENE SILENCING 3-like isoform X2 [Glycine max]	PTHR21596 PTHR21596	IPR005380 IPR019438	PF03468 PF10343	GO:0031047			Protein_SUPPRESSOR_OF_GENE_SILENCING_3_homolog	XM_004516738.1	#located_in_cytoplasm|#located_in_cytosol	cd12266-RRM_like_XS|cl11011-DUF2419|cl17169-RRM_SF	--	--
Ca_23412	Ca_23412.1|Ca_LG_8:15097778-15100255|plus|	0.811278	-0.655882	neg	15097778	15100255	NA	+	c("Nucleic acid binding protein"	PTHR13069 PTHR13069	IPR000504 IPR005123 IPR012677 IPR027450	PF13532 PF13893	GO:0000166 GO:0003676 GO:0016491 GO:0016706 GO:0055114	PS50102 PS51471	SSF51197 SSF54928	Alkylated_DNA_repair_protein_alkB_homolog_8	XM_004512283.1	#has_nucleic_acid_binding|#located_in_nucleus	cl17169-RRM_SF|cl21496-2OG-FeII_Oxy	--	--
Ca_00140	Ca_00140.1|Ca_LG_1:1657439-1661241|minus|	0.82782	-0.652941	neg	1657439	1661241	NA	-	gem-associated protein 2-like [Glycine max]	PTHR12794	IPR007022	PF04938	GO:0000387 GO:0000398 GO:0005681			Gem-associated_protein_2	XM_004497422.1	#involved_in_mRNA_splicing,_via_spliceosome|#involved_in_spliceosomal_complex_assembly|#located_in_nucleus	cl04854-SIP1	--	--
Ca_15437	Ca_15437.1|Ca_LG_6:2943209-2950275|minus|	0.82782	-0.652941	neg	2943209	2950275	NA	-	aspartate-tRNA ligase	PTHR22594 PTHR22594	IPR002312 IPR004115 IPR004364 IPR004365 IPR004524 IPR006195 IPR012340 IPR018150	PF00152 PF01336 PF02938		PS50862	SSF50249 SSF55261 SSF55681	Aspartate--tRNA_ligase	XM_004503326.1	#has_ATP_binding|#has_aminoacyl-tRNA_ligase_activity|#has_ligase_activity|#has_nucleic_acid_binding|#has_nucleotide_binding|#involved_in_tRNA_aminoacylation_for_protein_translation|#located_in_chloroplast|#located_in_cytoplasm|#located_in_membrane	PLN02903-PLN02903|cd00777-AspRS_core|cd04317-EcAspRS_like_N|cl00268-class_II_aaRS-like_core|cl09930-RPA_2b-aaRSs_OBF_like|cl22452-GAD	--	--
Ca_08966	Ca_08966.1|Ca_LG_4:11630565-11636783|minus|	0.954434	-0.652941	neg	11630565	11636783	NA	-	RAB GTPase activator protein n=11 Tax=Brassicaceae RepID=B3H765_ARATH	PTHR22957 PTHR22957	IPR000195	PF00566	GO:0005097 GO:0032313	PS50086	SSF47923	TBC1_domain_family_member_15	XM_004495227.1	#has_RAB_GTPase_activator_activity|#involved_in_regulation_of_Rab_GTPase_activity|#located_in_intracellular|#located_in_nucleus	cl02495-RabGAP-TBC|smart00164-TBC	--	--
Ca_29255	Ca_29255.1|scaffold18607:309-1650|minus|	0.82782	-0.652941	neg	309	1650	NA	-	maestro heat-like repeat-containing protein family member 1-like isoform X1 [Glycine max]	PTHR23120 PTHR23120	IPR011989 IPR016024		GO:0005488		SSF48371	--	XM_004494034.1	#located_in_nucleus	--	--	--
Ca_21128	Ca_21128.1|Ca_LG_7:34545813-34549668|minus|	0.82782	-0.652941	neg	34545813	34549668	NA	-	Cytochrome P450 superfamily protein	PTHR24298 PTHR24298	IPR001128 IPR002401 IPR017972	PF00067	GO:0005506 GO:0016705 GO:0020037 GO:0055114	PS00086	SSF48264	Geraniol_8-hydroxylase	XM_004515716.1	#has_electron_carrier_activity|#has_heme_binding|#has_iron_ion_binding|#has_oxidoreductase_activity,_acting_on_paired_donors,_with_incorporation_or_reduction_of_molecular_oxygen|#involved_in_oxidation-reduction_process	cl12078-p450	--	--
Ca_24325	Ca_24325.1|scaffold01163:20060-21974|minus|	0.988699	-0.647059	neg	20060	21974	NA	-	Protein kinase superfamily protein	PTHR11584 PTHR11584	IPR000719 IPR002290 IPR008271 IPR011009 IPR017441	PF00069	GO:0004672 GO:0004674 GO:0005524 GO:0006468 GO:0016772	PS00107 PS00108 PS50011	SSF56112	Serine/threonine-protein_kinase_STN8,_chloroplastic	XM_004510040.1	#has_ATP_binding|#has_protein_kinase_activity|#has_protein_serine/threonine_kinase_activity|#has_transferase_activity,_transferring_phosphorus-containing_groups|#involved_in_protein_phosphorylation|#located_in_chloroplast	cl21453-PKc_like|smart00220-S_TKc	--	--
Ca_10607	Ca_10607.1|Ca_LG_4:31605701-31606708|minus|	0.82782	-0.647059	neg	31605701	31606708	NA	-	acylphosphatase family	PTHR10029	IPR001792 IPR017968 IPR020456	PF00708	GO:0003998	PS00151 PS51160	SSF54975	Acylphosphatase	XM_004497476.1	#has_acylphosphatase_activity|#located_in_chloroplast	cl00551-Acylphosphatase	--	--
Ca_00799	Ca_00799.1|Ca_LG_1:8890328-8893506|minus|	0.82782	-0.644118	neg	8890328	8893506	NA	-	splicing factor U2af small subunit A-like protein	PTHR12620	IPR000504 IPR000571 IPR003954 IPR009145 IPR012677	PF00642 PF13893	GO:0000166 GO:0003676 GO:0003723 GO:0005634 GO:0046872	PS50102 PS50103	SSF54928	Splicing_factor_U2af_small_subunit_A	XR_189329.1	#has_RNA_binding|#has_nucleic_acid_binding|#has_nucleotide_binding|#has_zinc_ion_binding|#located_in_nucleus	cd12539-RRM_U2AF35B|cl11592-zf-CCCH|cl17169-RRM_SF|smart00356-ZnF_C3H1|smart00360-RRM	C3H	--
Ca_06299	Ca_06299.1|Ca_LG_3:23619575-23631115|plus|	0.82782	-0.644118	neg	23619575	23631115	NA	+	mediator of RNA polymerase II transcription subunit 33A							Mediator_of_RNA_polymerase_II_transcription_subunit_33B_	XM_004492548.1	--	--	--	--
Ca_04395	Ca_04395.1|Ca_LG_2:24153405-24164672|minus|	0.811278	-0.644118	neg	24153405	24164672	NA	-	GDA1/CD39 nucleoside phosphatase family protein	PTHR11782 PTHR11782	IPR000407	PF01150	GO:0016787			Probable_apyrase_6	XM_004490004.1	#has_hydrolase_activity	cd00012-NBD_sugar-kinase_HSP70_actin|cl17037-NBD_sugar-kinase_HSP70_actin	--	--
Ca_19073	Ca_19073.1|Ca_LG_7:1108626-1112317|plus|	0.811278	-0.641176	neg	1108626	1112317	NA	+	sodium hydrogen exchanger 2	PTHR10110 PTHR10110	IPR004709 IPR006153 IPR018422	PF00999	GO:0006812 GO:0006814 GO:0006885 GO:0015299 GO:0015385 GO:0016021 GO:0055085			Sodium/hydrogen_exchanger_4	XM_004508256.1	#has_sodium:hydrogen_antiporter_activity|#has_solute:hydrogen_antiporter_activity|#located_in_integral_to_membrane	cl21520-Asp-Al_Ex	--	--
Ca_01093	Ca_01093.1|Ca_LG_1:13181970-13184842|plus|	0.811278	-0.638235	neg	13181970	13185722	NA	+	mitotic spindle assembly checkpoint MAD2B-like protein	PTHR11842 PTHR11842	IPR003511	PF02301		PS50815	SSF56019	DNA_polymerase_zeta_processivity_subunit	XM_004488759.1	#located_in_nucleus	cl03523-HORMA	--	--
Ca_04922	Ca_04922.1|Ca_LG_2:31299369-31304766|minus|	0.954434	-0.638235	neg	31299369	31304766	NA	-	vacuolar protein sorting-associated protein 27-like isoform X1 [Glycine max]	PTHR31805 PTHR31805	IPR010820	PF07223			SSF57997	--	XM_004489169.1	#located_in_cytosol|#located_in_nucleus	cl09454-SWI-SNF_Ssr4|cl21463-UBA_like_SF	--	--
Ca_11964	Ca_11964.1|Ca_LG_5:1178575-1184554|plus|	0.811278	-0.635762	neg	1178575	1184554	NA	+	ABC transporter family protein (ATP-binding component)	PTHR24222 PTHR24222	IPR001140 IPR003439 IPR003593 IPR011527 IPR017871 IPR027417	PF00005 PF00664	GO:0000166 GO:0005524 GO:0006810 GO:0016021 GO:0016887 GO:0017111 GO:0042626 GO:0055085	PS00211 PS50893 PS50929	SSF52540 SSF90123	ABC_transporter_B_family_member_26,_chloroplastic	XM_004489723.1	#has_ATP_binding|#has_ATPase_activity|#has_ATPase_activity,_coupled_to_transmembrane_movement_of_substances|#has_nucleoside-triphosphatase_activity|#has_nucleotide_binding|#involved_in_transmembrane_transport|#involved_in_transport|#located_in_chloroplast|#located_in_chloroplast_envelope|#located_in_integral_to_membrane	COG1132-MdlB|cl00549-ABC_membrane|cl21455-ABC_ATPase	--	--
Ca_01108	Ca_01108.1|Ca_LG_1:13539722-13543954|minus|	0.954434	-0.635294	neg	13539722	13543954	NA	-	protein MEI2-like 2-like isoform X2 [Glycine max]	PTHR24011 PTHR24011	IPR000504 IPR007201 IPR012677	PF00076 PF04059	GO:0000166 GO:0003676	PS50102	SSF54928	Protein_MEI2-like_5	XM_004488268.1	#has_nucleic_acid_binding|#has_nucleotide_binding|#located_in_chloroplast	cd12524-RRM1_MEI2_like|cd12529-RRM2_MEI2_like|cd12531-RRM3_MEI2_like|cl17169-RRM_SF|smart00360-RRM	--	--
Ca_22049	Ca_22049.1|Ca_LG_7:43914982-43916886|plus|	0.82782	-0.632353	neg	43914982	43916886	NA	+	unknown protein							--	XM_004507620.1	#located_in_mitochondrion	--	--	--
Ca_23554	Ca_23554.1|Ca_LG_8:16670008-16676827|minus|	0.954434	-0.629412	neg	16670008	16676827	NA	-	c("dimerizations protein"							--	XM_004512398.1	#located_in_nucleus	cl14734-PLN03205	--	--
Ca_21440	Ca_21440.1|Ca_LG_7:37903094-37907831|minus|	0.988699	-0.629412	neg	37903094	37907831	NA	-	BSD domain-containing protein	PTHR31923 PTHR31923	IPR005607	PF03909		PS50858	SSF14038	--	XM_004508593.1	--	cl02772-BSD|smart00751-BSD	--	--
Ca_10468	Ca_10468.1|Ca_LG_4:30334231-30337057|minus|	0.811278	-0.629412	neg	30334231	30337057	NA	-	FRIGIDA-like protein	PTHR31791 PTHR31791	IPR012474	PF07899				FRIGIDA-like_protein_4b	JX173068.1	#located_in_nucleus	cl04633-DEC-1_N|cl20350-Frigida	--	--
Ca_09182	Ca_09182.1|Ca_LG_4:14372786-14379643|minus|	0.816519	-0.629412	neg	14372786	14379643	NA	-	nuclear pore complex protein Nup98-Nup96-like [Glycine max]	PTHR23198	IPR007230	PF04096	GO:0005643 GO:0006810	PS51434	SSF82215	Nuclear_pore_complex_protein_Nup98-Nup96	XM_004495465.1	#involved_in_transport|#located_in_nuclear_pore|#located_in_nucleus	cl04399-Nucleoporin2|cl22446-Nucleoporin_FG	--	--
Ca_09114	Ca_09114.1|Ca_LG_4:13435303-13440512|plus|	0.954434	-0.629412	neg	13435303	13440512	NA	+	phosphatidate phosphatase LPIN3-like [Glycine max]	PTHR12181 PTHR12181	IPR007651 IPR013209 IPR023214	PF04571 PF08235			SSF56784	Phosphatidate_phosphatase_LPIN2	XM_004495208.1	#located_in_nucleus	cl04599-Lipin_N|cl20893-AF1Q|cl22529-LNS2|smart00775-LNS2	--	--
Ca_07025	Ca_07025.1|Ca_LG_3:32911740-32928798|plus|	0.816519	-0.629412	neg	32911740	32928798	NA	+	ARM repeat superfamily protein		IPR011989 IPR016024		GO:0005488		SSF48371	--	XM_004493462.1	--	--	--	--
Ca_14943	Ca_14943.1|Ca_LG_5:43073819-43075255|plus|	0.82782	-0.629412	neg	43073819	43075255	NA	+	F-box/RNI-like superfamily protein	PTHR32212	IPR001810	PF00646	GO:0005515	PS50181	SSF52058 SSF81383	F-box/FBD/LRR-repeat_protein_At1g78750	XM_004501607.1	#located_in_nucleus	cl02535-F-box	--	--
Ca_13377	Ca_13377.1|Ca_LG_5:26906350-26910407|plus|	0.82782	-0.629412	neg	26906350	26910485	NA	+	Protein kinase superfamily protein	PTHR13902 PTHR13902	IPR000719 IPR002290 IPR008271 IPR011009	PF00069	GO:0004672 GO:0004674 GO:0005524 GO:0006468 GO:0016772	PS00108 PS50011	SSF56112	Probable_serine/threonine-protein_kinase_WNK2	XM_004501811.1	#has_ATP_binding|#has_protein_kinase_activity|#has_protein_serine/threonine_kinase_activity|#has_transferase_activity,_transferring_phosphorus-containing_groups|#involved_in_protein_phosphorylation|#located_in_nucleus	cd13983-STKc_WNK|cl21453-PKc_like|smart00220-S_TKc	--	--
Ca_20234	Ca_20234.1|Ca_LG_7:22375612-22376463|minus|	0.811278	-0.626471	neg	22375612	22376463	NA	-	Histone superfamily protein	PTHR10484	IPR001951 IPR007125 IPR009072 IPR019809	PF00125	GO:0000786 GO:0003677 GO:0005634 GO:0006334 GO:0046982	PS00047	SSF47113	Histone_H4	XM_004510968.1	#has_DNA_binding|#involved_in_nucleosome_assembly|#located_in_nucleosome|#located_in_nucleus|#located_in_vacuole	PLN00035-PLN00035|cd00076-H4|cl00074-H2A	--	--
Ca_13911	Ca_13911.1|Ca_LG_5:32668492-32671983|plus|	0.811278	-0.626471	neg	32668492	32671983	NA	+	F-box family protein	PTHR23125 PTHR23125	IPR001810 IPR006553	PF12937 PF13516	GO:0005515		SSF52047 SSF81383	F-box_protein_SKP2A	XM_004502510.1	#located_in_cytoplasm	cl02535-F-box|cl22709-AMN1	--	--
Ca_01475	Ca_01475.1|Ca_LG_1:21479535-21482298|minus|	0.816519	-0.626471	neg	21479535	21482409	NA	-	C2-H2 zinc finger protein [Glycine max]	PTHR10593 PTHR10593	IPR007087 IPR013087 IPR015880		GO:0003676 GO:0046872	PS00028 PS50157	SSF57667	Zinc_finger_protein_MAGPIE	XM_004498822.1	#has_zinc_ion_binding|#located_in_intracellular|#located_in_nucleus	--	C2H2	--
Ca_12759	Ca_12759.1|Ca_LG_5:16047082-16052516|minus|	0.82782	-0.626471	neg	16047082	16052516	NA	-	LRR and NB-ARC domain disease resistance protein	PTHR23155	IPR000767 IPR002182 IPR027417	PF00931	GO:0006952 GO:0043531		SSF52058 SSF52540	Putative_disease_resistance_RPP13-like_protein_1	XM_004514604.1	#has_ADP_binding|#involved_in_defense_response|#located_in_extracellular_region	COG4886-COG4886|cl21455-ABC_ATPase	--	NBS-LRR
Ca_21484	Ca_21484.1|Ca_LG_7:38435027-38436883|minus|	0.811278	-0.623529	neg	38435027	38436883	NA	-	zinc finger protein CONSTANS-LIKE 5-like [Glycine max]	PTHR31319 PTHR31319	IPR000315 IPR010402	PF00643 PF06203	GO:0005515 GO:0005622 GO:0008270	PS50119 PS51017		Zinc_finger_protein_CONSTANS-LIKE_5	XM_004507755.1	#has_zinc_ion_binding|#located_in_intracellular|#located_in_nucleus	cd00021-BBOX|cl00034-BBOX|cl05620-CCT	CO-like	--
Ca_18786	Ca_18786.1|Ca_LG_6:51737504-51739635|minus|	0.811278	-0.623529	neg	51737504	51739635	NA	-	c("Essential protein Yae1"	PTHR18829 PTHR18829	IPR019191	PF09811				Yae1_domain-containing_protein_1_	XM_004507426.1	--	cl10784-Yae1_N	--	--
Ca_13294	Ca_13294.1|Ca_LG_5:26070592-26072420|plus|	0.82782	-0.623529	neg	26070592	26072420	NA	+	ethylene responsive element binding factor 2	PTHR31657 PTHR31657	IPR001471 IPR016177	PF00847	GO:0003677 GO:0003700 GO:0006355 GO:0009723 GO:0009725	PS51032	SSF54171	Ethylene-responsive_transcription_factor_RAP2-4	XM_004500557.1	#has_DNA_binding|#has_sequence-specific_DNA_binding_transcription_factor_activity|#involved_in_regulation_of_transcription,_DNA-dependent|#located_in_nucleus	cd00018-AP2|cl00033-AP2	ERF	--
Ca_04500	Ca_04500.1|Ca_LG_2:25945166-25950347|plus|	0.82782	-0.621045	neg	25945166	25950347	NA	+	nodulin MtN21 /EamA-like transporter family protein	PTHR31218 PTHR31218	IPR000620	PF00892	GO:0016020		SSF10348	WAT1-related_protein_At3g28050	XM_004489808.1	#located_in_membrane	PLN00411-PLN00411	--	--
Ca_11163	Ca_11163.1|Ca_LG_4:40495354-40496804|plus|	0.811278	-0.620758	neg	40495354	40496804	NA	+	FKBP-like peptidyl-prolyl cis-trans isomerase family protein	PTHR10516 PTHR10516	IPR001179 IPR023566	PF00254	GO:0006457	PS50059	SSF54534	Peptidyl-prolyl_cis-trans_isomerase_FKBP17-1,_chloroplastic	XM_004497547.1	#involved_in_protein_folding	cl19519-FKBP_C	--	--
Ca_01186	Ca_01186.1|Ca_LG_1:15343595-15360969|plus|	0.82782	-0.620588	neg	15343595	15360969	NA	+	binding	PTHR12839 PTHR12839	IPR003890 IPR007193 IPR016021 IPR016024	PF02854 PF04050	GO:0003723 GO:0005488 GO:0005515		SSF48371	Regulator_of_nonsense_transcripts_UPF2	XM_004488220.1	#located_in_cytoplasm	cl02652-MIF4G|cl04380-Upf2|smart00543-MIF4G	--	--
Ca_15454	Ca_15454.1|Ca_LG_6:3097313-3103736|minus|	0.82782	-0.617647	neg	3097313	3103736	NA	-	ubiquitin fusion degradation 1	PTHR12555	IPR004854	PF03152	GO:0006511			Ubiquitin_fusion_degradation_protein_1_homolog	XM_004503299.1	#involved_in_ubiquitin-dependent_protein_catabolic_process|#located_in_cytosol	cl20245-UFD1	--	--
Ca_09587	Ca_09587.1|Ca_LG_4:19813719-19816270|minus|	0.988699	-0.617647	neg	19813719	19816270	NA	-	ATP binding / kinase/ protein kinase/ protein serine/threonine kinase/ protein-tyrosine kinase n=4 Tax=rosids RepID=C5DB54_VITVI	PTHR24420	IPR000719 IPR001245 IPR008271 IPR011009	PF07714	GO:0004672 GO:0004674 GO:0005524 GO:0006468 GO:0016772	PS00108 PS50011	SSF56112	Serine/threonine-protein_kinase_At5g01020	XM_004498783.1	#has_ATP_binding|#has_protein_kinase_activity|#has_protein_serine/threonine_kinase_activity|#has_transferase_activity,_transferring_phosphorus-containing_groups|#involved_in_protein_phosphorylation|#located_in_plasma_membrane	cd14066-STKc_IRAK|cl21453-PKc_like|smart00219-TyrKc	--	--
Ca_24590	Ca_24590.1|scaffold01730:15095-18794|minus|	0.82782	-0.61663	neg	15095	18794	NA	-	trehalose-6-phosphate synthase	PTHR10788 PTHR10788	IPR001830 IPR003337 IPR023214	PF00982 PF02358	GO:0003824 GO:0005992		SSF53756 SSF56784	Alpha,alpha-trehalose-phosphate_synthase_[UDP-forming]_1	XM_004515548.1	#has_alpha,alpha-trehalose-phosphate_synthase_(UDP-forming)_activity|#has_catalytic_activity|#involved_in_trehalose_biosynthetic_process	cl10013-Glycosyltransferase_GTB_type|cl21460-HAD_like	--	--
Ca_06913	Ca_06913.1|Ca_LG_3:31702074-31704980|plus|	0.82782	-0.614706	neg	31702074	31704980	NA	+	strictosidine synthase-like 3	PTHR10426 PTHR10426	IPR011042 IPR018119	PF03088	GO:0009058 GO:0016844		SSF63829	Strictosidine_synthase_1	XM_004493369.1	#has_strictosidine_synthase_activity|#involved_in_biosynthetic_process|#located_in_chloroplast|#located_in_plasma_membrane|#located_in_plasmodesma	COG3386-COG3386|cl18310-NHL	--	--
Ca_05840	Ca_05840.1|Ca_LG_3:14609997-14612822|minus|	0.954434	-0.614706	neg	14609997	14612822	NA	-	Pentatricopeptide repeat (PPR) superfamily protein	PTHR24015 PTHR24015	IPR002885 IPR011990	PF01535 PF13041	GO:0005515	PS51375	SSF48452	Pentatricopeptide_repeat-containing_protein_At3g29290	XM_004491906.1	#located_in_mitochondrion	TIGR00756-PPR|cd00189-TPR|cl03252-PPR|cl22441-TPR	--	--
Ca_09173	Ca_09173.1|Ca_LG_4:14275601-14279807|plus|	0.954434	-0.611765	neg	14275601	14279807	NA	+	c("chloroplastic group IIA intron splicing facilitator CRS1"	PTHR31846 PTHR31846	IPR001890	PF01985	GO:0003723	PS51295	SSF75471	Chloroplastic_group_IIA_intron_splicing_facilitator_CRS1,_chloroplastic	XM_004507481.1	#has_RNA_binding|#located_in_chloroplast	cl00663-CRS1_YhbY|smart01103-CRS1_YhbY	--	--
Ca_01105	Ca_01105.1|Ca_LG_1:13465653-13470257|minus|	0.811278	-0.611765	neg	13465653	13470257	NA	-	protein MEI2-like 2-like isoform X2 [Glycine max]	PTHR24011 PTHR24011	IPR000504 IPR007201 IPR012677	PF00076 PF04059	GO:0000166 GO:0003676	PS50102	SSF54928	Protein_MEI2-like_5	XM_004488268.1	#has_nucleic_acid_binding|#has_nucleotide_binding|#located_in_chloroplast	cd12524-RRM1_MEI2_like|cd12529-RRM2_MEI2_like|cd12531-RRM3_MEI2_like|cl17169-RRM_SF|smart00360-RRM	--	--
Ca_19475	Ca_19475.1|Ca_LG_7:7354581-7357643|minus|	0.82782	-0.611765	neg	7354581	7357643	NA	-	c("type I inositol 1"	PTHR11200 PTHR11200	IPR000300 IPR005135	PF03372	GO:0046856		SSF56219	Type_I_inositol_1,4,5-trisphosphate_5-phosphatase_CVP2	XM_004511092.1	#involved_in_phosphatidylinositol_phosphorylation|#located_in_cytoplasm	cl00490-EEP	--	--
Ca_22491	Ca_22491.1|Ca_LG_8:4311924-4314827|minus|	0.82782	-0.608824	neg	4311924	4314827	NA	-	c("cyclin-like protein"							--	XM_004511257.1	#located_in_nucleus	--	--	--
Ca_00312	Ca_00312.1|Ca_LG_1:3289746-3291389|plus|	0.82782	-0.605882	neg	3289746	3291389	NA	+	protein ROOT PRIMORDIUM DEFECTIVE 1-like isoform X2 [Glycine max]	PTHR31476 PTHR31476	IPR021099	PF11955				Protein_ROOT_PRIMORDIUM_DEFECTIVE_1_	XR_189306.1	--	cl13402-PORR	--	--
Ca_18721	Ca_18721.1|Ca_LG_6:51020530-51026219|plus|	0.811278	-0.605882	neg	51020447	51026219	NA	+	c("Phage shock protein A"	PTHR31088	IPR007157	PF04012				Membrane-associated_30_kDa_protein,_chloroplastic	XR_190106.1	#located_in_chloroplast|#located_in_chloroplast_envelope|#located_in_chloroplast_stroma|#located_in_chloroplast_thylakoid_membrane|#located_in_nucleoid	COG1842-PspA|cl22773-PRK10698	--	--
Ca_12123	Ca_12123.1|Ca_LG_5:4174795-4177730|plus|	0.954434	-0.605882	neg	4174795	4177730	NA	+	camphor resistance CrcB family protein		IPR003691	PF02537	GO:0016021			UPF0695_membrane_protein_C977.11/PB8B6.06c	XM_004499551.1	#located_in_membrane	cl09114-CRCB	--	--
Ca_25820	Ca_25820.1|scaffold03801:11502-15100|minus|	0.82782	-0.605882	neg	11502	15100	NA	-	plant/F7F23-4 protein	PTHR31755 PTHR31755						Uncharacterized_protein_At4g37920,_chloroplastic	XM_004486379.1	#located_in_chloroplast	--	--	--
Ca_02196	Ca_02196.1|Ca_LG_1:33340328-33341562|minus|	0.82782	-0.6	neg	33340328	33341562	NA	-	purine permease 3	PTHR31376 PTHR31376	IPR000620 IPR004853	PF00892 PF03151	GO:0016020		SSF10348	Purine_permease_3	XM_004501620.1	#located_in_chloroplast|#located_in_membrane	cl00910-EamA	--	--
Ca_15193	Ca_15193.1|Ca_LG_6:44169-48898|minus|	0.954434	-0.6	neg	44169	48898	NA	-	uncharacterized protein LOC100785744 [Glycine max]							--	XM_004506318.1	#located_in_chloroplast	cl11777-zinc_ribbon_5	--	--
Ca_07274	Ca_07274.1|Ca_LG_3:35203141-35206957|minus|	0.811278	-0.597081	neg	35203141	35206957	NA	-	gamma-irradiation and mitomycin c induced 1							--	XM_004494774.1	--	--	--	--
Ca_26791	Ca_26791.1|scaffold05874:8123-9154|plus|	0.82782	-0.597059	neg	8123	9154	NA	+	Fe-S metabolism associated protein SufE	PTHR12735 PTHR12735	IPR002634 IPR003808	PF01722 PF02657			SSF82649 SSF82657	SufE-like_protein,_chloroplastic	XM_004488664.1	#located_in_chloroplast|#located_in_chloroplast_stroma	COG0271-BolA|cl00386-BolA|cl00951-SufE	--	--
Ca_11298	Ca_11298.1|Ca_LG_4:43581801-43583933|plus|	0.82782	-0.597059	neg	43581801	43583933	NA	+	activator of 90 kDa heat shock ATPase-like protein	PTHR13009 PTHR13009	IPR013538 IPR015310 IPR023393	PF08327 PF09229	GO:0001671 GO:0006950 GO:0051087		SSF10311 SSF55961	Activator_of_90_kDa_heat_shock_protein_ATPase_homolog_1	XM_004497827.1	#has_ATPase_activator_activity|#has_chaperone_binding|#located_in_cytosol|#located_in_nucleus	COG5580-COG5580|cd08892-SRPBCC_Aha1|cl07747-Aha1_N|cl14643-SRPBCC	--	--
Ca_21812	Ca_21812.1|Ca_LG_7:41628296-41632492|minus|	0.816519	-0.597059	neg	41628296	41632516	NA	-	integrator complex subunit 3	PTHR13587 PTHR13587	IPR019333	PF10189				Integrator_complex_subunit_3	XR_190110.1	#located_in_nucleus	cl10883-DUF2356	--	--
Ca_00451	Ca_00451.1|Ca_LG_1:4714252-4718784|minus|	0.811278	-0.594118	neg	4714252	4718784	NA	-	telomere repeat-binding protein 5-like isoform X1 [Glycine max]	PTHR31519 PTHR31519	IPR000626 IPR001005 IPR009057 IPR017930		GO:0003677 GO:0003682 GO:0005515	PS50053 PS51294	SSF46689 SSF54236	Telomere_repeat-binding_protein_3	XM_004486937.1	#has_DNA_binding|#located_in_nucleus	cd11660-SANT_TRF|cl00155-UBQ|cl21498-SANT	MYB-related	--
Ca_22321	Ca_22321.1|Ca_LG_8:1683290-1686367|minus|	0.811278	-0.594118	neg	1683290	1686367	NA	-	Protein phosphatase 2C family protein	PTHR13832 PTHR13832	IPR001932 IPR015655	PF00481	GO:0003824		SSF81606	Probable_protein_phosphatase_2C_8	XM_004512820.1	#has_catalytic_activity|#located_in_cytoplasm	cd00143-PP2Cc|cl00120-PP2Cc	--	--
Ca_14911	Ca_14911.1|Ca_LG_5:42713995-42717469|plus|	0.82782	-0.594118	neg	42713995	42717469	NA	+	ATP-binding/protein serine/threonine kinase [Glycine max]	PTHR24420	IPR000719 IPR002290 IPR008271 IPR011009 IPR013320	PF00069	GO:0004672 GO:0004674 GO:0005524 GO:0006468 GO:0016772	PS00108 PS50011	SSF56112	U-box_domain-containing_protein_35	XM_004501399.1	#has_ATP_binding|#has_protein_kinase_activity|#has_protein_serine/threonine_kinase_activity|#has_protein_tyrosine_kinase_activity|#has_transferase_activity,_transferring_phosphorus-containing_groups|#involved_in_protein_phosphorylation|#located_in_plasma_membrane	cd01989-STK_N|cd14066-STKc_IRAK|cl00292-AANH_like|cl21453-PKc_like|smart00221-STYKc	--	--
Ca_10010	Ca_10010.1|Ca_LG_4:24726556-24730882|plus|	0.82782	-0.588235	neg	24726556	24730882	NA	+	NAC domain protein	PTHR31989 PTHR31989	IPR003441	PF02365	GO:0003677 GO:0006355	PS51005	SSF10194	NAC_domain-containing_protein_78	XM_004496074.1	#has_DNA_binding|#involved_in_regulation_of_transcription,_DNA-dependent|#located_in_nucleus	cl03558-NAM	NAC	--
Ca_04799	Ca_04799.1|Ca_LG_2:29662293-29667954|minus|	0.811278	-0.587023	neg	29662293	29667954	NA	-	trypsin-like serine protease	PTHR22939 PTHR22939	IPR009003		GO:0003824		SSF50494	Protease_Do-like_8,_chloroplastic	XM_004489332.1	#has_catalytic_activity|#has_serine-type_endopeptidase_activity|#involved_in_proteolysis|#located_in_chloroplast|#located_in_thylakoid	COG0265-DegQ|cl21584-Tryp_SPc	--	--
Ca_06942	Ca_06942.1|Ca_LG_3:32035552-32038170|minus|	0.82782	-0.585725	neg	32035552	32038170	NA	-	NBS-LRR disease resistance protein	PTHR23155	IPR000767 IPR001611 IPR002182 IPR027417	PF00560 PF00931	GO:0005515 GO:0006952 GO:0043531		SSF52058 SSF52540	Putative_disease_resistance_protein_RGA4	KF460538.1	#has_ADP_binding|#involved_in_defense_response|#located_in_extracellular_region	cd14798-RX-CC_like|cl21455-ABC_ATPase|cl22426-RX-CC_like	--	CC-NBS
Ca_18404	Ca_18404.1|Ca_LG_6:46303549-46305306|minus|	0.811278	-0.585294	neg	46303549	46305306	NA	-	defects in morphology protein 1 precursor	PTHR14464 PTHR14464	IPR019190	PF09810	GO:0045145			Exonuclease_V,_chloroplastic	XM_004505902.1	#located_in_nucleus	cl00641-Cas4_I-A_I-B_I-C_I-D_II-B	--	--
Ca_09783	Ca_09783.1|Ca_LG_4:22292247-22293335|plus|	0.954434	-0.585294	neg	22292247	22293335	NA	+	rhomboid-like protein 11	PTHR22936	IPR002610 IPR022764	PF01694	GO:0004252 GO:0006508 GO:0016021		SSF14409	--	XM_004498478.1	#has_serine-type_endopeptidase_activity|#located_in_plasma_membrane	cl21536-Rhomboid	--	--
Ca_08642	Ca_08642.1|Ca_LG_4:7913264-7921905|minus|	0.811278	-0.585294	neg	7913264	7921905	NA	-	alpha-mannosidase 1	PTHR11742 PTHR11742	IPR001382	PF01532	GO:0004571 GO:0005509 GO:0016020		SSF48225	Probable_alpha-mannosidase_I_MNS4	XM_004495337.1	#has_calcium_ion_binding|#has_mannosyl-oligosaccharide_1,2-alpha-mannosidase_activity|#located_in_Golgi_apparatus|#located_in_membrane	cl04955-LanC_like	--	--
Ca_17891	Ca_17891.1|Ca_LG_6:35877428-35885359|minus|	0.954434	-0.584253	neg	35877428	35885359	NA	-	sugar porter (SP) family MFS transporter	PTHR24063 PTHR24063	IPR003663 IPR005828 IPR005829 IPR016196 IPR020846	PF00083	GO:0005215 GO:0006810 GO:0016020 GO:0016021 GO:0022857 GO:0022891 GO:0055085	PS00216 PS50850	SSF10347	Probable_plastidic_glucose_transporter_2	XM_004506778.1	#has_substrate-specific_transmembrane_transporter_activity|#has_transmembrane_transporter_activity|#has_transporter_activity|#involved_in_transmembrane_transport|#involved_in_transport|#located_in_Golgi_apparatus|#located_in_chloroplast|#located_in_integral_to_membrane|#located_in_membrane	cd06174-MFS|cl21472-MFS	--	--
Ca_19201	Ca_19201.1|Ca_LG_7:3092982-3096255|minus|	0.811278	-0.582782	neg	3092982	3096255	NA	-	BAG family molecular chaperone regulator 6-like [Glycine max]		IPR000048 IPR003103	PF00612 PF02179	GO:0005515 GO:0051087	PS50096 PS51035	SSF63491	BAG_family_molecular_chaperone_regulator_6	XM_004510648.1	#has_chaperone_binding|#located_in_nucleus|#located_in_plasmodesma	cl02539-BAG|cl22706-IQ|smart00015-IQ|smart00264-BAG	--	--
Ca_17951	Ca_17951.1|Ca_LG_6:36985281-36986267|plus|	0.811278	-0.582353	neg	36985281	36986267	NA	+	c("transmembrane protein"							--	XM_004514402.1	--	PRK14960-PRK14960	--	--
Ca_18816	Ca_18816.1|Ca_LG_6:52103486-52105980|minus|	0.954434	-0.582353	neg	52103486	52105980	NA	-	isoflavone reductase homolog 2 [Glycine max]	PTHR10366 PTHR10366	IPR008030	PF05368			SSF51735	Probable_pinoresinol-lariciresinol_reductase_3	XM_004507398.1	#has_nucleotide_binding|#located_in_cytoplasm	cl21454-SDR	--	--
Ca_18030	Ca_18030.1|Ca_LG_6:38500755-38501964|plus|	0.82782	-0.582353	neg	38500755	38501964	NA	+	F-box/kelch-repeat protein At3g24760-like [Glycine max]	PTHR32133 PTHR32133	IPR001810 IPR006652 IPR015916	PF00646 PF01344	GO:0005515		SSF11728 SSF81383	F-box/kelch-repeat_protein_At5g15710	XM_004506881.1	#located_in_nucleus	cl02535-F-box|cl02701-Kelch_3|cl19514-FBA_1|smart00612-Kelch	--	--
Ca_20627	Ca_20627.1|Ca_LG_7:28444513-28445259|minus|	0.816519	-0.575224	neg	28444513	28445259	NA	-	unknown protein							--	XM_004509298.1	#located_in_chloroplast|#located_in_chloroplast_thylakoid_membrane	cl12570-DUF2839	--	--
Ca_21713	Ca_21713.1|Ca_LG_7:40700647-40710826|minus|	0.988699	-0.573529	neg	40700647	40710826	NA	-	Phosphoinositide phosphatase family protein	PTHR11200 PTHR11200	IPR002013	PF02383	GO:0042578	PS50275		Phosphoinositide_phosphatase_SAC5	XM_004507982.1	#has_phosphoric_ester_hydrolase_activity|#located_in_mitochondrion	cl11995-Syja_N	--	--
Ca_04886	Ca_04886.1|Ca_LG_2:30906213-30910831|plus|	0.811278	-0.570588	neg	30906213	30910831	NA	+	uncharacterized protein LOC100797844 isoform X3 [Glycine max]	PTHR31558 PTHR31558	IPR009769	PF07059				--	XM_004489303.1	#has_protein_modification_of_type_N-terminal_protein_myristoylation|#located_in_nucleus|#located_in_plasma_membrane	cl06203-DUF1336	--	--
Ca_20498	Ca_20498.1|Ca_LG_7:26727827-26730187|minus|	0.82782	-0.570588	neg	26727827	26730187	NA	-	dentin sialophosphoprotein-like isoform X2 [Glycine max]							--	XM_004494671.1	--	--	--	--
Ca_14731	Ca_14731.1|Ca_LG_5:40839694-40844745|plus|	0.811278	-0.567647	neg	40839694	40844745	NA	+	Deoxyribodipyrimidine photo-lyase (Single-stranded DNA-specific) n=1 Tax=Oscillatoriales cyanobacterium JSC-12 RepID=K8GK37_9CYAN	PTHR11455	IPR002081 IPR005101 IPR006050 IPR014133 IPR014729	PF00875 PF03441	GO:0003913 GO:0006281	PS51645	SSF48173 SSF52425	Cryptochrome_DASH,_chloroplastic/mitochondrial	XM_004501196.1	#has_DNA_photolyase_activity|#involved_in_DNA_repair|#located_in_chloroplast	TIGR02765-deoxyribodipyrimidine_photolyase|cl02999-DNA_photolyase|cl20252-FAD_binding_7	--	--
Ca_07024	Ca_07024.1|Ca_LG_3:32909809-32911593|minus|	0.811278	-0.566374	neg	32909809	32911593	NA	-	Pentatricopeptide repeat (PPR) superfamily protein	PTHR24015 PTHR24015	IPR002885 IPR011990	PF01535 PF14432	GO:0005515	PS51375		Putative_pentatricopeptide_repeat-containing_protein_At5g52630	XM_004493463.1	#located_in_mitochondrion	PLN03081-PLN03081|TIGR00756-PPR|cl03252-PPR|cl16877-DYW_deaminase	--	--
Ca_07788	Ca_07788.1|Ca_LG_3:39987713-39992224|plus|	0.811278	-0.564706	neg	39987713	39992224	NA	+	uncharacterized protein LOC100776360 isoform X3 [Glycine max]	PTHR22981 PTHR22981	IPR000313 IPR015815	PF00855	GO:0016491 GO:0055114	PS50812	SSF63748	--	XM_004517248.1	#located_in_nucleus	cl02554-PWWP	--	--
Ca_15920	Ca_15920.1|Ca_LG_6:8356125-8359593|plus|	0.811278	-0.561765	neg	8356125	8359593	NA	+	alanine:glyoxylate aminotransferase 2	PTHR11986 PTHR11986	IPR005814 IPR015421 IPR015422 IPR015424	PF00202	GO:0003824 GO:0008483 GO:0030170	PS00600	SSF53383	Alanine--glyoxylate_aminotransferase_2_homolog_2,_mitochondrial	XM_004503977.1	#has_catalytic_activity|#has_pyridoxal_phosphate_binding|#has_transaminase_activity|#located_in_mitochondrion	cd00610-OAT_like|cl18945-AAT_I	--	--
Ca_14314	Ca_14314.1|Ca_LG_5:36748959-36758423|minus|	0.896038	-0.561765	neg	36748959	36758423	NA	-	ATP-dependent Clp protease ATP-binding subunit	PTHR11638 PTHR11638	IPR001270 IPR003593 IPR003959 IPR004176 IPR012474 IPR013093 IPR018368 IPR019489 IPR023150 IPR027417 IPR028299	PF00004 PF02861 PF07724 PF07899 PF10431		PS00870		ATP-dependent_Clp_protease_ATP-binding_subunit_ClpC	XM_004502972.1	#has_ATP_binding|#has_DNA_binding|#has_nuclease_activity|#has_nucleoside-triphosphatase_activity|#has_nucleotide_binding|#involved_in_nucleotide-excision_repair|#involved_in_protein_metabolic_process|#located_in_chloroplast|#located_in_chloroplast_envelope|#located_in_chloroplast_stroma|#located_in_membrane|#located_in_plastid_stroma	CHL00095-clpC|cd00009-AAA|cl03745-Clp_N|cl11083-ClpB_D2-small|cl20350-Frigida|cl21455-ABC_ATPase	--	--
Ca_03649	Ca_03649.1|Ca_LG_2:9580359-9590297|plus|	0.82782	-0.561765	neg	9580359	9590297	NA	+	AP-3 complex subunit beta-2 n=2 Tax=Papilionoideae RepID=G7KBR5_MEDTR	PTHR11134 PTHR11134	IPR002553 IPR011989 IPR016024 IPR026739 IPR026740	PF01602	GO:0005488 GO:0006886 GO:0016192 GO:0030117 GO:0030123		SSF48371	AP3-complex_subunit_beta-A	XM_004490835.1	#has_protein_transporter_activity|#located_in_Golgi_apparatus|#located_in_membrane_coat|#located_in_nucleus	cl20713-AP3B1_C	--	--
Ca_20220	Ca_20220.1|Ca_LG_7:22101991-22106270|plus|	0.954434	-0.561765	neg	22101991	22106270	NA	+	2-oxoglutarate (2OG) and Fe(II)-dependent oxygenase superfamily protein	PTHR10209 PTHR10209	IPR005123 IPR026992 IPR027443	PF03171 PF14226	GO:0016491 GO:0016706 GO:0055114	PS51471	SSF51197	1-aminocyclopropane-1-carboxylate_oxidase_homolog_12	XM_004511036.1	#has_oxidoreductase_activity|#has_oxidoreductase_activity,_acting_on_paired_donors,_with_incorporation_or_reduction_of_molecular_oxygen,_2-oxoglutarate_as_one_donor,_and_incorporation_of_one_atom_each_of_oxygen_into_both_donors|#involved_in_oxidation-reduction_process|#located_in_cytoplasm	PLN02912-PLN02912|cl21496-2OG-FeII_Oxy|cl21672-DIOX_N	--	--
Ca_03761	Ca_03761.1|Ca_LG_2:11173331-11178295|plus|	0.954434	-0.555882	neg	11173331	11178295	NA	+	Calcineurin-like metallo-phosphoesterase superfamily protein	PTHR11668 PTHR11668	IPR004843	PF00149	GO:0016787		SSF56300	Uncharacterized_protein_At1g18480	XM_004490599.1	#located_in_chloroplast	cd07425-MPP_Shelphs|cl13995-MPP_superfamily	--	--
Ca_15107	Ca_15107.1|Ca_LG_5:44745315-44748789|plus|	0.811278	-0.552941	neg	44745315	44748789	NA	+	ATP-binding/protein serine/threonine kinase [Glycine max]	PTHR24420	IPR000719 IPR002290 IPR008271 IPR011009 IPR013320	PF00069	GO:0004672 GO:0004674 GO:0005524 GO:0006468 GO:0016772	PS00108 PS50011	SSF56112	U-box_domain-containing_protein_35	XM_004501399.1	#has_ATP_binding|#has_protein_kinase_activity|#has_protein_serine/threonine_kinase_activity|#has_protein_tyrosine_kinase_activity|#has_transferase_activity,_transferring_phosphorus-containing_groups|#involved_in_protein_phosphorylation|#located_in_plasma_membrane	cd01989-STK_N|cd14066-STKc_IRAK|cl00292-AANH_like|cl21453-PKc_like|smart00221-STYKc	--	--
Ca_24171	Ca_24171.1|scaffold00589:117210-122519|plus|	0.816519	-0.55	neg	117210	122519	NA	+	c("glutamate--tRNA ligase"	PTHR10119	IPR000924 IPR001412 IPR004527 IPR008925 IPR014729 IPR020058 IPR020061 IPR020751	PF00749	GO:0000049 GO:0000166 GO:0004812	PS00178	SSF48163 SSF52374	Glutamate--tRNA_ligase,_chloroplastic/mitochondrial	XM_004510117.1	#has_ATP_binding|#has_aminoacyl-tRNA_ligase_activity|#has_glutamate-tRNA_ligase_activity|#has_ligase_activity,_forming_aminoacyl-tRNA_and_related_compounds|#has_nucleotide_binding|#involved_in_glutamyl-tRNA_aminoacylation|#involved_in_tRNA_aminoacylation|#involved_in_tRNA_aminoacylation_for_protein_translation|#located_in_chloroplast|#located_in_chloroplast_stroma|#located_in_cytoplasm	PLN02627-PLN02627|cd00808-GluRS_core|cl00015-nt_trans	--	--
Ca_21473	Ca_21473.1|Ca_LG_7:38256285-38261670|minus|	0.811278	-0.55	neg	38256285	38261670	NA	-	ankyrin repeat-containing protein [Glycine max]	PTHR24128 PTHR24128	IPR001841 IPR002110 IPR013083 IPR017907 IPR020683	PF00023 PF12796	GO:0005515 GO:0008270	PS00518 PS50088 PS50089 PS50297	SSF48403 SSF57850	Probable_E3_ubiquitin-protein_ligase_XBOS35_	XM_004507736.1	--	cd00204-ANK|cl02529-ANK	--	--
Ca_09971	Ca_09971.1|Ca_LG_4:24238864-24241381|minus|	0.82782	-0.55	neg	24238864	24241381	NA	-	hypothetical protein							--	XM_004496037.1	#located_in_nucleus	--	--	--
Ca_04987	Ca_04987.1|Ca_LG_2:32082537-32085009|minus|	0.82782	-0.55	neg	32082537	32085009	NA	-	actin-11	PTHR11937 PTHR11937	IPR004000 IPR004001 IPR020902	PF00022		PS00406 PS00432 PS01132	SSF53067	Actin_(Fragment)	XM_004489125.1	#has_ATP_binding|#located_in_cytoplasm	cd00012-NBD_sugar-kinase_HSP70_actin|cl17037-NBD_sugar-kinase_HSP70_actin	--	--
Ca_13831	Ca_13831.1|Ca_LG_5:31800448-31822104|plus|	0.811278	-0.547059	neg	31800448	31822104	NA	+	ATP-binding ABC transporter	PTHR24221 PTHR24221	IPR001140 IPR003439 IPR003593 IPR011527 IPR011701 IPR012476 IPR016196 IPR017871 IPR020846 IPR027417	PF00005 PF00664 PF07690 PF07817		PS00211 PS50850 PS50893 PS50929		Multidrug_resistance_protein_3	XM_004502447.1	#has_ATP_binding|#has_ATPase_activity|#has_ATPase_activity,_coupled_to_transmembrane_movement_of_substances|#has_nucleoside-triphosphatase_activity|#has_nucleotide_binding|#involved_in_transmembrane_transport|#involved_in_transport|#located_in_integral_to_membrane	PTZ00265-PTZ00265|cd03249-ABC_MTABC3_MDL1_MDL2|cd06174-MFS|cl00549-ABC_membrane|cl06723-GLE1|cl21455-ABC_ATPase|cl21472-MFS	--	--
Ca_22669	Ca_22669.1|Ca_LG_8:5963711-5967323|plus|	0.82782	-0.547059	neg	5963711	5967323	NA	+	uncharacterized protein LOC100818582 isoform X1 [Glycine max]							--	XR_190262.1	#located_in_nucleus	--	--	--
Ca_12575	Ca_12575.1|Ca_LG_5:12162005-12169311|minus|	0.811278	-0.544118	neg	12162005	12169311	NA	-	cellulose synthase like E1	PTHR32287 PTHR32287	IPR005150	PF03552	GO:0016020 GO:0016760 GO:0030244		SSF53448	Cellulose_synthase-like_protein_E1	XM_004498085.1	#has_cellulose_synthase_(UDP-forming)_activity|#involved_in_cellulose_biosynthetic_process|#located_in_Golgi_apparatus|#located_in_membrane|#located_in_plasma_membrane	cl11394-Glyco_tranf_GTA_type	--	--
Ca_13249	Ca_13249.1|Ca_LG_5:25366259-25371116|minus|	0.954434	-0.538235	neg	25366259	25371116	NA	-	S-adenosyl-methionine-sterol-C-methyltransferase	PTHR10108 PTHR10108	IPR013216	PF08241	GO:0008152 GO:0008168		SSF53335	Uncharacterized_methyltransferase_At1g78140,_chloroplastic	XM_004500562.1	#has_methyltransferase_activity|#involved_in_metabolic_process|#located_in_chloroplast|#located_in_plastoglobule	cd02440-AdoMet_MTases|cl17173-AdoMet_MTases	C2H2	--
Ca_07561	Ca_07561.1|Ca_LG_3:37858777-37860788|minus|	0.811278	-0.533926	neg	37858777	37860788	NA	-	Chalcone-flavanone isomerase family protein		IPR016087	PF02431	GO:0016872		SSF54626	Fatty-acid-binding_protein_1	XM_004493616.1	#located_in_chloroplast|#located_in_chloroplast_envelope	cl03589-Chalcone	--	--
Ca_18694	Ca_18694.1|Ca_LG_6:50813233-50816007|minus|	0.816519	-0.532353	neg	50813233	50816007	NA	-	branched-chain-amino-acid aminotransferase-like protein	PTHR11825	IPR001544	PF01063	GO:0003824 GO:0008152		SSF56752	Branched-chain-amino-acid_aminotransferase-like_protein_3,_chloroplastic	XM_004498421.1	#has_catalytic_activity|#involved_in_metabolic_process|#located_in_chloroplast|#located_in_chloroplast_stroma	cd00449-PLPDE_IV|cl00224-PLPDE_IV	--	--
Ca_18737	Ca_18737.1|Ca_LG_6:51151372-51154800|plus|	0.816519	-0.529801	neg	51151372	51154800	NA	+	tRNA-specific 2-thiouridylase MnmA	PTHR11933	IPR004506 IPR014729 IPR023382	PF03054	GO:0005737 GO:0008033 GO:0016740 GO:0016783		SSF52402	tRNA-specific_2-thiouridylase_MnmA	XM_004507036.1	#has_transferase_activity|#involved_in_tRNA_processing|#located_in_chloroplast|#located_in_cytoplasm	cd01998-tRNA_Me_trans|cl00292-AANH_like	--	--
Ca_22679	Ca_22679.1|Ca_LG_8:6053673-6057222|minus|	0.954434	-0.528026	neg	6053673	6057222	NA	-	Phosphoglycerate mutase family protein		IPR013078	PF00300			SSF53254	--	XM_004486342.1	#located_in_chloroplast	cd07067-HP_PGM_like|cl11399-HP	--	--
Ca_15594	Ca_15594.1|Ca_LG_6:4731910-4734185|plus|	0.954434	-0.526858	neg	4731910	4734185	NA	+	c("Peptidase C45"		IPR005079	PF03417	GO:0042318			--	XM_004503593.1	--	cl00467-Ntn_hydrolase	--	--
Ca_24702	Ca_24702.1|scaffold02012:5424-7130|minus|	0.82782	-0.526471	neg	5424	7130	NA	-	HCP-like superfamily protein with MYND-type zinc finger		IPR001810 IPR002893 IPR006597 IPR011990	PF01753 PF08238	GO:0005515	PS50865	SSF14423 SSF81383 SSF81901	F-box_protein_At1g67340	XM_004504381.1	#has_zinc_ion_binding	COG0790-COG0790|cl20224-zf-MYND	--	--
Ca_17304	Ca_17304.1|Ca_LG_6:24604982-24606913|minus|	0.82782	-0.526471	neg	24604982	24606913	NA	-	hypothetical protein							--	XM_004505595.1	#located_in_chloroplast	--	--	--
Ca_15932	Ca_15932.1|Ca_LG_6:8553552-8559926|plus|	0.954434	-0.522443	neg	8553552	8559926	NA	+	rootletin-like isoform X3 [Glycine max]	PTHR31172 PTHR31172						--	XM_004513161.1	#located_in_nucleus	cl19864-Mu-like_Pro	--	--
Ca_07145	Ca_07145.1|Ca_LG_3:34062495-34068798|minus|	0.954434	-0.520588	neg	34062495	34068798	NA	-	Protein kinase superfamily protein	PTHR24420 PTHR24420	IPR000719 IPR008271 IPR011009 IPR013320 IPR017441	PF00069	GO:0004672 GO:0004674 GO:0005524 GO:0006468 GO:0016772	PS00107 PS00108 PS50011	SSF56112	Receptor-like_serine/threonine-protein_kinase_ALE2	XM_004494373.1	#has_ATP_binding|#has_protein_kinase_activity|#has_protein_serine/threonine_kinase_activity|#has_transferase_activity,_transferring_phosphorus-containing_groups|#involved_in_protein_phosphorylation|#located_in_plasma_membrane	cd14066-STKc_IRAK|cl21453-PKc_like|smart00221-STYKc	--	--
Ca_22697	Ca_22697.1|Ca_LG_8:6226332-6231266|minus|	0.811278	-0.517647	neg	6226332	6231266	NA	-	nitrate transporter 1.5	PTHR11654 PTHR11654	IPR000109 IPR016196	PF00854	GO:0005215 GO:0006810 GO:0016020		SSF10347	Putative_peptide/nitrate_transporter_At5g19640	XM_003611405.1	#has_transporter_activity|#involved_in_oligopeptide_transport|#located_in_membrane|#located_in_plasma_membrane	cd06174-MFS|cl21472-MFS	--	--
Ca_17587	Ca_17587.1|Ca_LG_6:29070318-29072812|minus|	0.816519	-0.517647	neg	29070318	29072812	NA	-	Unknown protein							--	XM_004500027.1	--	--	--	--
Ca_14704	Ca_14704.1|Ca_LG_5:40544489-40549212|plus|	0.816519	-0.514706	neg	40544489	40549212	NA	+	ATP-dependent protease LA (lon) domain protein	PTHR14255	IPR003111 IPR015947	PF02190	GO:0004176 GO:0006508		SSF88697	Protein_cereblon	XM_004501039.1	#has_ATP-dependent_peptidase_activity|#has_protein_modification_of_type_N-terminal_protein_myristoylation|#involved_in_proteolysis|#located_in_nucleus	cl19481-LON	--	--
Ca_01730	Ca_01730.1|Ca_LG_1:27083067-27089284|minus|	0.954434	-0.514706	neg	27083067	27089284	NA	-	LEM3 (ligand-effect modulator 3) family protein / CDC50 family protein	PTHR10926 PTHR10926	IPR005045	PF03381	GO:0016020			ALA-interacting_subunit_1	XM_004488492.1	#located_in_Golgi_apparatus	cl02095-CDC50	--	--
Ca_06964	Ca_06964.1|Ca_LG_3:32187315-32191505|plus|	0.811278	-0.513277	neg	32187315	32191505	NA	+	GTP-binding protein n=1 Tax=Lumnitzera racemosa RepID=T1Z196_9MYRT	PTHR10903	IPR006703 IPR027417	PF04548	GO:0005525		SSF52540	Translocase_of_chloroplast_34	XM_004493227.1	#has_GTP_binding|#has_P-P-bond-hydrolysis-driven_protein_transmembrane_transporter_activity|#involved_in_intracellular_protein_transport|#located_in_chloroplast|#located_in_chloroplast_envelope	cl21455-ABC_ATPase	--	--
Ca_24795	Ca_24795.1|scaffold02155:18137-21527|plus|	0.954434	-0.508824	neg	18137	21527	NA	+	uncharacterized protein LOC100819647 isoform X2 [Glycine max]							--	XM_004493385.1	#has_N-acetyltransferase_activity|#located_in_intracellular|#located_in_nucleus	--	--	--
Ca_14109	Ca_14109.1|Ca_LG_5:34920070-34930361|plus|	0.82782	-0.505882	neg	34920070	34930361	NA	+	ran-binding protein 10-like isoform X3 [Glycine max]	PTHR13363 PTHR13363	IPR001841 IPR001870 IPR003877 IPR008985 IPR013083 IPR018355	PF00622	GO:0005515 GO:0008270	PS50089 PS50188	SSF49899 SSF57850	E3_ubiquitin-protein_ligase_RKP	XM_004502804.1	#has_zinc_ion_binding|#located_in_cytoplasm	cd00162-RING|cd12882-SPRY_RNF123|cl02614-SPRY|cl17238-RING	--	--
Ca_21774	Ca_21774.1|Ca_LG_7:41256837-41259980|plus|	0.811278	-0.5	neg	41256837	41259980	NA	+	calcineurin B-like protein 9	PTHR23056	IPR002048 IPR011992 IPR018247	PF13499	GO:0005509	PS00018 PS50222	SSF47473	Calcineurin_subunit_B	XM_004507702.1	#has_calcium_ion_binding	PTZ00183-PTZ00183|cl08302-EFh	--	--
Ca_10268	Ca_10268.1|Ca_LG_4:27877872-27881452|minus|	0.816519	-0.5	neg	27877872	27881452	NA	-	transcriptional corepressor SEUSS-like protein	PTHR32454 PTHR32454		PF01803				Transcriptional_corepressor_SEUSS	XM_004498320.1	#located_in_nucleus	cl03360-LIM_bind	--	--
Ca_25584	Ca_25584.1|scaffold03404:3792-8634|plus|	0.954434	-0.497059	neg	3792	8634	NA	+	uncharacterized protein LOC100787752 isoform X6 [Glycine max]							--	XM_004509988.1	#located_in_nucleus	--	--	--
Ca_23492	Ca_23492.1|Ca_LG_8:16057026-16076735|minus|	0.954434	-0.494118	neg	16057026	16076735	NA	-	nodulin MtN21 /EamA-like transporter family protein	PTHR31218 PTHR31218	IPR000620 IPR010490	PF00892 PF06419	GO:0006891 GO:0016020 GO:0017119		SSF10348	WAT1-related_protein_At4g19185	XM_004512256.1	#located_in_Golgi_apparatus|#located_in_membrane	COG0697-RhaT|cl00910-EamA|cl19764-COG6|smart01087-COG6	--	--
Ca_12052	Ca_12052.1|Ca_LG_5:2797562-2811682|minus|	0.816519	-0.494118	neg	2797562	2811682	NA	-	peroxisomal targeting signal 1 receptor	PTHR10130 PTHR10130	IPR001440 IPR011990 IPR013026 IPR013105 IPR019734 IPR024111	PF00515 PF07719 PF13414	GO:0005515	PS50005 PS50293	SSF48452	Peroxisome_biogenesis_protein_5	XM_004499618.1	#located_in_nucleus	cd00189-TPR|cl22441-TPR	--	--
Ca_14949	Ca_14949.1|Ca_LG_5:43156251-43159903|minus|	0.816519	-0.494118	neg	43156251	43159903	NA	-	Pentatricopeptide repeat (PPR-like) superfamily protein	PTHR24015 PTHR24015	IPR002885 IPR011990	PF01535 PF12854 PF13041 PF13812	GO:0005515	PS51375	SSF81901	Pentatricopeptide_repeat-containing_protein_At5g42310,_mitochondrial	XR_189846.1	#located_in_chloroplast|#located_in_mitochondrion	TIGR00756-PPR|cl03252-PPR	--	--
Ca_23495	Ca_23495.1|Ca_LG_8:16113098-16115356|plus|	0.816519	-0.491176	neg	16113098	16115356	NA	+	Pentatricopeptide repeat (PPR-like) superfamily protein	PTHR24015 PTHR24015	IPR002885 IPR011990	PF12854 PF13041	GO:0005515	PS51375	SSF81901	Pentatricopeptide_repeat-containing_protein_At1g05670,_mitochondrial	XM_004509878.1	#located_in_mitochondrion	TIGR00756-PPR|cl03252-PPR	--	--
Ca_17542	Ca_17542.1|Ca_LG_6:28159868-28165617|plus|	0.816519	-0.491176	neg	28159868	28165617	NA	+	MD-2-related lipid recognition domain-containing protein	PTHR11306	IPR003172 IPR014756	PF02221			SSF81296	Phosphatidylglycerol/phosphatidylinositol_transfer_protein	XM_004506185.1	#located_in_cell_wall|#located_in_extracellular_region|#located_in_vacuole	cd00917-PG-PI_TP|cl00274-ML	--	--
Ca_29303	Ca_29303.1|scaffold18966:255-6356|plus|	0.954434	-0.491176	neg	255	6356	NA	+	beta-galactosidase 17	PTHR23421 PTHR23421	IPR001944 IPR008979 IPR013781 IPR017853 IPR019801 IPR026283	PF01301	GO:0004553 GO:0004565 GO:0005975	PS01182	SSF49785 SSF51445	Beta-galactosidase_8	XM_004486776.1	#has_catalytic_activity|#has_cation_binding|#has_hydrolase_activity,_hydrolyzing_O-glycosyl_compounds|#involved_in_carbohydrate_metabolic_process|#located_in_extracellular_region|#related_to_lactose_catabolic_process|#related_to_lactose_catabolic_process_via_UDP-galactose|#related_to_lactose_catabolic_process,_using_glucoside_3-dehydrogenase	cl07893-AmyAc_family|cl18635-BetaGal_dom4_5	--	--
Ca_08657	Ca_08657.1|Ca_LG_4:8107269-8112516|plus|	0.954434	-0.491176	neg	8107269	8112516	NA	+	beta-galactosidase 5	PTHR23421 PTHR23421	IPR001944 IPR008979 IPR013781 IPR017853 IPR019801	PF01301	GO:0004553 GO:0005975	PS01182	SSF49785 SSF51445	Beta-galactosidase_15	NM_001278975.1	#has_catalytic_activity|#has_cation_binding|#has_hydrolase_activity,_hydrolyzing_O-glycosyl_compounds|#involved_in_carbohydrate_metabolic_process|#located_in_apoplast|#located_in_cell_wall|#located_in_extracellular_region	PLN03059-PLN03059|cl07893-AmyAc_family	--	--
Ca_19060	Ca_19060.1|Ca_LG_7:1010501-1017365|plus|	0.816519	-0.488235	neg	1010501	1017365	NA	+	serine/threonine-protein phosphatase 2A regulatory subunit B	PTHR12085	IPR002048 IPR011992 IPR018247	PF13499	GO:0005509	PS00018 PS50222	SSF47473	Probable_serine/threonine-protein_phosphatase_2A_regulatory_subunit_B''_subunit_TON2	XM_004508237.1	#located_in_nucleus	COG5126-FRQ1	--	--
Ca_10411	Ca_10411.1|Ca_LG_4:29576740-29580648|minus|	0.811278	-0.488235	neg	29576740	29580648	NA	-	c("MRNA"							--	XM_004496569.1	--	TIGR02169-chromosome_segregation_protein_related_ptotein	--	--
Ca_06940	Ca_06940.1|Ca_LG_3:32023624-32025801|plus|	0.82782	-0.488235	neg	32023624	32025801	NA	+	tRNA-splicing endonuclease subunit Sen54-like isoform X2 [Glycine max]	PTHR21027 PTHR21027	IPR024336 IPR024337	PF12928				tRNA-splicing_endonuclease_subunit_Sen54	XM_004493412.1	#located_in_nucleus	cl15171-tRNA_int_end_N2	--	--
Ca_01969	Ca_01969.1|Ca_LG_1:30559816-30566571|minus|	0.954434	-0.488235	neg	30559816	30566571	NA	-	serine/threonine-protein kinase TIO-like [Glycine max]	PTHR23257 PTHR23257	IPR000014 IPR000719 IPR001245 IPR002290 IPR008271 IPR011009 IPR028324	PF07714 PF13426		PS00108 PS50011 PS50112	SSF55785 SSF56112	Serine/threonine-protein_kinase_EDR1	XM_003594684.1	#has_ATP_binding|#has_protein_kinase_activity|#has_protein_serine/threonine_kinase_activity|#has_transferase_activity,_transferring_phosphorus-containing_groups|#involved_in_protein_phosphorylation|#located_in_nucleus	cd00130-PAS|cd13999-STKc_MAP3K-like|cl21453-PKc_like|cl21578-PAS	--	--
Ca_04692	Ca_04692.1|Ca_LG_2:28327278-28332783|plus|	0.816519	-0.488235	neg	28327278	28332783	NA	+	probable zinc transporter protein DDB_G0291141 isoform 1 [Glycine max]						SSF10348	--	XM_004516608.1	#located_in_membrane	--	--	--
Ca_22688	Ca_22688.1|Ca_LG_8:6150829-6155663|minus|	0.954434	-0.485294	neg	6150829	6155663	NA	-	phosphoacetylglucosamine mutase-like isoform X3 [Glycine max]	PTHR22573 PTHR22573	IPR005843 IPR005844 IPR005845 IPR005846 IPR016055 IPR016657	PF00408 PF02878 PF02879 PF02880	GO:0004610 GO:0005975 GO:0016868		SSF53738 SSF55957	Phosphoacetylglucosamine_mutase	XM_004511706.1	#has_intramolecular_transferase_activity,_phosphotransferases|#has_phosphoacetylglucosamine_mutase_activity|#involved_in_carbohydrate_metabolic_process|#located_in_chloroplast|#located_in_plasmodesma	PLN02895-PLN02895|cd03086-PGM3|cl03757-phosphohexomutase	--	--
Ca_24338	Ca_24338.1|scaffold01190:74712-78504|plus|	0.816519	-0.485294	neg	74712	78504	NA	+	actin-related protein 6	PTHR11937 PTHR11937	IPR004000	PF00022			SSF53067	Actin-related_protein_6	XM_004488359.1	#located_in_cytoplasm	cd00012-NBD_sugar-kinase_HSP70_actin|cl17037-NBD_sugar-kinase_HSP70_actin	--	--
Ca_18669	Ca_18669.1|Ca_LG_6:50476922-50479775|minus|	0.816519	-0.485294	neg	50476922	50479775	NA	-	c("INVOLVED IN: positive regulation of catalytic activity"	PTHR12889	IPR009294	PF06105	GO:0016021 GO:0016485 GO:0043085			Gamma-secretase_subunit_APH1-like	XM_004507269.1	#involved_in_positive_regulation_of_catalytic_activity|#involved_in_protein_processing|#located_in_integral_to_membrane	cl05572-Aph-1	--	--
Ca_04539	Ca_04539.1|Ca_LG_2:26449724-26453594|plus|	0.82782	-0.482353	neg	26449724	26453594	NA	+	GTP-binding nuclear Ran-like protein	PTHR24073 PTHR24073	IPR001806 IPR003578 IPR003579 IPR020849 IPR027417	PF00071	GO:0005525 GO:0005622 GO:0006184 GO:0007165 GO:0007264 GO:0015031 GO:0016020	PS51419	SSF52540	Ras-related_protein_Rab7	XM_004489849.1	#has_GTP_binding|#has_GTPase_activity|#involved_in_GTP_catabolic_process|#involved_in_intracellular_protein_transport|#involved_in_nucleocytoplasmic_transport|#involved_in_protein_transport|#involved_in_signal_transduction|#involved_in_small_GTPase_mediated_signal_transduction|#located_in_intracellular|#located_in_membrane|#located_in_vacuole	cl21455-ABC_ATPase	--	--
Ca_13413	Ca_13413.1|Ca_LG_5:27364590-27368166|plus|	0.811278	-0.479412	neg	27364590	27368166	NA	+	uncharacterized protein LOC100802447 isoform X1 [Glycine max]							--	XM_004501842.1	#located_in_chloroplast	--	--	--
Ca_09563	Ca_09563.1|Ca_LG_4:19513202-19522654|plus|	0.954434	-0.479412	neg	19513202	19522654	NA	+	vacuolar protein sorting-associated protein	PTHR11679 PTHR11679	IPR001619 IPR027121 IPR027482	PF00995	GO:0006904 GO:0016192		SSF56815	Vacuolar_protein_sorting-associated_protein_33_homolog	XM_004496181.1	#involved_in_vesicle_docking_involved_in_exocytosis|#involved_in_vesicle-mediated_transport|#located_in_cytosol	cl15415-Sec1	--	--
Ca_15616	Ca_15616.1|Ca_LG_6:4955432-4957635|plus|	0.811278	-0.479412	neg	4955432	4957635	NA	+	putative membrane-bound O-acyltransferase C24H6.01c-like isoform X1 [Glycine max]	PTHR13285 PTHR13285	IPR004299	PF03062				Glycerol_uptake_protein_1	XM_004503527.1	#located_in_mitochondrion	cl00738-MBOAT	--	--
Ca_06714	Ca_06714.1|Ca_LG_3:29326780-29331171|minus|	0.816519	-0.479412	neg	29326780	29331171	NA	-	zinc finger protein CONSTANS-LIKE 15 [Glycine max]	PTHR31717 PTHR31717	IPR000315 IPR010402	PF06203	GO:0005515 GO:0005622 GO:0008270	PS50119 PS51017		Zinc_finger_protein_CONSTANS-LIKE_14	XM_004492948.1	#has_zinc_ion_binding|#located_in_intracellular|#located_in_nucleus	cd00021-BBOX|cl00034-BBOX|cl05620-CCT	CO-like	--
Ca_16924	Ca_16924.1|Ca_LG_6:20190168-20197675|minus|	0.816519	-0.476471	neg	20190168	20197675	NA	-	exocyst complex component 84B	PTHR21426 PTHR21426	IPR016159				SSF74788	Exocyst_complex_component_EXO84C	XM_004505265.1	#located_in_nucleus	--	--	--
Ca_14115	Ca_14115.1|Ca_LG_5:34961333-34968003|plus|	0.954434	-0.476471	neg	34961333	34968003	NA	+	GTP-binding protein-related	PTHR11702	IPR004095 IPR005225 IPR006073 IPR006074 IPR012675 IPR012676 IPR027417	PF01926 PF02824	GO:0005525	PS00905	SSF52540 SSF81271	GTP-binding_protein_128up	XM_004502812.1	#has_GTP_binding|#located_in_cytoplasm|#located_in_cytosol	COG1163-DRG|cd01666-TGS_DRG_C|cd01896-DRG|cl00155-UBQ|cl21455-ABC_ATPase	MYB-related	--
Ca_02314	Ca_02314.1|Ca_LG_1:34604090-34607093|plus|	0.811278	-0.473529	neg	34604090	34607093	NA	+	protein FAR1-RELATED SEQUENCE 7-like isoform X2 [Glycine max]	PTHR31669 PTHR31669	IPR004330 IPR006564 IPR007527 IPR018289	PF03101 PF04434 PF10551	GO:0008270	PS50966		Protein_FAR1-RELATED_SEQUENCE_12	XM_004486043.1	#has_zinc_ion_binding|#located_in_nucleus	PLN03097-FHY3|cl03890-FAR1|cl19527-SWIM|cl19537-Transposase_mut	FAR1	--
Ca_07884	Ca_07884.1|Ca_LG_3:40858039-40868217|minus|	0.954434	-0.473529	neg	40858039	40868217	NA	-	programmed cell death protein	PTHR23354 PTHR23354	IPR002893 IPR006571 IPR007320 IPR011992	PF01753 PF04194 PF07534	GO:0005509 GO:0005737	PS01360 PS50865	SSF14423 SSF47473	Programmed_cell_death_protein_2	XM_004494172.1	#has_zinc_ion_binding|#located_in_cytoplasm|#located_in_nucleus	cl02144-TLD|cl04443-PDCD2_C|cl20224-zf-MYND|smart00584-TLDc	--	--
Ca_02838	Ca_02838.1|Ca_LG_1:39434933-39437554|minus|	0.816519	-0.473529	neg	39434933	39437554	NA	-	tubby-like F-box protein 8-like isoform X2 [Glycine max]	PTHR16517 PTHR16517	IPR000007 IPR001810 IPR018066 IPR025659	PF00646 PF01167	GO:0005515	PS01200 PS01201	SSF54518 SSF81383	Tubby-like_F-box_protein_12	XM_004485469.1	#located_in_nucleus	cl02535-F-box|cl08308-Tub	--	--
Ca_00368	Ca_00368.1|Ca_LG_1:3753945-3758286|minus|	0.82782	-0.473529	neg	3753945	3758286	NA	-	Alpha/beta hydrolase related protein	PTHR10992 PTHR10992		PF12697			SSF53474	--	XM_004486646.1	#has_catalytic_activity	--	--	--
Ca_15057	Ca_15057.1|Ca_LG_5:44294242-44296653|plus|	0.954434	-0.471978	neg	44294242	44296653	NA	+	Peptidyl-tRNA hydrolase II (PTH2) family protein	PTHR11717 PTHR11717	IPR002833 IPR017867 IPR023476	PF01981	GO:0004045 GO:0004725 GO:0006470		SSF10246	Putative_peptidyl-tRNA_hydrolase_PTRHD1	XM_004501182.1	#has_aminoacyl-tRNA_hydrolase_activity|#has_protein_tyrosine_phosphatase_activity|#involved_in_protein_dephosphorylation	cd02429-PTH2_like|cl19212-PTH2_family	--	--
Ca_24557	Ca_24557.1|scaffold01641:34967-35134|plus|	0.82782	-0.470588	neg	34967	35134	NA	+	uncharacterized protein LOC102669280 [Glycine max]							--	XM_004505121.1	--	--	--	--
Ca_21572	Ca_21572.1|Ca_LG_7:39344480-39348007|minus|	0.816519	-0.470588	neg	39344480	39348007	NA	-	alpha/beta-Hydrolases superfamily protein	PTHR10992 PTHR10992		PF12695			SSF53474	Putative_uncharacterized_protein_YDL057W_	XM_004507885.1	--	cl21494-Esterase_lipase	--	--
Ca_02684	Ca_02684.1|Ca_LG_1:38000608-38005212|minus|	0.954434	-0.470588	neg	38000608	38005212	NA	-	glycerol-3-phosphate acyltransferase 3-like isoform X1 [Glycine max]	PTHR23063 PTHR23063	IPR002123	PF01553	GO:0008152 GO:0016746		SSF69593	Lysophospholipid_acyltransferase_LPEAT2	XM_004510836.1	#has_calcium_ion_binding|#has_transferase_activity,_transferring_acyl_groups|#involved_in_metabolic_process	cd07991-LPLAT_LPCAT1-like|cl17185-LPLAT	--	--
Ca_13651	Ca_13651.1|Ca_LG_5:30033816-30044683|plus|	0.816519	-0.467647	neg	30033816	30044683	NA	+	uncharacterized protein LOC100789038 [Glycine max]							--	XM_004502048.1	#located_in_nucleus	--	--	--
Ca_04541	Ca_04541.1|Ca_LG_2:26459355-26462702|minus|	0.811278	-0.46652	neg	26459355	26462702	NA	-	unknown protein							--	XM_004489852.1	--	--	--	--
Ca_22399	Ca_22399.1|Ca_LG_8:2941915-2950241|minus|	0.816519	-0.464706	neg	2941915	2950241	NA	-	Pentatricopeptide repeat (PPR) superfamily protein	PTHR24015 PTHR24015	IPR002885	PF01535 PF13041		PS51375		Pentatricopeptide_repeat-containing_protein_At1g76280	XM_004512555.1	#located_in_mitochondrion	TIGR00756-PPR|cl03252-PPR	--	--
Ca_19767	Ca_19767.1|Ca_LG_7:12649991-12658513|plus|	0.988699	-0.464706	neg	12649991	12658513	NA	+	ribosomal methyltransferase	PTHR21320 PTHR21320	IPR007533 IPR015324	PF09243	GO:0005507 GO:0006412 GO:0008168		SSF53335	Methyltransferase-like_protein_17,_mitochondrial	XM_004511022.1	#has_copper_ion_binding|#has_methyltransferase_activity|#involved_in_translation|#located_in_mitochondrion	cl17173-AdoMet_MTases	--	--
Ca_08761	Ca_08761.1|Ca_LG_4:9248805-9255274|plus|	1	-0.464706	neg	9248805	9255274	NA	+	cytosolic purine 5'-nucleotidase-like isoform X1 [Glycine max]	PTHR12103 PTHR12103	IPR008380 IPR016695 IPR023214	PF05761			SSF56784	Cytosolic_purine_5'-nucleotidase	XM_004499099.1	#located_in_chloroplast	cl17687-5_nucleotid	--	--
Ca_04357	Ca_04357.1|Ca_LG_2:23352800-23356829|minus|	0.954434	-0.462105	neg	23352800	23356829	NA	-	c("mediator of RNA polymerase II transcription subunit 8"							Mediator_of_RNA_polymerase_II_transcription_subunit_8	XM_004490025.1	#located_in_nucleus	--	--	--
Ca_10378	Ca_10378.1|Ca_LG_4:29215336-29220404|minus|	0.811278	-0.461765	neg	29215336	29220404	NA	-	vesicle transport protein SFT2B [Glycine max]	PTHR23137	IPR007305 IPR011691	PF04178	GO:0006810 GO:0016021 GO:0016192			Vesicle_transport_protein_SFT2B	XM_004498428.1	#involved_in_transport|#involved_in_vesicle-mediated_transport|#located_in_integral_to_membrane	cl02130-Got1	bHLH	--
Ca_07027	Ca_07027.1|Ca_LG_3:32937237-32943972|minus|	0.954434	-0.458824	neg	32937237	32943972	NA	-	c("DNA-binding protein"	PTHR10887 PTHR10887	IPR003593 IPR004483 IPR014001 IPR026853 IPR027417	PF13086 PF13087	GO:0000166 GO:0003677 GO:0005524 GO:0017111 GO:0043141		SSF52540	DNA-binding_protein_SMUBP-2	XM_004493467.1	#has_ATP_binding|#has_DNA_binding|#has_hydrolase_activity|#has_nucleoside-triphosphatase_activity|#has_nucleotide_binding|#located_in_nucleus	TIGR00376-DNA-binding_protein_SMUBP-2|cd00046-DEXDc|cl21455-ABC_ATPase|cl22491-UvrD_C_2	--	--
Ca_03932	Ca_03932.1|Ca_LG_2:14052781-14054851|minus|	0.816519	-0.458824	neg	14052781	14054851	NA	-	Calcium-dependent lipid-binding (CaLB domain) family protein	PTHR32246 PTHR32246	IPR000008	PF00168	GO:0005515		SSF49562	BON1-associated_protein_2_	XM_004490470.1	--	cd04051-C2_SRC2_like|cl14603-C2	--	--
Ca_18928	Ca_18928.1|Ca_LG_6:53737487-53743597|plus|	0.816519	-0.455882	neg	53737487	53743597	NA	+	c("Translation initiation factor 2"	PTHR23115 PTHR23115	IPR000178 IPR000795 IPR005225 IPR009000 IPR015760 IPR023115 IPR027417	PF00009 PF11987	GO:0003743 GO:0003924 GO:0005525		SSF50447 SSF52156 SSF52540	Translation_initiation_factor_IF-2	XM_004509722.1	#has_GTP_binding|#has_GTPase_activity|#has_translation_initiation_factor_activity|#involved_in_translational_initiation|#located_in_intracellular	COG0532-InfB|cd01887-IF2_eIF5B|cd03692-mtIF2_IVc|cd03702-IF2_mtIF2_II|cl02787-Translation_Factor_II_like|cl13429-IF-2|cl21455-ABC_ATPase	--	--
Ca_07986	Ca_07986.1|Ca_LG_3:41828391-41831445|plus|	0.816519	-0.455882	neg	41828391	41831445	NA	+	c("Intracellular protein transport-related protein"	PTHR11998 PTHR11998	IPR001392 IPR008968 IPR011012 IPR018240 IPR028565	PF00928	GO:0005515 GO:0006810 GO:0006886 GO:0016192 GO:0030131	PS00990 PS51072	SSF49447 SSF64356	AP-3_complex_subunit_mu	XM_004494470.1	#involved_in_intracellular_protein_transport|#involved_in_transport|#involved_in_vesicle-mediated_transport	cd09252-AP-3_Mu3_Cterm|cl02092-Clat_adaptor_s|cl10970-AP_MHD_Cterm	--	--
Ca_07239	Ca_07239.1|Ca_LG_3:34945541-34954235|plus|	0.816519	-0.455882	neg	34945541	34954235	NA	+	protein ABIL2-like isoform X2 [Glycine max]	PTHR31788 PTHR31788	IPR004332 IPR006564 IPR007527	PF03108 PF04434	GO:0008270	PS50966		Protein_ABIL1	XM_004494716.1	#located_in_cytoplasm	cl07846-DBD_Tnp_Mut|cl19527-SWIM|smart00575-ZnF_PMZ	--	--
Ca_09923	Ca_09923.1|Ca_LG_4:23814967-23816673|minus|	0.816519	-0.455882	neg	23814438	23816673	NA	-	U1 small nuclear C-like ribonucleoprotein	PTHR31148 PTHR31148	IPR000690 IPR003604 IPR013085 IPR017340	PF06220	GO:0000387 GO:0000398 GO:0003676 GO:0005634 GO:0005685 GO:0008270	PS50171	SSF57667	U1_small_nuclear_ribonucleoprotein_C	XM_004495944.1	#has_nucleic_acid_binding|#has_zinc_ion_binding|#located_in_nucleus	cl22457-zf-C2H2_jaz	--	--
Ca_00085	Ca_00085.1|Ca_LG_1:1231494-1249862|plus|	0.954434	-0.454279	neg	1231494	1249862	NA	+	uncharacterized protein LOC100777206 isoform X4 [Glycine max]		IPR022227	PF12576				--	XM_004488910.1	#located_in_chloroplast	cl13951-DUF3754	--	--
Ca_08549	Ca_08549.1|Ca_LG_4:6886579-6892761|plus|	0.954434	-0.454279	neg	6886579	6892761	NA	+	actin-related protein 5	PTHR11937 PTHR11937	IPR004000 IPR027664	PF00022	GO:0006281 GO:0006355 GO:0031011		SSF53067	Actin-related_protein_5	XM_004503095.1	#located_in_nucleus	cl17037-NBD_sugar-kinase_HSP70_actin	--	--
Ca_03734	Ca_03734.1|Ca_LG_2:10725672-10728242|minus|	0.988699	-0.452941	neg	10725672	10728242	NA	-	bZIP family transcription factor	PTHR22952 PTHR22952	IPR004827	PF00170	GO:0003700 GO:0006355 GO:0043565	PS50217	SSF57959	Transcription_factor_RF2b	AY822466.1	#has_protein_dimerization_activity|#has_sequence-specific_DNA_binding|#has_sequence-specific_DNA_binding_transcription_factor_activity|#involved_in_regulation_of_transcription,_DNA-dependent|#located_in_nucleus	cd14703-bZIP_plant_RF2|cl21462-bZIP	bZIP	--
Ca_15918	Ca_15918.1|Ca_LG_6:8343605-8345618|minus|	0.816519	-0.44838	neg	8343605	8345618	NA	-	Cytochrome P450 superfamily protein	PTHR24298 PTHR24298	IPR001128 IPR002401 IPR017972	PF00067	GO:0005506 GO:0016705 GO:0020037 GO:0055114	PS00086	SSF48264	Flavonoid_3'-monooxygenase	XM_004503974.1	#has_electron_carrier_activity|#has_heme_binding|#has_iron_ion_binding|#has_oxidoreductase_activity,_acting_on_paired_donors,_with_incorporation_or_reduction_of_molecular_oxygen|#involved_in_oxidation-reduction_process|#located_in_extracellular_region	cl12078-p450	--	--
Ca_13679	Ca_13679.1|Ca_LG_5:30265948-30271032|plus|	0.816519	-0.447388	neg	30265948	30271032	NA	+	DNA repair-recombination protein (RAD50)	PTHR18867 PTHR18867	IPR004584 IPR027417	PF13558	GO:0005524 GO:0006281 GO:0030870		SSF52540	DNA_repair_protein_RAD50	XM_004502185.1	#has_ATP_binding|#has_nuclease_activity|#has_zinc_ion_binding|#located_in_nucleus	cd03240-ABC_Rad50|cl21455-ABC_ATPase	--	--
Ca_23551	Ca_23551.1|Ca_LG_8:16636266-16644662|minus|	0.816519	-0.447059	neg	16636266	16644662	NA	-	actin-binding FH2 (formin-like) protein	PTHR23213 PTHR23213	IPR015425 IPR027643	PF02181	GO:0005884 GO:0045010	PS51444	SSF10144	Formin-like_protein_3	XM_003612537.1	#has_actin_binding|#involved_in_actin_cytoskeleton_organization|#involved_in_cellular_component_organization|#located_in_cytoplasm	cl19758-FH2	--	--
Ca_05920	Ca_05920.1|Ca_LG_3:15920290-15921269|minus|	0.811278	-0.447059	neg	15920290	15921269	NA	-	uncharacterized protein LOC100780746 [Glycine max]							--	XM_004516847.1	#located_in_nucleus	--	--	--
Ca_08440	Ca_08440.1|Ca_LG_4:5684307-5686775|minus|	0.954434	-0.444118	neg	5684307	5686775	NA	-	Regulator of Vps4 activity in the MVB pathway protein	PTHR12161 PTHR12161	IPR005061	PF03398				--	XM_004512915.1	#located_in_nucleus	cl04048-Ist1	--	--
Ca_13996	Ca_13996.1|Ca_LG_5:33681585-33685454|minus|	0.816519	-0.441501	neg	33681585	33685454	NA	-	Fe superoxide dismutase 3	PTHR11404 PTHR11404	IPR001189 IPR019831 IPR019832 IPR019833	PF00081 PF02777	GO:0004784 GO:0006801 GO:0046872 GO:0055114	PS00088	SSF46609 SSF54719	Superoxide_dismutase_[Fe]_3,_chloroplastic	XM_004501927.1	#located_in_chloroplast|#located_in_nucleoid	PLN02622-PLN02622|cl02809-Sod_Fe_N|cl03708-Sod_Fe_C	--	--
Ca_05060	Ca_05060.1|Ca_LG_3:226366-229699|plus|	0.811278	-0.440012	neg	226366	229699	NA	+	beta glucosidase 17	PTHR10353	IPR001360 IPR013781 IPR017853	PF00232	GO:0004553 GO:0005975		SSF51445	Non-cyanogenic_beta-glucosidase	XM_004507261.1	#has_catalytic_activity|#has_cation_binding|#has_hydrolase_activity,_hydrolyzing_O-glycosyl_compounds|#involved_in_carbohydrate_metabolic_process|#located_in_extracellular_region	cl01046-BglB	--	--
Ca_21665	Ca_21665.1|Ca_LG_7:40179492-40182470|minus|	0.816519	-0.438235	neg	40179492	40182470	NA	-	zinc finger CCCH domain-containing protein 34-like [Glycine max]	PTHR11224 PTHR11224	IPR000571 IPR026290		GO:0046872	PS50103	SSF90229	Zinc_finger_CCCH_domain-containing_protein_32	XM_004508463.1	#has_nucleic_acid_binding|#has_zinc_ion_binding|#located_in_nucleus	cl11592-zf-CCCH|smart00356-ZnF_C3H1	C3H	--
Ca_25317	Ca_25317.1|scaffold02998:29127-34525|plus|	0.954434	-0.435294	neg	29127	34525	NA	+	nudix hydrolase homolog 19	PTHR22769 PTHR22769	IPR000086 IPR015375 IPR015376 IPR015797 IPR020084 IPR020476	PF00293 PF09296 PF09297	GO:0016787 GO:0046872	PS00893 PS51462	SSF55811	Nudix_hydrolase_19,_chloroplastic	XM_004488470.1	#has_hydrolase_activity|#has_metal_ion_binding|#located_in_chloroplast|#located_in_cytosol	COG2816-NPY1|cd03429-NADH_pyrophosphatase|cl00447-Nudix_Hydrolase|cl07800-NUDIX-like|cl07801-zf-NADH-PPase	C3H	--
Ca_19163	Ca_19163.1|Ca_LG_7:2357905-2359995|plus|	0.811278	-0.435294	neg	2357905	2359995	NA	+	uncharacterized protein LOC100794032 isoform X3 [Glycine max]	PTHR31808 PTHR31808	IPR008479	PF05542		PS51257		--	XM_004510183.1	#located_in_chloroplast	cl09377-DUF760	--	--
Ca_13133	Ca_13133.1|Ca_LG_5:23990144-23991793|plus|	0.954434	-0.435294	neg	23990144	23991793	NA	+	serine/threonine-protein kinase TIO-like [Glycine max]	PTHR24347 PTHR24347	IPR000719 IPR002290 IPR004041 IPR008271 IPR011009 IPR017441 IPR018451 IPR020636	PF00069 PF03822	GO:0004672 GO:0004674 GO:0005524	PS00107 PS00108 PS50011 PS50816	SSF56112	CBL-interacting_protein_kinase_15	XM_004500289.1	#has_ATP_binding|#has_protein_kinase_activity|#has_protein_serine/threonine_kinase_activity|#has_transferase_activity,_transferring_phosphorus-containing_groups|#involved_in_protein_phosphorylation|#involved_in_signal_transduction|#located_in_plasma_membrane	cd12195-CIPK_C|cl17070-AMPKA_C_like|cl21453-PKc_like|smart00220-S_TKc	--	--
Ca_20357	Ca_20357.1|Ca_LG_7:24427156-24435586|minus|	0.816519	-0.435294	neg	24427156	24435586	NA	-	signal recognition particle receptor FtsY	PTHR11564 PTHR11564	IPR000897 IPR003593 IPR004390 IPR013822 IPR027417	PF00448 PF02881	GO:0000166 GO:0005525 GO:0006184 GO:0006614 GO:0017111	PS00300	SSF47364 SSF52540	Cell_division_protein_FtsY_homolog,_chloroplastic	XM_004510794.1	#has_GTP_binding|#involved_in_SRP-dependent_cotranslational_protein_targeting_to_membrane|#located_in_chloroplast	PRK10416-PRK10416|cl03758-SRP54_N|cl21455-ABC_ATPase	--	--
Ca_10249	Ca_10249.1|Ca_LG_4:27572031-27587362|minus|	0.816519	-0.432353	neg	27572031	27587362	NA	-	Protein kinase superfamily protein	PTHR24420 PTHR24420	IPR000571 IPR000719 IPR002290 IPR008271 IPR011009 IPR013320 IPR014729 IPR017441	PF00069	GO:0004672	PS00107 PS00108 PS50011 PS50103	SSF56112	Zinc_finger_CCCH_domain-containing_protein_7	XM_004498371.1	#has_ATP_binding|#has_protein_kinase_activity|#has_protein_serine/threonine_kinase_activity|#has_transferase_activity,_transferring_phosphorus-containing_groups|#involved_in_protein_phosphorylation|#located_in_nucleus	cd00293-USP_Like|cd14066-STKc_IRAK|cl00292-AANH_like|cl21453-PKc_like	--	--
Ca_05975	Ca_05975.1|Ca_LG_3:17108740-17117846|plus|	0.954434	-0.432353	neg	17108740	17117846	NA	+	SIGNAL PEPTIDE PEPTIDASE-LIKE 5	PTHR12174 PTHR12174	IPR003137 IPR006639 IPR007369	PF02225 PF04258	GO:0004190 GO:0016021		SSF52025	Signal_peptide_peptidase-like_5	XM_004515521.1	#has_aspartic-type_endopeptidase_activity|#located_in_integral_to_membrane|#located_in_plasma_membrane	cl01342-Peptidase_A22B|cl10459-Peptidases_S8_S53	--	--
Ca_07562	Ca_07562.1|Ca_LG_3:37867794-37872970|plus|	0.816519	-0.429412	neg	37867794	37872970	NA	+	F-box protein At4g02760-like isoform X1 [Glycine max]	PTHR23125 PTHR23125	IPR001810	PF12937	GO:0005515		SSF52047 SSF81383	F-box_protein_At4g02760	XM_004493618.1	#located_in_nucleus	cl02535-F-box	--	--
Ca_00338	Ca_00338.1|Ca_LG_1:3461171-3467157|minus|	0.816519	-0.429412	neg	3461171	3467157	NA	-	CCR4-NOT transcription complex subunit 2	PTHR23326 PTHR23326	IPR007282	PF04153	GO:0005634 GO:0006355			Probable_NOT_transcription_complex_subunit_VIP2	XM_004486987.1	#involved_in_regulation_of_transcription,_DNA-dependent|#located_in_chloroplast|#located_in_nucleus	cl02384-NOT2_3_5	--	--
Ca_22162	Ca_22162.1|Ca_LG_8:15249-20936|plus|	0.954434	-0.429412	neg	15249	20936	NA	+	Plastid-lipid associated protein PAP / fibrillin family protein		IPR006843	PF04755	GO:0005198 GO:0009507			Probable_plastid-lipid-associated_protein_13,_chloroplastic	XM_004497838.1	#has_structural_molecule_activity|#located_in_chloroplast|#located_in_chloroplast_stroma|#located_in_chloroplast_thylakoid|#located_in_plastoglobule|#located_in_thylakoid	cl04725-PAP_fibrillin	--	--
Ca_15378	Ca_15378.1|Ca_LG_6:2418988-2420436|minus|	0.811278	-0.429412	neg	2418988	2420436	NA	-	Pentatricopeptide repeat (PPR) superfamily protein	PTHR24015	IPR002885 IPR011990	PF01535 PF13041	GO:0005515	PS51375		Pentatricopeptide_repeat-containing_protein_At1g77360,_mitochondrial	XM_004503082.1	#located_in_mitochondrion	TIGR00756-PPR|cl03252-PPR	--	--
Ca_08843	Ca_08843.1|Ca_LG_4:10242884-10250014|minus|	0.816519	-0.429412	neg	10242884	10250014	NA	-	RNA cap guanine-N2 methyltransferase	PTHR14741 PTHR14741	IPR001202 IPR019012	PF09445	GO:0001510 GO:0005515 GO:0008168 GO:0009452	PS01159 PS50020	SSF51045 SSF53335	Trimethylguanosine_synthase	XM_004498997.1	#has_methyltransferase_activity|#involved_in_7-methylguanosine_RNA_capping|#involved_in_RNA_methylation	cd00201-WW|cd02440-AdoMet_MTases|cl00157-WW|cl17173-AdoMet_MTases	--	--
Ca_09138	Ca_09138.1|Ca_LG_4:13761203-13762645|minus|	0.811278	-0.423841	neg	13761203	13762645	NA	-	uncharacterized protein LOC100817905 isoform X3 [Glycine max]	PTHR31371 PTHR31371	IPR007700 IPR021864	PF05003 PF11961				--	XM_004495365.1	#located_in_mitochondrion	cl04883-DUF668|cl13408-DUF3475	--	--
Ca_13880	Ca_13880.1|Ca_LG_5:32324997-32332657|plus|	0.816519	-0.411765	neg	32324997	32332657	NA	+	SWI/SNF complex subunit SWI3C-like [Glycine max]	PTHR12802 PTHR12802	IPR001005 IPR007526 IPR009057 IPR011991 IPR017884	PF00249 PF04433	GO:0003677 GO:0003682 GO:0005515	PS50934 PS51293	SSF46689	SWI/SNF_complex_subunit_SWI3C	XM_004502443.1	#located_in_nucleus	COG5259-RSC8|cd00167-SANT|cl00295-ZZ|cl04515-SWIRM|cl21498-SANT	MYB-related	--
Ca_29639	Ca_29639.1|scaffold21560:2369-7169|plus|	0.954434	-0.410031	neg	2369	7169	NA	+	mediator of RNA polymerase II transcription subunit 23	PTHR12691 PTHR12691	IPR021629	PF11573				Mediator_of_RNA_polymerase_II_transcription_subunit_23	XM_004498210.1	#located_in_nucleus	cl18592-Med23	MYB-related	--
Ca_28092	Ca_28092.1|scaffold13450:54-2965|minus|	0.954434	-0.410031	neg	54	2965	NA	-	disease resistance protein	PTHR23155	IPR000767 IPR002182 IPR027417	PF00931	GO:0006952 GO:0043531		SSF52047 SSF52058 SSF52540	Putative_disease_resistance_RPP13-like_protein_1	XM_004491182.1	#has_ADP_binding|#involved_in_defense_response|#located_in_extracellular_region	cl21455-ABC_ATPase	--	NBS
Ca_05186	Ca_05186.1|Ca_LG_3:2140219-2142498|minus|	0.954434	-0.410031	neg	2140219	2142498	NA	-	c("short-chain dehydrogenase TIC 32"	PTHR24322 PTHR24322	IPR002198 IPR002347 IPR016040	PF00106	GO:0008152 GO:0016491		SSF51735	Short-chain_dehydrogenase_TIC_32,_chloroplastic	XM_004503516.1	#has_nucleotide_binding|#has_oxidoreductase_activity|#involved_in_metabolic_process	PRK06196-PRK06196|cd05327-retinol-DH_like_SDR_c_like|cl21454-SDR	--	--
Ca_13418	Ca_13418.1|Ca_LG_5:27472429-27477351|plus|	0.816519	-0.408824	neg	27472429	27477351	NA	+	anthranilate phosphoribosyltransferase	PTHR11922 PTHR11922	IPR000312 IPR005940 IPR017459	PF00591 PF02885	GO:0000162 GO:0004048 GO:0008152 GO:0016757		SSF47648 SSF52418	Anthranilate_phosphoribosyltransferase,_chloroplastic	XM_004501859.1	#has_anthranilate_phosphoribosyltransferase_activity|#has_transferase_activity,_transferring_glycosyl_groups|#involved_in_metabolic_process|#involved_in_tryptophan_biosynthetic_process|#located_in_chloroplast|#located_in_chloroplast_envelope|#located_in_chloroplast_stroma	PLN02641-PLN02641|cl02901-Glycos_transf_3|cl03761-Glycos_trans_3N	--	--
Ca_03952	Ca_03952.1|Ca_LG_2:14322260-14323312|minus|	0.816519	-0.406181	neg	14322260	14323312	NA	-	unknown protein							--	XM_004490516.1	--	--	--	--
Ca_23597	Ca_23597.1|Ca_LG_8:17359098-17369363|minus|	0.954434	-0.404132	neg	17359098	17369363	NA	-	pumilio homolog 2-like isoform X3 [Glycine max]	PTHR12526 PTHR12526	IPR012940 IPR013534	PF07990 PF08323			SSF53756	Probable_starch_synthase_4,_chloroplastic/amyloplastic	XM_004512478.1	#located_in_chloroplast	cl06847-NABP|cl10013-Glycosyltransferase_GTB_type	--	--
Ca_01661	Ca_01661.1|Ca_LG_1:25764359-25766128|plus|	0.954434	-0.400294	neg	25764359	25766128	NA	+	protein RRNAD1-like isoform X3 [Glycine max]	PTHR12496 PTHR12496						Protein_RRNAD1_	XM_004488784.1	--	--	--	--
Ca_09122	Ca_09122.1|Ca_LG_4:13511846-13513124|minus|	0.816519	-0.397351	neg	13511846	13513124	NA	-	Tetratricopeptide repeat (TPR)-like superfamily protein	PTHR26312 PTHR26312	IPR011990 IPR013026 IPR019734	PF13371	GO:0005515	PS50293	SSF48452	Anaphase-promoting_complex_subunit_7	XM_004495210.1	#located_in_chloroplast|#located_in_chloroplast_envelope	cd00189-TPR|cl22441-TPR	--	--
Ca_11277	Ca_11277.1|Ca_LG_4:43148099-43154069|minus|	0.816519	-0.397059	neg	43148099	43154069	NA	-	digalactosyldiacylglycerol synthase	PTHR12526 PTHR12526	IPR001296	PF00534	GO:0009058		SSF53756	Digalactosyldiacylglycerol_synthase_2,_chloroplastic	XM_004497601.1	#involved_in_biosynthetic_process|#located_in_chloroplast	PLN02501-PLN02501|cl21512-Glycos_transf_1	--	--
Ca_02780	Ca_02780.1|Ca_LG_1:38994035-38999713|plus|	0.954434	-0.397059	neg	38994035	38999713	NA	+	Ion channel DMI1 n=23 Tax=Papilionoideae RepID=DMI1_MEDTR	PTHR31563	IPR010420 IPR016040	PF06241			SSF51735 SSF81324	Probable_ion_channel_SYM8	XM_004485400.1	#has_nucleotide_binding|#located_in_nucleus	cl05645-DUF1012	--	--
Ca_16753	Ca_16753.1|Ca_LG_6:18061085-18065588|minus|	0.954434	-0.395879	neg	18061085	18065588	NA	-	uncharacterized protein LOC100783387 isoform X2 [Glycine max]	PTHR12956 PTHR12956	IPR006852	PF04765				--	XM_004505002.1	#involved_in_ceramide_metabolic_process|#located_in_integral_to_membrane|#located_in_mitochondrion	cl04734-DUF616	--	--
Ca_23404	Ca_23404.1|Ca_LG_8:15004578-15008000|plus|	0.811278	-0.394118	neg	15004578	15008000	NA	+	uncharacterized protein LOC100819752 isoform X6 [Glycine max]							--	XM_003612459.1	#located_in_Golgi_apparatus	--	--	--
Ca_16459	Ca_16459.1|Ca_LG_6:14615742-14618121|minus|	0.811278	-0.388235	neg	14615742	14618121	NA	-	Ribosomal RNA large subunit methyltransferase F n=1 Tax=Pseudomonas alcaligenes OT 69 RepID=U3H9W9_PSEAC	PTHR13393 PTHR13393	IPR010286	PF05971	GO:0008168		SSF53335	Ribosomal_RNA_large_subunit_methyltransferase_F	XM_004504606.1	#has_methyltransferase_activity|#located_in_cytoplasm	cl17173-AdoMet_MTases	--	--
Ca_22097	Ca_22097.1|Ca_LG_7:44347354-44353209|minus|	0.816519	-0.385294	neg	44347354	44353209	NA	-	CCR4-NOT transcription complex subunit-like protein	PTHR12979 PTHR12979	IPR001440 IPR011990 IPR013026 IPR013105 IPR019734	PF00515 PF07719	GO:0005515	PS50005 PS50293	SSF48452	CCR4-NOT_transcription_complex_subunit_10_	XM_004508401.1	--	cd00189-TPR|cl22441-TPR	--	--
Ca_16642	Ca_16642.1|Ca_LG_6:16680832-16687309|plus|	0.954434	-0.385294	neg	16680832	16687309	NA	+	protein FAM135B-like isoform X1 [Glycine max]	PTHR12482 PTHR12482	IPR007751 IPR022122	PF05057 PF12394			SSF53474	Protein_FAM135B_	XM_004504693.1	--	cl13784-DUF3657|cl21494-Esterase_lipase	--	--
Ca_00435	Ca_00435.1|Ca_LG_1:4590141-4590811|plus|	0.988699	-0.383482	neg	4590141	4590811	NA	+	c("transmembrane protein"							--	XM_004486926.1	#located_in_chloroplast|#located_in_chloroplast_thylakoid_membrane	--	--	--
Ca_01876	Ca_01876.1|Ca_LG_1:29284466-29290406|minus|	0.988699	-0.382353	neg	29284466	29290406	NA	-	Haloacid dehalogenase-like hydrolase (HAD) superfamily protein		IPR023214	PF13419			SSF56784	Haloacid_dehalogenase-like_hydrolase_domain-containing_protein_At3g48420	XM_004486387.1	#located_in_chloroplast|#located_in_chloroplast_stroma	TIGR01509-HAD-SF-IA-v3|cl21460-HAD_like	NAC	--
Ca_05400	Ca_05400.1|Ca_LG_3:5846223-5854167|plus|	0.954434	-0.380533	neg	5846223	5855729	NA	+	c("homeobox protein luminidependens protein"	PTHR12506 PTHR12506	IPR001356 IPR009057 IPR017923		GO:0003677 GO:0003700 GO:0005634 GO:0006351 GO:0006355 GO:0043565	PS50071	SSF46689	Homeobox_protein_LUMINIDEPENDENS	XM_004494293.1	#has_sequence-specific_DNA_binding|#has_sequence-specific_DNA_binding_transcription_factor_activity|#involved_in_regulation_of_transcription,_DNA-dependent|#located_in_nucleus	cd00086-homeodomain|cl00084-homeodomain	HB-other	--
Ca_12437	Ca_12437.1|Ca_LG_5:9733795-9746217|minus|	0.816519	-0.379412	neg	9733795	9746217	NA	-	c("1"	PTHR10357 PTHR10357	IPR006047 IPR006048 IPR006407 IPR006589 IPR013780 IPR013781 IPR013783 IPR014756 IPR015902 IPR017853	PF00128 PF02806	GO:0003824		SSF51011 SSF51445 SSF81296	1,4-alpha-glucan-branching_enzyme_3,_chloroplastic/amyloplastic	XM_004513820.1	#has_catalytic_activity|#has_cation_binding|#involved_in_carbohydrate_metabolic_process|#located_in_chloroplast	cl02706-Alpha-amylase_C|cl07893-AmyAc_family|cl09101-E_set	--	--
Ca_14667	Ca_14667.1|Ca_LG_5:40124444-40127234|minus|	0.988699	-0.379412	neg	40124444	40127234	NA	-	Peptidyl-tRNA hydrolase II (PTH2) family protein	PTHR12649 PTHR12649	IPR002833 IPR023476	PF01981	GO:0004045		SSF10246	Peptidyl-tRNA_hydrolase_2,_mitochondrial	XM_004501093.1	#has_aminoacyl-tRNA_hydrolase_activity|#located_in_chloroplast	cd02430-PTH2|cl19212-PTH2_family	--	--
Ca_00889	Ca_00889.1|Ca_LG_1:10121420-10125069|plus|	0.954434	-0.376471	neg	10121420	10125069	NA	+	double-strand break repair protein Mre11							Double-strand_break_repair_protein_MRE11	XM_004487599.1	#has_endonuclease_activity|#has_exonuclease_activity|#has_hydrolase_activity|#has_manganese_ion_binding|#involved_in_DNA_metabolic_process|#involved_in_double-strand_break_repair|#located_in_chromatin|#located_in_euchromatin|#located_in_nucleus|#located_in_synaptonemal_complex	--	--	--
Ca_16055	Ca_16055.1|Ca_LG_6:9833717-9837154|plus|	0.988699	-0.373804	neg	9833717	9837154	NA	+	Cellulase (glycosyl hydrolase family 5) protein	PTHR31263 PTHR31263	IPR000772 IPR001547 IPR013781 IPR017853	PF00150	GO:0004553 GO:0005975		SSF50370 SSF51445	Endoglucanase_E1	XM_004504085.1	#has_catalytic_activity|#has_cation_binding|#has_hydrolase_activity,_hydrolyzing_O-glycosyl_compounds|#involved_in_carbohydrate_metabolic_process	cl07893-AmyAc_family|smart00458-RICIN	--	--
Ca_00745	Ca_00745.1|Ca_LG_1:8152391-8153333|plus|	0.954434	-0.370861	neg	8152391	8153333	NA	+	Late embryogenesis abundant (LEA) hydroxyproline-rich glycoprotein family	PTHR31852 PTHR31852	IPR004864	PF03168				Uncharacterized_protein_At1g08160	XM_004487403.1	#located_in_nucleus|#located_in_plasmodesma	--	--	--
Ca_00972	Ca_00972.1|Ca_LG_1:11188271-11192359|minus|	0.988699	-0.370588	neg	11188271	11192359	NA	-	Ubiquitin domain-containing protein	PTHR13609						Ubiquitin_domain-containing_protein_2	BT145444.1	#has_protein_modification_of_type_N-terminal_protein_myristoylation|#located_in_cytoplasm	--	--	--
Ca_10737	Ca_10737.1|Ca_LG_4:33183036-33184061|plus|	0.816519	-0.370588	neg	33183036	33184061	NA	+	RING finger protein 126-A-like [Glycine max]	PTHR22763 PTHR22763	IPR001841 IPR013083	PF13639 PF14369	GO:0005515 GO:0008270	PS50089	SSF57850	E3_ubiquitin-protein_ligase_CIP8	XM_004497188.1	#has_zinc_ion_binding|#located_in_nucleus	cd00162-RING|cl16832-zf-RING_3|cl17238-RING	--	--
Ca_07994	Ca_07994.1|Ca_LG_3:41895260-41899298|plus|	0.954434	-0.370588	neg	41895260	41899298	NA	+	zinc finger matrin type 2	PTHR23067 PTHR23067	IPR003604	PF12874	GO:0003676 GO:0008270		SSF57667	Zinc_finger_matrin-type_protein_2	XM_004494483.1	#has_nucleic_acid_binding|#has_zinc_ion_binding|#located_in_intracellular|#located_in_nucleus	cl22457-zf-C2H2_jaz|smart00451-ZnF_U1	--	--
Ca_06675	Ca_06675.1|Ca_LG_3:28842031-28843126|plus|	0.896038	-0.370588	neg	28842031	28843126	NA	+	uncharacterized protein LOC100808505 [Glycine max]							--	XM_004492888.1	--	--	--	--
Ca_23202	Ca_23202.1|Ca_LG_8:12980696-12984957|plus|	0.988699	-0.368733	neg	12980696	12984957	NA	+	APO RNA-binding protein	PTHR10388 PTHR10388	IPR023342	PF05634	GO:0003723	PS51499		APO_protein_1,_chloroplastic	XM_004512539.1	#located_in_chloroplast	PLN00111-PLN00111|cl22311-APO_RNA-bind	--	--
Ca_16565	Ca_16565.1|Ca_LG_6:15770303-15773562|plus|	0.811278	-0.365936	neg	15770303	15773562	NA	+	F-box/RNI-like superfamily protein	PTHR32212	IPR001810	PF00646	GO:0005515		SSF52047 SSF81383	F-box/FBD/LRR-repeat_protein_At1g78750	XM_004504837.1	#located_in_nucleus	cl02535-F-box	--	--
Ca_15610	Ca_15610.1|Ca_LG_6:4894987-4897702|minus|	0.954434	-0.365936	neg	4894987	4897702	NA	-	c("short-chain dehydrogenase TIC 32"	PTHR24322 PTHR24322	IPR002198 IPR002347 IPR016040	PF00106	GO:0008152 GO:0016491		SSF51735	Short-chain_dehydrogenase_TIC_32,_chloroplastic	XM_004503516.1	#has_nucleotide_binding|#has_oxidoreductase_activity|#involved_in_metabolic_process	PRK06196-PRK06196|cd05327-retinol-DH_like_SDR_c_like|cl21454-SDR	--	--
Ca_13182	Ca_13182.1|Ca_LG_5:24501195-24509532|plus|	0.988699	-0.364706	neg	24501195	24509532	NA	+	DEAD-box ATP-dependent RNA helicase	PTHR24031 PTHR24031	IPR000629 IPR001650 IPR011545 IPR014001 IPR014014 IPR027417	PF00270 PF00271	GO:0003676 GO:0004386 GO:0005524 GO:0008026	PS00039 PS51192 PS51194 PS51195	SSF52540	ATP-dependent_RNA_helicase_DBP2	XM_004500320.1	#has_ATP_binding|#has_ATP-dependent_helicase_activity|#has_helicase_activity|#has_nucleic_acid_binding|#located_in_cytosol|#located_in_nucleus	PRK01297-PRK01297|cd00079-HELICc|cd00268-DEADc|cl21455-ABC_ATPase	--	--
Ca_15065	Ca_15065.1|Ca_LG_5:44354525-44358289|minus|	0.988699	-0.362833	neg	44354525	44358289	NA	-	Peroxidase superfamily protein	PTHR31356 PTHR31356	IPR002016 IPR002207 IPR010255 IPR019793 IPR019794	PF00141	GO:0004601 GO:0006979 GO:0020037 GO:0055114	PS00435 PS00436 PS50873	SSF48113	Putative_L-ascorbate_peroxidase_6	XM_004501278.1	#has_heme_binding|#has_peroxidase_activity|#involved_in_oxidation-reduction_process|#involved_in_response_to_oxidative_stress|#located_in_extracellular_region	cl00196-plant_peroxidase_like	--	--
Ca_18163	Ca_18163.1|Ca_LG_6:41183881-41187460|minus|	0.988699	-0.362031	neg	41183881	41187546	NA	-	Fe superoxide dismutase 3	PTHR11404 PTHR11404	IPR001189 IPR019831 IPR019832 IPR019833	PF00081 PF02777	GO:0004784 GO:0006801 GO:0046872 GO:0055114	PS00088	SSF46609 SSF54719	Superoxide_dismutase_[Fe]_3,_chloroplastic	XM_004506404.1	#located_in_chloroplast|#located_in_nucleoid	PLN02622-PLN02622|cl02809-Sod_Fe_N|cl03708-Sod_Fe_C	--	--
Ca_09435	Ca_09435.1|Ca_LG_4:17715127-17717617|plus|	0.988699	-0.362031	neg	17715127	17717617	NA	+	F-box/RNI-like superfamily protein	PTHR32212	IPR001810	PF00646	GO:0005515	PS50181	SSF52047 SSF81383	FBD-associated_F-box_protein_At3g52670	XR_189636.1	#located_in_nucleus	cl02535-F-box|cl14782-RNase_H_like	--	--
Ca_29640	Ca_29640.1|scaffold21611:5347-9914|minus|	0.811278	-0.361765	neg	5347	9914	NA	-	LMBR1-like membrane protein	PTHR31652 PTHR31652	IPR006876	PF04791				LIMR_family_protein_Os06g0128200	XM_004492387.1	#located_in_extracellular_region|#located_in_plasmodesma	cl04754-LMBR1	--	--
Ca_15709	Ca_15709.1|Ca_LG_6:5799613-5803667|plus|	0.954434	-0.361765	neg	5799613	5803667	NA	+	Protein kinase superfamily protein	PTHR23257 PTHR23257	IPR000719 IPR001245 IPR002290 IPR008271 IPR011009	PF07714	GO:0004672 GO:0004674 GO:0005524 GO:0006468 GO:0016772	PS00108 PS50011	SSF56112	Serine/threonine-protein_kinase_HT1	XM_004503509.1	#has_ATP_binding|#has_protein_kinase_activity|#has_protein_serine/threonine_kinase_activity|#has_transferase_activity,_transferring_phosphorus-containing_groups|#involved_in_protein_phosphorylation|#located_in_plasma_membrane	cd13999-STKc_MAP3K-like|cl21453-PKc_like|smart00221-STYKc	--	--
Ca_13595	Ca_13595.1|Ca_LG_5:29372669-29381683|plus|	0.954434	-0.36001	neg	29372669	29384791	NA	+	DNA topoisomerase I	PTHR11390	IPR000380 IPR003601 IPR003602 IPR006171 IPR013497 IPR013824 IPR013825 IPR023405 IPR023406	PF01131 PF01751	GO:0003677 GO:0003916 GO:0003917	PS00396 PS50880	SSF56712	DNA_topoisomerase_3-beta-1	XM_004502208.1	#has_DNA_binding|#has_DNA_topoisomerase_activity|#has_DNA_topoisomerase_type_I_activity|#involved_in_DNA_topological_change|#located_in_chromosome|#located_in_extracellular_region	COG0550-TopA|cd00186-TOP1Ac|cd03362-TOPRIM_TopoIA_TopoIII|cl00718-TOPRIM|cl21690-TOP1Ac	--	--
Ca_11857	Ca_11857.1|Ca_LG_4:54525371-54533135|plus|	0.811278	-0.358824	neg	54525371	54533135	NA	+	Phosphatidylinositol-4-phosphate 5-kinase family protein	PTHR23084 PTHR23084	IPR000158 IPR003008 IPR003409	PF02493	GO:0005525 GO:0005737		SSF52490 SSF82185	Protein_ACCUMULATION_AND_REPLICATION_OF_CHLOROPLASTS_3	XM_004497109.1	#has_GTP_binding|#involved_in_protein_polymerization|#located_in_cytoplasm|#located_in_protein_complex	COG4642-COG4642|cl10017-Tubulin_FtsZ|cl22713-MORN	--	--
Ca_22651	Ca_22651.1|Ca_LG_8:5807892-5813693|minus|	0.954434	-0.355882	neg	5807892	5813693	NA	-	DNA repair endonuclease UVH1-like protein	PTHR10150	IPR006166 IPR010994 IPR011335 IPR020819	PF02732	GO:0003677 GO:0004518 GO:0006259		SSF47781 SSF52980	DNA_repair_endonuclease_UVH1	XM_004511684.1	#located_in_nucleus	TIGR00596-DNA_repair_endonuclease_XPF|cl10594-ERCC4	--	--
Ca_13402	Ca_13402.1|Ca_LG_5:27233839-27240203|plus|	0.988699	-0.355882	neg	27233839	27240203	NA	+	histone deacetylase 6	PTHR10625 PTHR10625	IPR000286 IPR003084 IPR023801	PF00850	GO:0004407 GO:0016575		SSF52768	Probable_histone_deacetylase_1-A	XM_004501827.1	#located_in_nucleus	PTZ00063-PTZ00063|cd09991-HDAC_classI|cl17011-Arginase_HDAC	--	--
Ca_15995	Ca_15995.1|Ca_LG_6:9160937-9167616|plus|	0.811278	-0.355882	neg	9160937	9167616	NA	+	C3HC4-type RING zinc finger protein	PTHR16079	IPR000253 IPR001841 IPR013083 IPR018957	PF00097	GO:0005515 GO:0008270 GO:0046872	PS50089	SSF57850	E3_ubiquitin-protein_ligase_CHFR	XM_004503804.1	#has_zinc_ion_binding|#located_in_nucleus	cd00060-FHA|cd00162-RING|cl00062-FHA|cl17238-RING	--	--
Ca_15775	Ca_15775.1|Ca_LG_6:6599322-6602176|minus|	0.896038	-0.354673	neg	6599322	6602176	NA	-	uncharacterized protein LOC100801905 isoform X5 [Glycine max]		IPR011008 IPR013097	PF07876		PS51502	SSF54909	--	XM_004503699.1	--	cl21542-Dabb	--	--
Ca_07616	Ca_07616.1|Ca_LG_3:38420829-38421359|minus|	0.954434	-0.354084	neg	38420829	38421359	NA	-	Rubredoxin-like superfamily protein	PTHR10909 PTHR10909	IPR004039 IPR018527 IPR024934 IPR024935	PF00301	GO:0005506 GO:0046872	PS00202 PS50903	SSF57802	Rubredoxin	XM_004494618.1	#has_metal_ion_binding|#located_in_chloroplast|#located_in_chloroplast_thylakoid_membrane	COG1773-COG1773|cd00730-rubredoxin|cl00202-rubredoxin_like	--	--
Ca_15150	Ca_15150.1|Ca_LG_5:45166974-45171661|plus|	0.954434	-0.354084	neg	45166974	45171661	NA	+	proline--tRNA ligase-like [Glycine max]	PTHR11451 PTHR11451	IPR002314 IPR002316 IPR004154 IPR004499 IPR006195 IPR016061 IPR017449	PF00587 PF03129 PF09180		PS50862	SSF52954 SSF55681 SSF64586	Proline--tRNA_ligase	XM_004501554.1	#has_ATP_binding|#has_aminoacyl-tRNA_ligase_activity|#has_nucleotide_binding|#has_proline-tRNA_ligase_activity|#involved_in_prolyl-tRNA_aminoacylation|#involved_in_tRNA_aminoacylation_for_protein_translation|#located_in_chloroplast|#located_in_chloroplast_stroma|#located_in_cytoplasm	PRK08661-PRK08661|cd00778-ProRS_core_arch_euk|cd00862-ProRS_anticodon_zinc|cl00266-HGTP_anticodon|cl00268-class_II_aaRS-like_core	--	--
Ca_14044	Ca_14044.1|Ca_LG_5:34284416-34287860|minus|	0.954434	-0.354084	neg	34284416	34287860	NA	-	probable glycosyltransferase isoform X4 [Glycine max]	PTHR11062 PTHR11062	IPR004263	PF03016				Probable_glucuronosyltransferase_GUT1	XM_004503787.1	#located_in_Golgi_apparatus|#located_in_membrane	cl20239-Exostosin	--	--
Ca_17010	Ca_17010.1|Ca_LG_6:21229811-21235802|plus|	0.816519	-0.352941	neg	21229811	21235802	NA	+	DHHC-type zinc finger protein	PTHR22883 PTHR22883	IPR001594	PF01529	GO:0008270	PS50216		Probable_protein_S-acyltransferase_22	XM_004514190.1	#has_zinc_ion_binding	cl19890-zf-DHHC	--	--
Ca_15093	Ca_15093.1|Ca_LG_5:44654054-44659092|minus|	0.811278	-0.352941	neg	44654054	44659092	NA	-	carbon-nitrogen family hydrolase	PTHR23088 PTHR23088	IPR001110 IPR003010	PF00795	GO:0006807 GO:0016810	PS01227 PS50263	SSF56317	Omega-amidase_NIT2	XM_004501382.1	#has_hydrolase_activity,_acting_on_carbon-nitrogen_(but_not_peptide)_bonds|#involved_in_nitrogen_compound_metabolic_process|#located_in_chloroplast|#located_in_chloroplast_stroma|#located_in_cytosol	cd07572-nit|cl11424-nitrilase	--	--
Ca_10213	Ca_10213.1|Ca_LG_4:27219387-27223536|minus|	0.988699	-0.352941	neg	27219387	27223536	NA	-	c("DNA binding protein"	PTHR22952 PTHR22952	IPR004827	PF00170	GO:0003700 GO:0006355 GO:0043565	PS00036 PS50217	SSF57959	G-box-binding_factor_4	XM_004496400.1	#has_protein_dimerization_activity|#has_sequence-specific_DNA_binding|#has_sequence-specific_DNA_binding_transcription_factor_activity|#involved_in_regulation_of_transcription,_DNA-dependent|#located_in_nucleus	cd14707-bZIP_plant_BZIP46|cl21462-bZIP	bZIP	--
Ca_09250	Ca_09250.1|Ca_LG_4:15244488-15259185|plus|	0.811278	-0.352941	neg	15244488	15259185	NA	+	branched-chain-amino-acid aminotransferase-like protein	PTHR11825 PTHR11825	IPR001544 IPR027417	PF01063	GO:0003824 GO:0008152		SSF52540 SSF56752	Branched-chain-amino-acid_aminotransferase-like_protein_1	NM_001279225.1	#has_catalytic_activity|#involved_in_metabolic_process|#located_in_chloroplast	cd01558-D-AAT_like|cl00224-PLPDE_IV	--	--
Ca_04828	Ca_04828.1|Ca_LG_2:30145599-30150642|plus|	0.816519	-0.352941	neg	30145599	30150642	NA	+	starch synthase 2	PTHR12526 PTHR12526	IPR001296 IPR011835 IPR013534	PF00534 PF08323	GO:0009011 GO:0009058 GO:0009250		SSF53756	Soluble_starch_synthase_2-3,_chloroplastic/amyloplastic	XM_004489340.1	#located_in_chloroplast	TIGR02095-Glycogen_synthase|cd03791-GT1_Glycogen_synthase_DULL1_like|cl10013-Glycosyltransferase_GTB_type	--	--
Ca_04293	Ca_04293.1|Ca_LG_2:22476923-22481890|plus|	0.811278	-0.351034	neg	22476923	22481890	NA	+	squamosa promoter-binding protein-like 12	PTHR31251 PTHR31251	IPR004333	PF03110	GO:0003677 GO:0005634	PS51141	SSF10361	Squamosa_promoter-binding-like_protein_6	XM_004490185.1	#has_DNA_binding|#located_in_nucleus	cl03894-SBP	SBP	--
Ca_00102	Ca_00102.1|Ca_LG_1:1376451-1384688|plus|	0.811278	-0.35	neg	1376451	1384688	NA	+	Pentatricopeptide repeat (PPR) superfamily protein	PTHR13890 PTHR13890	IPR002885 IPR026573	PF01535 PF13812	GO:0015095 GO:0015693	PS51375	SSF14408	Magnesium_transporter_MRS2-B	XM_004486545.1	#has_metal_ion_transmembrane_transporter_activity|#involved_in_metal_ion_transport|#involved_in_transmembrane_transport|#located_in_membrane	TIGR00756-PPR|cd12823-Mrs2_Mfm1p-like|cl00459-MIT_CorA-like|cl03252-PPR	--	--
Ca_23317	Ca_23317.1|Ca_LG_8:14175221-14179961|minus|	0.988699	-0.35	neg	14175221	14179961	NA	-	palmitoyl protein thioesterase family protein	PTHR11247 PTHR11247	IPR002472	PF02089	GO:0006464 GO:0008474		SSF53474	Palmitoyl-protein_thioesterase_1	XM_004511656.1	#has_palmitoyl-(protein)_hydrolase_activity|#involved_in_cellular_protein_modification_process|#located_in_cytosol|#located_in_vacuole	cl21494-Esterase_lipase	--	--
Ca_19191	Ca_19191.1|Ca_LG_7:2947844-2953104|minus|	0.954434	-0.35	neg	2947844	2953104	NA	-	RNA-binding (RRM/RBD/RNP motifs) family protein	PTHR12742	IPR000504 IPR012677	PF00076	GO:0000166 GO:0003676	PS50102	SSF54928	RNA-binding_protein_with_multiple_splicing	XM_004510304.1	#has_nucleic_acid_binding|#has_nucleotide_binding|#located_in_nucleus	cd12245-RRM_scw1_like|cd12420-RRM_RBPMS_like|cl17169-RRM_SF|smart00360-RRM	--	--
Ca_14858	Ca_14858.1|Ca_LG_5:42169575-42172149|plus|	0.811278	-0.348084	neg	42169575	42172149	NA	+	subtilisin-like serine protease 2	PTHR10795 PTHR10795	IPR000209 IPR003137 IPR010259 IPR015500 IPR023828	PF00082 PF02225 PF05922	GO:0004252 GO:0006508 GO:0042802 GO:0043086	PS00138	SSF52025 SSF52743	Subtilisin-like_protease	XM_004501475.1	#has_identical_protein_binding|#has_serine-type_endopeptidase_activity|#involved_in_negative_regulation_of_catalytic_activity|#involved_in_proteolysis|#located_in_extracellular_region|#located_in_membrane	COG1404-AprE|cd02120-PA_subtilisin_like|cd04852-Peptidases_S8_3|cl05470-Inhibitor_I9|cl10459-Peptidases_S8_S53	--	--
Ca_02074	Ca_02074.1|Ca_LG_1:31945744-31961475|plus|	0.811278	-0.347059	neg	31945744	31961475	NA	+	vacuolar sorting-associated-like protein	PTHR12820 PTHR12820	IPR007234	PF04100				Vacuolar_protein_sorting-associated_protein_53_homolog	XM_004486353.1	#located_in_plasma_membrane	cl04518-RINT1_TIP1|cl20262-Vps53_N	--	--
Ca_21184	Ca_21184.1|Ca_LG_7:35028694-35033308|plus|	0.988699	-0.347059	neg	35028694	35033308	NA	+	1-deoxy-D-xylulose 5-phosphate reductoisomerase	PTHR30525 PTHR30525	IPR003821 IPR013512 IPR013644 IPR016040 IPR026877	PF02670 PF08436 PF13288	GO:0005515 GO:0008299 GO:0030604 GO:0046872 GO:0055114 GO:0070402		SSF51735 SSF55347 SSF69055	1-deoxy-D-xylulose_5-phosphate_reductoisomerase	XR_190156.1	#has_1-deoxy-D-xylulose-5-phosphate_reductoisomerase_activity|#has_NADPH_binding|#has_metal_ion_binding|#has_nucleotide_binding|#involved_in_isoprenoid_biosynthetic_process|#involved_in_oxidation-reduction_process|#located_in_chloroplast	PLN02696-PLN02696|cl07165-DXP_redisom_C|cl16212-DXPR_C|cl21454-SDR	--	--
Ca_03265	Ca_03265.1|Ca_LG_2:4312881-4316247|minus|	0.811278	-0.347059	neg	4312881	4316247	NA	-	trans-2-enoyl-CoA reductase	PTHR10556 PTHR10556	IPR001104	PF02544	GO:0005737 GO:0006629 GO:0016021 GO:0016627	PS50244	SSF54236	Very-long-chain_enoyl-CoA_reductase	NM_001278955.1	#has_oxidoreductase_activity,_acting_on_the_CH-CH_group_of_donors|#involved_in_lipid_metabolic_process|#involved_in_wax_biosynthetic_process|#located_in_cytoplasm|#located_in_integral_to_membrane|#located_in_plasma_membrane	PLN02560-PLN02560|cl00155-UBQ|cl21511-PEMT	--	--
Ca_20105	Ca_20105.1|Ca_LG_7:19924823-19930373|minus|	0.988699	-0.347059	neg	19924823	19930373	NA	-	Encodes a chloroplast protein that induces tolerance to multiple environmental stresses and reduces photooxidative damage.							--	XM_004509552.1	#located_in_chloroplast|#located_in_chloroplast_thylakoid_membrane|#located_in_thylakoid	COG1099-COG1099	--	--
Ca_14107	Ca_14107.1|Ca_LG_5:34893836-34906213|minus|	0.811278	-0.347059	neg	34893836	34906213	NA	-	uncharacterized aarF domain-containing protein kinase 1 [Glycine max]	PTHR10566 PTHR10566	IPR004147 IPR011009	PF03109	GO:0016772		SSF56112	Uncharacterized_protein_sll1770	XM_004502803.1	#has_transferase_activity,_transferring_phosphorus-containing_groups|#located_in_chloroplast|#located_in_chloroplast_envelope|#located_in_plasma_membrane	COG0661-AarF|cd05121-ABC1_ADCK3-like|cl21453-PKc_like	--	--
Ca_13668	Ca_13668.1|Ca_LG_5:30180053-30186291|plus|	0.988699	-0.347059	neg	30180053	30186291	NA	+	c("cysteine desulfurase 2"	PTHR11601	IPR000192 IPR010970 IPR015421 IPR015422 IPR015424 IPR020578	PF00266	GO:0003824 GO:0006534 GO:0008152 GO:0030170 GO:0031071	PS00595	SSF53383	Probable_cysteine_desulfurase	XM_004502170.1	#has_catalytic_activity|#has_cysteine_desulfurase_activity|#has_pyridoxal_phosphate_binding|#involved_in_cysteine_metabolic_process|#involved_in_metabolic_process|#located_in_chloroplast	COG0520-csdA|cd06453-SufS_like|cl18945-AAT_I	--	--
Ca_04316	Ca_04316.1|Ca_LG_2:22884906-22886456|plus|	0.811278	-0.347059	neg	22884906	22886456	NA	+	Pentatricopeptide repeat (PPR) superfamily protein	PTHR24015 PTHR24015	IPR002885 IPR011990	PF01535 PF13041	GO:0005515	PS51375		Pentatricopeptide_repeat-containing_protein_At5g40400	XM_004489167.1	#located_in_mitochondrion	TIGR00756-PPR|cl03252-PPR|cl20476-ATP13	--	--
Ca_00455	Ca_00455.1|Ca_LG_1:4755678-4759390|minus|	0.811278	-0.346676	neg	4755678	4759390	NA	-	XH/XS domain-containing protein	PTHR21596 PTHR21596	IPR005379 IPR005380 IPR005381	PF03468 PF03469 PF03470	GO:0031047			--	XM_004486943.1	--	cd12266-RRM_like_XS|cl04094-XH|cl04095-zf-XS|cl17169-RRM_SF	--	--
Ca_22726	Ca_22726.1|Ca_LG_8:6565157-6567723|plus|	0.811278	-0.345195	neg	6565157	6567723	NA	+	rubredoxin family protein		IPR001478 IPR004039 IPR024934		GO:0005506 GO:0005515	PS50106 PS50903	SSF50156 SSF57802	--	XM_004511406.1	#located_in_chloroplast|#located_in_chloroplast_envelope|#located_in_chloroplast_thylakoid|#located_in_chloroplast_thylakoid_membrane	COG1773-COG1773|cd00136-PDZ|cl00117-PDZ|cl00202-rubredoxin_like	--	--
Ca_18331	Ca_18331.1|Ca_LG_6:44963117-44967260|plus|	0.954434	-0.345195	neg	44963117	44967260	NA	+	ATP binding/protein serine/threonine kinase [Glycine max]	PTHR24420 PTHR24420	IPR000719 IPR001611 IPR002290 IPR008271 IPR011009 IPR013210	PF00069 PF00560 PF08263 PF13855	GO:0004672 GO:0004674 GO:0005515 GO:0005524	PS00108 PS50011	SSF52047 SSF52058 SSF56112	Leucine-rich_repeat_receptor-like_kinase_protein_FLORAL_ORGAN_NUMBER1	XM_004508982.1	#has_ATP_binding|#has_protein_kinase_activity|#has_protein_serine/threonine_kinase_activity|#has_transferase_activity,_transferring_phosphorus-containing_groups|#involved_in_protein_phosphorylation|#located_in_plasma_membrane	PLN00113-PLN00113|cl08472-LRRNT_2|cl21453-PKc_like|cl22710-LRR_RI	--	--
Ca_26750	Ca_26750.1|scaffold05744:333-2368|plus|	0.988699	-0.345134	neg	333	2368	NA	+	LRR and NB-ARC domain disease resistance protein				GO:0006952		SSF52058	--	KF438084.1	--	PLN03210-PLN03210	--	--
Ca_22151	Ca_22151.1|Ca_LG_7:45165560-45169047|plus|	0.811278	-0.345134	neg	45165560	45169047	NA	+	alpha/beta-hydrolase superfamily protein	PTHR12277 PTHR12277		PF12695			SSF53474	Alpha/beta_hydrolase_domain-containing_protein_17C	XM_004507653.1	#has_hydrolase_activity|#has_protein_modification_of_type_N-terminal_protein_myristoylation|#located_in_extracellular_region	cl21494-Esterase_lipase	--	--
Ca_20397	Ca_20397.1|Ca_LG_7:25000383-25003034|plus|	0.988699	-0.345134	neg	25000383	25003034	NA	+	bZIP transcription factor family protein	PTHR22952 PTHR22952	IPR004827	PF00170	GO:0003700 GO:0006355 GO:0043565	PS00036 PS50217	SSF57959	ABSCISIC_ACID-INSENSITIVE_5-like_protein_2	XM_004511096.1	#has_protein_dimerization_activity|#has_sequence-specific_DNA_binding|#has_sequence-specific_DNA_binding_transcription_factor_activity|#involved_in_regulation_of_transcription,_DNA-dependent|#located_in_nucleus	cd14707-bZIP_plant_BZIP46|cl21462-bZIP	bZIP	--
Ca_18336	Ca_18336.1|Ca_LG_6:45065634-45069724|plus|	0.811278	-0.345134	neg	45065634	45069724	NA	+	lysosomal pro-X carboxypeptidase-like protein	PTHR11010 PTHR11010	IPR008758	PF05577	GO:0006508 GO:0008236		SSF53474	Lysosomal_Pro-X_carboxypeptidase	XM_004508988.1	#has_serine-type_peptidase_activity|#involved_in_proteolysis|#located_in_chloroplast	cl19554-Peptidase_S28	--	--
Ca_00402	Ca_00402.1|Ca_LG_1:4237782-4241337|plus|	0.896038	-0.344371	neg	4237782	4241337	NA	+	CYCLIN B1	PTHR10177 PTHR10177	IPR004367 IPR006671 IPR013763 IPR014400	PF00134 PF02984	GO:0000079 GO:0005634 GO:0019901 GO:0051726	PS00292	SSF47954	G2/mitotic-specific_cyclin_S13-6	XM_004486879.1	#has_protein_kinase_binding|#involved_in_regulation_of_cell_cycle|#involved_in_regulation_of_cyclin-dependent_protein_serine/threonine_kinase_activity|#located_in_nucleus	cd00043-CYCLIN|cl00050-CYCLIN	--	--
Ca_22230	Ca_22230.1|Ca_LG_8:813671-819165|plus|	0.988699	-0.344371	neg	813671	819165	NA	+	probable RNA helicase SDE3-like isoform X3 [Glycine max]	PTHR10887 PTHR10887	IPR026127 IPR027417	PF13086 PF13087	GO:0009616		SSF52540	Probable_RNA_helicase_SDE3	XM_004511333.1	#located_in_cytoplasm	cd00046-DEXDc|cl21455-ABC_ATPase|cl22491-UvrD_C_2	--	--
Ca_12345	Ca_12345.1|Ca_LG_5:8151656-8152596|plus|	0.811278	-0.344371	neg	8151656	8152596	NA	+	uncharacterized protein LOC100775798 [Glycine max]	PTHR31165 PTHR31165	IPR006936	PF04852				--	XM_004500249.1	#located_in_nucleus	cl04800-DUF640	--	--
Ca_16913	Ca_16913.1|Ca_LG_6:20061117-20064766|plus|	0.811278	-0.344118	neg	20061117	20064766	NA	+	secondary thiamine-phosphate synthase enzyme	PTHR30615	IPR001602	PF01894			SSF11103	UPF0047_protein_YjbQ	XM_004505246.1	#located_in_chloroplast	cl00439-UPF0047	--	--
Ca_09490	Ca_09490.1|Ca_LG_4:18615594-18620450|minus|	0.811278	-0.344118	neg	18615594	18620450	NA	-	disease resistance protein	PTHR23155 PTHR23155	IPR000767 IPR002182 IPR025875 IPR027417	PF00931 PF12799	GO:0006952 GO:0043531		SSF52058 SSF52540	Disease_resistance_protein_RPM1	XM_004498837.1	#has_ADP_binding|#involved_in_defense_response|#located_in_plasma_membrane	COG4886-COG4886|cd14798-RX-CC_like|cl19302-LRR_4|cl22426-RX-CC_like	--	CC-NBS-LRR
Ca_06239	Ca_06239.1|Ca_LG_3:22562786-22568622|minus|	0.954434	-0.342232	neg	22562786	22568637	NA	-	RNA polymerase sigma factor	PTHR30603	IPR000943 IPR007624 IPR007627 IPR007630 IPR011991 IPR013324 IPR013325 IPR014284	PF04539 PF04542 PF04545	GO:0003677 GO:0003700 GO:0006352 GO:0006355 GO:0016987	PS00715	SSF88659 SSF88946	RNA_polymerase_sigma_factor_sigA_	XM_004499446.1	--	TIGR02997-RNA_polymerase_sigma_subunit_sigma70/sigma32|cd06171-Sigma70_r4|cl04574-Sigma70_r3|cl08419-Sigma70_r2|cl22432-Sigma70_r4	--	--
Ca_23126	Ca_23126.1|Ca_LG_8:11670017-11672170|minus|	0.811278	-0.342232	neg	11670017	11672170	NA	-	methyltransferase type 11	PTHR10108 PTHR10108	IPR013216	PF08241	GO:0008152 GO:0008168		SSF53335	--	XM_004513043.1	#has_methyltransferase_activity|#involved_in_metabolic_process|#located_in_chloroplast	cd02440-AdoMet_MTases|cl17173-AdoMet_MTases	--	--
Ca_06128	Ca_06128.1|Ca_LG_3:20369748-20381418|plus|	0.811278	-0.342232	neg	20369748	20381418	NA	+	beta-hexosaminidase 1	PTHR22600 PTHR22600	IPR013781 IPR015883 IPR017853 IPR025705	PF00728 PF14845	GO:0004553 GO:0004563 GO:0005975		SSF51445 SSF55545	Beta-hexosaminidase_3	XM_004492026.1	#has_beta-N-acetylhexosaminidase_activity|#has_catalytic_activity|#has_cation_binding|#has_hydrolase_activity,_hydrolyzing_O-glycosyl_compounds|#involved_in_carbohydrate_metabolic_process|#located_in_cell_wall|#located_in_plant-type_cell_wall	cd06562-GH20_HexA_HexB-like|cl02948-GH20_hexosaminidase|cl03741-Glyco_hydro_20b	--	--
Ca_27286	Ca_27286.1|scaffold07718:341-5006|minus|	0.954434	-0.342184	neg	341	5006	NA	-	IQ calmodulin-binding region	PTHR13140 PTHR13140	IPR000048 IPR001609 IPR027417	PF00063	GO:0003774 GO:0005515 GO:0005524 GO:0016459	PS50096	SSF52540	Myosin-9	XM_004495064.1	#has_ATP_binding|#has_motor_activity|#located_in_myosin_complex	cl00286-Motor_domain	NAC	--
Ca_05319	Ca_05319.1|Ca_LG_3:3993088-3998441|minus|	0.811278	-0.342184	neg	3993088	3998441	NA	-	c("Glycosyl transferase"	PTHR12526 PTHR12526	IPR001296	PF00534 PF13579	GO:0009058		SSF53756	GDP-mannose-dependent_alpha-mannosyltransferase	XM_003552180.2	#involved_in_biosynthetic_process|#located_in_chloroplast|#located_in_chloroplast_envelope|#located_in_plasma_membrane	PLN02871-PLN02871|cd03814-GT1_like_2|cl10013-Glycosyltransferase_GTB_type	--	--
Ca_21438	Ca_21438.1|Ca_LG_7:37877196-37885650|plus|	0.816519	-0.341176	neg	37877196	37885650	NA	+	transcription factor BIM1-like [Glycine max]	PTHR12565 PTHR12565	IPR011598	PF00010	GO:0046983	PS50888	SSF47459	Transcription_factor_BIM1	XM_004508588.1	#located_in_nucleus	cd00083-HLH|cl00081-HLH	bHLH	--
Ca_05105	Ca_05105.1|Ca_LG_3:748442-755433|plus|	0.954434	-0.341176	neg	748442	755433	NA	+	cationic amino acid transporter 4	PTHR11785 PTHR11785	IPR002293	PF13520 PF13906	GO:0003333 GO:0015171 GO:0016020			Cationic_amino_acid_transporter_3,_mitochondrial	XM_004493157.1	#has_amino_acid_transmembrane_transporter_activity|#has_protein_modification_of_type_N-terminal_protein_myristoylation|#involved_in_amino_acid_transmembrane_transport|#involved_in_transmembrane_transport|#involved_in_transport|#located_in_membrane	TIGR00906-Low_affinity_cationic_amino_acid_transporter_2|cl00456-SLC5-6-like_sbd|cl18287-AA_permease_C	--	--
Ca_00961	Ca_00961.1|Ca_LG_1:11056929-11060405|plus|	0.811278	-0.341176	neg	11056929	11060405	NA	+	Class I glutamine amidotransferase-like superfamily protein	PTHR11019 PTHR11019	IPR002818 IPR006287	PF01965			SSF52317	Protein_DJ-1_homolog_B	XM_004488988.1	#located_in_chloroplast|#located_in_chloroplast_stroma	TIGR01383-transcriptional_regulator_related_protein|cd03135-GATase1_DJ-1|cl00020-GAT_1	--	--
Ca_13506	Ca_13506.1|Ca_LG_5:28398865-28401580|minus|	0.811278	-0.341176	neg	28398865	28401580	NA	-	glyceraldehyde-3-phosphate dehydrogenase C2	PTHR10836	IPR006424 IPR016040 IPR020828 IPR020829 IPR020830 IPR020831	PF00044 PF02800	GO:0006006 GO:0016620 GO:0050661 GO:0051287 GO:0055114	PS00071	SSF51735 SSF55347	Glyceraldehyde-3-phosphate_dehydrogenase_2,_cytosolic_(Fragment)	XM_004515773.1	#involved_in_defense_response_to_bacterium|#involved_in_glucose_metabolic_process|#involved_in_oxidation-reduction_process|#involved_in_response_to_cadmium_ion|#located_in_chloroplast|#located_in_cytoplasm|#located_in_membrane|#located_in_plasma_membrane	PLN02358-PLN02358|cl19935-Gp_dh_C|cl22459-Gp_dh_N	--	--
Ca_18184	Ca_18184.1|Ca_LG_6:41563945-41568300|plus|	0.811278	-0.340336	neg	41563945	41568300	NA	+	Phosphoglycerate mutase family protein	PTHR23029	IPR001345 IPR013078	PF00300	GO:0003824 GO:0008152	PS00175	SSF53254	Probable_phosphoglycerate_mutase_GpmB	XM_004506081.1	#has_catalytic_activity|#involved_in_metabolic_process|#located_in_mitochondrion	cd07067-HP_PGM_like|cl11399-HP	--	--
Ca_08815	Ca_08815.1|Ca_LG_4:9913948-9917217|plus|	0.811278	-0.339269	neg	9913948	9917217	NA	+	uncharacterized protein LOC100801978 isoform X3 [Glycine max]	PTHR23054 PTHR23054	IPR006869 IPR025757	PF04784 PF14389				--	XM_004499038.1	--	cl04748-DUF547|cl16848-Lzipper-MIP1	--	--
Ca_25752	Ca_25752.1|scaffold03686:10137-13839|minus|	0.954434	-0.339269	neg	10137	13839	NA	-	Bestrophin-like protein		IPR021134 IPR024701	PF01062				UPF0187_protein_At3g61320,_chloroplastic	XM_004510739.1	#located_in_chloroplast	cl01544-Bestrophin	--	--
Ca_18965	Ca_18965.1|Ca_LG_6:54222727-54224303|minus|	0.954434	-0.339269	neg	54222727	54224303	NA	-	UDP-glucosyltransferase family protein	PTHR11926 PTHR11926	IPR002213	PF00201	GO:0008152 GO:0016758	PS00375	SSF53756	Hydroquinone_glucosyltransferase	XM_004515313.1	#has_transferase_activity,_transferring_hexosyl_groups|#involved_in_metabolic_process|#located_in_nucleus	PLN02992-PLN02992|cl21512-Glycos_transf_1	--	--
Ca_13260	Ca_13260.1|Ca_LG_5:25580787-25583045|plus|	0.811278	-0.339269	neg	25580787	25583045	NA	+	Outer arm dynein light chain 1 protein	PTHR10588 PTHR10588	IPR001611 IPR003591 IPR025875	PF00560 PF12799 PF13516	GO:0005515	PS51450	SSF52075	Uncharacterized_protein_T09A5.9	XM_004500579.1	#located_in_extracellular_region|#located_in_vacuole	cl22710-LRR_RI	--	--
Ca_10969	Ca_10969.1|Ca_LG_4:37104980-37109857|plus|	0.954434	-0.339269	neg	37104980	37109857	NA	+	uncharacterized protein LOC100785197 isoform X3 [Glycine max]	PTHR14000	IPR022228	PF12579				--	XR_190348.1	#located_in_nucleus	cl13954-DUF3755	--	--
Ca_02913	Ca_02913.1|Ca_LG_2:550150-553793|minus|	0.954434	-0.339269	neg	550150	553793	NA	-	Lung seven transmembrane receptor family protein	PTHR21229 PTHR21229	IPR009637	PF06814	GO:0016021			Transmembrane_protein_87A	XM_004510468.1	#located_in_Golgi_apparatus|#located_in_integral_to_membrane	cl21735-Lung_7-TM_R	--	--
Ca_26936	Ca_26936.1|scaffold06266:2680-5988|plus|	0.988699	-0.339235	neg	2680	5988	NA	+	disease resistance protein (CC-NBS-LRR class) family protein				GO:0006952		SSF52047	--	XM_004514146.1	--	--	--	--
Ca_29767	Ca_29767.1|scaffold23038:24343-24771|minus|	0.988699	-0.339235	neg	24343	24771	NA	-	SAUR-like auxin-responsive protein family	PTHR31374 PTHR31374	IPR003676	PF02519	GO:0009733			Indole-3-acetic_acid-induced_protein_ARG7	XM_004517244.1	#located_in_mitochondrion	cl03633-Auxin_inducible	--	--
Ca_19612	Ca_19612.1|Ca_LG_7:9403228-9408157|plus|	0.988699	-0.339235	neg	9403228	9408157	NA	+	PHD finger family protein / bromo-adjacent homology (BAH) domain-containing protein	PTHR12505 PTHR12505	IPR001025 IPR001965 IPR011011 IPR013083 IPR019786 IPR019787	PF00628 PF01426	GO:0003682 GO:0005515 GO:0008270	PS01359 PS50016 PS51038	SSF57903	Lysine-specific_demethylase_PHF2	XM_004509981.1	#has_DNA_binding|#has_zinc_ion_binding|#located_in_nucleus	cd04714-BAH_BAHCC1|cl02608-BAH|cl17040-ADDz	--	--
Ca_12398	Ca_12398.1|Ca_LG_5:8978752-8986365|plus|	0.811278	-0.338484	neg	8978752	8986365	NA	+	prolyl oligopeptidase family protein	PTHR11731 PTHR11731	IPR001375	PF00326	GO:0006508 GO:0008236		SSF53474 SSF69322	Dipeptidyl_peptidase_family_member_6	XM_004500001.1	#has_serine-type_peptidase_activity|#involved_in_proteolysis|#located_in_chloroplast|#located_in_cytosol|#located_in_extracellular_region	cl21494-Esterase_lipase	--	--
Ca_09438	Ca_09438.1|Ca_LG_4:17752496-17758248|plus|	0.988699	-0.338484	neg	17752496	17758248	NA	+	uncharacterized protein LOC100812281 isoform X3 [Glycine max]	PTHR13466	IPR019411	PF10296				Testis-expressed_sequence_2_protein	XM_004495429.1	#has_phospholipid_binding	cl10974-DUF2404	--	--
Ca_08413	Ca_08413.1|Ca_LG_4:5176528-5181048|plus|	0.811278	-0.338484	neg	5176528	5181048	NA	+	receptor-like protein kinase 4	PTHR24420 PTHR24420	IPR000719 IPR002290 IPR008271 IPR011009 IPR013210 IPR013320 IPR017441	PF00069 PF08263 PF13855	GO:0004672 GO:0004674	PS00107 PS00108 PS50011	SSF52058 SSF56112	BRASSINOSTEROID_INSENSITIVE_1-associated_receptor_kinase_1	XM_004489762.1	#located_in_plasma_membrane	cl08472-LRRNT_2|cl21453-PKc_like|smart00219-TyrKc	B3	--
Ca_09144	Ca_09144.1|Ca_LG_4:13838660-13841763|plus|	0.811278	-0.338235	neg	13838660	13841763	NA	+	plant-specific B3-DNA-binding domain protein	PTHR31391 PTHR31391	IPR003340 IPR015300	PF02362	GO:0003677	PS50863	SSF10193	B3_domain-containing_protein_REM16	XM_004499047.1	#has_DNA_binding|#involved_in_regulation_of_transcription,_DNA-dependent|#located_in_nucleus|#located_in_vacuole	cd10017-B3_DNA|cl15242-BfiI_C_EcoRII_N_B3	B3	--
Ca_24185	Ca_24185.1|scaffold00627:15674-22487|minus|	0.988699	-0.338235	neg	15674	22487	NA	-	uncharacterized protein LOC100812423 isoform X2 [Glycine max]	PTHR12507	IPR014756 IPR014848	PF08737			SSF81296	--	XM_004510088.1	#located_in_nucleus	cl02844-Arrestin_C	--	--
Ca_21211	Ca_21211.1|Ca_LG_7:35385047-35386018|plus|	0.988699	-0.338235	neg	35385047	35386018	NA	+	ATP synthase delta-subunit gene	PTHR11910 PTHR11910	IPR000711 IPR020781 IPR026015	PF00213	GO:0015986 GO:0016020 GO:0046933	PS00389	SSF47928	ATP_synthase_delta_chain,_chloroplastic	XM_004515755.1	#has_proton-transporting_ATP_synthase_activity,_rotational_mechanism|#involved_in_ATP_synthesis_coupled_proton_transport|#involved_in_defense_response_to_bacterium|#located_in_chloroplast|#located_in_chloroplast_envelope|#located_in_chloroplast_thylakoid|#located_in_chloroplast_thylakoid_membrane|#located_in_membrane|#located_in_thylakoid	cl17210-OSCP	--	--
Ca_20679	Ca_20679.1|Ca_LG_7:29217144-29224102|plus|	0.811278	-0.338235	neg	29217144	29224102	NA	+	succinate dehydrogenase 1-1	PTHR11632	IPR003952 IPR003953 IPR011281 IPR014006 IPR015939 IPR027477	PF00890 PF02910	GO:0006099 GO:0016491 GO:0016627 GO:0022900 GO:0050660	PS00504	SSF46977 SSF51905 SSF56425	Succinate_dehydrogenase_flavoprotein_subunit	XM_004509196.1	#functions_in_ATP_binding|#has_electron_carrier_activity|#has_flavin_adenine_dinucleotide_binding|#has_oxidoreductase_activity|#has_oxidoreductase_activity,_acting_on_the_CH-CH_group_of_donors|#involved_in_electron_transport_chain|#involved_in_oxidation-reduction_process|#involved_in_tricarboxylic_acid_cycle|#located_in_cell_wall|#located_in_mitochondrion	PLN00128-PLN00128|cl08378-Succ_DH_flav_C|cl21454-SDR	--	--
Ca_03578	Ca_03578.1|Ca_LG_2:8509890-8516385|plus|	0.988699	-0.338235	neg	8509890	8516385	NA	+	protein IQ-DOMAIN 31-like isoform X2 [Glycine max]	PTHR32295	IPR000048 IPR025064 IPR027401 IPR027417	PF00612 PF13178	GO:0005515	PS50096	SSF52540	Protein_IQ-DOMAIN_31	XM_004489955.1	#located_in_cytoplasm|#located_in_plasma_membrane	cl16148-DUF4005|cl22706-IQ|smart00015-IQ	--	--
Ca_02386	Ca_02386.1|Ca_LG_1:35346063-35348427|plus|	0.988699	-0.338235	neg	35346063	35348427	NA	+	unknown protein							--	XM_004485797.1	#located_in_nucleus	--	--	--
Ca_23486	Ca_23486.1|Ca_LG_8:16015993-16020104|plus|	0.811278	-0.336306	neg	16015993	16020104	NA	+	UPF0420 protein C16orf58 homolog [Glycine max]	PTHR12770 PTHR12770	IPR006968	PF04884				UPF0420_protein	XM_004512248.1	#located_in_chloroplast_envelope	cl04821-DUF647	--	--
Ca_22804	Ca_22804.1|Ca_LG_8:7237280-7243045|plus|	0.954434	-0.336306	neg	7237280	7243045	NA	+	zeaxanthin epoxidase	PTHR13789 PTHR13789	IPR000253 IPR002938 IPR003042 IPR008984 IPR017079	PF00498 PF01494	GO:0005515 GO:0008152 GO:0009507 GO:0009540 GO:0009688 GO:0016020 GO:0016491 GO:0055114	PS50006	SSF49879 SSF51905	Zeaxanthin_epoxidase,_chloroplastic	XM_004511871.1	#has_oxidoreductase_activity|#has_zeaxanthin_epoxidase_[overall]_activity|#involved_in_abscisic_acid_biosynthetic_process|#involved_in_metabolic_process|#involved_in_oxidation-reduction_process|#located_in_chloroplast|#located_in_chloroplast_envelope|#located_in_membrane	PLN02927-PLN02927|cd00060-FHA|cl00062-FHA|cl21454-SDR	Nin-like	--
Ca_21720	Ca_21720.1|Ca_LG_7:40780068-40788074|minus|	0.954434	-0.336306	neg	40780068	40788074	NA	-	probable pectinesterase/pectinesterase inhibitor 12-like [Glycine max]	PTHR31707 PTHR31707	IPR000070 IPR006501 IPR011050 IPR012334 IPR018040	PF01095 PF04043	GO:0004857 GO:0005618 GO:0030599 GO:0042545	PS00503 PS00800	SSF10114 SSF51126	Probable_pectinesterase/pectinesterase_inhibitor_12	XM_004507994.1	#has_enzyme_inhibitor_activity|#has_pectinesterase_activity|#involved_in_cell_wall_modification|#located_in_cell_wall|#located_in_extracellular_region	PLN02201-PLN02201|cd15798-PMEI-like_3|cd15799-PMEI-like_4|cl01911-Pectinesterase|cl04375-PMEI_like	--	--
Ca_17353	Ca_17353.1|Ca_LG_6:25225884-25228327|minus|	0.954434	-0.336306	neg	25225884	25228327	NA	-	BTB/POZ domain-containing protein [Glycine max]	PTHR32370	IPR027356	PF03000		PS51649		BTB/POZ_domain-containing_protein_At3g19850	XM_004505699.1	#has_signal_transducer_activity|#involved_in_response_to_light_stimulus|#located_in_plasma_membrane	cl03827-NPH3	--	--
Ca_14073	Ca_14073.1|Ca_LG_5:34568362-34570743|plus|	0.954434	-0.336306	neg	34568362	34570743	NA	+	receptor-like kinase 902	PTHR24420 PTHR24420	IPR000719 IPR001611 IPR011009 IPR013210 IPR013320 IPR017441	PF00069 PF00560 PF08263	GO:0004672 GO:0005515 GO:0005524 GO:0006468	PS00107 PS50011 PS51450	SSF52058 SSF56112	Probable_leucine-rich_repeat_receptor-like_protein_kinase_At5g05160	XM_004502753.1	#has_ATP_binding|#has_protein_kinase_activity|#has_protein_serine/threonine_kinase_activity|#has_protein_tyrosine_kinase_activity|#has_transferase_activity,_transferring_phosphorus-containing_groups|#involved_in_protein_phosphorylation|#located_in_cell_wall|#located_in_extracellular_region|#located_in_plasma_membrane	cd14066-STKc_IRAK|cl21453-PKc_like	--	--
Ca_12923	Ca_12923.1|Ca_LG_5:19708630-19712747|minus|	0.954434	-0.336306	neg	19708630	19712747	NA	-	Ribonuclease II/R family protein	PTHR23355 PTHR23355	IPR012340	PF00773			SSF50249	Ribonuclease_II,_chloroplastic/mitochondrial	XM_004506528.1	#has_RNA_binding|#has_ribonuclease_activity|#located_in_chloroplast	cl19762-RNB	--	--
Ca_08172	Ca_08172.1|Ca_LG_4:2107515-2107778|plus|	0.954434	-0.336306	neg	2107515	2107778	NA	+	hypothetical protein							--	XM_004495753.1	#located_in_nucleus	--	--	--
Ca_04833	Ca_04833.1|Ca_LG_2:30185331-30190552|minus|	0.954434	-0.336306	neg	30185331	30190552	NA	-	polypyrimidine tract-binding protein 1	PTHR11546 PTHR11546	IPR000504 IPR012677	PF13893	GO:0000166 GO:0003676	PS50102	SSF54928	Polypyrimidine_tract-binding_protein_homolog_2	XM_004489346.1	#located_in_nucleus	cd12686-RRM1_PTBPH1_PTBPH2|cd12690-RRM3_PTBPH1_PTBPH2|cd12691-RRM2_PTBPH1_PTBPH2|cl17169-RRM_SF|smart00360-RRM	--	--
Ca_02772	Ca_02772.1|Ca_LG_1:38899129-38904053|minus|	0.954434	-0.336306	neg	38899129	38904053	NA	-	auxin response factor 4	PTHR31384	IPR003340 IPR010525 IPR015300	PF02362 PF06507	GO:0003677 GO:0005634 GO:0006355 GO:0009725 GO:0009733	PS50863	SSF10193	Auxin_response_factor_3	XM_004485788.1	#has_DNA_binding|#involved_in_regulation_of_transcription,_DNA-dependent|#involved_in_response_to_hormone_stimulus|#located_in_nucleus	cd10017-B3_DNA|cl05824-Auxin_resp|cl15242-BfiI_C_EcoRII_N_B3	ARF	--
Ca_22805	Ca_22805.1|Ca_LG_8:7249321-7250850|minus|	0.988699	-0.336285	neg	7249321	7250850	NA	-	unknown protein	PTHR32011 PTHR32011						--	XM_004511872.1	#located_in_nucleus	cl01747-SMI1_KNR4	--	--
Ca_07423	Ca_07423.1|Ca_LG_3:36624329-36628057|minus|	0.988699	-0.336285	neg	36624329	36628057	NA	-	pleiotropic drug resistance 12	PTHR19241 PTHR19241	IPR003439 IPR003593 IPR013525 IPR013581 IPR027417	PF00005 PF01061 PF08370	GO:0000166 GO:0005524 GO:0016020 GO:0016887 GO:0017111	PS50893	SSF52540	ABC_transporter_G_family_member_31	XM_004493822.1	#has_ATP_binding|#has_ATPase_activity|#has_nucleoside-triphosphatase_activity|#has_nucleotide_binding|#located_in_membrane|#located_in_plasmodesma	COG1131-CcmA|cd03232-ABCG_PDR_domain2|cl07115-PDR_assoc|cl21455-ABC_ATPase|cl21474-ABC2_membrane	--	--
Ca_19190	Ca_19190.1|Ca_LG_7:2926320-2932412|plus|	0.988699	-0.336285	neg	2926320	2932412	NA	+	Protein kinase superfamily protein	PTHR24420	IPR000719 IPR001245 IPR008266 IPR011009 IPR013320 IPR014729	PF07714	GO:0004672 GO:0004713 GO:0005524 GO:0006468 GO:0016772	PS00109 PS50011	SSF56112	Inactive_protein_kinase_SELMODRAFT_444075	XM_004510303.1	#has_ATP_binding|#has_protein_kinase_activity|#has_protein_tyrosine_kinase_activity|#has_transferase_activity,_transferring_phosphorus-containing_groups|#involved_in_protein_phosphorylation|#located_in_plasma_membrane	cd14066-STKc_IRAK|cl21453-PKc_like|smart00221-STYKc	MYB-related	--
Ca_15939	Ca_15939.1|Ca_LG_6:8657433-8662594|minus|	0.988699	-0.336285	neg	8657433	8662594	NA	-	sensor kinase		IPR003594		GO:0005524		SSF55874	--	XM_004504070.1	#has_ATP_binding|#located_in_chloroplast	COG0642-BaeS|cl00075-HATPase_c	--	--
Ca_17472	Ca_17472.1|Ca_LG_6:27197376-27201229|plus|	0.988699	-0.335541	neg	27197376	27201229	NA	+	DNA glycosylase superfamily protein	PTHR31116 PTHR31116	IPR005019 IPR011257	PF03352	GO:0003824 GO:0006281 GO:0006284 GO:0008725		SSF48150	Probable_GMP_synthase_[glutamine-hydrolyzing]	XM_004507019.1	#has_DNA-3-methyladenine_glycosylase_activity|#has_catalytic_activity|#involved_in_DNA_repair|#involved_in_base-excision_repair|#located_in_nucleus	cl01059-Adenine_glyco	--	--
Ca_05792	Ca_05792.1|Ca_LG_3:13507340-13512054|minus|	0.988699	-0.335541	neg	13507340	13512054	NA	-	palmitoyl protein thioesterase family protein	PTHR11247 PTHR11247	IPR002472	PF02089	GO:0006464 GO:0008474		SSF53474	Palmitoyl-protein_thioesterase_1	XM_004489082.1	#has_palmitoyl-(protein)_hydrolase_activity|#involved_in_cellular_protein_modification_process|#located_in_cytosol|#located_in_vacuole	cl21494-Esterase_lipase	--	--
Ca_21956	Ca_21956.1|Ca_LG_7:43086798-43091256|plus|	0.988699	-0.335294	neg	43086513	43091601	NA	+	homeobox protein knotted-1-like 3-like isoform X3 [Glycine max]	PTHR11850	IPR001356 IPR005539 IPR005540 IPR005541 IPR008422 IPR009057	PF03789 PF03790 PF03791 PF05920	GO:0003677 GO:0003700 GO:0005634 GO:0006355 GO:0043565	PS50071 PS51213	SSF46689	Homeobox_protein_knotted-1-like_4	XM_004508558.1	#has_DNA_binding|#has_sequence-specific_DNA_binding|#has_sequence-specific_DNA_binding_transcription_factor_activity|#involved_in_regulation_of_transcription,_DNA-dependent|#located_in_nucleus	cd00086-homeodomain|cl00084-homeodomain|cl04261-ELK|cl04262-KNOX1|cl04263-KNOX2	TALE	--
Ca_03864	Ca_03864.1|Ca_LG_2:12916425-12918218|minus|	0.954434	-0.335294	neg	12916425	12918218	NA	-	uncharacterized protein LOC100799346 isoform X4 [Glycine max]	PTHR13139 PTHR13139	IPR001841 IPR013083 IPR017907 IPR027370	PF13445	GO:0005515 GO:0008270	PS00518 PS50089	SSF57850	--	XM_004490098.1	#has_zinc_ion_binding	cl17238-RING	--	--
Ca_20816	Ca_20816.1|Ca_LG_7:30994261-30997223|plus|	0.811278	-0.335294	neg	30994261	30997223	NA	+	subtilisin-like serine protease 2	PTHR10795 PTHR10795	IPR000209 IPR003137 IPR010259 IPR015500 IPR023828	PF00082 PF02225 PF05922	GO:0004252 GO:0006508 GO:0042802 GO:0043086	PS00138	SSF52743	Subtilisin-like_protease	XM_004509028.1	#has_identical_protein_binding|#has_serine-type_endopeptidase_activity|#involved_in_negative_regulation_of_catalytic_activity|#involved_in_proteolysis|#located_in_extracellular_region|#located_in_membrane	COG1404-AprE|cd02120-PA_subtilisin_like|cd04852-Peptidases_S8_3|cl05470-Inhibitor_I9|cl10459-Peptidases_S8_S53	--	--
Ca_14524	Ca_14524.1|Ca_LG_5:38694530-38697480|plus|	0.988699	-0.335294	neg	38694530	38697480	NA	+	Protein kinase superfamily protein	PTHR24420 PTHR24420	IPR000719 IPR002290 IPR008271 IPR011009 IPR013320 IPR017441	PF00069	GO:0004672 GO:0004674 GO:0005524 GO:0006468 GO:0016772	PS00107 PS00108 PS50011	SSF56112	Serine/threonine-protein_kinase_PBS1	XM_004500811.1	#has_ATP_binding|#has_protein_kinase_activity|#has_protein_serine/threonine_kinase_activity|#has_transferase_activity,_transferring_phosphorus-containing_groups|#involved_in_protein_phosphorylation|#located_in_plasma_membrane	cd14066-STKc_IRAK|cl21453-PKc_like|smart00221-STYKc	--	--
Ca_08492	Ca_08492.1|Ca_LG_4:6284117-6287271|minus|	0.988699	-0.335294	neg	6284117	6287271	NA	-	activating signal cointegrator 1-like [Glycine max]	PTHR12963 PTHR12963	IPR007374 IPR015947	PF04266			SSF88697	Activating_signal_cointegrator_1_	XM_004495511.1	--	cd06554-ASCH_ASC-1_like|cl01020-ASCH	--	--
Ca_08048	Ca_08048.1|Ca_LG_4:230717-245487|minus|	0.988699	-0.335294	neg	230717	245487	NA	-	ATP binding microtubule motor family protein isoform 1 n=2 Tax=Theobroma cacao RepID=UPI00042B0803	PTHR24115 PTHR24115	IPR001752 IPR003121 IPR003169 IPR004343 IPR012429 IPR018144 IPR027417 IPR027640	PF00225 PF02201 PF03126 PF07786		PS50067 PS51360	SSF15904	Probable_125_kDa_kinesin-related_protein	XM_004494934.1	#has_ATP_binding|#has_microtubule_motor_activity|#involved_in_microtubule-based_movement|#located_in_nucleus	COG5059-KIP1|cl00286-Motor_domain|cl02186-Plus-3|cl02489-SWIB|cl12013-BAR|cl21495-Acyl_transf_3	--	--
Ca_02827	Ca_02827.1|Ca_LG_1:39349004-39352171|plus|	0.811278	-0.334069	neg	39349004	39352171	NA	+	Lung seven transmembrane receptor family protein	PTHR21229 PTHR21229	IPR009637	PF06814	GO:0016021			Transmembrane_protein_87B	XM_004485458.1	#located_in_Golgi_apparatus|#located_in_integral_to_membrane|#located_in_plasma_membrane	cl21735-Lung_7-TM_R	--	--
Ca_18794	Ca_18794.1|Ca_LG_6:51806941-51818349|minus|	0.954434	-0.333342	neg	51806941	51818349	NA	-	ATP-binding microtubule motor family protein	PTHR24115 PTHR24115	IPR001752 IPR001841 IPR013083 IPR019821 IPR027417 IPR027640	PF00225 PF13920	GO:0003777 GO:0005515 GO:0005524 GO:0005871 GO:0007018 GO:0008017	PS00411 PS50067 PS50089	SSF52540 SSF57850	Kinesin-related_protein_11	XM_004507434.1	#has_ATP_binding|#has_microtubule_motor_activity|#involved_in_microtubule-based_movement	COG1579-COG1579|COG5059-KIP1|cd00162-RING|cd01374-KISc_CENP_E|cl00286-Motor_domain|cl11122-CtIP_N|cl17238-RING|cl19114-RNAP_largest_subunit_N|cl19219-DUF342	--	--
Ca_12704	Ca_12704.1|Ca_LG_5:14604643-14617479|plus|	0.954434	-0.333342	neg	14604643	14617479	NA	+	heparanase-like protein 1-like isoform X2 [Glycine max]	PTHR14363 PTHR14363	IPR005199 IPR017853	PF03662	GO:0016020 GO:0016798		SSF51445	Heparanase-like_protein_2	XM_003527051.2	#has_hydrolase_activity,_acting_on_glycosyl_bonds|#located_in_extracellular_region|#located_in_membrane	cl04201-Glyco_hydro_79n	--	--
Ca_10684	Ca_10684.1|Ca_LG_4:32618716-32627570|minus|	0.954434	-0.333342	neg	32618716	32627570	NA	-	FAD/NAD(P)-binding oxidoreductase family protein	PTHR10668 PTHR10668		PF13450			SSF51905	Pyridine_nucleotide-disulfide_oxidoreductase_domain-containing_protein_2	XM_004498130.1	#has_oxidoreductase_activity|#involved_in_oxidation-reduction_process	COG1233-COG1233|cl21454-SDR	--	--
Ca_02406	Ca_02406.1|Ca_LG_1:35529086-35533827|plus|	0.811278	-0.333342	neg	35529086	35533827	NA	+	GDSL-like Lipase/Acylhydrolase superfamily protein	PTHR22835	IPR001087 IPR013831	PF00657	GO:0006629 GO:0016787 GO:0016788			GDSL_esterase/lipase_At2g27360	XM_004485823.1	#has_hydrolase_activity,_acting_on_ester_bonds|#involved_in_lipid_metabolic_process|#located_in_extracellular_region|#related_to_glycerol_biosynthetic_process	cd01837-SGNH_plant_lipase_like|cl01053-SGNH_hydrolase	--	--
Ca_12098	Ca_12098.1|Ca_LG_5:3575239-3576436|plus|	0.988699	-0.333335	neg	3575239	3576436	NA	+	LRR and NB-ARC domain disease resistance protein				GO:0006952			--	XM_004499677.1	--	--	--	--
Ca_16451	Ca_16451.1|Ca_LG_6:14538685-14541808|plus|	0.988699	-0.332598	neg	14538685	14541808	NA	+	NAD-dependent epimerase/dehydratase n=3 Tax=Pseudomonas RepID=B1J466_PSEPW	PTHR10366 PTHR10366	IPR016040				SSF51735	--	XM_004504591.1	#has_nucleotide_binding|#located_in_chloroplast|#located_in_chloroplast_stroma	COG0451-WcaG|cl21454-SDR	--	--
Ca_13763	Ca_13763.1|Ca_LG_5:31144293-31148439|plus|	0.988699	-0.332598	neg	31144293	31148439	NA	+	unknown protein							--	XM_004502365.1	#located_in_nucleus	--	--	--
Ca_00106	Ca_00106.1|Ca_LG_1:1405477-1408816|minus|	0.988699	-0.332353	neg	1405477	1408816	NA	-	galactoside 2-alpha-L-fucosyltransferase-like protein	PTHR31889 PTHR31889	IPR004938	PF03254	GO:0008107 GO:0016020 GO:0042546			Galactoside_2-alpha-L-fucosyltransferase	XM_004486550.1	#has_galactoside_2-alpha-L-fucosyltransferase_activity|#involved_in_cell_wall_biogenesis|#located_in_Golgi_apparatus|#located_in_membrane	cl16914-O-FucT_like	--	--
Ca_13608	Ca_13608.1|Ca_LG_5:29465554-29466549|minus|	0.811278	-0.332353	neg	29465554	29466549	NA	-	nuclear transport factor 2A	PTHR12612	IPR002075 IPR018222	PF02136	GO:0005622 GO:0006810	PS50177	SSF54427	Nuclear_transport_factor_2	XM_004502225.1	#involved_in_transport|#located_in_cytoplasm	cd00780-NTF2|cl09109-NTF2_like	--	--
Ca_03186	Ca_03186.1|Ca_LG_2:3472253-3473990|plus|	0.954434	-0.332353	neg	3472253	3473990	NA	+	DGCR14-related	PTHR12940	IPR019148	PF09751				Protein_DGCR14_homolog	XM_004491532.1	#located_in_nucleus	cl20383-Es2	--	--
Ca_14899	Ca_14899.1|Ca_LG_5:42605636-42609278|minus|	0.988699	-0.332353	neg	42605636	42609278	NA	-	Tic22-like family protein		IPR007378	PF04278				Protein_TIC_22,_chloroplastic	XM_004501515.1	#located_in_chloroplast|#located_in_chloroplast_envelope	TIGR00995-Tic22-like_protein|cl04468-Tic22	B3	--
Ca_00210	Ca_00210.1|Ca_LG_1:2313995-2317966|minus|	0.988699	-0.330385	neg	2313995	2317966	NA	-	c("proteinaceous RNase P 1"	PTHR13547	IPR002885 IPR021869	PF11977 PF13812				Proteinaceous_RNase_P_1,_chloroplastic/mitochondrial	XM_004486713.1	#has_antiporter_activity|#has_drug_transmembrane_transporter_activity|#involved_in_drug_transmembrane_transport|#involved_in_transmembrane_transport|#located_in_membrane|#located_in_mitochondrion	PLN03218-PLN03218	--	--
Ca_19703	Ca_19703.1|Ca_LG_7:11435954-11441232|plus|	0.988699	-0.330385	neg	11435954	11441232	NA	+	homogentisate prenyltransferase	PTHR11048 PTHR11048	IPR000537	PF01040	GO:0004659 GO:0016021			Homogentisate_phytyltransferase_2,_chloroplastic	XM_004509862.1	#has_prenyltransferase_activity|#located_in_integral_to_membrane	cd13960-PT_UbiA_HPT1|cl00337-PT_UbiA	--	--
Ca_09082	Ca_09082.1|Ca_LG_4:12964615-12969478|minus|	0.988699	-0.330385	neg	12964615	12969478	NA	-	nuclear ribonuclease Z	PTHR12553 PTHR12553	IPR001279	PF12706	GO:0016787		SSF56281	Nuclear_ribonuclease_Z	XM_004513189.1	#located_in_nucleus	COG1234-ElaC|cl00446-Lactamase_B	MYB-related	--
Ca_00645	Ca_00645.1|Ca_LG_1:6953401-6956808|minus|	0.954434	-0.330379	neg	6953401	6956808	NA	-	vesicle-associated protein 4-2-like [Glycine max]	PTHR10809 PTHR10809	IPR000535 IPR008962	PF00635	GO:0005198	PS50202	SSF49354	Vesicle-associated_protein_4-2	XM_004487274.1	#has_structural_molecule_activity|#located_in_nucleus|#located_in_plasma_membrane	cl08277-Motile_Sperm	--	--
Ca_27736	Ca_27736.1|scaffold10174:8-3604|plus|	0.811278	-0.330379	neg	8	3604	NA	+	cystathionine beta-lyase	PTHR11808 PTHR11808	IPR000277 IPR006238 IPR015422 IPR015424	PF01053	GO:0003824 GO:0004121 GO:0030170 GO:0071266		SSF53383	Cystathionine_beta-lyase,_chloroplastic	XM_004514668.1	#has_catalytic_activity|#has_cystathionine_beta-lyase_activity|#has_pyridoxal_phosphate_binding|#involved_in_'de_novo'_L-methionine_biosynthetic_process|#involved_in_cellular_amino_acid_metabolic_process|#located_in_chloroplast	cl18945-AAT_I	--	--
Ca_26258	Ca_26258.1|scaffold04604:6203-7012|minus|	0.811278	-0.330379	neg	6203	7012	NA	-	DOF zinc finger protein 1	PTHR31992 PTHR31992	IPR003851	PF02701	GO:0003677 GO:0006355	PS01361 PS50884		Dof_zinc_finger_protein_DOF2.1	XM_004505892.1	#has_DNA_binding|#has_zinc_ion_binding|#involved_in_regulation_of_transcription,_DNA-dependent|#located_in_nucleolus|#located_in_nucleus	COG3677-COG3677|cl03664-zf-Dof	Dof	--
Ca_23303	Ca_23303.1|Ca_LG_8:14036423-14037829|plus|	0.954434	-0.330379	neg	14036423	14037829	NA	+	GATA transcription factor 5	PTHR10071 PTHR10071	IPR000679 IPR013088 IPR016679	PF00320	GO:0003677 GO:0003700 GO:0005634 GO:0006355 GO:0008270 GO:0043565 GO:0045893	PS00344 PS50114	SSF57716	GATA_transcription_factor_5	XM_004512039.1	#has_DNA_binding|#has_sequence-specific_DNA_binding|#has_sequence-specific_DNA_binding_transcription_factor_activity|#has_zinc_ion_binding|#involved_in_positive_regulation_of_transcription,_DNA-dependent|#involved_in_regulation_of_transcription,_DNA-dependent|#located_in_nucleus	cd00202-ZnF_GATA|cl00158-ZnF_GATA	GATA	--
Ca_22553	Ca_22553.1|Ca_LG_8:4920515-4924449|minus|	0.811278	-0.330379	neg	4920515	4924449	NA	-	receptor-like kinase	PTHR24420	IPR000719 IPR001245 IPR011009 IPR013210	PF07714 PF08263 PF13855	GO:0004672 GO:0005524 GO:0006468 GO:0016772	PS50011	SSF52058 SSF56112	Probable_LRR_receptor-like_serine/threonine-protein_kinase_At1g63430	XM_003611059.1	#has_ATP_binding|#has_protein_kinase_activity|#has_transferase_activity,_transferring_phosphorus-containing_groups|#involved_in_protein_phosphorylation|#located_in_plasma_membrane	cl08472-LRRNT_2|cl21453-PKc_like|cl22710-LRR_RI|smart00219-TyrKc	LBD	--
Ca_07434	Ca_07434.1|Ca_LG_3:36727712-36734606|plus|	0.954434	-0.330379	neg	36727712	36734606	NA	+	Protein kinase superfamily protein	PTHR24420 PTHR24420	IPR000719 IPR001245 IPR008271 IPR011009 IPR013320 IPR017441	PF07714	GO:0004672 GO:0004674 GO:0005524 GO:0006468 GO:0016772	PS00107 PS00108 PS50011	SSF56112	Receptor-like_serine/threonine-protein_kinase_ALE2	XM_003553469.2	#has_ATP_binding|#has_protein_kinase_activity|#has_protein_serine/threonine_kinase_activity|#has_transferase_activity,_transferring_phosphorus-containing_groups|#involved_in_protein_phosphorylation|#located_in_plasma_membrane	cd14066-STKc_IRAK|cl21453-PKc_like|smart00221-STYKc	--	--
Ca_03457	Ca_03457.1|Ca_LG_2:6932339-6934450|plus|	0.954434	-0.330379	neg	6932339	6934450	NA	+	MD-2-related lipid recognition domain-containing protein / ML domain-containing protein		IPR003172 IPR014756	PF02221			SSF81296	Putative_phosphatidylglycerol/phosphatidylinositol_transfer_protein_DDB_G0282179	XM_004491072.1	#located_in_extracellular_region|#located_in_vacuole	cl00274-ML	--	--
Ca_02663	Ca_02663.1|Ca_LG_1:37734272-37735504|plus|	0.954434	-0.330379	neg	37734272	37735504	NA	+	LRR and NB-ARC domain disease resistance protein				GO:0006952		SSF52058	Putative_disease_resistance_protein_At3g14460	KF438076.1	#has_ADP_binding|#involved_in_defense_response|#located_in_nucleus	cl11917-DUF4312	--	--
Ca_02367	Ca_02367.1|Ca_LG_1:35155861-35161971|minus|	0.811278	-0.330379	neg	35155861	35161971	NA	-	1-deoxy-D-xylulose 5-phosphate synthase 1	PTHR11624 PTHR11624	IPR005474 IPR005475 IPR005476 IPR005477 IPR009014 IPR020826	PF02779 PF02780 PF13292	GO:0003824 GO:0008152 GO:0008661 GO:0016114	PS00801 PS00802	SSF52518 SSF52922	1-deoxy-D-xylulose-5-phosphate_synthase	AK339504.1	#has_1-deoxy-D-xylulose-5-phosphate_synthase_activity|#has_catalytic_activity|#involved_in_metabolic_process|#involved_in_terpenoid_biosynthetic_process	PLN02582-PLN02582|cd02007-TPP_DXS|cd07033-TPP_PYR_DXS_TK_like|cl01629-TPP_enzymes|cl08363-Transketolase_C|cl11410-TPP_enzyme_PYR	--	--
Ca_00999	Ca_00999.1|Ca_LG_1:11752554-11754252|plus|	0.988699	-0.329412	neg	11752554	11754252	NA	+	transcription factor TCP2-like isoform X4 [Glycine max]		IPR005333 IPR017887	PF03634		PS51369		Transcription_factor_TCP3	XM_004488994.1	#located_in_nucleus	cl15990-TCP	TCP	--
Ca_20418	Ca_20418.1|Ca_LG_7:25418769-25425663|minus|	0.816519	-0.329412	neg	25418769	25425663	NA	-	Nucleotide-diphospho-sugar transferase family protein	PTHR10994 PTHR10994	IPR003388 IPR005069	PF03407				UDP-D-xylose:L-fucose_alpha-1,3-D-xylosyltransferase_3	XM_004509434.1	#located_in_endoplasmic_reticulum|#located_in_nucleus	cl11394-Glyco_tranf_GTA_type|cl16914-O-FucT_like	--	--
Ca_18830	Ca_18830.1|Ca_LG_6:52308744-52315793|plus|	0.988699	-0.329412	neg	52308744	52315793	NA	+	ATP-binding microtubule motor family protein	PTHR24115 PTHR24115	IPR001752 IPR019821 IPR021881 IPR027417 IPR027640	PF00225 PF11995	GO:0003777 GO:0005524 GO:0005871 GO:0007018 GO:0008017	PS00411 PS50067	SSF52540	Kinesin-like_protein_NACK2	XM_003607022.1	#has_ATP_binding|#has_microtubule_motor_activity|#involved_in_microtubule-based_movement|#located_in_cytoplasm|#located_in_plasma_membrane	COG5059-KIP1|cd01374-KISc_CENP_E|cl00286-Motor_domain|cl13436-DUF3490	--	--
Ca_16717	Ca_16717.1|Ca_LG_6:17521722-17525677|minus|	0.988699	-0.329412	neg	17521722	17525677	NA	-	transport inhibitor response 1-like protein-like [Glycine max]	PTHR23125 PTHR23125	IPR001810 IPR006553		GO:0005515		SSF52047 SSF81383	Transport_inhibitor_response_1-like_protein_Os11g0515500	XM_004504907.1	#located_in_nucleus	cl02535-F-box|cl22709-AMN1	--	--
Ca_14288	Ca_14288.1|Ca_LG_5:36540771-36543551|plus|	0.988699	-0.329412	neg	36540771	36543551	NA	+	nascent polypeptide-associated complex subunit alpha-like protein 2	PTHR21713 PTHR21713	IPR000449 IPR002715 IPR016641	PF00627 PF01849	GO:0005515	PS51151		Nascent_polypeptide-associated_complex_subunit_alpha-like_protein_2	XM_004502714.1	#located_in_cytosol|#located_in_nucleus	COG1308-EGD2|cd14358-UBA_NAC_euk|cl09271-NAC|cl21463-UBA_like_SF	--	--
Ca_12787	Ca_12787.1|Ca_LG_5:16835221-16840406|minus|	0.988699	-0.329412	neg	16835221	16840406	NA	-	ABC-type transport system protein		IPR003399	PF02470				Protein_TRIGALACTOSYLDIACYLGLYCEROL_2,_chloroplastic	XM_004514520.1	#located_in_chloroplast|#located_in_chloroplast_envelope|#located_in_membrane	PLN03094-PLN03094|cl15895-MCE	--	--
Ca_15015	Ca_15015.1|Ca_LG_5:43936662-43940343|minus|	0.988699	-0.327435	neg	43936662	43940343	NA	-	Oxygen-evolving complex-related (ISS) n=1 Tax=Ostreococcus tauri RepID=Q00V85_OSTTA		IPR002683 IPR016123	PF01789	GO:0005509 GO:0009523 GO:0009654 GO:0015979 GO:0019898		SSF55724	PsbP_domain-containing_protein_5,_chloroplastic	XM_004501219.1	#has_calcium_ion_binding|#involved_in_photosynthesis|#located_in_chloroplast|#located_in_chloroplast_thylakoid_membrane|#located_in_thylakoid|#located_in_thylakoid_lumen	cl03356-PsbP	--	--
Ca_10025	Ca_10025.1|Ca_LG_4:24917754-24925157|minus|	0.988699	-0.327435	neg	24917754	24925157	NA	-	dual specificity protein phosphatase (DsPTP1) family protein	PTHR10343 PTHR10343	IPR000340 IPR000387 IPR014756 IPR020422	PF00782	GO:0006470 GO:0008138 GO:0016311 GO:0016791	PS50054 PS50056	SSF52799 SSF81296	Phosphoglucan_phosphatase_DSP4,_chloroplastic	XM_004496098.1	#has_phosphatase_activity|#has_protein_tyrosine/serine/threonine_phosphatase_activity|#involved_in_dephosphorylation|#involved_in_protein_dephosphorylation|#located_in_chloroplast|#located_in_chloroplast_stroma|#located_in_cytoplasm	cd02859-E_set_AMPKbeta_like_N|cl09101-E_set|cl21483-PTPc	--	--
Ca_08786	Ca_08786.1|Ca_LG_4:9478754-9479486|plus|	0.988699	-0.327435	neg	9478754	9479486	NA	+	50S ribosomal protein L31		IPR002150	PF01197	GO:0003735 GO:0005622 GO:0005840 GO:0006412		SSF14380	50S_ribosomal_protein_L31,_chloroplastic	XM_004499124.1	#functions_as_structural_constituent_of_ribosome|#involved_in_translation|#located_in_chloroplast|#located_in_chloroplast_envelope|#located_in_chloroplast_stroma	cl00377-Ribosomal_L31	--	--
Ca_04524	Ca_04524.1|Ca_LG_2:26236798-26240974|plus|	0.988699	-0.327435	neg	26236798	26240974	NA	+	flocculation protein FLO11-like isoform X3 [Glycine max]	PTHR31949 PTHR31949						--	XM_004500619.1	#located_in_nucleus	cl20957-DUF4551	--	--
Ca_22612	Ca_22612.1|Ca_LG_8:5412220-5416330|minus|	0.954434	-0.327416	neg	5412220	5416330	NA	-	peptide transporter 5	PTHR11654 PTHR11654	IPR000109 IPR016196 IPR018456	PF00854	GO:0005215 GO:0006810 GO:0006857 GO:0016020	PS01022	SSF10347	Nitrate_transporter_1.4	XM_004511613.1	#has_transporter_activity|#involved_in_oligopeptide_transport|#located_in_membrane|#located_in_plasma_membrane	COG3104-PTR2|cl21472-MFS	--	--
Ca_14677	Ca_14677.1|Ca_LG_5:40261645-40269597|minus|	0.811278	-0.327416	neg	40261645	40269597	NA	-	sucrose transporter 4	PTHR19432 PTHR19432	IPR005989 IPR016196	PF13347	GO:0005887 GO:0008515 GO:0015770		SSF10347	Sucrose_transport_protein_SUT2	XM_004501013.1	#has_sucrose_transmembrane_transporter_activity|#involved_in_sucrose_transport|#involved_in_transmembrane_transport|#located_in_cis-Golgi_network|#located_in_plasma_membrane	TIGR01301-sucrose_transporter-like_protein|cd06174-MFS|cl21472-MFS	--	--
Ca_08800	Ca_08800.1|Ca_LG_4:9657546-9659051|plus|	0.954434	-0.327416	neg	9657546	9659051	NA	+	Rubber elongation factor protein (REF)		IPR008802	PF05755				REF/SRPP-like_protein_At1g67360	XM_004504385.1	#located_in_cytoplasm|#located_in_vacuole	cl05362-REF	--	--
Ca_21503	Ca_21503.1|Ca_LG_7:38592239-38598662|minus|	0.811278	-0.327416	neg	38592239	38598662	NA	-	4-coumarate:CoA ligase 2	PTHR24096 PTHR24096	IPR000873 IPR020845 IPR025110	PF00501 PF13193	GO:0003824 GO:0008152	PS00455	SSF56801	Probable_4-coumarate--CoA_ligase_1	XM_004507784.1	#has_catalytic_activity|#involved_in_metabolic_process|#located_in_nucleus	PLN02246-PLN02246|cd05904-4CL|cl17068-AFD_class_I	--	--
Ca_17214	Ca_17214.1|Ca_LG_6:23393517-23396414|minus|	0.954434	-0.327416	neg	23393517	23396414	NA	-	fiber protein Fb34	PTHR31769 PTHR31769	IPR009606	PF06749				--	XM_004505563.1	#located_in_extracellular_region	cl06009-DUF1218	--	--
Ca_14909	Ca_14909.1|Ca_LG_5:42692869-42701566|minus|	0.954434	-0.327416	neg	42692869	42701566	NA	-	Protein kinase family protein	PTHR24358 PTHR24358	IPR000719 IPR000961 IPR002290 IPR008271 IPR011009 IPR017441 IPR017892	PF00069 PF00433	GO:0004672 GO:0004674 GO:0005524 GO:0006468 GO:0016772	PS00107 PS00108 PS50011 PS51285	SSF56112	Probable_serine/threonine-protein_kinase_ndrB	XM_004501395.1	#has_ATP_binding|#has_protein_kinase_activity|#has_protein_serine/threonine_kinase_activity|#has_transferase_activity,_transferring_phosphorus-containing_groups|#involved_in_protein_phosphorylation|#located_in_nucleus	cd05599-STKc_NDR_like|cl12349-Seadorna_VP7|cl21453-PKc_like|smart00220-S_TKc	--	--
Ca_04755	Ca_04755.1|Ca_LG_2:29077488-29087436|plus|	0.954434	-0.327416	neg	29077488	29087436	NA	+	glycogen/starch/alpha-glucan phosphorylase family protein	PTHR11468 PTHR11468	IPR000811 IPR011833	PF00343	GO:0004645 GO:0005975 GO:0008184 GO:0030170	PS00102	SSF53756	Alpha-1,4_glucan_phosphorylase_L_isozyme,_chloroplastic/amyloplastic	XM_004489395.1	#has_phosphorylase_activity|#has_pyridoxal_phosphate_binding|#involved_in_carbohydrate_metabolic_process|#located_in_chloroplast|#located_in_chloroplast_stroma	TIGR02093-Glycogen_phosphorylase|cd04300-GT1_Glycogen_Phosphorylase|cl10013-Glycosyltransferase_GTB_type	--	--
Ca_01721	Ca_01721.1|Ca_LG_1:26905925-26908232|plus|	0.811278	-0.326711	neg	26905925	26908232	NA	+	C6HC-type zinc finger RING/U-box protein	PTHR11685	IPR001841 IPR002867 IPR013083 IPR017907 IPR018957	PF00097 PF01485	GO:0005515 GO:0008270 GO:0046872	PS00518 PS50089	SSF57850	Probable_E3_ubiquitin-protein_ligase_RNF144A	XM_004488094.1	#has_zinc_ion_binding|#located_in_cytoplasm	cl19760-IBR|smart00647-IBR	bHLH	--
Ca_02721	Ca_02721.1|Ca_LG_1:38369575-38374292|minus|	0.988699	-0.326711	neg	38369575	38374292	NA	-	Zinc finger C-x8-C-x5-C-x3-H type family protein		IPR000571	PF00642	GO:0046872	PS50103	SSF90229	Protein_FRIGIDA-ESSENTIAL_1	XM_004485752.1	#has_nucleic_acid_binding|#has_zinc_ion_binding|#located_in_nucleus	cl11592-zf-CCCH	C3H	--
Ca_23066	Ca_23066.1|Ca_LG_8:10983304-10989503|minus|	0.988699	-0.326471	neg	10983304	10989503	NA	-	translation elongation factor Ts protein	PTHR11741 PTHR11741	IPR000449 IPR001816 IPR003029 IPR009060 IPR012340 IPR014039 IPR018101 IPR022967	PF00575 PF00627 PF00889		PS01126 PS01127 PS50126		Elongation_factor_Ts	XM_004512957.1	#has_RNA_binding|#has_translation_elongation_factor_activity|#involved_in_response_to_cadmium_ion|#involved_in_translational_elongation|#located_in_chloroplast|#located_in_chloroplast_envelope|#located_in_chloroplast_stroma	COG0539-RpsA|PRK12332-tsf|cd00164-S1_like|cd14275-UBA_EF-Ts|cl09927-S1_like|cl21463-UBA_like_SF	--	--
Ca_10323	Ca_10323.1|Ca_LG_4:28596226-28605718|plus|	0.988699	-0.326471	neg	28596226	28605718	NA	+	transmembrane amino acid transporter family protein	PTHR22950 PTHR22950	IPR013057	PF01490				Amino_acid_permease_1	XM_004498400.1	#located_in_plasma_membrane	cl00456-SLC5-6-like_sbd	--	--
Ca_16097	Ca_16097.1|Ca_LG_6:10220231-10224384|plus|	0.82782	-0.326471	neg	10220231	10224384	NA	+	squalene monooxygenase 2	PTHR10835	IPR003042 IPR013698	PF01946 PF08491	GO:0004506 GO:0008152 GO:0016021 GO:0016491 GO:0050660 GO:0055114		SSF51905	Squalene_epoxidase_2,_mitochondrial	XM_004504829.1	#has_electron_carrier_activity|#has_flavin_adenine_dinucleotide_binding|#has_oxidoreductase_activity|#has_squalene_monooxygenase_activity|#involved_in_metabolic_process|#involved_in_oxidation-reduction_process|#located_in_integral_to_membrane	PLN02985-PLN02985|cl21454-SDR	--	--
Ca_12664	Ca_12664.1|Ca_LG_5:13823437-13843161|plus|	0.811278	-0.326471	neg	13823437	13843161	NA	+	callose synthase 1	PTHR12741 PTHR12741	IPR003440 IPR026899 IPR026953	PF02364 PF14288	GO:0000148 GO:0003843 GO:0006075 GO:0016020			Callose_synthase_7	XM_004499926.1	#has_1,3-beta-D-glucan_synthase_activity|#involved_in_(1->3)-beta-D-glucan_biosynthetic_process|#located_in_1,3-beta-D-glucan_synthase_complex|#located_in_membrane|#located_in_plasma_membrane	cl15642-Glucan_synthase|cl16776-FKS1_dom1	MYB-related	--
Ca_06017	Ca_06017.1|Ca_LG_3:17824205-17825855|minus|	0.811278	-0.326471	neg	17824205	17825855	NA	-	RNA binding (RRM/RBD/RNP motifs) family protein	PTHR24012 PTHR24012	IPR000504 IPR003954 IPR012677	PF00076	GO:0000166 GO:0003676	PS50102	SSF54928	Glycine-rich_RNA-binding_protein_3,_mitochondrial	XM_004489462.1	#functions_in_ATP_binding|#has_nucleic_acid_binding|#has_nucleotide_binding|#located_in_mitochondrion	PLN03134-PLN03134|cl17169-RRM_SF	--	--
Ca_09187	Ca_09187.1|Ca_LG_4:14457840-14461841|minus|	0.988699	-0.324485	neg	14457840	14461841	NA	-	transcription factor UNE12 [Glycine max]	PTHR16223 PTHR16223	IPR011598	PF00010	GO:0046983	PS50888	SSF47459	Transcription_factor_UNE12	XM_004495091.1	#located_in_nucleus	--	bHLH	--
Ca_08722	Ca_08722.1|Ca_LG_4:8790497-8792770|plus|	0.988699	-0.324485	neg	8790497	8792770	NA	+	S-adenosyl-L-methionine-dependent methyltransferases superfamily protein	PTHR14614 PTHR14614	IPR019410	PF10294			SSF53335	Protein-lysine_methyltransferase_METTL21D	XM_004487136.1	#located_in_nucleus	cd02440-AdoMet_MTases|cl17173-AdoMet_MTases	--	--
Ca_05303	Ca_05303.1|Ca_LG_3:3721236-3725184|minus|	0.988699	-0.324485	neg	3721236	3725184	NA	-	c("DNA binding protein"	PTHR24329 PTHR24329	IPR001356 IPR009057	PF00046	GO:0003677 GO:0003700 GO:0006355 GO:0043565	PS50071	SSF46689	WUSCHEL-related_homeobox_13	XM_004492040.1	#has_sequence-specific_DNA_binding|#has_sequence-specific_DNA_binding_transcription_factor_activity|#involved_in_regulation_of_transcription,_DNA-dependent|#located_in_nucleus	cd00086-homeodomain|cl00084-homeodomain	WOX	--
Ca_20858	Ca_20858.1|Ca_LG_7:31467527-31470934|plus|	0.954434	-0.324453	neg	31467527	31470934	NA	+	PI-PLC X domain-containing protein At5g67130-like [Glycine max]	PTHR31498 PTHR31498	IPR000909 IPR017946		GO:0006629 GO:0008081	PS50007 PS51257	SSF51695	PI-PLC_X_domain-containing_protein_At5g67130	XM_004509075.1	#has_phospholipase|#has_phosphoric_diester_hydrolase_activity|#involved_in_intracellular_signal_transduction|#involved_in_lipid_metabolic_process|#located_in_anchored_to_plasma_membrane|#located_in_plasma_membrane	cd08588-PI-PLCc_At5g67130_like|cl14615-PI-PLCc_GDPD_SF	--	--
Ca_20158	Ca_20158.1|Ca_LG_7:20957997-20964540|minus|	0.954434	-0.324453	neg	20957997	20964540	NA	-	chromodomain-helicase-DNA-binding protein 1-like isoform X2 [Glycine max]	PTHR10799 PTHR10799	IPR000330 IPR001650 IPR014001 IPR027417	PF00176 PF00271	GO:0003676 GO:0003677 GO:0004386 GO:0005524	PS51192 PS51194	SSF52540	SNF2_domain-containing_protein_CLASSY_3	XM_004510938.1	#has_ATP_binding|#has_DNA_binding|#has_helicase_activity|#has_nucleic_acid_binding|#located_in_nucleus	COG0553-HepA|cd00046-DEXDc|cd00079-HELICc|cl21455-ABC_ATPase	--	--
Ca_16897	Ca_16897.1|Ca_LG_6:19873872-19880073|minus|	0.954434	-0.324453	neg	19873872	19880073	NA	-	sulfate transporter 91	PTHR11814 PTHR11814	IPR001902 IPR002645 IPR011547 IPR018045	PF00916 PF01740 PF13792	GO:0008271 GO:0008272 GO:0015116 GO:0016020 GO:0016021 GO:0055085	PS01130 PS50801	SSF52091	Sulfate_transporter_1.2	XM_004505222.1	#has_secondary_active_sulfate_transmembrane_transporter_activity|#has_transporter_activity|#involved_in_sulfate_transport|#involved_in_transmembrane_transport|#involved_in_transport|#located_in_integral_to_membrane|#located_in_membrane	TIGR00815-Sulfate_transporter|cd07042-STAS_SulP_like_sulfate_transporter|cl00604-STAS|cl18285-Sulfate_tra_GLY|cl19250-Sulfate_transp	--	--
Ca_05945	Ca_05945.1|Ca_LG_3:16522405-16529317|plus|	0.811278	-0.324453	neg	16522405	16529317	NA	+	ras GTPase-activating protein-binding protein 2-like isoform X9 [Glycine max]	PTHR10693 PTHR10693	IPR000504 IPR002075 IPR012677 IPR018222	PF02136 PF14259	GO:0000166 GO:0003676 GO:0005622 GO:0006810	PS50102 PS50177	SSF54427 SSF54928	Putative_G3BP-like_protein	XM_004489470.1	#has_nucleic_acid_binding|#has_nucleotide_binding|#involved_in_transport|#located_in_intracellular	cd00590-RRM_SF|cd00780-NTF2|cl09109-NTF2_like|cl17169-RRM_SF|smart00360-RRM	--	--
Ca_04483	Ca_04483.1|Ca_LG_2:25662309-25671913|minus|	0.954434	-0.324453	neg	25662309	25671913	NA	-	RAN GTPase-activating protein 1-like isoform X2 [Glycine max]	PTHR24106	IPR003590	PF13516			SSF52047	Protein_NLRC3	XM_004516597.1	#located_in_chloroplast|#located_in_chloroplast_envelope|#located_in_mitochondrion	COG5238-RNA1|cl22710-LRR_RI	--	--
Ca_09498	Ca_09498.1|Ca_LG_4:18701437-18709778|plus|	0.811278	-0.323768	neg	18701437	18709778	NA	+	K+ efflux antiporter 4	PTHR16254 PTHR16254	IPR006153	PF00999	GO:0006812 GO:0015299 GO:0016021 GO:0055085			K(+)_efflux_antiporter_5	XM_004498852.1	#has_solute:hydrogen_antiporter_activity|#involved_in_cation_transport|#involved_in_transmembrane_transport|#located_in_integral_to_membrane	COG0475-KefB|cl21520-Asp-Al_Ex	--	--
Ca_05613	Ca_05613.1|Ca_LG_3:9728125-9730909|minus|	0.988699	-0.323529	neg	9728094	9730910	NA	-	tubby-F-box-like protein	PTHR16517 PTHR16517	IPR000007 IPR001810 IPR018066 IPR025659	PF00646 PF01167	GO:0005515	PS01201	SSF54518 SSF81383	Tubby-like_F-box_protein_5	NM_001279034.1	#located_in_nucleus	cl02535-F-box|cl08308-Tub	--	--
Ca_05100	Ca_05100.1|Ca_LG_3:695693-700717|plus|	0.811278	-0.323529	neg	695693	700717	NA	+	receptor-like protein kinase 2	PTHR24420 PTHR24420	IPR000719 IPR001245 IPR001611 IPR011009 IPR013320	PF07714 PF13855	GO:0004672 GO:0005515 GO:0005524 GO:0006468 GO:0016772	PS50011 PS51450	SSF52058 SSF56112	Probable_inactive_leucine-rich_repeat_receptor-like_protein_kinase_At3g03770	XM_004493152.1	#has_ATP_binding|#has_protein_kinase_activity|#has_transferase_activity,_transferring_phosphorus-containing_groups|#involved_in_protein_phosphorylation|#located_in_plasma_membrane	cl21453-PKc_like|cl22710-LRR_RI	--	--
Ca_26773	Ca_26773.1|scaffold05811:2941-5189|plus|	0.988699	-0.321535	neg	2941	5189	NA	+	Amidase family protein	PTHR11895 PTHR11895	IPR000120 IPR023631	PF01425	GO:0016884		SSF75304	Putative_amidase_C869.01	XM_004505752.1	#has_carbon-nitrogen_ligase_activity,_with_glutamine_as_amido-N-donor|#related_to_acrylonitrile_catabolic_process|#related_to_aldoxime_metabolic_process	cl18951-GGCT_like	--	--
Ca_07141	Ca_07141.1|Ca_LG_3:34022855-34026055|plus|	0.988699	-0.321535	neg	34022855	34026055	NA	+	protein YLS7-like [Glycine max]	PTHR32285 PTHR32285	IPR025846 IPR026057	PF13839 PF14416				Protein_YLS7_	XM_004494370.1	--	cl01053-SGNH_hydrolase|cl16865-PMR5N	--	--
Ca_06925	Ca_06925.1|Ca_LG_3:31842040-31846309|minus|	0.988699	-0.321535	neg	31842040	31846309	NA	-	DNA repair and recombination protein	PTHR22942 PTHR22942	IPR003593 IPR013765 IPR020584 IPR020587 IPR020588 IPR027417	PF00154	GO:0000166 GO:0003677 GO:0003697 GO:0005524 GO:0006259 GO:0006281 GO:0008094 GO:0009432 GO:0017111	PS00321 PS50162 PS50163	SSF52540	DNA_repair_protein_recA_homolog_2,_mitochondrial	XM_004493390.1	#has_ATP_binding|#has_DNA_binding|#has_DNA-dependent_ATPase_activity|#has_nucleoside-triphosphatase_activity|#has_nucleotide_binding|#has_single-stranded_DNA_binding|#involved_in_DNA_metabolic_process|#involved_in_DNA_repair|#involved_in_SOS_response|#located_in_mitochondrion	PRK09354-recA|cl21455-ABC_ATPase	--	--
Ca_00074	Ca_00074.1|Ca_LG_1:1072660-1087403|minus|	0.811278	-0.32149	neg	1072660	1087403	NA	-	uncharacterized protein LOC100777206 isoform X3 [Glycine max]		IPR022227	PF12576				--	XM_004488909.1	#located_in_chloroplast	cl13951-DUF3754	--	--
Ca_21420	Ca_21420.1|Ca_LG_7:37702881-37705183|minus|	0.811278	-0.32149	neg	37702881	37705183	NA	-	GDSL-like Lipase/Acylhydrolase superfamily protein	PTHR22835	IPR001087 IPR013831	PF00657	GO:0006629 GO:0016787 GO:0016788		SSF52266	GDSL_esterase/lipase_At1g74460	XM_004508672.1	#has_hydrolase_activity,_acting_on_ester_bonds|#involved_in_lipid_metabolic_process|#located_in_extracellular_region	cd01837-SGNH_plant_lipase_like|cl01053-SGNH_hydrolase	--	--
Ca_19918	Ca_19918.1|Ca_LG_7:16077082-16081620|plus|	0.811278	-0.32149	neg	16077082	16081620	NA	+	Dual-specificity RNA methyltransferase RlmN n=2 Tax=Geobacter RepID=B5E9D1_GEOBB	PTHR30544 PTHR30544	IPR004383 IPR007197 IPR013785	PF04055 PF13394	GO:0003824 GO:0005737 GO:0006364 GO:0008173 GO:0051536		SSF10211	Dual-specificity_RNA_methyltransferase_RlmN	XM_004517214.1	#has_RNA_methyltransferase_activity|#has_catalytic_activity|#has_iron-sulfur_cluster_binding|#involved_in_rRNA_processing|#located_in_chloroplast|#located_in_cytoplasm	COG0820-COG0820|cd01335-Radical_SAM|cl18962-Radical_SAM	--	--
Ca_06845	Ca_06845.1|Ca_LG_3:30948989-30952934|plus|	0.954434	-0.32149	neg	30948989	30952934	NA	+	protein FAR1-RELATED SEQUENCE 3-like isoform X1 [Glycine max]							Protein_FAR1-RELATED_SEQUENCE_3	XM_004493213.1	#has_zinc_ion_binding|#located_in_nucleus	--	--	--
Ca_04325	Ca_04325.1|Ca_LG_2:23009417-23011626|minus|	0.811278	-0.32149	neg	23009417	23011626	NA	-	Pentatricopeptide repeat (PPR) superfamily protein	PTHR24015 PTHR24015	IPR002885 IPR011990	PF01535	GO:0005515		SSF48452	Pentatricopeptide_repeat-containing_protein_At5g15340,_mitochondrial	XM_004489364.1	#located_in_mitochondrion	cl16877-DYW_deaminase	--	--
Ca_01275	Ca_01275.1|Ca_LG_1:17427846-17434453|minus|	0.954434	-0.32149	neg	17427846	17434453	NA	-	c("Core-2/I-branching beta-1"	PTHR31042 PTHR31042	IPR003406	PF02485	GO:0008375 GO:0016020			--	XM_004487911.1	#located_in_membrane|#located_in_mitochondrion	cl12266-Branch	--	--
Ca_21318	Ca_21318.1|Ca_LG_7:36755457-36756782|plus|	0.811278	-0.32149	neg	36755457	36756782	NA	+	TCP family transcription factor	PTHR31072 PTHR31072	IPR005333 IPR017887	PF03634		PS51369		Transcription_factor_TCP14	XM_004508694.1	#located_in_nucleus	cl15990-TCP	TCP	--
Ca_16479	Ca_16479.1|Ca_LG_6:14871275-14878750|minus|	0.954434	-0.32149	neg	14871275	14878750	NA	-	katanin p60 ATPase-containing subunit A-like 2-like [Glycine max]	PTHR23074 PTHR23074	IPR003593 IPR003959 IPR027417	PF00004	GO:0000166 GO:0005524 GO:0017111		SSF52540	Katanin_p60_ATPase-containing_subunit_A-like_2	XM_004504621.1	#has_ATP_binding|#has_nucleoside-triphosphatase_activity|#has_nucleotide_binding|#located_in_plasma_membrane	cd00009-AAA|cl21455-ABC_ATPase|smart00382-AAA	--	--
Ca_10191	Ca_10191.1|Ca_LG_4:27007209-27012136|minus|	0.811278	-0.32149	neg	27007209	27012136	NA	-	Nucleic acid-binding proteins superfamily	PTHR10287	IPR003029 IPR012340 IPR022967	PF00575	GO:0003723	PS50126	SSF50249	30S_ribosomal_protein_S1_homolog_A	XM_004496366.1	#has_RNA_binding|#located_in_chloroplast	cd04465-S1_RPS1_repeat_ec2_hs2|cl09927-S1_like	--	--
Ca_07422	Ca_07422.1|Ca_LG_3:36613792-36619640|minus|	0.954434	-0.32149	neg	36613792	36619640	NA	-	L-tyrosine decarboxylase	PTHR11999 PTHR11999	IPR002129 IPR010977 IPR015421 IPR015422 IPR015424 IPR021115	PF00282	GO:0003824 GO:0006520 GO:0016831 GO:0019752 GO:0030170	PS00392	SSF53383	Tyrosine_decarboxylase_1_(Fragment)	XM_004493779.1	#has_carboxy-lyase_activity|#has_catalytic_activity|#has_pyridoxal_phosphate_binding|#located_in_cytoplasm	cd06450-DOPA_deC_like|cl18945-AAT_I	--	--
Ca_00235	Ca_00235.1|Ca_LG_1:2558631-2578181|plus|	0.988699	-0.320824	neg	2558631	2578181	NA	+	IAA-amino acid hydrolase ILR1-like 4-like [Glycine max]	PTHR32404 PTHR32404	IPR001566 IPR002792 IPR002933 IPR010280 IPR011650 IPR012340 IPR017439	PF01546 PF05958 PF07687		PS01231 PS50926	SSF50249 SSF53187	IAA-amino_acid_hydrolase_ILR1-like_5	XM_004486744.1	#has_hydrolase_activity|#involved_in_metabolic_process|#located_in_chloroplast	COG1473-AbgB|COG2265-TrmA|PLN02693-PLN02693|cd02440-AdoMet_MTases|cd08017-M20_IAA_Hyd|cl01282-TRAM|cl14876-Zinc_peptidase_like|cl17173-AdoMet_MTases	--	--
Ca_16292	Ca_16292.1|Ca_LG_6:12412722-12418139|minus|	0.988699	-0.320824	neg	12412722	12418139	NA	-	Pentatricopeptide repeat (PPR) superfamily protein	PTHR24015 PTHR24015	IPR002885 IPR011990	PF01535 PF13041	GO:0005515	PS51375	SSF48452 SSF81901	Pentatricopeptide_repeat-containing_protein_At5g27270_	XM_004504331.1	--	TIGR00756-PPR|cd00189-TPR|cl03252-PPR|cl22441-TPR	--	--
Ca_01711	Ca_01711.1|Ca_LG_1:26725418-26735524|plus|	0.988699	-0.320588	neg	26725418	26735524	NA	+	signal peptide peptidase A (SppA) 36 kDa type protein	PTHR32497 PTHR32497	IPR002142 IPR004634 IPR004635	PF01343	GO:0006465 GO:0006508 GO:0008233 GO:0016021		SSF52096	Serine_protease_SPPA,_chloroplastic	XM_004488338.1	#has_peptidase_activity|#involved_in_proteolysis|#involved_in_signal_peptide_processing|#located_in_chloroplast|#located_in_chloroplast_envelope|#located_in_chloroplast_thylakoid|#located_in_integral_to_membrane|#located_in_plasma_membrane	COG0616-SppA|cd07018-S49_SppA_67K_type|cd07023-S49_Sppa_N_C|cl21466-crotonase-like	--	--
Ca_19392	Ca_19392.1|Ca_LG_7:6039537-6042662|plus|	0.988699	-0.320588	neg	6039537	6042662	NA	+	histone deacetylase complex subunit SAP18	PTHR13082	IPR010516	PF06487				Histone_deacetylase_complex_subunit_SAP18	XM_004510839.1	#located_in_nucleolus|#located_in_nucleus	cl05809-SAP18	--	--
Ca_15350	Ca_15350.1|Ca_LG_6:2062867-2071428|plus|	0.82782	-0.320588	neg	2062867	2071428	NA	+	M28 Zn-peptidase nicastrin	PTHR21092 PTHR21092	IPR008710	PF05450	GO:0016021 GO:0016485		SSF53187	Nicastrin	XM_004503060.1	#involved_in_protein_processing|#located_in_extracellular_region|#located_in_integral_to_membrane|#located_in_vacuolar_membrane|#located_in_vacuole	cl14876-Zinc_peptidase_like	--	--
Ca_14126	Ca_14126.1|Ca_LG_5:35072250-35076576|plus|	0.988699	-0.320588	neg	35072250	35076576	NA	+	unknown protein							--	XM_004502750.1	#located_in_nucleus	--	--	--
Ca_09327	Ca_09327.1|Ca_LG_4:16328939-16333355|plus|	0.988699	-0.320588	neg	16328939	16333355	NA	+	TMPIT-like protein	PTHR21433	IPR012926	PF07851	GO:0016021			Transmembrane_protein_120B	XM_004497332.1	#located_in_cytoplasm|#located_in_integral_to_membrane	cl12353-TMPIT	--	--
Ca_21571	Ca_21571.1|Ca_LG_7:39340327-39344397|minus|	0.988699	-0.320588	neg	39340327	39344397	NA	-	alpha/beta-Hydrolases superfamily protein	PTHR10992 PTHR10992		PF12695			SSF53474	--	XM_004507882.1	--	cl21494-Esterase_lipase	--	--
Ca_13622	Ca_13622.1|Ca_LG_5:29615387-29619454|minus|	0.811278	-0.320588	neg	29615387	29619454	NA	-	Mitochondrial import receptor subunit TOM20 n=2 Tax=Solanum RepID=TOM20_SOLTU	PTHR32409 PTHR32409	IPR010547 IPR011990 IPR013026 IPR019734	PF06552	GO:0005515 GO:0005742 GO:0045040	PS50005 PS50293	SSF48452	Mitochondrial_import_receptor_subunit_TOM20	XM_004502240.1	#functions_in_metal_ion_binding|#involved_in_protein_import_into_mitochondrial_outer_membrane|#located_in_cytosolic_ribosome|#located_in_mitochondrion	cd00189-TPR|cl22441-TPR	--	--
Ca_03861	Ca_03861.1|Ca_LG_2:12892883-12897242|plus|	0.811278	-0.320588	neg	12892883	12897242	NA	+	LRR receptor-like kinase	PTHR24420 PTHR24420	IPR001611 IPR003591 IPR025875	PF00560 PF12799 PF13855	GO:0005515 GO:0006952		SSF52058	Probable_leucine-rich_repeat_receptor-like_protein_kinase_At1g35710	XM_004490095.1	#located_in_Golgi_apparatus|#located_in_plasma_membrane	cl08472-LRRNT_2|cl19302-LRR_4|cl22710-LRR_RI	--	--
Ca_26675	Ca_26675.1|scaffold05544:6133-9268|minus|	0.988699	-0.318585	neg	6133	9268	NA	-	Transducin/WD40 repeat-like superfamily protein	PTHR22848 PTHR22848	IPR001680 IPR015943 IPR017986 IPR019775	PF00400	GO:0005515	PS00678 PS50082 PS50294	SSF50978	WD40_repeat-containing_protein_SMU1_	XM_004516929.1	--	COG2319-COG2319|cl02567-WD40	--	--
Ca_00044	Ca_00044.1|Ca_LG_1:736102-738134|plus|	0.988699	-0.318585	neg	736102	738134	NA	+	unknown protein							--	XM_004512878.1	#located_in_chloroplast|#located_in_chloroplast_thylakoid_membrane	--	--	--
Ca_15732	Ca_15732.1|Ca_LG_6:6213113-6215942|plus|	0.988699	-0.318585	neg	6213113	6215942	NA	+	signal peptidase I family protein	PTHR12383 PTHR12383	IPR000223 IPR015927 IPR019533 IPR019758 IPR028360	PF10502	GO:0006508 GO:0008236 GO:0016020 GO:0016021	PS00761	SSF51306	Chloroplast_processing_peptidase	XM_004503386.1	#involved_in_proteolysis|#located_in_chloroplast|#located_in_chloroplast_thylakoid_membrane	TIGR02227-Inactive_signal_peptidase_IA.|cd06530-S26_SPase_I|cl10465-Peptidase_S24_S26	--	--
Ca_05559	Ca_05559.1|Ca_LG_3:8554200-8554901|plus|	0.988699	-0.318585	neg	8554200	8554901	NA	+	RING-H2 finger protein 2B	PTHR14155	IPR001841 IPR013083	PF13639	GO:0005515 GO:0008270	PS50089	SSF57850	RING-H2_finger_protein_ATL33	XM_004515560.1	#has_zinc_ion_binding|#located_in_nucleus	cd00162-RING|cl17238-RING	--	--
Ca_00093	Ca_00093.1|Ca_LG_1:1292730-1296133|minus|	0.954434	-0.318527	neg	1292730	1296133	NA	-	ATP binding/protein serine/threonine kinase [Glycine max]	PTHR24420 PTHR24420	IPR000719 IPR001611 IPR002290 IPR003591 IPR008271 IPR011009 IPR013210 IPR013320 IPR017441	PF00069 PF00560 PF08263 PF13516 PF13855		PS00107 PS00108 PS50011 PS51450		Receptor-like_protein_kinase	XM_004486528.1	#has_ATP_binding|#has_protein_kinase_activity|#has_protein_serine/threonine_kinase_activity|#has_transferase_activity,_transferring_phosphorus-containing_groups|#involved_in_protein_phosphorylation|#located_in_plasma_membrane|#located_in_plasmodesma	PLN00113-PLN00113|cl21453-PKc_like	--	--
Ca_15695	Ca_15695.1|Ca_LG_6:5648288-5651858|minus|	0.954434	-0.318527	neg	5646084	5651858	NA	-	Pseudouridine synthase family protein	PTHR11142	IPR001406 IPR020094 IPR020095 IPR020097 IPR020103	PF01416	GO:0001522 GO:0003723 GO:0009451 GO:0009982		SSF55120	tRNA_pseudouridine_synthase_A	XM_004503501.1	#has_RNA_binding|#has_pseudouridine_synthase_activity|#involved_in_RNA_modification|#involved_in_pseudouridine_synthesis|#located_in_nucleus	cl00130-PseudoU_synth	--	--
Ca_15406	Ca_15406.1|Ca_LG_6:2687694-2693978|minus|	0.811278	-0.318527	neg	2687694	2693978	NA	-	phosphoethanolamine N-methyltransferase	PTHR10108 PTHR10108	IPR025714 IPR025771	PF13489 PF13847	GO:0000234 GO:0006656	PS51582	SSF53335	Phosphoethanolamine_N-methyltransferase_2	XM_004503211.1	#has_methyltransferase_activity|#involved_in_metabolic_process|#located_in_cytoplasm	PLN02336-PLN02336|cd02440-AdoMet_MTases|cl04443-PDCD2_C|cl17173-AdoMet_MTases	--	--
Ca_14678	Ca_14678.1|Ca_LG_5:40289993-40293141|plus|	0.811278	-0.318527	neg	40289993	40293141	NA	+	ATP binding/protein serine/threonine kinase [Glycine max]	PTHR24420 PTHR24420	IPR000719 IPR001611 IPR002290 IPR008271 IPR011009 IPR013210 IPR017441	PF00069 PF00560 PF08263 PF13516	GO:0004672 GO:0004674	PS00107 PS00108 PS50011	SSF52058 SSF56112	Receptor-like_protein_kinase_HAIKU2	XM_004501014.1	#has_ATP_binding|#has_protein_kinase_activity|#has_protein_serine/threonine_kinase_activity|#has_transferase_activity,_transferring_phosphorus-containing_groups|#involved_in_protein_phosphorylation|#located_in_plasma_membrane	PLN00113-PLN00113|cl08472-LRRNT_2|cl21453-PKc_like|cl22710-LRR_RI	--	--
Ca_14005	Ca_14005.1|Ca_LG_5:33736489-33742329|minus|	0.811278	-0.318527	neg	33736489	33742329	NA	-	aspartokinase-homoserine dehydrogenase	PTHR21499 PTHR21499	IPR001342 IPR016040 IPR019811 IPR022697	PF00742	GO:0004412 GO:0006520 GO:0055114	PS01042	SSF51735 SSF55347	Bifunctional_aspartokinase/homoserine_dehydrogenase	XM_004501935.1	#has_homoserine_dehydrogenase_activity|#has_nucleotide_binding|#involved_in_cellular_amino_acid_metabolic_process|#involved_in_oxidation-reduction_process|#located_in_cytosol	PLN02700-PLN02700|cl02955-Homoserine_dh	--	--
Ca_11105	Ca_11105.1|Ca_LG_4:39445933-39451106|plus|	0.954434	-0.318527	neg	39445933	39451106	NA	+	Cobalamin biosynthesis CobW-like protein	PTHR13748 PTHR13748	IPR003495 IPR011629 IPR027417	PF02492 PF07683			SSF52540 SSF90002	COBW_domain-containing_protein_1	XM_004497256.1	#located_in_chloroplast_stroma	COG0523-COG0523|cl08458-CobW_C|cl21455-ABC_ATPase	--	--
Ca_08992	Ca_08992.1|Ca_LG_4:11921493-11927335|plus|	0.954434	-0.318527	neg	11921493	11927335	NA	+	transcription factor EMB1444-like [Glycine max]	PTHR13902 PTHR13902	IPR011598 IPR025610	PF14215	GO:0046983	PS50888		Transcription_factor_bHLH155	XM_004495054.1	#located_in_nucleus	cd00083-HLH|cl00081-HLH|cl16716-bHLH-MYC_N	--	--
Ca_08000	Ca_08000.1|Ca_LG_3:41958028-41964235|plus|	0.954434	-0.318527	neg	41958028	41964235	NA	+	glucose-6-phosphate dehydrogenase 4	PTHR23429 PTHR23429	IPR001282 IPR016040 IPR022674 IPR022675	PF00479 PF02781	GO:0004345 GO:0006006 GO:0050661 GO:0055114		SSF51735 SSF55347	Glucose-6-phosphate_1-dehydrogenase_4,_chloroplastic	XM_004494464.1	#has_NADP_binding|#has_glucose-6-phosphate_dehydrogenase_activity|#has_nucleotide_binding|#involved_in_glucose_metabolic_process|#involved_in_oxidation-reduction_process|#located_in_chloroplast	PLN02333-PLN02333|cl02877-G6PD_N|cl07843-G6PD_C	FAR1	--
Ca_05410	Ca_05410.1|Ca_LG_3:5913890-5915766|plus|	0.811278	-0.318527	neg	5913890	5915766	NA	+	Heavy metal transport/detoxification superfamily protein	PTHR22814 PTHR22814	IPR006121	PF00403	GO:0030001 GO:0046872	PS50846	SSF55008	Copper_transport_protein_CCH	XM_004494302.1	#has_metal_ion_binding|#involved_in_metal_ion_transport|#located_in_nucleus	cd00371-HMA|cl00207-HMA	--	--
Ca_04700	Ca_04700.1|Ca_LG_2:28437376-28444331|plus|	0.954434	-0.318527	neg	28437376	28444331	NA	+	Regulator of chromosome condensation (RCC1) family protein	PTHR22870	IPR000408 IPR009091	PF00415		PS00626 PS50012	SSF50985	Ultraviolet-B_receptor_UVR8	XM_004516622.1	#located_in_plasma_membrane	cl08266-RCC1|cl16296-RCC1_2	--	--
Ca_03536	Ca_03536.1|Ca_LG_2:7852514-7855327|minus|	0.954434	-0.318527	neg	7852514	7855327	NA	-	receptor-like kinase 1	PTHR24420 PTHR24420	IPR000719 IPR001611 IPR011009 IPR013210 IPR017441	PF00069 PF00560 PF08263	GO:0004672 GO:0005515 GO:0005524 GO:0006468 GO:0016772	PS00107 PS50011	SSF52058 SSF56112	Probable_inactive_receptor_kinase_At5g16590	XM_004490765.1	#has_ATP_binding|#has_protein_kinase_activity|#has_protein_modification_of_type_protein_phosphorylation|#has_protein_tyrosine_kinase_activity|#has_transferase_activity,_transferring_phosphorus-containing_groups|#involved_in_protein_phosphorylation|#located_in_extracellular_region|#located_in_membrane|#located_in_plasma_membrane|#located_in_plasmodesma	cd14066-STKc_IRAK|cl08472-LRRNT_2|cl21453-PKc_like|smart00220-S_TKc	--	--
Ca_30094	Ca_30094.1|scaffold26070:2454-9774|plus|	0.811278	-0.317881	neg	2454	9774	NA	+	N-acyl-L-amino-acid amidohydrolase	PTHR11014 PTHR11014	IPR001261 IPR002933 IPR010159 IPR011650	PF01546 PF07687	GO:0004046 GO:0005737 GO:0006508 GO:0006520 GO:0008152 GO:0008237 GO:0016787	PS00759	SSF53187 SSF55031	Aminoacylase-1	XM_003614688.1	#has_aminoacylase_activity|#has_hydrolase_activity|#involved_in_cellular_amino_acid_metabolic_process|#involved_in_metabolic_process|#located_in_chloroplast|#located_in_cytoplasm	TIGR01880-Ac-peptdase-euk|cl14876-Zinc_peptidase_like	--	--
Ca_25874	Ca_25874.1|scaffold03882:1190-4413|plus|	0.82782	-0.317881	neg	1190	4413	NA	+	unknown protein							--	BT136723.1	#located_in_chloroplast	COG4942-COG4942	--	--
Ca_21949	Ca_21949.1|Ca_LG_7:42989286-43005768|minus|	0.988699	-0.317881	neg	42989286	43005768	NA	-	DEAD-box ATP-dependent RNA helicase 9-like [Glycine max]	PTHR14950 PTHR14950	IPR000999 IPR001650 IPR003100 IPR005034 IPR011545 IPR014001 IPR014720 IPR027417	PF00270 PF00271 PF00636 PF02170 PF03368 PF14709		PS00517 PS50137 PS50142 PS50821 PS51192		Dicer-like_protein_4	XM_004508331.1	#has_ATP_binding|#has_ATP-dependent_helicase_activity|#has_RNA_binding|#has_double-stranded_RNA_binding|#has_endoribonuclease_activity,_producing_5'-phosphomonoesters|#has_helicase_activity|#has_nucleic_acid_binding|#has_ribonuclease_III_activity|#located_in_intracellular|#located_in_nucleus	COG0571-Rnc|cd00046-DEXDc|cd00048-DSRM|cd00079-HELICc|cd00593-RIBOc|cl00054-DSRM|cl00258-RIBOc|cl00301-PAZ|cl04028-Dicer_dimer|cl21455-ABC_ATPase|smart00358-DSRM	--	--
Ca_17540	Ca_17540.1|Ca_LG_6:28136162-28141537|minus|	0.988699	-0.317881	neg	28136162	28141537	NA	-	protein IQ-DOMAIN 1-like isoform X1 [Glycine max]	PTHR32295 PTHR32295	IPR000048	PF00612	GO:0005515	PS50096		Protein_IQ-DOMAIN_1	XM_004506180.1	#located_in_nucleus	cl22706-IQ	--	--
Ca_12254	Ca_12254.1|Ca_LG_5:6701376-6704544|minus|	0.988699	-0.317881	neg	6701376	6704544	NA	-	5-hydroxyisourate hydrolase	PTHR10395 PTHR10395	IPR000895 IPR014306 IPR018020 IPR023416 IPR023418	PF00576 PF09349	GO:0006144 GO:0006810 GO:0033971	PS00768	SSF15869 SSF49472	Uric_acid_degradation_bifunctional_protein_TTL	XM_004510143.1	#has_2-oxo-4-hydroxy-4-carboxy-5-ureidoimidazoline_decarboxylase_activity|#has_hydroxyisourate_hydrolase_activity|#involved_in_allantoin_biosynthetic_process|#involved_in_transport|#located_in_extracellular_region|#located_in_peroxisome	cd05822-TLP_HIUase|cl01251-OHCU_decarbox|cl21470-Peptidase_M14NE-CP-C_like	--	--
Ca_02031	Ca_02031.1|Ca_LG_1:31475842-31479746|plus|	0.988699	-0.317647	neg	31475842	31479746	NA	+	Zinc-binding integral peroxisomal membrane protein PEX12 n=1 Tax=Nannochloropsis gaditana RepID=W7TMI3_9STRA	PTHR12888 PTHR12888	IPR006845 IPR013083 IPR017375	PF04757 PF13923	GO:0005779 GO:0006625 GO:0008022 GO:0008270		SSF57850	Peroxisome_biogenesis_protein_12_	XM_004497325.1	--	cd00162-RING|cl04727-Pex2_Pex12|cl17238-RING	--	--
Ca_09685	Ca_09685.1|Ca_LG_4:21101717-21104930|plus|	0.988699	-0.317647	neg	21101717	21104930	NA	+	FUNCTIONS IN: molecular_function unknown		IPR018143	PF03024				--	XM_004495636.1	#located_in_extracellular_region	cl03844-Folate_rec	--	--
Ca_05399	Ca_05399.1|Ca_LG_3:5830751-5841482|minus|	0.988699	-0.317647	neg	5830751	5841482	NA	-	c("ubiquitin-protein ligase"	PTHR11932 PTHR11932	IPR001373 IPR011991 IPR016158 IPR016159 IPR019559	PF00888 PF10557	GO:0006511 GO:0031461 GO:0031625	PS50069	SSF46785 SSF74788 SSF75632	Cullin-1	XM_004494292.1	#has_ubiquitin_protein_ligase_binding|#located_in_nucleus	cl10551-CULLIN|cl11186-Cullin_Nedd8|smart00182-CULLIN	--	--
Ca_04453	Ca_04453.1|Ca_LG_2:25156899-25162780|plus|	0.811278	-0.317647	neg	25156899	25162780	NA	+	c("pyruvate dehydrogenase E1 component"	PTHR11516 PTHR11516	IPR001017 IPR017597	PF00676	GO:0004739 GO:0006096 GO:0008152 GO:0016624 GO:0043231 GO:0055114		SSF52518	Pyruvate_dehydrogenase_E1_component_subunit_alpha-2,_mitochondrial	XM_004516980.1	#has_oxidoreductase_activity,_acting_on_the_aldehyde_or_oxo_group_of_donors,_disulfide_as_acceptor|#has_pyruvate_dehydrogenase_(acetyl-transferring)_activity|#involved_in_glycolysis|#involved_in_metabolic_process|#involved_in_oxidation-reduction_process|#involved_in_response_to_salt_stress|#located_in_intracellular_membrane-bounded_organelle|#located_in_mitochondrion	cd02000-TPP_E1_PDC_ADC_BCADC|cl01629-TPP_enzymes	--	--
Ca_04412	Ca_04412.1|Ca_LG_2:24555240-24560918|plus|	0.988699	-0.317647	neg	24555240	24560918	NA	+	Tetratricopeptide repeat (TPR)-like superfamily protein	PTHR32526 PTHR32526	IPR011990		GO:0005515		SSF48452	Tetratricopeptide_repeat_protein_38	XM_004489900.1	#located_in_nucleus	cd05804-StaR_like|cl22441-TPR	--	--
Ca_22190	Ca_22190.1|Ca_LG_8:540275-544325|minus|	0.811278	-0.317647	neg	540275	544325	NA	-	Acyl-CoA N-acyltransferase isoform 1 n=2 Tax=Theobroma cacao RepID=UPI00042B7C11	PTHR31384	IPR007434 IPR016181	PF04339			SSF55729	--	XM_004499310.1	--	cl17182-NAT_SF	ARF	--
Ca_19021	Ca_19021.1|Ca_LG_7:452564-456859|plus|	0.811278	-0.317647	neg	452564	456859	NA	+	RNA-binding KH domain-containing protein	PTHR11208	IPR004087 IPR004088	PF00013	GO:0003723	PS50084	SSF54791	KH_domain-containing_protein_At2g38610	XM_004510033.1	#has_RNA_binding|#located_in_cytosol|#located_in_nucleus	cd02395-SF1_like-KH|cl00098-KH-I	--	--
Ca_10147	Ca_10147.1|Ca_LG_4:26440225-26444063|minus|	0.988699	-0.317647	neg	26440225	26444063	NA	-	integral membrane protein		IPR019275	PF10063				--	XM_004496454.1	#located_in_chloroplast	cl02241-DUF2301	--	--
Ca_08656	Ca_08656.1|Ca_LG_4:8088574-8092292|minus|	0.811278	-0.316409	neg	8088574	8092292	NA	-	BEL1-like homeodomain protein 3-like isoform X2 [Glycine max]	PTHR11850 PTHR11850	IPR001356 IPR006563 IPR008422 IPR009057	PF05920 PF07526	GO:0003677 GO:0003700 GO:0006355 GO:0043565	PS50071	SSF46689	BEL1-like_homeodomain_protein_7	XM_004499147.1	#has_sequence-specific_DNA_binding|#has_sequence-specific_DNA_binding_transcription_factor_activity|#involved_in_regulation_of_transcription,_DNA-dependent|#located_in_nucleus	cd00086-homeodomain|cl00084-homeodomain|cl02677-POX	TALE	--
Ca_00299	Ca_00299.1|Ca_LG_1:3178655-3182316|minus|	0.988699	-0.315636	neg	3178655	3182316	NA	-	CCAAT-binding transcription factor	PTHR12632	IPR001289 IPR018362	PF02045	GO:0003677 GO:0003700 GO:0006355 GO:0016602	PS00686 PS51152		Nuclear_transcription_factor_Y_subunit_A-3	XM_004486804.1	#has_DNA_binding|#has_sequence-specific_DNA_binding_transcription_factor_activity|#involved_in_regulation_of_transcription,_DNA-dependent|#located_in_CCAAT-binding_factor_complex|#located_in_nucleus	cl02165-CBFB_NFYA	NF-YA	--
Ca_14620	Ca_14620.1|Ca_LG_5:39691871-39695156|plus|	0.988699	-0.315636	neg	39691871	39695156	NA	+	carotenoid cleavage dioxygenase 1	PTHR10543 PTHR10543	IPR004294	PF03055				Carotenoid_9,10(9',10')-cleavage_dioxygenase	XM_004501108.1	#located_in_Golgi_apparatus|#located_in_cytoplasm|#located_in_plasma_membrane|#located_in_plasmodesma|#located_in_vacuolar_membrane|#located_in_vacuole	cl10080-RPE65	--	--
Ca_23271	Ca_23271.1|Ca_LG_8:13783244-13785616|minus|	0.811278	-0.315636	neg	13783244	13785616	NA	-	Regulator of chromosome condensation (RCC1) family protein	PTHR22870 PTHR22870	IPR000408 IPR009091	PF00415 PF13540		PS00626 PS50012	SSF50985	Ultraviolet-B_receptor_UVR8	XM_004512000.1	#located_in_Golgi_apparatus	cl08266-RCC1|cl16296-RCC1_2	--	--
Ca_12414	Ca_12414.1|Ca_LG_5:9281654-9285250|plus|	0.988699	-0.315636	neg	9281654	9285250	NA	+	ETO1-like protein 1-like isoform X1 [Glycine max]	PTHR23083 PTHR23083	IPR001440 IPR011333 IPR011990 IPR013105 IPR019734	PF00515 PF07719 PF13414	GO:0005515	PS50005	SSF48452 SSF54695	ETO1-like_protein_1	XM_004500238.1	#located_in_nucleus	cd00189-TPR|cl02518-BTB|cl22441-TPR|smart00225-BTB	--	--
Ca_00516	Ca_00516.1|Ca_LG_1:5498161-5504217|minus|	0.954434	-0.315564	neg	5498161	5504217	NA	-	c("DNA binding protein"	PTHR24326 PTHR24326	IPR001356 IPR002913 IPR009057 IPR013978 IPR023393	PF00046 PF01852 PF08670	GO:0003677 GO:0003700 GO:0006355 GO:0008289 GO:0043565	PS50071 PS50848	SSF46689 SSF55961	Homeobox-leucine_zipper_protein_REVOLUTA	XM_004487046.1	#has_sequence-specific_DNA_binding|#has_sequence-specific_DNA_binding_transcription_factor_activity|#involved_in_regulation_of_transcription,_DNA-dependent|#located_in_nucleus	cd00086-homeodomain|cd14686-bZIP|cl00084-homeodomain|cl14643-SRPBCC|cl21462-bZIP	HD-ZIP	--
Ca_00126	Ca_00126.1|Ca_LG_1:1562175-1565913|minus|	0.954434	-0.315564	neg	1562175	1565913	NA	-	isopropylmalate dehydrogenase 2	PTHR11835	IPR001804 IPR004429 IPR019818 IPR024084	PF00180	GO:0000287 GO:0003862 GO:0005737 GO:0009098 GO:0016616 GO:0051287 GO:0055114	PS00470	SSF53659	3-isopropylmalate_dehydrogenase	XM_004486574.1	#has_3-isopropylmalate_dehydrogenase_activity|#has_NAD_binding|#has_magnesium_ion_binding|#has_oxidoreductase_activity,_acting_on_the_CH-OH_group_of_donors,_NAD_or_NADP_as_acceptor|#involved_in_leucine_biosynthetic_process|#involved_in_oxidation-reduction_process|#involved_in_response_to_salt_stress|#located_in_chloroplast|#located_in_cytoplasm	PRK00772-PRK00772|cl00445-Iso_dh	--	--
Ca_16013	Ca_16013.1|Ca_LG_6:9412465-9416804|plus|	0.811278	-0.315564	neg	9412465	9416804	NA	+	RING/FYVE/PHD zinc finger superfamily protein	PTHR23012 PTHR23012	IPR011016 IPR013083	PF12906	GO:0008270	PS51292	SSF57850	--	XM_004503841.1	#has_zinc_ion_binding|#located_in_nucleus	cl17238-RING	--	--
Ca_00175	Ca_00175.1|Ca_LG_1:2063421-2066122|minus|	0.954434	-0.315564	neg	2063421	2066122	NA	-	uncharacterized protein LOC100816165 isoform X4 [Glycine max]		IPR007650	PF04570				--	XM_004486666.1	--	cl04598-DUF581	--	--
Ca_24507	Ca_24507.1|scaffold01564:6010-11135|plus|	0.954434	-0.315564	neg	6010	11135	NA	+	c("coenzyme F420 hydrogenase family / dehydrogenase"	PTHR31332 PTHR31332	IPR007516 IPR007525	PF04422 PF04432				7-hydroxymethyl_chlorophyll_a_reductase,_chloroplastic	XM_004497677.1	#located_in_chloroplast	cl04508-FrhB_FdhB_N|cl04514-FrhB_FdhB_C	--	--
Ca_16142	Ca_16142.1|Ca_LG_6:10831942-10836667|plus|	0.811278	-0.315564	neg	10831942	10836667	NA	+	SH3 domain-containing protein	PTHR22820 PTHR22820	IPR001452 IPR027267	PF00018	GO:0005515	PS50002	SSF10365 SSF50044	Rho_guanine_nucleotide_exchange_factor_6_	XM_004504187.1	--	cl12013-BAR|cl17036-SH3	--	--
Ca_09366	Ca_09366.1|Ca_LG_4:16825185-16828810|plus|	0.954434	-0.315564	neg	16825185	16828810	NA	+	cell division FtsZ-like protein	PTHR30314 PTHR30314	IPR000158 IPR003008 IPR008280 IPR018316 IPR020805 IPR024757	PF00091 PF12327	GO:0003924 GO:0005525 GO:0005737 GO:0006184 GO:0043234	PS01135	SSF52490 SSF55307	Cell_division_protein_FtsZ_homolog_2-1,_chloroplastic	XM_004493976.1	#has_GTP_binding|#has_GTPase_activity|#involved_in_GTP_catabolic_process|#involved_in_protein_polymerization|#located_in_chloroplast|#located_in_cytoplasm|#located_in_protein_complex	PRK09330-PRK09330|cd02201-FtsZ_type1|cl10017-Tubulin_FtsZ	--	--
Ca_07625	Ca_07625.1|Ca_LG_3:38480424-38486782|minus|	0.811278	-0.315564	neg	38480424	38486782	NA	-	mannosylglycoprotein endo-beta-mannosidase-like [Glycine max]	PTHR10066 PTHR10066	IPR006102 IPR006103 IPR006104 IPR008979 IPR013781 IPR013812 IPR017853 IPR023232 IPR028787	PF00703 PF02836 PF02837	GO:0004553 GO:0005975 GO:0033947	PS00608	SSF49303 SSF49785 SSF51445	Mannosylglycoprotein_endo-beta-mannosidase	XM_004494564.1	#has_catalytic_activity|#has_cation_binding|#has_hydrolase_activity,_hydrolyzing_O-glycosyl_compounds|#involved_in_carbohydrate_metabolic_process|#located_in_extracellular_region|#located_in_vacuole	COG3250-LacZ|cl04798-Pox_A22|cl07893-AmyAc_family|cl12242-Glyco_hydro_2	--	--
Ca_05974	Ca_05974.1|Ca_LG_3:17095822-17098060|minus|	0.954434	-0.315564	neg	17095822	17098060	NA	-	GTP-binding nuclear protein Ran-3 [Glycine max]	PTHR24073 PTHR24073	IPR001806 IPR002041 IPR003578 IPR003579 IPR005225 IPR020849 IPR027417	PF00071	GO:0003924 GO:0005525 GO:0005622 GO:0006184 GO:0006886 GO:0006913 GO:0007165	PS51419	SSF52540	Ras-related_protein_RABA5d	XM_004515523.1	#has_GTP_binding|#involved_in_protein_transport|#involved_in_small_GTPase_mediated_signal_transduction|#located_in_Golgi_apparatus|#located_in_cytosol	PLN03110-PLN03110|cd01868-Rab11_like|cl21455-ABC_ATPase	--	--
Ca_04795	Ca_04795.1|Ca_LG_2:29647672-29651637|plus|	0.811278	-0.315564	neg	29647672	29651637	NA	+	ATP-dependent zinc metalloprotease FtsH-like [Glycine max]	PTHR23076 PTHR23076	IPR003593 IPR003959 IPR003960 IPR011546 IPR027417	PF00004 PF06480	GO:0000166 GO:0004222 GO:0005524 GO:0008270 GO:0016021 GO:0017111	PS00674	SSF52540	ATP-dependent_zinc_metalloprotease_FtsH	XM_004507201.1	#has_ATP_binding|#has_metalloendopeptidase_activity|#has_nucleoside-triphosphatase_activity|#has_nucleotide_binding|#has_zinc_ion_binding|#located_in_chloroplast_envelope|#located_in_integral_to_membrane|#located_in_plasma_membrane	cd00009-AAA|cl20323-FtsH_ext|cl21455-ABC_ATPase|smart00382-AAA	--	--
Ca_13378	Ca_13378.1|Ca_LG_5:26912299-26914001|plus|	0.988699	-0.314938	neg	26912299	26914001	NA	+	GTP-binding elongation factor Tu family protein	PTHR23115 PTHR23115	IPR000795 IPR004160 IPR004161 IPR004541 IPR005225 IPR009000 IPR009001 IPR027417	PF00009 PF03143 PF03144		PS00301	SSF50447 SSF50465 SSF52540	Elongation_factor_Tu	XM_004501812.1	#has_GTP_binding|#has_GTPase_activity|#has_translation_elongation_factor_activity|#involved_in_translational_elongation|#located_in_apoplast|#located_in_chloroplast|#located_in_chloroplast_envelope|#located_in_chloroplast_stroma|#located_in_chloroplast_thylakoid|#located_in_chloroplast_thylakoid_membrane|#located_in_intracellular|#located_in_membrane|#located_in_nucleoid|#located_in_nucleolus|#lo…	PLN03126-PLN03126|cd01884-EF_Tu|cd03697-EFTU_II|cd03707-EFTU_III|cl02786-Translation_factor_III|cl02787-Translation_Factor_II_like|cl21455-ABC_ATPase	--	--
Ca_16949	Ca_16949.1|Ca_LG_6:20447064-20450627|plus|	0.988699	-0.314706	neg	20447040	20450627	NA	+	purin-rich alpha 1	PTHR12611	IPR006628	PF04845				Transcription_factor_Pur-alpha_1	XM_004505297.1	#involved_in_response_to_cadmium_ion|#located_in_nucleus	cl21680-DUF3276|smart00712-PUR	--	--
Ca_14098	Ca_14098.1|Ca_LG_5:34798858-34802944|minus|	0.988699	-0.314706	neg	34798858	34802944	NA	-	Fe superoxide dismutase 3	PTHR11404 PTHR11404	IPR001189 IPR019831 IPR019832 IPR019833	PF00081 PF02777	GO:0004784 GO:0006801 GO:0046872 GO:0055114	PS00088	SSF46609 SSF54719	Superoxide_dismutase_[Mn],_mitochondrial	XM_004502792.1	#functions_in_metal_ion_binding|#has_metal_ion_binding|#has_superoxide_dismutase_activity|#involved_in_defense_response_to_bacterium|#involved_in_oxidation-reduction_process|#involved_in_response_to_salt_stress|#involved_in_superoxide_metabolic_process|#located_in_mitochondrion	PLN02471-PLN02471|cl02809-Sod_Fe_N|cl03708-Sod_Fe_C	--	--
Ca_22242	Ca_22242.1|Ca_LG_8:886876-890078|plus|	0.988699	-0.314706	neg	886821	890078	NA	+	nogo-B receptor-like isoform X1 [Glycine max]	PTHR21528 PTHR21528	IPR001441		GO:0016765		SSF64005	Nogo-B_receptor	XM_004511356.1	#has_transferase_activity,_transferring_alkyl_or_aryl_(other_than_methyl)_groups	cl00230-Cis_IPPS	--	--
Ca_20938	Ca_20938.1|Ca_LG_7:32407176-32417221|plus|	0.811278	-0.314706	neg	32407176	32417221	NA	+	c("Heavy metal cation transport atpase"	PTHR24093 PTHR24093	IPR001757 IPR008250 IPR018303 IPR023214 IPR023298 IPR023299 IPR027256	PF00122 PF00702		PS00154	SSF56784 SSF81653 SSF81665	Probable_cadmium/zinc-transporting_ATPase_HMA1,_chloroplastic	XM_004509045.1	#has_ATP_binding|#has_ATPase_activity,_coupled_to_transmembrane_movement_of_ions,_phosphorylative_mechanism|#has_catalytic_activity|#has_hydrolase_activity,_acting_on_acid_anhydrides,_in_phosphorus-containing_anhydrides|#has_metal_ion_binding|#has_metal_ion_transmembrane_transporter_activity|#has_nucleotide_binding|#involved_in_ATP_biosynthetic_process|#involved_in_cation_transport|#involved_in_m…	COG4087-COG4087|TIGR01512-ATPase-IB2_Cd|cl02811-E1-E2_ATPase|cl21460-HAD_like	--	--
Ca_11168	Ca_11168.1|Ca_LG_4:40607966-40610409|minus|	0.988699	-0.314706	neg	40607966	40610409	NA	-	Calcineurin-like metallo-phosphoesterase superfamily protein	PTHR11668 PTHR11668	IPR004843 IPR006186	PF00149	GO:0016787		SSF56300	--	XM_004497552.1	#has_hydrolase_activity|#located_in_mitochondrion	cl13995-MPP_superfamily	--	--
Ca_09016	Ca_09016.1|Ca_LG_4:12181600-12186596|plus|	0.988699	-0.314706	neg	12181600	12186596	NA	+	glutathione reductase	PTHR22912 PTHR22912	IPR001327 IPR004099 IPR006324 IPR012999 IPR013027 IPR016156 IPR023753	PF00070 PF02852 PF07992	GO:0004362 GO:0006749 GO:0016491 GO:0016668 GO:0045454	PS00076	SSF51905 SSF55424	Glutathione_reductase,_chloroplastic	XM_004495086.1	#functions_in_ATP_binding|#has_NADP_binding|#has_electron_carrier_activity|#has_flavin_adenine_dinucleotide_binding|#has_glutathione-disulfide_reductase_activity|#has_oxidoreductase_activity|#has_oxidoreductase_activity,_acting_on_a_sulfur_group_of_donors,_NAD(P)_as_acceptor|#involved_in_cell_redox_homeostasis|#involved_in_glutathione_metabolic_process|#involved_in_oxidation-reduction_process|#lo…	PLN02546-PLN02546|cl08372-Pyr_redox_dim|cl21454-SDR	--	--
Ca_16409	Ca_16409.1|Ca_LG_6:14119841-14125111|minus|	0.988699	-0.312686	neg	14119841	14125111	NA	-	remorin-like [Glycine max]	PTHR31471 PTHR31471	IPR005516	PF03763				Uncharacterized_protein_At3g61260	XM_004504566.1	#located_in_plasma_membrane	--	--	--
Ca_04496	Ca_04496.1|Ca_LG_2:25852911-25853782|minus|	0.988699	-0.312686	neg	25852911	25853782	NA	-	RING/U-box superfamily protein	PTHR14155 PTHR14155	IPR001841 IPR013083	PF13639	GO:0005515 GO:0008270	PS50089	SSF57850	RING-H2_finger_protein_ATL47	XM_004489805.1	#has_zinc_ion_binding|#located_in_nucleus	cd00162-RING|cl17238-RING	--	--
Ca_24294	Ca_24294.1|scaffold01077:101269-103188|minus|	0.988699	-0.312686	neg	101269	103188	NA	-	serine hydroxymethyltransferase 2	PTHR11680 PTHR11680	IPR001085 IPR015421 IPR015424 IPR019798	PF00464	GO:0003824 GO:0004372 GO:0006544 GO:0006563 GO:0030170	PS00096	SSF53383	Serine_hydroxymethyltransferase,_mitochondrial	XR_190291.1	#involved_in_response_to_cadmium_ion|#located_in_apoplast|#located_in_chloroplast|#located_in_chloroplast_stroma|#located_in_chloroplast_thylakoid|#located_in_cytosolic_ribosome|#located_in_membrane|#located_in_mitochondrion|#located_in_nucleus|#located_in_plasma_membrane	cd00378-SHMT|cl18945-AAT_I	--	--
Ca_22881	Ca_22881.1|Ca_LG_8:7976008-7978928|minus|	0.988699	-0.312686	neg	7976008	7978928	NA	-	receptor-like kinase 1	PTHR24420 PTHR24420	IPR000719 IPR011009 IPR013320	PF00069 PF13855	GO:0004672 GO:0005524 GO:0006468 GO:0016772	PS50011	SSF52058 SSF56112	Probable_inactive_receptor_kinase_RLK902	XM_004512706.1	#has_ATP_binding|#has_protein_kinase_activity|#has_protein_modification_of_type_protein_phosphorylation|#has_protein_tyrosine_kinase_activity|#has_transferase_activity,_transferring_phosphorus-containing_groups|#involved_in_protein_phosphorylation|#located_in_plasma_membrane|#located_in_plasmodesma	cl21453-PKc_like	--	--
Ca_20971	Ca_20971.1|Ca_LG_7:32800159-32803873|minus|	0.988699	-0.312686	neg	32800159	32803873	NA	-	ATP-dependent caseinolytic (Clp) protease/crotonase family protein	PTHR11941 PTHR11941	IPR001753 IPR014748 IPR018376	PF00378	GO:0003824 GO:0008152	PS00166	SSF52096	Methylglutaconyl-CoA_hydratase,_mitochondrial	XM_004508894.1	#has_catalytic_activity|#involved_in_metabolic_process|#located_in_mitochondrion	PLN02600-PLN02600|cd06558-crotonase-like|cl21466-crotonase-like	--	--
Ca_14752	Ca_14752.1|Ca_LG_5:41091253-41093061|plus|	0.988699	-0.312686	neg	41091253	41093061	NA	+	AIG2-like (avirulence induced gene) family protein	PTHR31544 PTHR31544	IPR009288 IPR013024	PF06094			SSF11085	AIG2-like_protein	XM_004501158.1	#located_in_nucleus	cd06661-GGCT_like|cl18951-GGCT_like	--	--
Ca_07721	Ca_07721.1|Ca_LG_3:39408322-39418417|plus|	0.988699	-0.312686	neg	39408322	39418417	NA	+	histidine-tRNA ligase	PTHR11476	IPR004154 IPR004516 IPR006195 IPR015807	PF03129 PF13393	GO:0004812 GO:0004821 GO:0005524 GO:0005737 GO:0006418 GO:0006427	PS50862	SSF52954 SSF55681	Histidine--tRNA_ligase	XM_004493937.1	#has_ATP_binding|#has_aminoacyl-tRNA_ligase_activity|#has_histidine-tRNA_ligase_activity|#has_nucleotide_binding|#involved_in_histidyl-tRNA_aminoacylation|#involved_in_tRNA_aminoacylation_for_protein_translation|#located_in_chloroplast|#located_in_cytoplasm	PLN02530-PLN02530|cd00773-HisRS-like_core|cl00266-HGTP_anticodon|cl00268-class_II_aaRS-like_core	--	--
Ca_03904	Ca_03904.1|Ca_LG_2:13577272-13578288|minus|	0.988699	-0.312686	neg	13577272	13578288	NA	-	dnaJ homolog subfamily B member 14-like [Glycine max]	PTHR25040 PTHR25040	IPR001623 IPR018253	PF00226		PS00636 PS50076	SSF46565	DnaJ_homolog_subfamily_B_member_12	XM_004490387.1	#has_heat_shock_protein_binding|#has_unfolded_protein_binding|#involved_in_protein_folding	cd06257-DnaJ|cl02542-DnaJ	--	--
Ca_27126	Ca_27126.1|scaffold07034:8011-9369|plus|	0.954434	-0.312601	neg	8011	9369	NA	+	alpha/beta hydrolase domain-containing protein 13-like [Glycine max]	PTHR12277 PTHR12277		PF12695			SSF53474	Uncharacterized_protein_YqkD	XM_004514730.1	#has_aminopeptidase_activity|#involved_in_proteolysis|#located_in_cytoplasm	--	FAR1	--
Ca_27059	Ca_27059.1|scaffold06716:721-4204|minus|	0.954434	-0.312601	neg	721	4204	NA	-	nitrilase 4	PTHR23088 PTHR23088	IPR000132 IPR003010	PF00795	GO:0006807 GO:0016810	PS00920 PS00921 PS50263	SSF56317	Bifunctional_nitrilase/nitrile_hydratase_NIT4	XM_004506148.1	#has_hydrolase_activity,_acting_on_carbon-nitrogen_(but_not_peptide)_bonds|#involved_in_nitrogen_compound_metabolic_process|#located_in_plasma_membrane	cd07564-nitrilases_CHs|cl11424-nitrilase	TCP	--
Ca_25850	Ca_25850.1|scaffold03841:13575-18264|plus|	0.811278	-0.312601	neg	13575	18264	NA	+	Protein kinase superfamily protein	PTHR24420	IPR000719 IPR002290 IPR008271 IPR011009 IPR013320 IPR017441	PF00069	GO:0004672 GO:0004674 GO:0005524 GO:0006468 GO:0016772	PS00107 PS00108 PS50011	SSF56112	Receptor-like_cytosolic_serine/threonine-protein_kinase_RBK1	XM_004509712.1	#has_ATP_binding|#has_protein_kinase_activity|#has_protein_serine/threonine_kinase_activity|#has_transferase_activity,_transferring_phosphorus-containing_groups|#involved_in_protein_phosphorylation|#located_in_nucleus	cl21453-PKc_like|smart00221-STYKc	--	--
Ca_23540	Ca_23540.1|Ca_LG_8:16539769-16549006|minus|	0.954434	-0.312601	neg	16539769	16549006	NA	-	ATP binding/protein serine/threonine kinase [Glycine max]	PTHR24420 PTHR24420	IPR000719 IPR001611 IPR002290 IPR008271 IPR011009 IPR013210 IPR017441	PF00069 PF00560 PF08263	GO:0004672 GO:0004674 GO:0005515 GO:0005524	PS00107 PS00108 PS50011	SSF52058 SSF56112	LRR_receptor-like_serine/threonine-protein_kinase_FEI_2	XM_004512304.1	#has_ATP_binding|#has_protein_kinase_activity|#has_protein_serine/threonine_kinase_activity|#has_transferase_activity,_transferring_phosphorus-containing_groups|#involved_in_protein_phosphorylation|#located_in_plasma_membrane	cl08472-LRRNT_2|cl21453-PKc_like	--	--
Ca_18288	Ca_18288.1|Ca_LG_6:43853911-43857650|plus|	0.954434	-0.312601	neg	43853911	43857650	NA	+	unknown protein							--	XM_004506277.1	#located_in_nucleus	PRK09039-PRK09039	--	--
Ca_15869	Ca_15869.1|Ca_LG_6:7656226-7658839|plus|	0.811278	-0.312601	neg	7656226	7658839	NA	+	Protein kinase superfamily protein	PTHR24056 PTHR24056	IPR000719 IPR002290 IPR008271 IPR011009 IPR017441	PF00069	GO:0004672 GO:0004674 GO:0005524 GO:0006468 GO:0016772	PS00107 PS00108 PS50011	SSF56112	Probable_serine/threonine-protein_kinase_At1g54610	XM_004503726.1	#has_ATP_binding|#has_protein_kinase_activity|#has_protein_serine/threonine_kinase_activity|#has_transferase_activity,_transferring_phosphorus-containing_groups|#involved_in_protein_phosphorylation|#located_in_plasma_membrane	cd07840-STKc_CDK9_like|cl21453-PKc_like|smart00220-S_TKc	--	--
Ca_10954	Ca_10954.1|Ca_LG_4:36774406-36779427|plus|	0.954434	-0.312601	neg	36774406	36779427	NA	+	imidazoleglycerol-phosphate dehydratase	PTHR23133 PTHR23133	IPR000807 IPR020565 IPR020568	PF00475	GO:0000105 GO:0004424	PS00954 PS00955	SSF54211	Imidazoleglycerol-phosphate_dehydratase	XM_004513853.1	#has_imidazoleglycerol-phosphate_dehydratase_activity|#involved_in_histidine_biosynthetic_process|#located_in_chloroplast	PLN02800-PLN02800|cd07914-IGPD|cl00341-IGPD	--	--
Ca_09859	Ca_09859.1|Ca_LG_4:23097218-23106948|plus|	0.954434	-0.312601	neg	23097218	23106948	NA	+	poly [ADP-ribose] polymerase 2-A-like [Glycine max]	PTHR15447	IPR003034 IPR004102 IPR008893 IPR012317	PF00644 PF02037 PF02877 PF05406	GO:0003676 GO:0003950	PS50800 PS51059 PS51060	SSF14292 SSF47587 SSF56399 SSF68906	Poly_[ADP-ribose]_polymerase_2-B	XM_004495886.1	#has_NAD+_ADP-ribosyltransferase_activity|#has_nucleic_acid_binding|#involved_in_protein_ADP-ribosylation|#located_in_nucleus	PLN03124-PLN03124|cd01437-parp_like|cd08002-WGR_PARP3_like|cl00283-ADP_ribosyl|cl01581-WGR|cl02640-SAP	--	--
Ca_05318	Ca_05318.1|Ca_LG_3:3969270-3971388|plus|	0.954434	-0.312601	neg	3969270	3971388	NA	+	MYB transcription factor MYB51 [Glycine max]	PTHR25040 PTHR25040	IPR001005 IPR006447 IPR009057 IPR017884 IPR017930	PF00249	GO:0003677 GO:0003682	PS51293 PS51294	SSF46689	Transcription_factor_DIVARICATA	XM_004492358.1	#has_DNA_binding|#located_in_nucleus	cd00167-SANT|cl21498-SANT	MYB	--
Ca_22819	Ca_22819.1|Ca_LG_8:7392887-7396121|plus|	0.988699	-0.311994	neg	7392887	7396121	NA	+	uncharacterized protein LOC100794704 isoform X8 [Glycine max]	PTHR23054 PTHR23054	IPR006869 IPR025757	PF04784 PF14389				--	XM_004511892.1	#located_in_nucleus	cl04748-DUF547|cl16848-Lzipper-MIP1	--	--
Ca_16461	Ca_16461.1|Ca_LG_6:14635755-14638167|minus|	0.988699	-0.311994	neg	14635755	14638167	NA	-	Ribosomal RNA large subunit methyltransferase F n=2 Tax=Pseudomonas RepID=I4JLU3_PSEST	PTHR13393 PTHR13393	IPR010286 IPR017182	PF05971	GO:0008168		SSF53335	Methyltransferase-like_protein_16	XM_004504606.1	#has_methyltransferase_activity|#located_in_cytoplasm	cl17173-AdoMet_MTases	--	--
Ca_12528	Ca_12528.1|Ca_LG_5:11189909-11191063|plus|	0.988699	-0.311994	neg	11189909	11191063	NA	+	c("transcription termination factor"	PTHR31067 PTHR31067	IPR003690	PF02536				--	XM_004516260.1	#located_in_chloroplast|#located_in_membrane	cl19765-mTERF	--	--
Ca_12363	Ca_12363.1|Ca_LG_5:8387223-8393899|minus|	0.988699	-0.311994	neg	8387223	8393899	NA	-	WRKY family transcription factor family protein	PTHR31221 PTHR31221	IPR003657	PF03106	GO:0003700 GO:0006355 GO:0043565	PS50811	SSF11829	Probable_WRKY_transcription_factor_20	XM_004506620.1	#has_sequence-specific_DNA_binding|#has_sequence-specific_DNA_binding_transcription_factor_activity|#involved_in_regulation_of_transcription,_DNA-dependent|#located_in_nucleus	cl03892-WRKY	WRKY	--
Ca_10894	Ca_10894.1|Ca_LG_4:35521088-35527916|plus|	0.811278	-0.311994	neg	35521088	35527916	NA	+	Nicotinate-nucleotide pyrophosphorylase (Carboxylating) n=4 Tax=root RepID=J9FSQ3_9ZZZZ	PTHR32496 PTHR32496	IPR002638 IPR013785 IPR022412	PF01729 PF02749	GO:0003824 GO:0004514 GO:0009435 GO:0016763		SSF51690 SSF54675	Nicotinate-nucleotide_pyrophosphorylase_[carboxylating],_chloroplastic	XM_004498265.1	#has_catalytic_activity|#has_nicotinate-nucleotide_diphosphorylase_(carboxylating)_activity|#has_transferase_activity,_transferring_pentosyl_groups|#involved_in_NAD_biosynthetic_process|#involved_in_pyridine_nucleotide_biosynthetic_process|#located_in_chloroplast	PLN02716-PLN02716|cd01572-QPRTase|cl21457-TIM_phosphate_binding	--	--
Ca_06188	Ca_06188.1|Ca_LG_3:21674942-21679486|plus|	0.988699	-0.311994	neg	21674942	21679486	NA	+	Uncharacterised protein family (UPF0497)		IPR006702	PF04535				CASP-like_protein_At5g40300	XM_004515343.1	#located_in_nucleus|#located_in_plasma_membrane	cl04571-MARVEL	--	--
Ca_17329	Ca_17329.1|Ca_LG_6:25010331-25010849|plus|	0.988699	-0.311765	neg	25010331	25010849	NA	+	Cyclophilin-like peptidyl-prolyl cis-trans isomerase family protein	PTHR11071	IPR002130 IPR020892 IPR024936	PF00160	GO:0003755 GO:0006457	PS00170 PS50072	SSF50891	Peptidyl-prolyl_cis-trans_isomerase_1	XM_004505639.1	#has_peptidyl-prolyl_cis-trans_isomerase_activity|#involved_in_protein_folding|#located_in_Golgi_apparatus|#located_in_chloroplast|#located_in_cytoplasm|#located_in_cytosol|#located_in_plasma_membrane|#located_in_plasmodesma	cd01926-cyclophilin_ABH_like|cl00197-cyclophilin	--	--
Ca_15556	Ca_15556.1|Ca_LG_6:4357225-4369134|plus|	0.988699	-0.311765	neg	4357225	4369134	NA	+	WD repeat-containing protein 5-like [Glycine max]	PTHR22844	IPR001680 IPR005112 IPR015943 IPR017986 IPR019775 IPR020472	PF00400 PF03455	GO:0005515	PS00678 PS50082 PS50294 PS50947	SSF50978	Uncharacterized_WD_repeat-containing_protein_alr3466	XM_004512806.1	#located_in_nucleus	COG2319-COG2319|cd00200-WD40|cl02567-WD40|cl04084-dDENN	--	--
Ca_13523	Ca_13523.1|Ca_LG_5:28572915-28577898|plus|	0.988699	-0.311765	neg	28572915	28577898	NA	+	Copper amine oxidase family protein	PTHR10638 PTHR10638	IPR000269 IPR015798 IPR015800 IPR015801 IPR015802 IPR016182	PF01179 PF02727 PF02728	GO:0005507 GO:0008131 GO:0009308 GO:0048038 GO:0055114	PS01165	SSF49998 SSF54416	Primary_amine_oxidase	XM_004501993.1	#has_copper_ion_binding|#has_primary_amine_oxidase_activity|#has_quinone_binding|#involved_in_amine_metabolic_process|#involved_in_oxidation-reduction_process|#located_in_nucleus	PLN02566-PLN02566|cl03680-Cu_amine_oxidN3|cl08309-Cu_amine_oxid|cl08353-Cu_amine_oxidN2	--	--
Ca_04405	Ca_04405.1|Ca_LG_2:24374129-24378838|minus|	0.811278	-0.311765	neg	24374129	24378838	NA	-	probable methyltransferase PMT2-like [Glycine max]	PTHR31608 PTHR31608	IPR004159	PF03141	GO:0008168		SSF53335	Probable_methyltransferase_PMT16	XM_004489988.1	#has_methyltransferase_activity|#located_in_Golgi_apparatus	cl17173-AdoMet_MTases	--	--
Ca_04073	Ca_04073.1|Ca_LG_2:16914825-16918722|plus|	0.988699	-0.311765	neg	16914825	16918722	NA	+	transcription factor BIM1-like [Glycine max]	PTHR12565 PTHR12565	IPR011598	PF00010	GO:0046983	PS50888	SSF47459	Transcription_factor_BIM2	XM_004490204.1	#located_in_nucleus|#related_to_dTDP-rhamnose_biosynthetic_process	cd00083-HLH|cl00081-HLH	bHLH	--
Ca_24239	Ca_24239.1|scaffold00894:36427-43256|plus|	0.988699	-0.311765	neg	36427	43256	NA	+	c("plastid division protein CDP1"		IPR025344	PF13355				Plastid_division_protein_CDP1,_chloroplastic	XM_004515222.1	#located_in_chloroplast	cl16252-DUF4101	--	--
Ca_15558	Ca_15558.1|Ca_LG_6:4390561-4394449|plus|	0.811278	-0.311765	neg	4390561	4394449	NA	+	aldehyde dehydrogenase family 2 member C4-like [Glycine max]	PTHR11699 PTHR11699	IPR015590 IPR016160 IPR016161 IPR016162 IPR016163	PF00171	GO:0008152 GO:0016491 GO:0016620 GO:0055114	PS00070 PS00687	SSF53720	Aldehyde_dehydrogenase_family_2_member_B7,_mitochondrial	XR_189940.1	#has_oxidoreductase_activity|#involved_in_metabolic_process|#involved_in_oxidation-reduction_process|#located_in_chloroplast	cl11961-ALDH-SF	--	--
Ca_15211	Ca_15211.1|Ca_LG_6:276601-289034|plus|	0.988699	-0.311765	neg	276601	289034	NA	+	Anaphase promoting complex subunit 6/cell division cycle protein (IC) n=1 Tax=Ostreococcus tauri RepID=Q5SCA1_OSTTA	PTHR12558 PTHR12558	IPR011990 IPR013026 IPR019734	PF13414 PF13424	GO:0005515	PS50005 PS50293	SSF48452	Anaphase-promoting_complex_subunit_6	XM_004514570.1	#located_in_nucleus	cd00189-TPR|cl22441-TPR	--	--
Ca_13310	Ca_13310.1|Ca_LG_5:26211712-26215229|plus|	0.988699	-0.311765	neg	26211712	26215229	NA	+	protein-l-isoaspartate methyltransferase 1	PTHR11579 PTHR11579	IPR000682	PF01135	GO:0004719 GO:0006464	PS01279	SSF53335	Protein-L-isoaspartate_O-methyltransferase	JQ690076.1	#has_protein-L-isoaspartate_(D-aspartate)_O-methyltransferase_activity|#involved_in_cellular_protein_modification_process|#located_in_cytoplasm|#located_in_cytosol	cd02440-AdoMet_MTases|cl17173-AdoMet_MTases	--	--
Ca_13305	Ca_13305.1|Ca_LG_5:26169407-26173205|minus|	0.82782	-0.311765	neg	26169407	26173205	NA	-	alpha/beta-hydrolase superfamily protein	PTHR12277 PTHR12277		PF12695			SSF53474	Alpha/beta_hydrolase_domain-containing_protein_17B	XM_004501786.1	#located_in_nucleus	cl21494-Esterase_lipase	--	--
Ca_09670	Ca_09670.1|Ca_LG_4:20901568-20904253|plus|	0.988699	-0.311765	neg	20901568	20904253	NA	+	ribosomal RNA small subunit methyltransferase H-like [Glycine max]	PTHR11265 PTHR11265	IPR002903 IPR023397	PF01795	GO:0008168		SSF53335 SSF81799	Ribosomal_RNA_small_subunit_methyltransferase_H	XM_004498542.1	#has_methyltransferase_activity|#located_in_cytoplasm	cl17173-AdoMet_MTases	--	--
Ca_05171	Ca_05171.1|Ca_LG_3:1912316-1928009|plus|	0.811278	-0.311765	neg	1912316	1928009	NA	+	Protein kinase superfamily protein	PTHR23257	IPR000719 IPR001245 IPR002290 IPR002912 IPR008271 IPR011009	PF01842 PF07714	GO:0004672 GO:0004674 GO:0005524 GO:0006468 GO:0008152 GO:0016597	PS00108 PS50011 PS51671	SSF55021 SSF56112	Serine/threonine-protein_kinase_HT1	XM_004496429.1	#has_ATP_binding|#has_amino_acid_binding|#has_protein_kinase_activity|#has_protein_serine/threonine_kinase_activity|#has_transferase_activity,_transferring_phosphorus-containing_groups|#involved_in_metabolic_process|#involved_in_protein_phosphorylation|#located_in_nucleus	cd13999-STKc_MAP3K-like|cl09141-ACT|cl21453-PKc_like|smart00219-TyrKc	--	--
Ca_03850	Ca_03850.1|Ca_LG_2:12605826-12613005|minus|	0.988699	-0.311765	neg	12605826	12613005	NA	-	uncharacterized protein LOC100779481 isoform X2 [Glycine max]	PTHR31150 PTHR31150	IPR001841 IPR013083		GO:0005515 GO:0008270	PS50089	SSF57850	--	XM_004490051.1	#has_zinc_ion_binding|#located_in_nucleus	cl17238-RING	--	--
Ca_22231	Ca_22231.1|Ca_LG_8:819635-821847|minus|	0.988699	-0.309736	neg	819635	821847	NA	-	Lipid transfer protein		IPR016140	PF14368			SSF47699	--	XM_004511336.1	--	cd00010-AAI_LTSS|cl07890-AAI_LTSS	--	--
Ca_02994	Ca_02994.1|Ca_LG_2:1763581-1768405|plus|	0.988699	-0.309736	neg	1763581	1768405	NA	+	Protein kinase superfamily protein	PTHR24055 PTHR24055	IPR000719 IPR002290 IPR003527 IPR011009 IPR017441	PF00069	GO:0004672 GO:0004707 GO:0005524 GO:0006468 GO:0016772	PS00107 PS01351 PS50011	SSF56112	Mitogen-activated_protein_kinase_17	XM_004491286.1	#has_ATP_binding|#has_MAP_kinase_activity|#has_protein_kinase_activity|#has_protein_tyrosine_kinase_activity|#has_transferase_activity,_transferring_phosphorus-containing_groups|#involved_in_protein_phosphorylation|#located_in_nucleus	cd07859-STKc_TDY_MAPK|cl21453-PKc_like|smart00220-S_TKc	--	--
Ca_02091	Ca_02091.1|Ca_LG_1:32145981-32147629|minus|	0.988699	-0.309736	neg	32145981	32147629	NA	-	dual specificity protein phosphatase family protein		IPR011009 IPR015275	PF09192	GO:0016772		SSF56112	Dual_specificity_protein_phosphatase_PHS1	XM_004501687.1	#has_phosphatase_activity|#has_protein_tyrosine_phosphatase_activity|#has_protein_tyrosine/serine/threonine_phosphatase_activity|#has_transferase_activity,_transferring_phosphorus-containing_groups|#has_zinc_ion_binding|#involved_in_dephosphorylation|#involved_in_protein_dephosphorylation|#located_in_cytoplasm	cl21453-PKc_like	--	--
Ca_25580	Ca_25580.1|scaffold03400:17404-22059|minus|	0.988699	-0.309736	neg	17404	22059	NA	-	DUF159-domain-containing protein n=1 Tax=Stereum hirsutum (strain FP-91666) RepID=R7RZ43_STEHR	PTHR13604 PTHR13604	IPR003738	PF02586			SSF14308	Putative_SOS_response-associated_peptidase_yoqW	XM_004492147.1	#located_in_nucleus	cl03646-DUF159	--	--
Ca_22810	Ca_22810.1|Ca_LG_8:7305500-7310272|plus|	0.988699	-0.309736	neg	7305500	7310272	NA	+	c("ATP-dependent RNA helicase eIF4A-like protein"							ATP-dependent_RNA_helicase_eIF4A	XM_004511878.1	#located_in_nucleus	cl21455-ABC_ATPase	--	--
Ca_22488	Ca_22488.1|Ca_LG_8:4298453-4302888|minus|	0.988699	-0.309736	neg	4298453	4302888	NA	-	vacuolar sorting receptor 4	PTHR22765 PTHR22765	IPR001881 IPR003137 IPR012336 IPR013032 IPR018097 IPR026823	PF02225 PF12662	GO:0005509	PS01186 PS01187	SSF52025	Vacuolar-sorting_receptor_5	XM_004511255.1	#has_calcium_ion_binding|#located_in_Golgi_apparatus	cd00054-EGF_CA|cd02125-PA_VSR|cl10459-Peptidases_S8_S53|cl21504-EGF_CA	WRKY	--
Ca_20986	Ca_20986.1|Ca_LG_7:33012227-33015647|minus|	0.988699	-0.309736	neg	33012227	33015647	NA	-	ATP-dependent caseinolytic (Clp) protease/crotonase family protein	PTHR11941 PTHR11941	IPR001753 IPR014748 IPR018376	PF00378	GO:0003824 GO:0008152	PS00166	SSF52096	Methylglutaconyl-CoA_hydratase,_mitochondrial	XM_004508894.1	#has_catalytic_activity|#involved_in_metabolic_process|#located_in_mitochondrion	PLN02600-PLN02600|cd06558-crotonase-like|cl21466-crotonase-like	--	--
Ca_20763	Ca_20763.1|Ca_LG_7:30368223-30372241|plus|	0.988699	-0.309736	neg	30368223	30372241	NA	+	alpha/beta fold hydrolase	PTHR10992 PTHR10992	IPR000073	PF12697			SSF53474	Uncharacterized_hydrolase_YugF	XM_004509223.1	#has_catalytic_activity|#located_in_chloroplast|#located_in_chloroplast_envelope|#located_in_cytoplasm	PLN02578-PLN02578|cl21494-Esterase_lipase	--	--
Ca_17916	Ca_17916.1|Ca_LG_6:36219639-36224247|plus|	0.988699	-0.309736	neg	36219639	36224247	NA	+	transmembrane 9 superfamily member 3-like [Glycine max]	PTHR10766 PTHR10766	IPR004240	PF02990	GO:0016021			Putative_phagocytic_receptor_1b	XM_004506122.1	#located_in_integral_to_membrane|#located_in_mitochondrion	cl09289-EMP70	--	--
Ca_14391	Ca_14391.1|Ca_LG_5:37599740-37611759|minus|	0.988699	-0.309736	neg	37599740	37611759	NA	-	alanine-tRNA ligase	PTHR11777 PTHR11777	IPR002318 IPR003156 IPR009000 IPR012947 IPR018162 IPR018163 IPR018164 IPR018165 IPR023033 IPR027522	PF01411 PF02272 PF07973		PS50860	SSF10135	Alanine--tRNA_ligase	XM_004500649.1	#has_ATP_binding|#has_alanine-tRNA_ligase_activity|#has_ligase_activity,_forming_aminoacyl-tRNA_and_related_compounds|#has_nucleic_acid_binding|#has_nucleotide_binding|#involved_in_alanyl-tRNA_aminoacylation|#involved_in_embryo_development_ending_in_seed_dormancy|#involved_in_tRNA_aminoacylation|#located_in_chloroplast|#located_in_chloroplast_stroma|#located_in_cytoplasm|#located_in_membrane	PLN02900-PLN02900|cd00673-AlaRS_core|cl00268-class_II_aaRS-like_core|cl08469-tRNA_SAD|smart00863-tRNA_SAD	E2F-DP	--
Ca_13230	Ca_13230.1|Ca_LG_5:25045251-25050264|plus|	0.988699	-0.309736	neg	25045251	25050264	NA	+	c("general transcription factor IIH subunit"	PTHR12831 PTHR12831	IPR004600	PF03850	GO:0000439 GO:0006289 GO:0006355			General_transcription_factor_IIH_subunit_3	XM_004500502.1	#involved_in_DNA_repair|#involved_in_regulation_of_transcription,_DNA-dependent|#located_in_core_TFIIH_complex|#located_in_nucleus	cl00057-vWFA	--	--
Ca_12395	Ca_12395.1|Ca_LG_5:8900008-8904847|minus|	0.988699	-0.309736	neg	8900008	8904847	NA	-	glutamyl-tRNA(Gln) amidotransferase subunit A-like protein	PTHR11895 PTHR11895	IPR000120 IPR004412 IPR020556 IPR023631	PF01425	GO:0006412 GO:0016884	PS00571	SSF75304	Glutamyl-tRNA(Gln)_amidotransferase_subunit_A,_chloroplastic/mitochondrial	XR_189807.1	#has_carbon-nitrogen_ligase_activity,_with_glutamine_as_amido-N-donor|#located_in_chloroplast|#located_in_chloroplast_stroma	PRK00012-gatA|cl18951-GGCT_like	--	--
Ca_10894	Ca_10894.1|Ca_LG_4:35521088-35527916|plus|	0.988699	-0.309736	neg	35521088	35527916	NA	+	Nicotinate-nucleotide pyrophosphorylase (Carboxylating) n=4 Tax=root RepID=J9FSQ3_9ZZZZ	PTHR32496 PTHR32496	IPR002638 IPR013785 IPR022412	PF01729 PF02749	GO:0003824 GO:0004514 GO:0009435 GO:0016763		SSF51690 SSF54675	Nicotinate-nucleotide_pyrophosphorylase_[carboxylating],_chloroplastic	XM_004498265.1	#has_catalytic_activity|#has_nicotinate-nucleotide_diphosphorylase_(carboxylating)_activity|#has_transferase_activity,_transferring_pentosyl_groups|#involved_in_NAD_biosynthetic_process|#involved_in_pyridine_nucleotide_biosynthetic_process|#located_in_chloroplast	PLN02716-PLN02716|cd01572-QPRTase|cl21457-TIM_phosphate_binding	--	--
Ca_07442	Ca_07442.1|Ca_LG_3:36825649-36836110|plus|	0.988699	-0.309736	neg	36825649	36836110	NA	+	protein NLRC3-like [Glycine max]	PTHR24106		PF13516			SSF52047	Ribonuclease_inhibitor_	XM_004493797.1	--	cl22710-LRR_RI	--	--
Ca_03564	Ca_03564.1|Ca_LG_2:8357817-8358488|plus|	0.988699	-0.309736	neg	8357817	8358488	NA	+	uncharacterized protein LOC100775798 [Glycine max]	PTHR31165 PTHR31165	IPR006936	PF04852				--	XM_004490576.1	#located_in_nucleus	cl04800-DUF640	--	--
Ca_02333	Ca_02333.1|Ca_LG_1:34798080-34800308|minus|	0.954434	-0.309638	neg	34798080	34800308	NA	-	RNA-directed DNA polymerase (Reverse transcriptase) n=10 Tax=Bacteroidetes RepID=F9Z3N3_ODOSD		IPR000477 IPR024937	PF00078 PF01348	GO:0003723 GO:0003964 GO:0006278 GO:0006397		SSF56672	Uncharacterized_mitochondrial_protein_ymf11	XM_004485968.1	#has_RNA_binding|#has_RNA-directed_DNA_polymerase_activity|#involved_in_RNA-dependent_DNA_replication|#involved_in_mRNA_processing|#located_in_chloroplast	cd01651-RT_G2_intron|cl02808-RT_like|cl03174-Intron_maturas2	STAT	--
Ca_02274	Ca_02274.1|Ca_LG_1:34227153-34232917|plus|	0.954434	-0.309638	neg	34227153	34232917	NA	+	uncharacterized GPI-anchored protein At1g61900-like isoform X1 [Glycine max]							Uncharacterized_GPI-anchored_protein_At1g61900	XM_004486061.1	#located_in_anchored_to_plasma_membrane|#located_in_mitochondrion|#located_in_plasma_membrane|#located_in_plasmodesma	--	--	--
Ca_01459	Ca_01459.1|Ca_LG_1:21258080-21261196|minus|	0.954434	-0.309638	neg	21258080	21261196	NA	-	FAD/NAD(P)-binding oxidoreductase family protein	PTHR13789 PTHR13789	IPR002938 IPR003042	PF01494	GO:0008152 GO:0016491		SSF51905 SSF54373	3-hydroxybenzoate_6-hydroxylase_1	XM_004513393.1	#has_oxidoreductase_activity|#involved_in_metabolic_process|#located_in_mitochondrion	COG0654-UbiH|cl21454-SDR	--	--
Ca_23358	Ca_23358.1|Ca_LG_8:14534291-14539616|plus|	0.954434	-0.309638	neg	14534291	14539616	NA	+	protein MID1-COMPLEMENTING ACTIVITY 1-like isoform X1 [Glycine max]	PTHR31704 PTHR31704	IPR006461	PF04749				Cell_number_regulator_13	XM_004512104.1	#located_in_plasma_membrane	TIGR01571-PLAC8_family_protein|cl04722-PLAC8	--	--
Ca_19476	Ca_19476.1|Ca_LG_7:7373146-7378623|minus|	0.811278	-0.309638	neg	7373146	7378623	NA	-	uncharacterized protein LOC100808048 isoform X2 [Glycine max]	PTHR16039 PTHR16039	IPR028346	PF15003	GO:0031023 GO:0051225			--	XM_004511094.1	#located_in_nucleus	cl20881-HAUS2	--	--
Ca_13332	Ca_13332.1|Ca_LG_5:26414947-26416391|plus|	0.811278	-0.309638	neg	26414947	26416391	NA	+	RNA-binding domain CCCH-type zinc finger protein	PTHR24009 PTHR24009						Zinc_finger_CCCH_domain-containing_protein_55	XM_004511444.1	#has_nucleic_acid_binding|#has_nucleotide_binding|#located_in_nucleus	cl17169-RRM_SF	--	--
Ca_07583	Ca_07583.1|Ca_LG_3:38069205-38070812|minus|	0.954434	-0.309638	neg	38069205	38070812	NA	-	putative nuclease HARBI1 [Glycine max]	PTHR22930 PTHR22930	IPR026103 IPR027806	PF13359				Putative_nuclease_HARBI1	XM_004493642.1	#has_hydrolase_activity,_acting_on_ester_bonds|#located_in_nucleus	cl21459-HTH_XRE|cl21562-DDE_Tnp_1_6	--	--
Ca_05107	Ca_05107.1|Ca_LG_3:776497-792434|minus|	0.954434	-0.309638	neg	776497	792434	NA	-	c("polyribonucleotide nucleotidyltransferase"	PTHR11252	IPR001247 IPR003029 IPR004087 IPR004088 IPR012162 IPR012340 IPR015847 IPR015848 IPR020568 IPR022967 IPR027408	PF00013 PF00575 PF01138 PF03725		PS50084		Polyribonucleotide_nucleotidyltransferase	XM_004493159.1	#located_in_chloroplast|#located_in_chloroplast_stroma	PLN00207-PLN00207|cd02393-PNPase_KH|cd04472-S1_PNPase|cd11363-RNase_PH_PNPase_1|cd11364-RNase_PH_PNPase_2|cl00098-KH-I|cl03114-RNase_PH|cl04234-PNPase|cl09927-S1_like	--	--
Ca_02533	Ca_02533.1|Ca_LG_1:36740135-36743725|plus|	0.954434	-0.309638	neg	36740135	36743725	NA	+	Lung seven transmembrane receptor family protein	PTHR21229 PTHR21229	IPR009637	PF06814	GO:0016021			Transmembrane_protein_87B	XM_004485458.1	#located_in_Golgi_apparatus|#located_in_integral_to_membrane|#located_in_plasma_membrane	cl21735-Lung_7-TM_R	--	--
Ca_18783	Ca_18783.1|Ca_LG_6:51721417-51726772|plus|	0.988699	-0.309051	neg	51721417	51726772	NA	+	c("transmembrane protein"							--	XM_004507424.1	#located_in_chloroplast	--	--	--
Ca_10063	Ca_10063.1|Ca_LG_4:25425373-25429362|minus|	0.811278	-0.309051	neg	25425373	25429362	NA	-	probable pectinesterase/pectinesterase inhibitor 34-like [Glycine max]	PTHR31707 PTHR31707	IPR000070 IPR006501 IPR011050 IPR012334 IPR018040	PF01095 PF04043	GO:0004857 GO:0005618 GO:0030599 GO:0042545	PS00503	SSF10114 SSF51126	Probable_pectinesterase/pectinesterase_inhibitor_34	XM_004498459.1	#has_enzyme_inhibitor_activity|#has_pectinesterase_activity|#involved_in_cell_wall_modification|#located_in_cell_wall	PLN02484-PLN02484|cd15798-PMEI-like_3|cl01911-Pectinesterase|cl04375-PMEI_like	--	--
Ca_05613	Ca_05613.1|Ca_LG_3:9728125-9730909|minus|	0.988699	-0.309051	neg	9728094	9730910	NA	-	tubby-F-box-like protein	PTHR16517 PTHR16517	IPR000007 IPR001810 IPR018066 IPR025659	PF00646 PF01167	GO:0005515	PS01201	SSF54518 SSF81383	Tubby-like_F-box_protein_5	NM_001279034.1	#located_in_nucleus	cl02535-F-box|cl08308-Tub	--	--
Ca_01766	Ca_01766.1|Ca_LG_1:27621548-27630761|minus|	0.988699	-0.308824	neg	27621548	27630761	NA	-	Leucine-rich repeat receptor-like protein kinase family protein	PTHR23155	IPR001611 IPR003591	PF00560 PF13855	GO:0005515 GO:0006952	PS51450	SSF52047	Plant_intracellular_Ras-group-related_LRR_protein_6_	XM_004487633.1	--	cl19302-LRR_4|cl22710-LRR_RI	--	--
Ca_24296	Ca_24296.1|scaffold01077:72213-80133|minus|	0.988699	-0.308824	neg	72213	80133	NA	-	Oligopeptidase A. Metallo peptidase. MEROPS family M03A n=3 Tax=Synechococcus RepID=Q3AYD1_SYNS9	PTHR11804 PTHR11804	IPR001567 IPR024077 IPR024079 IPR024080	PF01432	GO:0004222 GO:0006508 GO:0008237		SSF55486	Oligopeptidase_A	XM_004512494.1	#has_metalloendopeptidase_activity|#involved_in_proteolysis|#located_in_chloroplast|#located_in_chloroplast_stroma|#located_in_mitochondrion	COG0339-Dcp|cd06456-M3A_DCP|cl14813-GluZincin	--	--
Ca_22004	Ca_22004.1|Ca_LG_7:43495940-43504126|plus|	0.988699	-0.308824	neg	43495940	43504126	NA	+	diphosphate--fructose-6-phosphate 1-phosphotransferase n=1 Tax=Proteiniphilum acetatigenes RepID=UPI0003652DBE	PTHR13697 PTHR13697	IPR000023 IPR022953	PF00365	GO:0003872 GO:0005945 GO:0006002 GO:0006096		SSF53784	Pyrophosphate--fructose_6-phosphate_1-phosphotransferase_subunit_beta_1	XM_004507603.1	#has_6-phosphofructokinase_activity|#has_ATP_binding|#has_diphosphate-fructose-6-phosphate_1-phosphotransferase_activity|#involved_in_glycolysis|#involved_in_response_to_cadmium_ion|#located_in_6-phosphofructokinase_complex|#located_in_cell_wall|#located_in_cytoplasm|#located_in_cytosol|#located_in_membrane	cl00204-PFK	--	--
Ca_19954	Ca_19954.1|Ca_LG_7:16827793-16838050|plus|	0.811278	-0.308824	neg	16827793	16838050	NA	+	Protein kinase superfamily protein	PTHR10566 PTHR10566	IPR004147 IPR011009	PF03109	GO:0016772		SSF56112	Probable_serine/threonine-protein_kinase_abkC	XM_004509917.1	#has_transferase_activity,_transferring_phosphorus-containing_groups|#located_in_plasma_membrane	COG0661-AarF|cd13971-ADCK2-like|cl21453-PKc_like	--	--
Ca_15120	Ca_15120.1|Ca_LG_5:44869647-44876010|plus|	0.988699	-0.308824	neg	44869647	44876010	NA	+	c("NADH dehydrogenase [ubiquinone] iron-sulfur protein 7"	PTHR11995 PTHR11995	IPR006137 IPR006138	PF01058	GO:0008137 GO:0048038 GO:0051536 GO:0051539 GO:0055114	PS01150	SSF56770	NADH_dehydrogenase_[ubiquinone]_iron-sulfur_protein_7,_mitochondrial	XM_004501415.1	#has_4_iron,_4_sulfur_cluster_binding|#has_NADH_dehydrogenase_(ubiquinone)_activity|#has_oxidoreductase_activity,_acting_on_NAD(P)H|#has_quinone_binding|#involved_in_oxidation-reduction_process|#located_in_mitochondrion	PRK06411-PRK06411|cl17194-Oxidored_q6	--	--
Ca_08708	Ca_08708.1|Ca_LG_4:8685251-8687606|minus|	0.811278	-0.308824	neg	8685251	8687606	NA	-	Nucleotide-diphospho-sugar transferase family protein	PTHR10994 PTHR10994	IPR003388 IPR005069	PF03407			SSF53448	UDP-D-xylose:L-fucose_alpha-1,3-D-xylosyltransferase_2	XM_004499078.1	#located_in_endoplasmic_reticulum	cl11394-Glyco_tranf_GTA_type	--	--
Ca_05096	Ca_05096.1|Ca_LG_3:655472-659774|plus|	0.988699	-0.308824	neg	655472	659774	NA	+	WD repeat-containing protein 5-like [Glycine max]	PTHR22847 PTHR22847	IPR001680 IPR015943 IPR017986 IPR019775 IPR020472	PF00400	GO:0005515	PS00678 PS50082 PS50294	SSF50978	U5_small_nuclear_ribonucleoprotein_40_kDa_protein	XM_004493144.1	#located_in_nucleus	COG2319-COG2319|cd00200-WD40|cl02567-WD40	--	--
Ca_16192	Ca_16192.1|Ca_LG_6:11258318-11262336|plus|	0.988699	-0.308824	neg	11258318	11262336	NA	+	Glycine cleavage T-protein family	PTHR13847 PTHR13847	IPR006222 IPR013977 IPR017703 IPR027266	PF01571 PF08669	GO:0004047 GO:0005515 GO:0005737 GO:0006546		SSF10179 SSF10302	Aminomethyltransferase	XM_004504128.1	#has_aminomethyltransferase_activity|#located_in_chloroplast|#located_in_mitochondrion	COG0354-COG0354|TIGR03317-tRNA-modifying_protein_YgfZ|cl01893-GCV_T|cl08487-GCV_T_C|cl22440-TIR_2	--	--
Ca_02559	Ca_02559.1|Ca_LG_1:36914327-36918911|minus|	0.988699	-0.308824	neg	36914313	36918911	NA	-	methyl-CPG-binding domain 8		IPR001739 IPR007087 IPR015880 IPR016177		GO:0003677 GO:0005634 GO:0046872	PS00028 PS50157 PS50982	SSF54171	Methyl-CpG-binding_domain-containing_protein_8	XM_004485535.1	#has_DNA_binding|#located_in_nucleus	cl00110-MBD	C2H2	--
Ca_20827	Ca_20827.1|Ca_LG_7:31103016-31105852|plus|	0.988699	-0.306786	neg	31103016	31105852	NA	+	receptor-like kinase	PTHR24420 PTHR24420	IPR000719 IPR001611 IPR003591 IPR011009 IPR013210	PF00069 PF08263 PF13855	GO:0004672 GO:0005515 GO:0005524 GO:0006468 GO:0016772	PS50011 PS51450	SSF52058 SSF56112	Probable_LRR_receptor-like_serine/threonine-protein_kinase_At4g37250	XM_004509046.1	#has_ATP_binding|#has_protein_kinase_activity|#has_transferase_activity,_transferring_phosphorus-containing_groups|#involved_in_protein_phosphorylation|#located_in_extracellular_region	cd14066-STKc_IRAK|cl08472-LRRNT_2|cl21453-PKc_like|cl22710-LRR_RI|smart00220-S_TKc	--	--
Ca_09479	Ca_09479.1|Ca_LG_4:18397736-18404346|minus|	0.988699	-0.306786	neg	18397736	18404346	NA	-	ATP-binding microtubule motor family protein	PTHR24115 PTHR24115	IPR001752 IPR019821 IPR027417 IPR027640	PF00225	GO:0003777 GO:0005524 GO:0005871 GO:0007018 GO:0008017	PS00411 PS50067	SSF52540	Centromere-associated_protein_E	XM_004498901.1	#has_ATP_binding|#has_microtubule_motor_activity|#located_in_cytoplasm	COG5059-KIP1|cd01374-KISc_CENP_E|cl00286-Motor_domain	--	--
Ca_07302	Ca_07302.1|Ca_LG_3:35472121-35478111|minus|	0.988699	-0.306786	neg	35472121	35478111	NA	-	transcription factor EMB1444-like [Glycine max]	PTHR13902 PTHR13902	IPR011598 IPR025610	PF14215	GO:0046983	PS50888		Transcription_factor_EMB1444	XM_004493710.1	#located_in_nucleus	cl16716-bHLH-MYC_N	bHLH	--
Ca_04841	Ca_04841.1|Ca_LG_2:30381470-30390253|minus|	0.988699	-0.306786	neg	30381470	30390253	NA	-	ATP binding cassette subfamily B19	PTHR24221 PTHR24221	IPR001140 IPR003439 IPR003593 IPR011527 IPR017871 IPR027417	PF00005 PF00664	GO:0000166 GO:0005524 GO:0006810 GO:0016021 GO:0016887 GO:0017111 GO:0042626 GO:0055085	PS00211 PS50893 PS50929	SSF52540 SSF90123	Bile_salt_export_pump	XM_004489327.1	#has_ATP_binding|#has_ATPase_activity|#has_ATPase_activity,_coupled_to_transmembrane_movement_of_substances|#has_nucleoside-triphosphatase_activity|#has_nucleotide_binding|#located_in_integral_to_membrane|#located_in_plasma_membrane	PTZ00265-PTZ00265|cd03249-ABC_MTABC3_MDL1_MDL2|cl00549-ABC_membrane|cl21455-ABC_ATPase	--	--
Ca_02828	Ca_02828.1|Ca_LG_1:39353525-39355930|plus|	0.988699	-0.306786	neg	39353525	39355930	NA	+	partner of Y14-MAGO	PTHR22959 PTHR22959	IPR015362	PF09282	GO:0005515		SSF10193	Partner_of_Y14_and_mago	XM_004485459.1	#located_in_nucleus	cl07790-Mago-bind	--	--
Ca_22629	Ca_22629.1|Ca_LG_8:5596334-5600589|minus|	0.954434	-0.306675	neg	5596334	5600589	NA	-	uncharacterized protein LOC100810744 isoform X1 [Glycine max]	PTHR23054 PTHR23054	IPR006869 IPR025757	PF04784 PF14389				--	XM_004512142.1	#located_in_nucleus	cl04748-DUF547|cl16848-Lzipper-MIP1	SBP	--
Ca_22920	Ca_22920.1|Ca_LG_8:8713815-8715094|plus|	0.811278	-0.306675	neg	8713815	8715094	NA	+	Unknown protein							Lysine-rich_arabinogalactan_protein_18	XM_004511818.1	#located_in_plasma_membrane	PRK12270-kgd	--	--
Ca_13074	Ca_13074.1|Ca_LG_5:23100664-23103729|plus|	0.954434	-0.306675	neg	23100664	23103729	NA	+	KDEL motif-containing protein 2-like [Glycine max]	PTHR12203 PTHR12203	IPR006598 IPR008539	PF05686				O-glucosyltransferase_rumi_	XM_004500210.1	--	cl21512-Glycos_transf_1|smart00672-CAP10	--	--
Ca_08198	Ca_08198.1|Ca_LG_4:2362188-2368031|minus|	0.954434	-0.306675	neg	2362188	2368031	NA	-	Protein phosphatase 2C family protein	PTHR13832 PTHR13832	IPR001932 IPR015655	PF00481	GO:0003824		SSF81606	Protein_phosphatase_2C_32	XM_004495781.1	#has_catalytic_activity|#located_in_nucleus|#located_in_plasma_membrane	cd00143-PP2Cc|cl00120-PP2Cc	--	--
Ca_06427	Ca_06427.1|Ca_LG_3:25780603-25789347|minus|	0.954434	-0.306675	neg	25780603	25789347	NA	-	SMAD/FHA domain-containing protein	PTHR12348 PTHR12348	IPR000253 IPR000580 IPR008984	PF00498	GO:0003700 GO:0005515 GO:0006355	PS50006	SSF49879	--	XM_004492590.1	#located_in_cytoplasm	COG1716-COG1716|cd00060-FHA|cl00062-FHA|cl21499-SPX|cl22427-Tropomyosin_1	--	--
Ca_02451	Ca_02451.1|Ca_LG_1:35935012-35940933|plus|	0.954434	-0.306675	neg	35935012	35940933	NA	+	DNA polymerase III subunit gamma/tau	PTHR11669	IPR003593 IPR008921 IPR012763 IPR022754 IPR027417	PF12169 PF13177	GO:0000166 GO:0003677 GO:0003887 GO:0005524 GO:0006260 GO:0009360 GO:0017111		SSF48019 SSF52540	Protein_STICHEL-like_3	XM_004485874.1	#has_ATP_binding|#has_DNA_binding|#has_DNA-directed_DNA_polymerase_activity|#has_nucleoside-triphosphatase_activity|#has_nucleotide_binding|#involved_in_DNA_replication|#located_in_DNA_polymerase_III_complex|#located_in_nucleus|#located_in_plasma_membrane	TIGR02397-DNA_polymerase_III_subunit_gamma|cd00009-AAA|cl13586-DNA_pol3_gamma3|cl21455-ABC_ATPase|cl22463-PsbQ	--	--
Ca_12704	Ca_12704.1|Ca_LG_5:14604643-14617479|plus|	0.988699	-0.306108	neg	14604643	14617479	NA	+	heparanase-like protein 1-like isoform X2 [Glycine max]	PTHR14363 PTHR14363	IPR005199 IPR017853	PF03662	GO:0016020 GO:0016798		SSF51445	Heparanase-like_protein_2	XM_003527051.2	#has_hydrolase_activity,_acting_on_glycosyl_bonds|#located_in_extracellular_region|#located_in_membrane	cl04201-Glyco_hydro_79n	--	--
Ca_09645	Ca_09645.1|Ca_LG_4:20650144-20661277|plus|	0.988699	-0.306108	neg	20650144	20661277	NA	+	carbon catabolite repressor-like protein	PTHR12121 PTHR12121	IPR005135	PF03372			SSF56219	Carbon_catabolite_repressor_protein_4_homolog_6	XM_004498591.1	#located_in_cytoplasm	cl00490-EEP	--	--
Ca_07848	Ca_07848.1|Ca_LG_3:40576983-40582885|plus|	0.988699	-0.306108	neg	40576983	40582885	NA	+	cell division FtsZ-like protein	PTHR30314 PTHR30314	IPR000158 IPR003008 IPR008280 IPR018316 IPR020805 IPR024757	PF00091 PF12327	GO:0003924 GO:0005525 GO:0005737 GO:0006184 GO:0043234	PS01135	SSF52490 SSF55307	Cell_division_protein_FtsZ_homolog_2-2,_chloroplastic	XM_004494116.1	#has_GTP_binding|#has_GTPase_activity|#involved_in_GTP_catabolic_process|#involved_in_protein_polymerization|#located_in_chloroplast|#located_in_chloroplast_stroma|#located_in_chloroplast_thylakoid|#located_in_cytoplasm|#located_in_membrane|#located_in_protein_complex	PRK09330-PRK09330|cd02201-FtsZ_type1|cl10017-Tubulin_FtsZ	--	--
Ca_06699	Ca_06699.1|Ca_LG_3:29043125-29058842|plus|	0.988699	-0.306108	neg	29043125	29058842	NA	+	DNA LIGASE 6	PTHR10459 PTHR10459	IPR000977 IPR001279 IPR011084 IPR012308 IPR012309 IPR012310 IPR012340 IPR016059	PF01068 PF04675 PF04679 PF07522		PS00697 PS50160	SSF11701	DNA_ligase_1	XM_004492998.1	#has_ATP_binding|#has_DNA_binding|#has_DNA_ligase_(ATP)_activity|#has_DNA_ligase_activity|#involved_in_DNA_ligation_involved_in_DNA_repair|#involved_in_DNA_recombination|#involved_in_DNA_repair|#involved_in_DNA_replication|#located_in_nucleus	COG1236-YSH1|PRK01109-PRK01109|cd07900-Adenylation_DNA_ligase_I_Euk|cd07969-OBF_DNA_ligase_I|cl06523-DRMBL|cl08424-OBF_DNA_ligase_family|cl12015-Adenylation_DNA_ligase_like|cl20272-DNA_ligase_A_N|cl21768-HHV6-IE	--	--
Ca_29622	Ca_29622.1|scaffold21299:34730-35248|plus|	0.988699	-0.305882	neg	34730	35248	NA	+	Cyclophilin-like peptidyl-prolyl cis-trans isomerase family protein	PTHR11071	IPR002130 IPR020892 IPR024936	PF00160	GO:0003755 GO:0006457	PS00170 PS50072	SSF50891	Peptidyl-prolyl_cis-trans_isomerase_1	XM_004505639.1	#has_peptidyl-prolyl_cis-trans_isomerase_activity|#involved_in_protein_folding|#located_in_Golgi_apparatus|#located_in_chloroplast|#located_in_cytoplasm|#located_in_cytosol|#located_in_plasma_membrane|#located_in_plasmodesma	cd01926-cyclophilin_ABH_like|cl00197-cyclophilin	--	--
Ca_21727	Ca_21727.1|Ca_LG_7:40873009-40875265|minus|	0.988699	-0.305882	neg	40873009	40875265	NA	-	Transmembrane proteins 14C	PTHR12668 PTHR12668	IPR005349	PF03647	GO:0016020			UPF0136_membrane_protein_At2g26240	XM_004508003.1	#located_in_chloroplast|#located_in_chloroplast_envelope|#located_in_membrane	cl02346-Tmemb_14	--	--
Ca_17006	Ca_17006.1|Ca_LG_6:21192446-21199824|minus|	0.988699	-0.305882	neg	21192446	21199824	NA	-	DUF863 family protein		IPR008581	PF05904				--	XM_004514184.1	#located_in_nucleus	cl12320-DUF863	--	--
Ca_09033	Ca_09033.1|Ca_LG_4:12431484-12435985|minus|	0.988699	-0.305882	neg	12431484	12435985	NA	-	ETO1-like protein 1-like isoform X3 [Glycine max]	PTHR23083 PTHR23083	IPR001440 IPR011333 IPR011990 IPR013026 IPR019734	PF00515	GO:0005515	PS50005 PS50293	SSF48452 SSF54695	ETO1-like_protein_2_	XM_004495114.1	--	cd00189-TPR|cl02518-BTB|cl22441-TPR|smart00225-BTB	--	--
Ca_03598	Ca_03598.1|Ca_LG_2:8795112-8800242|minus|	0.988699	-0.305882	neg	8795112	8800242	NA	-	Protein kinase superfamily protein	PTHR24058 PTHR24058	IPR000719 IPR002290 IPR008271 IPR011009	PF00069	GO:0004672 GO:0004674 GO:0005524 GO:0006468 GO:0016772	PS00108 PS50011	SSF56112	Probable_serine/threonine-protein_kinase_dyrk2	XM_004490975.1	#has_ATP_binding|#has_protein_kinase_activity|#has_protein_serine/threonine_kinase_activity|#has_transferase_activity,_transferring_phosphorus-containing_groups|#involved_in_protein_phosphorylation|#located_in_nucleus	cd14133-PKc_DYRK_like|cl21453-PKc_like|smart00220-S_TKc	MYB	--
Ca_12245	Ca_12245.1|Ca_LG_5:6507678-6519039|plus|	0.988699	-0.305882	neg	6507678	6519039	NA	+	THO complex subunit 1 isoform X2 [Glycine max]	PTHR13265 PTHR13265	IPR021861	PF11957				THO_complex_subunit_1_	XM_003522846.2	--	cl20438-efThoc1	--	--
Ca_02436	Ca_02436.1|Ca_LG_1:35812676-35817115|plus|	0.82782	-0.305882	neg	35812676	35817115	NA	+	Protein kinase superfamily protein	PTHR24420 PTHR24420	IPR000719 IPR001611 IPR002290 IPR008271 IPR011009 IPR013210 IPR013320 IPR017441	PF00069 PF00560 PF08263 PF13855		PS00107 PS00108 PS50011	SSF52058 SSF56112	Protein_NSP-INTERACTING_KINASE_1	XM_004485856.1	#has_ATP_binding|#has_protein_kinase_activity|#has_protein_serine/threonine_kinase_activity|#has_transferase_activity,_transferring_phosphorus-containing_groups|#involved_in_protein_phosphorylation|#located_in_extracellular_region|#located_in_plasma_membrane	cl08472-LRRNT_2|cl21453-PKc_like|smart00219-TyrKc	B3	--
Ca_01183	Ca_01183.1|Ca_LG_1:15291642-15294556|plus|	0.988699	-0.303836	neg	15291642	15294556	NA	+	BTB/POZ domain-containing protein [Glycine max]	PTHR32370 PTHR32370	IPR000210 IPR011333 IPR027356	PF03000	GO:0005515	PS50097 PS51649	SSF54695	BTB/POZ_domain-containing_protein_At5g03250	XM_004488214.1	#has_signal_transducer_activity|#involved_in_response_to_light_stimulus|#located_in_plasma_membrane	cl02518-BTB|cl03827-NPH3	MYB-related	--
Ca_22205	Ca_22205.1|Ca_LG_8:669224-672681|minus|	0.988699	-0.303836	neg	669224	672681	NA	-	survival protein SurE-like phosphatase/nucleotidase	PTHR30457 PTHR30457	IPR002828	PF01975	GO:0016787		SSF64167	5'-nucleotidase_SurE	XM_004511395.1	#has_hydrolase_activity|#located_in_cytoplasm|#located_in_cytosol	cl00448-SurE	--	--
Ca_21697	Ca_21697.1|Ca_LG_7:40489536-40493159|minus|	0.988699	-0.303836	neg	40489536	40493159	NA	-	Protein phosphatase 2A regulatory B subunit family protein	PTHR10257	IPR002554 IPR016024	PF01603	GO:0000159 GO:0005488 GO:0007165 GO:0008601		SSF48371	Serine/threonine_protein_phosphatase_2A_57_kDa_regulatory_subunit_B'_iota_isoform	XM_004508505.1	#has_protein_phosphatase_type_2A_regulator_activity|#involved_in_signal_transduction|#located_in_protein_phosphatase_type_2A_complex	PLN00122-PLN00122|cl18318-PLN00122	--	--
Ca_13469	Ca_13469.1|Ca_LG_5:27956812-27961702|plus|	0.988699	-0.303836	neg	27956812	27961702	NA	+	Adenylyltransferase and sulfurtransferase MOCS3 n=3 Tax=Papilionoideae RepID=G7K8M6_MEDTR	PTHR10953 PTHR10953	IPR000594 IPR001763 IPR007901 IPR009036 IPR016040 IPR028885	PF00581 PF00899 PF05237	GO:0002143 GO:0003824 GO:0004792 GO:0005829	PS50206	SSF69572	Adenylyltransferase_and_sulfurtransferase_MOCS3-2	XM_004491370.1	#has_catalytic_activity|#has_nucleotide_binding|#located_in_cytoplasm	PRK07878-PRK07878|cd00757-ThiF_MoeB_HesA_family|cd01526-RHOD_ThiF|cl00125-RHOD|cl22428-E1_enzyme_family	--	--
Ca_10983	Ca_10983.1|Ca_LG_4:37369600-37371063|minus|	0.988699	-0.303836	neg	37369600	37371063	NA	-	UDP-Glycosyltransferase superfamily protein	PTHR11926 PTHR11926	IPR002213	PF00201	GO:0008152 GO:0016758		SSF53756	UDP-glycosyltransferase_89A2	KF039760.1	#has_transferase_activity,_transferring_hexosyl_groups|#involved_in_metabolic_process|#located_in_nucleus	PLN02863-PLN02863|cl21512-Glycos_transf_1	--	--
Ca_10124	Ca_10124.1|Ca_LG_4:26231930-26232702|minus|	0.811278	-0.303836	neg	26231930	26232702	NA	-	Ribonuclease H protein n=1 Tax=Theobroma cacao RepID=UPI00042B0AF3		IPR012337	PF13456	GO:0003676		SSF53098	--	XM_004496330.1	--	cd06222-RNase_H_like|cl14782-RNase_H_like	--	--
Ca_06721	Ca_06721.1|Ca_LG_3:29394885-29399466|plus|	0.988699	-0.303836	neg	29394885	29399466	NA	+	Major facilitator superfamily protein	PTHR21576 PTHR21576	IPR010658 IPR016196	PF06813			SSF10347	--	XM_004492958.1	--	cd06174-MFS|cl21472-MFS	--	--
Ca_06303	Ca_06303.1|Ca_LG_3:23666340-23669046|plus|	0.988699	-0.303836	neg	23666340	23669046	NA	+	ATP binding / kinase/ protein kinase/ protein serine/threonine kinase/ protein-tyrosine kinase n=4 Tax=rosids RepID=C5DB54_VITVI	PTHR24420	IPR000719 IPR008271 IPR011009 IPR013320 IPR017441	PF00069	GO:0004672 GO:0004674 GO:0005524 GO:0006468 GO:0016772	PS00107 PS00108 PS50011	SSF56112	Serine/threonine-protein_kinase_At5g01020	XM_004492552.1	#has_ATP_binding|#has_protein_kinase_activity|#has_protein_modification_of_type_N-terminal_protein_myristoylation|#has_protein_serine/threonine_kinase_activity|#has_transferase_activity,_transferring_phosphorus-containing_groups|#involved_in_protein_phosphorylation|#located_in_plasma_membrane	cd14066-STKc_IRAK|cl21453-PKc_like	--	--
Ca_03168	Ca_03168.1|Ca_LG_2:3320531-3322943|minus|	0.82782	-0.303836	neg	3320531	3322943	NA	-	phytochromobilin:ferredoxin oxidoreductase		IPR009249	PF05996	GO:0010024 GO:0016636 GO:0050897 GO:0055114			Phytochromobilin:ferredoxin_oxidoreductase,_chloroplastic	XM_004491609.1	#has_cobalt_ion_binding|#has_oxidoreductase_activity,_acting_on_the_CH-CH_group_of_donors,_iron-sulfur_protein_as_acceptor|#involved_in_oxidation-reduction_process|#involved_in_phytochromobilin_biosynthetic_process	cl07930-Fe_bilin_red	--	--
Ca_18131	Ca_18131.1|Ca_LG_6:40380203-40383494|plus|	0.954434	-0.303712	neg	40380203	40383494	NA	+	dentin sialophosphoprotein-like isoform X2 [Glycine max]	PTHR31390	IPR021916	PF12043				--	XM_004513222.1	#located_in_nucleus	cl13476-DUF3527	--	--
Ca_24792	Ca_24792.1|scaffold02152:19461-28682|plus|	0.954434	-0.303712	neg	19461	28682	NA	+	protein ROS1-like isoform X1 [Glycine max]	PTHR10359 PTHR10359	IPR003265 IPR003651 IPR011257 IPR023170	PF00730 PF15628 PF15629	GO:0003824 GO:0006281 GO:0006284 GO:0051539		SSF48150	Protein_ROS1	XM_004506999.1	#involved_in_DNA_repair|#involved_in_base-excision_repair|#located_in_nucleus	cd00056-ENDO3c|cl21422-RRM_DME|cl21423-Perm-CXXC|cl22429-ENDO3c|cl22712-EndIII_4Fe-2S|smart00525-FES	--	--
Ca_05578	Ca_05578.1|Ca_LG_3:9078113-9089654|minus|	0.954434	-0.303712	neg	9078113	9089654	NA	-	Nucleolar GTP-binding protein	PTHR11702 PTHR11702	IPR006073 IPR010674 IPR011619 IPR027417	PF02421 PF06858	GO:0005525 GO:0015093 GO:0015684 GO:0016021		SSF52540	Nucleolar_GTP-binding_protein_1	XM_004516209.1	#has_GTP_binding|#located_in_nucleus	COG1084-COG1084|cd01897-NOG|cl21455-ABC_ATPase	--	--
Ca_02784	Ca_02784.1|Ca_LG_1:39019699-39024714|minus|	0.954434	-0.303712	neg	39019699	39024714	NA	-	ATP phosphoribosyl transferase 2	PTHR21403	IPR001348 IPR011322 IPR013115 IPR013820 IPR015867 IPR018198 IPR020621	PF01634 PF08029	GO:0000105 GO:0000287 GO:0003879 GO:0005737	PS01316	SSF53850 SSF54913	ATP_phosphoribosyltransferase,_chloroplastic	XM_004485406.1	#has_ATP_phosphoribosyltransferase_activity|#has_magnesium_ion_binding|#involved_in_histidine_biosynthetic_process|#located_in_chloroplast|#located_in_chloroplast_stroma|#located_in_cytoplasm	PLN02245-PLN02245|cd13593-PBP2_HisGL3|cl06867-HisG_C|cl21456-Periplasmic_Binding_Protein_Type_2	--	--
Ca_00230	Ca_00230.1|Ca_LG_1:2527560-2537299|minus|	0.988699	-0.303164	neg	2527560	2537299	NA	-	ATP-dependent peptidases	PTHR32472 PTHR32472	IPR003593 IPR004504 IPR014721 IPR020568 IPR020588 IPR027417	PF13481 PF13541	GO:0000166 GO:0003677 GO:0003684 GO:0005524 GO:0006259 GO:0006281 GO:0008094 GO:0017111	PS50162	SSF52540 SSF54211	DNA_repair_protein_RadA_homolog	XM_004486734.1	#has_ATP_binding|#has_ATP-dependent_peptidase_activity|#has_DNA_helicase_activity|#has_damaged_DNA_binding|#has_nucleoside-triphosphatase_activity|#has_nucleotide_binding|#has_serine-type_endopeptidase_activity|#involved_in_DNA_repair|#involved_in_DNA_replication|#involved_in_proteolysis	PRK11823-PRK11823|cl21455-ABC_ATPase|cl21678-ChlI	C2H2	--
Ca_24212	Ca_24212.1|scaffold00750:40900-44240|plus|	0.988699	-0.303164	neg	40900	44240	NA	+	Peptidase family M48 family protein	PTHR22726	IPR001915	PF01435	GO:0004222 GO:0006508 GO:0016020			Mitochondrial_metalloendopeptidase_OMA1	XM_004506242.1	#has_metalloendopeptidase_activity|#involved_in_proteolysis|#located_in_membrane|#located_in_mitochondrion	cl12018-Peptidase_M48	--	--
Ca_14656	Ca_14656.1|Ca_LG_5:40029645-40029992|minus|	0.811278	-0.303164	neg	40029645	40029992	NA	-	UPF0369 protein C6orf57-like isoform X2 [Glycine max]		IPR012875	PF07896				UPF0369_protein_C6orf57_	XM_004501151.1	--	cl12354-DUF1674	--	--
Ca_11439	Ca_11439.1|Ca_LG_4:46441229-46453868|plus|	0.988699	-0.303164	neg	46441229	46453868	NA	+	c("ATP-dependent RNA helicase"	PTHR18934 PTHR18934	IPR001650 IPR002464 IPR007502 IPR011545 IPR011709 IPR014001 IPR027417	PF00270 PF00271 PF04408 PF07717	GO:0003676 GO:0004386 GO:0005524 GO:0008026	PS00690 PS51192 PS51194	SSF52540	Probable_ATP-dependent_RNA_helicase_DHX36	XM_004497590.1	#has_ATP_binding|#has_ATP-dependent_helicase_activity|#has_RNA_binding|#has_double-stranded_RNA_binding|#has_helicase_activity|#has_nucleic_acid_binding|#located_in_intracellular|#located_in_nucleus	COG1643-HrpA|cd00046-DEXDc|cl04503-HA2|cl06657-OB_NTP_bind|cl21455-ABC_ATPase|smart00490-HELICc	--	--
Ca_04517	Ca_04517.1|Ca_LG_2:26176841-26183697|plus|	0.988699	-0.303164	neg	26176841	26183697	NA	+	sterol C4-methyl oxidase 1-2	PTHR11863 PTHR11863	IPR006694 IPR008586	PF04116 PF05910	GO:0005506 GO:0006633 GO:0016491 GO:0055114			Methylsterol_monooxygenase_2-2	XM_004502085.1	#has_iron_ion_binding|#has_oxidoreductase_activity|#involved_in_fatty_acid_biosynthetic_process|#involved_in_oxidation-reduction_process|#located_in_chloroplast_envelope	COG3000-ERG3|cl01132-FA_hydroxylase|cl05466-DUF868	--	--
Ca_03606	Ca_03606.1|Ca_LG_2:8979741-8983788|minus|	0.988699	-0.303164	neg	8979741	8983788	NA	-	Hemimethylated DNA binding domain-containing protein n=2 Tax=Sphingobium RepID=J2DIC1_9SPHN	PTHR31350	IPR001943 IPR011722	PF02151 PF08755	GO:0003677 GO:0005515		SSF14125	F-box_only_protein_21	XM_004490081.1	#has_DNA_binding|#has_nuclease_activity|#involved_in_nucleotide-excision_repair|#located_in_chloroplast	cl01548-YccV-like|cl12262-UVR	--	--
Ca_02251	Ca_02251.1|Ca_LG_1:33930199-33934332|minus|	0.988699	-0.302941	neg	33930199	33934332	NA	-	UBX domain-containing protein	PTHR23333 PTHR23333	IPR001012 IPR012989	PF00789 PF08059	GO:0005515	PS50033 PS51399	SSF10284 SSF54236	UBA_and_UBX_domain-containing_protein_At4g15410	XM_004486135.1	#located_in_nucleus	cl00155-UBQ|cl02662-SEP|smart00553-SEP	C2H2	--
Ca_02013	Ca_02013.1|Ca_LG_1:31128464-31134990|minus|	0.988699	-0.302941	neg	31128464	31134990	NA	-	CCAAT-binding transcription factor	PTHR12632	IPR001289 IPR018362	PF02045	GO:0003677 GO:0003700 GO:0006355 GO:0016602	PS00686 PS51152		Nuclear_transcription_factor_Y_subunit_A-7	XM_004486395.1	#has_sequence-specific_DNA_binding_transcription_factor_activity|#involved_in_regulation_of_transcription,_DNA-dependent|#located_in_nucleus	cl02165-CBFB_NFYA	NF-YA	--
Ca_12773	Ca_12773.1|Ca_LG_5:16395733-16398691|minus|	0.811278	-0.302941	neg	16395733	16398691	NA	-	xyloglucan xylosyltransferase 5	PTHR31311 PTHR31311	IPR008630	PF05637	GO:0016021 GO:0016758			Xyloglucan_6-xylosyltransferase	XM_004499955.1	#located_in_Golgi_apparatus|#located_in_integral_to_membrane	PLN03182-PLN03182|cl11394-Glyco_tranf_GTA_type	--	--
Ca_03226	Ca_03226.1|Ca_LG_2:3799020-3818330|minus|	0.988699	-0.302941	neg	3799020	3818330	NA	-	niemann-pick C1-like protein	PTHR10796 PTHR10796	IPR000731 IPR003392 IPR004765	PF02460 PF12349	GO:0008158 GO:0016020 GO:0016021 GO:0030301	PS50156	SSF82866	Niemann-Pick_C1_protein	XM_004491585.1	#has_hedgehog_receptor_activity|#located_in_chloroplast|#located_in_integral_to_membrane|#located_in_membrane|#located_in_vacuolar_membrane|#located_in_vacuole	TIGR00917-Niemann-Pick_C_disease_protein|cl21543-MMPL	--	--
Ca_01731	Ca_01731.1|Ca_LG_1:27091815-27104269|plus|	0.988699	-0.302941	neg	27091815	27104269	NA	+	succinate-semialdehyde dehydrogenase	PTHR11699 PTHR11699	IPR010102 IPR015590 IPR016160 IPR016161 IPR016162 IPR016163	PF00171	GO:0008152 GO:0009013 GO:0009450 GO:0016491 GO:0016620 GO:0055114	PS00070 PS00687	SSF53720	Glutarate-semialdehyde_dehydrogenase_DavD	XM_004488493.1	#has_oxidoreductase_activity|#has_oxidoreductase_activity,_acting_on_the_aldehyde_or_oxo_group_of_donors,_NAD_or_NADP_as_acceptor|#involved_in_metabolic_process|#involved_in_oxidation-reduction_process|#located_in_chloroplast|#located_in_chloroplast_stroma	PLN02466-PLN02466|cd07103-ALDH_F5_SSADH_GabD|cl11961-ALDH-SF	--	--
Ca_00246	Ca_00246.1|Ca_LG_1:2670942-2671790|minus|	0.988699	-0.302941	neg	2670942	2671790	NA	-	PRA1 (Prenylated rab acceptor) family protein	PTHR19317	IPR004895	PF03208				PRA1_family_protein_F2	XM_004486760.1	#located_in_Golgi_apparatus|#located_in_chloroplast|#located_in_vacuolar_membrane	cl02137-PRA1	--	--
Ca_21602	Ca_21602.1|Ca_LG_7:39592544-39596126|minus|	0.988699	-0.302941	neg	39592544	39596126	NA	-	mediator of RNA polymerase II transcription subunit 20b	PTHR12465 PTHR12465	IPR013921	PF08612	GO:0001104 GO:0006357 GO:0016592			Mediator_of_RNA_polymerase_II_transcription_subunit_20a	XM_004507930.1	#has_RNA_polymerase_II_transcription_cofactor_activity|#involved_in_regulation_of_transcription_from_RNA_polymerase_II_promoter|#located_in_nucleus	cl07290-Med20	--	--
Ca_20213	Ca_20213.1|Ca_LG_7:21996645-22012943|minus|	0.811278	-0.302941	neg	21996645	22012943	NA	-	carotenoid cleavage dioxygenase 1	PTHR10543 PTHR10543	IPR004294	PF03055				Carotenoid_9,10(9',10')-cleavage_dioxygenase	XM_004510934.1	#located_in_Golgi_apparatus|#located_in_cytoplasm|#located_in_plasma_membrane|#located_in_plasmodesma|#located_in_vacuolar_membrane|#located_in_vacuole	cl10080-RPE65	--	--
Ca_18669	Ca_18669.1|Ca_LG_6:50476922-50479775|minus|	0.988699	-0.302941	neg	50476922	50479775	NA	-	c("INVOLVED IN: positive regulation of catalytic activity"	PTHR12889	IPR009294	PF06105	GO:0016021 GO:0016485 GO:0043085			Gamma-secretase_subunit_APH1-like	XM_004507269.1	#involved_in_positive_regulation_of_catalytic_activity|#involved_in_protein_processing|#located_in_integral_to_membrane	cl05572-Aph-1	--	--
Ca_17390	Ca_17390.1|Ca_LG_6:25696525-25703533|minus|	0.988699	-0.302941	neg	25696525	25703533	NA	-	Calcium-dependent lipid-binding (CaLB domain) family protein	PTHR10774 PTHR10774	IPR000008	PF00168	GO:0005515	PS50004	SSF49562	Synaptotagmin-3	XM_004505734.1	#located_in_plasma_membrane	cd00030-C2|cl14603-C2	--	--
Ca_13827	Ca_13827.1|Ca_LG_5:31761303-31768811|plus|	0.988699	-0.302941	neg	31761303	31768811	NA	+	Oxysterol-binding family protein	PTHR10972 PTHR10972	IPR000648 IPR001849 IPR011993	PF01237 PF15413		PS50003	SSF14400 SSF50729	Oxysterol-binding_protein-related_protein_1B	XM_004502319.1	#located_in_plasma_membrane	cl03136-Oxysterol_BP|cl17171-PH-like	--	--
Ca_13819	Ca_13819.1|Ca_LG_5:31673739-31676534|plus|	0.811278	-0.302941	neg	31673739	31676534	NA	+	NAD(P)-binding Rossmann-fold superfamily protein	PTHR24316 PTHR24316	IPR002198 IPR002347 IPR016040	PF00106	GO:0008152 GO:0016491		SSF51735	Very-long-chain_3-oxoacyl-CoA_reductase_1	XM_004502292.1	#has_nucleotide_binding|#has_oxidoreductase_activity|#involved_in_metabolic_process|#located_in_chloroplast|#located_in_membrane	PLN02780-PLN02780|cd05356-17beta-HSD1_like_SDR_c|cl21454-SDR	--	--
Ca_10621	Ca_10621.1|Ca_LG_4:31836289-31840813|plus|	0.988699	-0.302941	neg	31836289	31840813	NA	+	2-oxoglutarate (2OG) and Fe(II)-dependent oxygenase superfamily protein	PTHR24014	IPR005123 IPR006620	PF03171	GO:0005506 GO:0016491 GO:0016705 GO:0016706 GO:0031418 GO:0055114	PS51471		Uncharacterized_PKHD-type_hydroxylase_At1g22950	XM_004496961.1	#has_L-ascorbic_acid_binding|#has_iron_ion_binding|#has_oxidoreductase_activity,_acting_on_paired_donors,_with_incorporation_or_reduction_of_molecular_oxygen|#involved_in_oxidation-reduction_process|#located_in_nucleus	cl21496-2OG-FeII_Oxy|smart00702-P4Hc	--	--
Ca_09711	Ca_09711.1|Ca_LG_4:21366762-21373227|minus|	0.988699	-0.302941	neg	21366762	21373227	NA	-	glutathione peroxidase 1	PTHR31585 PTHR31585	IPR000889 IPR004324 IPR012336 IPR016196	PF00255 PF03092	GO:0004602 GO:0006979 GO:0055114	PS00460 PS00763 PS51355	SSF10347 SSF52833	Probable_folate-biopterin_transporter_6	XM_004498739.1	#located_in_chloroplast	cd00340-GSH_Peroxidase|cd06174-MFS|cl00388-Thioredoxin_like|cl21472-MFS	--	--
Ca_19426	Ca_19426.1|Ca_LG_7:6674923-6678202|plus|	0.988699	-0.300886	neg	6674923	6678202	NA	+	O-fucosyltransferase family protein	PTHR13398	IPR019378	PF10250				--	XM_004510531.1	#located_in_nucleus	cd11296-O-FucT_like|cl16914-O-FucT_like	--	--
Ca_18725	Ca_18725.1|Ca_LG_6:51048831-51051824|plus|	0.988699	-0.300886	neg	51048831	51051824	NA	+	B3 domain-containing transcription factor VRN1-like isoform X2 [Glycine max]	PTHR31920 PTHR31920	IPR003340 IPR015300	PF02362	GO:0003677	PS50863	SSF10193	B3_domain-containing_transcription_factor_VRN1	XM_004507311.1	#involved_in_regulation_of_transcription,_DNA-dependent|#located_in_nucleus	cd10017-B3_DNA|cl15242-BfiI_C_EcoRII_N_B3	B3	--
Ca_16728	Ca_16728.1|Ca_LG_6:17683393-17686096|minus|	0.988699	-0.300886	neg	17683393	17686096	NA	-	Ribosomal protein S5 family protein	PTHR13718 PTHR13718	IPR000851 IPR005324 IPR005712 IPR013810 IPR014720 IPR014721 IPR018192 IPR020568	PF00333 PF03719	GO:0003723 GO:0003735 GO:0005840 GO:0006412	PS00585 PS50881	SSF54211 SSF54768	30S_ribosomal_protein_S5,_chloroplastic	XM_004505016.1	#functions_as_structural_constituent_of_ribosome|#has_RNA_binding|#involved_in_response_to_cadmium_ion|#involved_in_translation|#located_in_chloroplast|#located_in_chloroplast_stroma|#located_in_chloroplast_thylakoid|#located_in_chloroplast_thylakoid_membrane|#located_in_membrane|#located_in_nucleus|#located_in_thylakoid	PRK00550-rpsE|cl02842-Ribosomal_S5|cl04231-Ribosomal_S5_C	--	--
Ca_16678	Ca_16678.1|Ca_LG_6:17053255-17063377|minus|	0.988699	-0.300886	neg	17053255	17063377	NA	-	c("GTP binding protein"	PTHR11566 PTHR11566	IPR001401 IPR002937 IPR022812 IPR027417	PF00350 PF01593	GO:0003924 GO:0005525 GO:0016491 GO:0055114		SSF51905 SSF52540	Dynamin-like_protein_ARC5	XM_004504710.1	#has_GTP_binding|#has_GTPase_activity|#located_in_cytoplasm	cd08771-DLP_1|cl21455-ABC_ATPase	--	--
Ca_16107	Ca_16107.1|Ca_LG_6:10372460-10374031|minus|	0.988699	-0.300886	neg	10372460	10374031	NA	-	uncharacterized protein LOC100788834 [Glycine max]							--	XM_004504484.1	--	--	--	--
Ca_13489	Ca_13489.1|Ca_LG_5:28173804-28177055|plus|	0.988699	-0.300886	neg	28173804	28177055	NA	+	Protein kinase superfamily protein	PTHR23257 PTHR23257	IPR000719 IPR001245 IPR002290 IPR008271 IPR011009	PF07714	GO:0004672 GO:0004674 GO:0005524 GO:0006468 GO:0016772	PS00108 PS50011	SSF56112	Serine/threonine-protein_kinase_HT1	XM_004501883.1	#has_ATP_binding|#has_protein_kinase_activity|#has_protein_serine/threonine_kinase_activity|#has_transferase_activity,_transferring_phosphorus-containing_groups|#involved_in_protein_phosphorylation|#located_in_nucleus|#located_in_plasma_membrane	cd13999-STKc_MAP3K-like|cl21453-PKc_like|smart00221-STYKc	--	--
Ca_12432	Ca_12432.1|Ca_LG_5:9651005-9657517|plus|	0.988699	-0.300886	neg	9651005	9657517	NA	+	microtubule-associated protein TORTIFOLIA1-like isoform X1 [Glycine max]	PTHR31355 PTHR31355	IPR011989 IPR016024	PF13513	GO:0005488		SSF48371	Microtubule-associated_protein_SPIRAL2-like	XM_004500081.1	#located_in_chloroplast	--	--	--
Ca_10303	Ca_10303.1|Ca_LG_4:28353058-28359306|minus|	0.988699	-0.300886	neg	28353058	28359306	NA	-	c("Ubiquitin-protein ligase"	PTHR24420 PTHR24420	IPR000719 IPR001245 IPR003613 IPR011009 IPR013083 IPR013320 IPR017441	PF04564 PF07714	GO:0000151 GO:0004672 GO:0004842	PS00107 PS50011	SSF56112 SSF57850	U-box_domain-containing_protein_32	XM_004496493.1	#has_ATP_binding|#has_protein_kinase_activity|#has_protein_tyrosine_kinase_activity|#has_transferase_activity,_transferring_phosphorus-containing_groups|#has_ubiquitin-protein_ligase_activity|#involved_in_protein_phosphorylation|#involved_in_protein_ubiquitination|#located_in_plasma_membrane|#located_in_ubiquitin_ligase_complex	cl00292-AANH_like|cl17238-RING|cl21453-PKc_like|smart00221-STYKc|smart00504-Ubox	C2H2	--
Ca_09413	Ca_09413.1|Ca_LG_4:17506487-17508893|minus|	0.988699	-0.300886	neg	17506487	17508893	NA	-	alpha/beta fold hydrolase	PTHR10992 PTHR10992	IPR000073	PF12697			SSF53474	Uncharacterized_hydrolase_YugF	XM_004495381.1	#located_in_chloroplast	PLN02824-PLN02824|cl21494-Esterase_lipase	--	--
Ca_09401	Ca_09401.1|Ca_LG_4:17358242-17361155|plus|	0.988699	-0.300886	neg	17358242	17361155	NA	+	nudix hydrolase homolog 25	PTHR23114 PTHR23114	IPR000086 IPR015797 IPR020084 IPR020476 IPR022927	PF00293	GO:0016787	PS00893 PS51462	SSF55811	Nudix_hydrolase_25	XM_004498243.1	#located_in_chloroplast	cd03671-Ap4A_hydrolase_plant_like|cl00447-Nudix_Hydrolase	--	--
Ca_09273	Ca_09273.1|Ca_LG_4:15591165-15594882|minus|	0.988699	-0.300886	neg	15591165	15594882	NA	-	DUF1995 domain protein		IPR018962	PF09353				--	XM_004495672.1	#located_in_chloroplast	cl09611-DUF1995	--	--
Ca_07968	Ca_07968.1|Ca_LG_3:41635234-41641226|minus|	0.988699	-0.300886	neg	41635234	41641226	NA	-	ATP binding cassette subfamily B1	PTHR24221 PTHR24221	IPR001140 IPR003439 IPR003593 IPR011527 IPR017871 IPR027417	PF00005 PF00664	GO:0000166 GO:0005524 GO:0006810 GO:0016021 GO:0016887 GO:0017111 GO:0042626 GO:0055085	PS00211 PS50893 PS50929	SSF52540 SSF90123	Bile_salt_export_pump	XM_004494006.1	#located_in_integral_to_membrane|#located_in_plasma_membrane|#located_in_plasmodesma	PTZ00265-PTZ00265|cd03249-ABC_MTABC3_MDL1_MDL2|cl00549-ABC_membrane|cl21455-ABC_ATPase	--	--
Ca_12257	Ca_12257.1|Ca_LG_5:6724756-6736389|minus|	0.811278	-0.300749	neg	6724756	6736389	NA	-	ATP/DNA-binding protein	PTHR32387 PTHR32387	IPR003594		GO:0005524		SSF55874	--	XM_004510149.1	#has_ATP_binding|#has_DNA_binding|#located_in_cytoplasm	cl00075-HATPase_c	--	--
Ca_16511	Ca_16511.1|Ca_LG_6:15290449-15293785|plus|	0.954434	-0.300749	neg	15290449	15293785	NA	+	uncharacterized protein LOC100780521 isoform X1 [Glycine max]							--	XM_004504725.1	#located_in_nucleus	--	--	--
Ca_08173	Ca_08173.1|Ca_LG_4:2108464-2108817|plus|	0.954434	-0.300749	neg	2108464	2108817	NA	+	hypothetical protein							--	XM_004495753.1	#located_in_nucleus	--	--	--
Ca_25528	Ca_25528.1|scaffold03340:20865-25071|plus|	0.988699	-0.300221	neg	20705	25120	NA	+	FKBP-like peptidyl-prolyl cis-trans isomerase family protein	PTHR10657	IPR000297 IPR023058	PF00639	GO:0016853	PS01096 PS50198	SSF54534	Peptidyl-prolyl_cis-trans_isomerase_NIMA-interacting_4	XM_004499952.1	#has_isomerase_activity	COG0760-SurA|cl08278-Rotamase_2	--	--
Ca_21732	Ca_21732.1|Ca_LG_7:40909327-40916889|plus|	0.811278	-0.300221	neg	40909327	40917091	NA	+	GPI ethanolamine phosphate transferase 3-like isoform X3 [Glycine max]	PTHR23071	IPR002591 IPR017849 IPR017850	PF01663	GO:0003824 GO:0008152		SSF53649	GPI_ethanolamine_phosphate_transferase_3	XM_004508008.1	#has_catalytic_activity|#involved_in_metabolic_process	COG1524-COG1524|cl21476-alkPPc	--	--
Ca_21348	Ca_21348.1|Ca_LG_7:36974486-36980796|minus|	0.988699	-0.300221	neg	36974486	36980796	NA	-	plasma membrane H+-ATPase	PTHR24093 PTHR24093	IPR001757 IPR004014 IPR006534 IPR008250 IPR018303 IPR023214 IPR023298 IPR023299	PF00122 PF00690 PF00702		PS00154	SSF56784	Probable_plasma_membrane_ATPase	XM_004508732.1	#has_ATP_binding|#has_ATPase_activity|#has_ATPase_activity,_coupled_to_transmembrane_movement_of_ions,_phosphorylative_mechanism|#has_catalytic_activity|#has_metal_ion_binding|#has_nucleotide_binding|#involved_in_ATP_biosynthetic_process|#involved_in_ATP_catabolic_process|#involved_in_cation_transport|#involved_in_metabolic_process|#located_in_integral_to_membrane|#located_in_membrane|#located_in…	COG4087-COG4087|TIGR01647-Plasma_membrane_ATPase|cl02811-E1-E2_ATPase|cl02930-Cation_ATPase_N|cl16182-Hydrolase_like2|cl21460-HAD_like|smart00831-Cation_ATPase_N	--	--
Ca_01626	Ca_01626.1|Ca_LG_1:25102075-25108784|plus|	0.988699	-0.3	neg	25102075	25108784	NA	+	cleavage stimulation factor subunit 1-like [Glycine max]	PTHR22840 PTHR22840	IPR001680 IPR015943 IPR017986 IPR019775 IPR020472	PF00400	GO:0005515	PS00678 PS50082 PS50294	SSF50978	Cleavage_stimulation_factor_subunit_1	XM_004488415.1	#located_in_cytoplasm	COG2319-COG2319|cd00200-WD40|cl02567-WD40	--	--
Ca_00915	Ca_00915.1|Ca_LG_1:10454960-10459318|plus|	0.988699	-0.3	neg	10454960	10459318	NA	+	Protein of unknown function (DUF3411)	PTHR31038 PTHR31038	IPR021825	PF11891				--	XR_189332.1	#located_in_chloroplast|#located_in_chloroplast_envelope	cl13350-DUF3411	--	--
Ca_03752	Ca_03752.1|Ca_LG_2:11081318-11089641|plus|	0.988699	-0.3	neg	11081318	11089641	NA	+	c("Chloroplast inner envelope protein"							Protein_TIC110,_chloroplastic	XM_004490640.1	#located_in_chloroplast|#located_in_chloroplast_envelope|#located_in_membrane	--	--	--
Ca_02683	Ca_02683.1|Ca_LG_1:37993884-37997310|minus|	0.988699	-0.3	neg	37993884	37997310	NA	-	1-acylglycerophosphocholine O-acyltransferase-like protein	PTHR23063 PTHR23063	IPR011992		GO:0005509		SSF47473	Lysophospholipid_acyltransferase_LPEAT2	XM_004510836.1	#has_calcium_ion_binding|#has_transferase_activity,_transferring_acyl_groups|#involved_in_metabolic_process	COG5126-FRQ1	--	--
Ca_00956	Ca_00956.1|Ca_LG_1:10983478-10992241|minus|	0.988699	-0.3	neg	10983478	10992241	NA	-	probable bifunctional methylthioribulose-1-phosphate dehydratase/enolase-phosphatase E1-like [Glycine max]	PTHR10640 PTHR10640	IPR001303 IPR017714 IPR023214 IPR023943 IPR027505 IPR027514	PF00596 PF13419	GO:0000287 GO:0005737 GO:0019509 GO:0043874 GO:0046872		SSF53639 SSF56784	Probable_bifunctional_methylthioribulose-1-phosphate_dehydratase/enolase-phosphatase_E1	XM_004488671.1	#has_ion_binding|#has_metal_ion_binding|#involved_in_L-methionine_salvage|#located_in_chloroplast|#located_in_cytoplasm	TIGR03328-dehydratase-enolase-phosphatase_complex_1|cl00214-Aldolase_II|cl21460-HAD_like	--	--
Ca_19742	Ca_19742.1|Ca_LG_7:12267235-12271137|plus|	0.988699	-0.3	neg	12267235	12271137	NA	+	Protein kinase superfamily protein	PTHR24420	IPR000719 IPR008271 IPR011009 IPR013320 IPR017441	PF00069	GO:0004672 GO:0004674 GO:0005524 GO:0006468 GO:0016772	PS00107 PS00108 PS50011	SSF56112	Receptor-like_serine/threonine-protein_kinase_At3g01300	XM_004509890.1	#has_ATP_binding|#has_protein_kinase_activity|#has_protein_serine/threonine_kinase_activity|#has_transferase_activity,_transferring_phosphorus-containing_groups|#involved_in_protein_phosphorylation|#located_in_plasma_membrane	cd14066-STKc_IRAK|cl21453-PKc_like	--	--
Ca_19706	Ca_19706.1|Ca_LG_7:11492844-11499085|plus|	0.988699	-0.3	neg	11492844	11499085	NA	+	Potassium transporter family protein	PTHR30540 PTHR30540	IPR003855	PF02705	GO:0015079 GO:0016020 GO:0071805			Potassium_transporter_1	XM_004509782.1	#has_potassium_ion_transmembrane_transporter_activity|#involved_in_potassium_ion_transmembrane_transport|#located_in_membrane|#located_in_plasma_membrane	PLN00151-PLN00151|cl15781-K_trans	--	--
Ca_19051	Ca_19051.1|Ca_LG_7:894287-900452|minus|	0.82782	-0.3	neg	894287	900760	NA	-	ELMO domain-containing protein A-like isoform 1 [Glycine max]	PTHR12771	IPR006816	PF04727	GO:0005856 GO:0006909	PS51335		ELMO_domain-containing_protein_A	XM_004515279.1	#involved_in_phagocytosis|#located_in_cytoplasm|#located_in_cytoskeleton	cl04708-ELMO_CED12	--	--
Ca_18529	Ca_18529.1|Ca_LG_6:48357160-48360172|plus|	0.988699	-0.3	neg	48357160	48360172	NA	+	F-box/kelch-repeat protein At1g51550-like [Glycine max]	PTHR23244 PTHR23244	IPR001810 IPR015915 IPR015916	PF13415 PF13418	GO:0005515	PS50181	SSF11728 SSF81383	F-box/kelch-repeat_protein_At1g51550	XM_004506967.1	#located_in_nucleus	cl02535-F-box|cl02701-Kelch_3	--	--
Ca_06968	Ca_06968.1|Ca_LG_3:32235360-32238019|plus|	0.811278	-0.3	neg	32235360	32238019	NA	+	scavenger mRNA decapping enzyme carboxy-term-binding protein	PTHR11260	IPR001310 IPR009057 IPR011146	PF01230 PF14303	GO:0003677 GO:0003824	PS51084	SSF54197	Glutathione_S-transferase_T2	XM_004493233.1	#has_catalytic_activity|#located_in_plasma_membrane	cl00228-HIT_like	--	--
Ca_01816	Ca_01816.1|Ca_LG_1:28419125-28420647|plus|	0.988699	-0.297936	neg	28419125	28420647	NA	+	WRKY family transcription factor	PTHR31282	IPR003657 IPR018872	PF03106 PF10533	GO:0003700 GO:0006355 GO:0043565	PS50811	SSF11829	Probable_WRKY_transcription_factor_11	XM_004487966.1	#has_sequence-specific_DNA_binding|#has_sequence-specific_DNA_binding_transcription_factor_activity|#involved_in_regulation_of_transcription,_DNA-dependent|#located_in_nucleus	cl03892-WRKY|cl11166-Plant_zn_clust|smart00774-WRKY	WRKY	--
Ca_00705	Ca_00705.1|Ca_LG_1:7663833-7668471|minus|	0.988699	-0.297936	neg	7663833	7668471	NA	-	MATE efflux family protein	PTHR11206 PTHR11206	IPR002528	PF01554	GO:0006855 GO:0015238 GO:0015297 GO:0016020 GO:0055085			Protein_TRANSPARENT_TESTA_12	XM_004487353.1	#has_antiporter_activity|#has_drug_transmembrane_transporter_activity|#involved_in_drug_transmembrane_transport|#involved_in_transmembrane_transport|#located_in_chloroplast|#located_in_membrane	TIGR00797-Multidrug_resistance_protein_HmrM|cd13132-MATE_eukaryotic|cl09326-MATE_like	--	--
Ca_16379	Ca_16379.1|Ca_LG_6:13715129-13717350|minus|	0.988699	-0.297936	neg	13715129	13717350	NA	-	Acyl-CoA thioesterase family protein	PTHR24353 PTHR24353	IPR000595 IPR014710 IPR018488 IPR018490	PF00027		PS00888 PS50042	SSF51206	cAMP-dependent_protein_kinase_type_II_regulatory_subunit	XM_004492669.1	#has_acyl-CoA_hydrolase_activity|#involved_in_acyl-CoA_metabolic_process|#located_in_peroxisome	cd00038-CAP_ED|cl00047-CAP_ED	BES1	--
Ca_22589	Ca_22589.1|Ca_LG_8:5228660-5236737|plus|	0.988699	-0.297936	neg	5228660	5236737	NA	+	ATP binding microtubule motor family protein	PTHR24115 PTHR24115	IPR000225 IPR001752 IPR011989 IPR016024 IPR019821 IPR027417 IPR027640	PF00225 PF00514	GO:0003777 GO:0005488 GO:0005515	PS00411 PS50067 PS50176	SSF48371 SSF52540	Armadillo_repeat-containing_kinesin-like_protein_1	XM_004511579.1	#has_ATP_binding|#has_microtubule_motor_activity|#involved_in_microtubule-based_movement	COG5059-KIP1|cd00020-ARM|cd00106-KISc|cl00286-Motor_domain|cl22454-ARM	--	--
Ca_10860	Ca_10860.1|Ca_LG_4:34809043-34816054|minus|	0.82782	-0.297936	neg	34809043	34816054	NA	-	uncharacterized protein LOC100810255 isoform X5 [Glycine max]	PTHR21717 PTHR21717	IPR001005 IPR009057 IPR017930	PF13921	GO:0003677 GO:0003682	PS51294	SSF46689	Telomere_repeat-binding_protein_4	XM_004497464.1	#has_DNA_binding|#located_in_nucleus	cd11660-SANT_TRF|cl21498-SANT	MYB-related	--
Ca_27218	Ca_27218.1|scaffold07443:2845-5862|minus|	0.811278	-0.297786	neg	2845	5862	NA	-	sensitivity to red light reduced protein (SRR1)		IPR012942	PF07985				Protein_SENSITIVITY_TO_RED_LIGHT_REDUCED_1	XM_004514419.1	#located_in_nucleus	cl06844-SRR1	--	--
Ca_26074	Ca_26074.1|scaffold04209:13084-16248|plus|	0.954434	-0.297786	neg	13084	16248	NA	+	haloacid dehalogenase-like hydrolase domain protein	PTHR12725 PTHR12725	IPR006439 IPR011949 IPR023214	PF13419	GO:0008152 GO:0016787		SSF56784	Haloacid_dehalogenase-like_hydrolase_domain-containing_protein_3	XM_004489983.1	#has_catalytic_activity|#has_hydrolase_activity|#has_phosphoglycolate_phosphatase_activity|#involved_in_metabolic_process	TIGR02252-Rhythmically_expressed_gene_2_protein|cd01427-HAD_like|cl21460-HAD_like	--	--
Ca_22184	Ca_22184.1|Ca_LG_8:495379-497957|minus|	0.954434	-0.297786	neg	495379	497957	NA	-	unknown protein							--	XM_004507233.1	#located_in_extracellular_region	--	--	--
Ca_20509	Ca_20509.1|Ca_LG_7:26868242-26873695|minus|	0.954434	-0.297786	neg	26868242	26873695	NA	-	Protein kinase superfamily protein	PTHR24420	IPR000719 IPR001245 IPR011009 IPR011990	PF07714 PF13414	GO:0004672 GO:0005515 GO:0005524 GO:0006468 GO:0016772	PS50011	SSF48452 SSF56112	Probable_serine/threonine-protein_kinase_At4g35230	XM_004510742.1	#has_ATP_binding|#has_protein_kinase_activity|#has_protein_modification_of_type_N-terminal_protein_myristoylation|#has_transferase_activity,_transferring_phosphorus-containing_groups|#involved_in_protein_phosphorylation|#located_in_plasma_membrane	cd00189-TPR|cl21453-PKc_like|cl22441-TPR|smart00221-STYKc	--	--
Ca_20250	Ca_20250.1|Ca_LG_7:22674796-22678194|plus|	0.811278	-0.297786	neg	22674796	22678194	NA	+	nodulin MtN21 /EamA-like transporter family protein	PTHR31218 PTHR31218	IPR000620	PF00892	GO:0016020		SSF10348	WAT1-related_protein_At5g07050	XM_004511031.1	#located_in_chloroplast|#located_in_membrane	PLN00411-PLN00411|cl00910-EamA	--	--
Ca_14468	Ca_14468.1|Ca_LG_5:38196925-38201638|plus|	0.954434	-0.297786	neg	38196925	38201638	NA	+	Bifunctional dihydrofolate reductase/thymidylate synthase	PTHR11549 PTHR11549	IPR000398 IPR001796 IPR012262 IPR017925 IPR020940 IPR023451 IPR024072	PF00186 PF00303	GO:0004146 GO:0004799	PS00075 PS00091 PS51330	SSF53597 SSF55831	Putative_bifunctional_dihydrofolate_reductase-thymidylate_synthase	XM_004500738.1	#has_dihydrofolate_reductase_activity|#has_oxidoreductase_activity|#has_thymidylate_synthase_activity|#involved_in_dTMP_biosynthetic_process|#involved_in_glycine_biosynthetic_process|#involved_in_nucleotide_biosynthetic_process|#involved_in_one-carbon_metabolic_process|#involved_in_oxidation-reduction_process|#located_in_cytoplasm|#located_in_cytosol	PTZ00164-PTZ00164|cd00209-DHFR|cd00351-TS_Pyrimidine_HMase|cl17279-DHFR|cl19097-TS_Pyrimidine_HMase	--	--
Ca_12653	Ca_12653.1|Ca_LG_5:13547582-13551103|minus|	0.811278	-0.297786	neg	13547582	13551103	NA	-	Protein kinase superfamily protein	PTHR24420 PTHR24420	IPR000719 IPR002290 IPR008271 IPR011009 IPR017441	PF00069	GO:0004672 GO:0004674 GO:0005524 GO:0006468 GO:0016772	PS00107 PS00108 PS50011	SSF56112	Probable_receptor-like_protein_kinase_At5g18500	XM_004516875.1	#has_ATP_binding|#has_protein_kinase_activity|#has_protein_serine/threonine_kinase_activity|#has_transferase_activity,_transferring_phosphorus-containing_groups|#involved_in_protein_phosphorylation|#located_in_plasma_membrane	cd14066-STKc_IRAK|cl21453-PKc_like	--	--
Ca_09378	Ca_09378.1|Ca_LG_4:17006970-17008592|plus|	0.811278	-0.297786	neg	17006970	17008592	NA	+	sigma factor sigb regulation rsbq-like protein	PTHR10992 PTHR10992		PF12697			SSF53474	Probable_strigolactone_esterase_DAD2	XM_004498939.1	#located_in_cytoplasm	--	--	--
Ca_07529	Ca_07529.1|Ca_LG_3:37606742-37612809|minus|	0.954434	-0.297786	neg	37606742	37612809	NA	-	preprotein translocase subunit SecY	PTHR10906 PTHR10906	IPR002208 IPR023201	PF00344	GO:0015031 GO:0016020		SSF10349	Preprotein_translocase_subunit_SCY2,_chloroplastic	XM_004493604.1	#has_P-P-bond-hydrolysis-driven_protein_transmembrane_transporter_activity|#involved_in_protein_transport|#located_in_membrane|#located_in_plasma_membrane	cl10564-SecY	--	--
Ca_29810	Ca_29810.1|scaffold23364:10274-18544|minus|	0.988699	-0.297277	neg	10274	18544	NA	-	ATP binding microtubule motor family protein	PTHR24115 PTHR24115	IPR000299 IPR000857 IPR001752 IPR011254 IPR011993 IPR014352 IPR018979 IPR019748 IPR019749 IPR019821 IPR027417 IPR027640	PF00225 PF00373 PF00784 PF09379		PS00411		Kinesin-like_calmodulin-binding_protein_homolog	XM_004509422.1	#has_ATP_binding|#has_catalytic_activity|#has_microtubule_motor_activity|#has_oxidoreductase_activity|#involved_in_microtubule-based_movement|#involved_in_oxidation-reduction_process|#located_in_cytoskeleton|#located_in_plasma_membrane	COG5059-KIP1|cd01366-KISc_C_terminal|cd13200-FERM_C_KCBP|cd14473-FERM_B-lobe|cl00286-Motor_domain|cl02480-MyTH4|cl09511-FERM_B-lobe|cl09630-FERM_N|cl17171-PH-like|cl22438-TMF_TATA_bd|smart00295-B41	--	--
Ca_20387	Ca_20387.1|Ca_LG_7:24834520-24836162|plus|	0.811278	-0.297277	neg	24834520	24836162	NA	+	uncharacterized protein LOC100785538 isoform X3 [Glycine max]							Cadmium-induced_protein_AS8	XM_004509491.1	#located_in_mitochondrion	--	--	--
Ca_18015	Ca_18015.1|Ca_LG_6:38294235-38298673|minus|	0.988699	-0.297277	neg	38294235	38298673	NA	-	FASCICLIN-like arabinogalactan protein 16 precursor	PTHR32499 PTHR32499	IPR000782	PF02469		PS50213	SSF82153	Fasciclin-like_arabinogalactan_protein_18	XM_004506190.1	#located_in_extracellular_region|#located_in_vacuole	cl02663-Fasciclin|smart00554-FAS1	--	--
Ca_16010	Ca_16010.1|Ca_LG_6:9387966-9393528|minus|	0.988699	-0.297277	neg	9387966	9393528	NA	-	NADH dehydrogenase	PTHR22915 PTHR22915	IPR001327 IPR013027 IPR023753	PF00070 PF07992	GO:0016491 GO:0050660 GO:0055114		SSF51905	Alternative_NAD(P)H-ubiquinone_oxidoreductase_C1,_chloroplastic/mitochondrial	XM_004503838.1	#has_electron_carrier_activity|#has_flavin_adenine_dinucleotide_binding|#has_oxidoreductase_activity|#located_in_cell_wall|#located_in_chloroplast|#located_in_chloroplast_thylakoid|#located_in_mitochondrion|#located_in_plastoglobule	COG1252-Ndh|cl21454-SDR	--	--
Ca_10976	Ca_10976.1|Ca_LG_4:37242466-37247498|minus|	0.988699	-0.297277	neg	37242466	37247498	NA	-	N-acyl-L-amino-acid amidohydrolase	PTHR11014 PTHR11014	IPR001261 IPR002933 IPR010159 IPR011650	PF01546 PF07687	GO:0004046 GO:0005737 GO:0006508 GO:0006520 GO:0008152 GO:0008237 GO:0016787	PS00758 PS00759	SSF53187 SSF55031	Aminoacylase-1	XM_004498043.1	#has_aminoacylase_activity|#has_hydrolase_activity|#has_metallopeptidase_activity|#involved_in_cellular_amino_acid_metabolic_process|#involved_in_metabolic_process|#involved_in_proteolysis|#located_in_Golgi_apparatus|#located_in_cytoplasm|#located_in_vacuole	TIGR01880-Ac-peptdase-euk|cd05646-M20_AcylaseI_like|cl14876-Zinc_peptidase_like	--	--
Ca_09133	Ca_09133.1|Ca_LG_4:13684680-13689299|minus|	0.988699	-0.297277	neg	13684680	13689299	NA	-	condensation domain protein						SSF52777	--	XM_004493990.1	#located_in_nucleus	--	--	--
Ca_08608	Ca_08608.1|Ca_LG_4:7544219-7550950|minus|	0.988699	-0.297277	neg	7544219	7550950	NA	-	peptide transporter 3	PTHR11654 PTHR11654	IPR000109 IPR016196	PF00854	GO:0005215 GO:0006810 GO:0016020		SSF10347	Probable_peptide/nitrate_transporter_At2g40460	XM_004495291.1	#has_transporter_activity|#involved_in_oligopeptide_transport|#located_in_membrane|#located_in_plasma_membrane	cl21472-MFS	--	--
Ca_06333	Ca_06333.1|Ca_LG_3:24098298-24103673|minus|	0.988699	-0.297277	neg	24098298	24103673	NA	-	PRC-barrel domain protein n=1 Tax=Synechococcus sp. PCC 7335 RepID=B4WRB7_9SYNE							--	XM_004492513.1	--	--	--	--
Ca_09872	Ca_09872.1|Ca_LG_4:23210045-23214987|plus|	0.988699	-0.297059	neg	23210045	23214987	NA	+	beta glucosidase 11	PTHR10353	IPR001360 IPR013781 IPR017853 IPR018120	PF00232	GO:0004553 GO:0005975	PS00653	SSF51445	Beta-glucosidase_3	XM_004495907.1	#has_catalytic_activity|#has_cation_binding|#has_hydrolase_activity,_hydrolyzing_O-glycosyl_compounds|#involved_in_carbohydrate_metabolic_process|#located_in_extracellular_region	cl01046-BglB	--	--
Ca_06622	Ca_06622.1|Ca_LG_3:28129087-28135517|minus|	0.988699	-0.297059	neg	28129087	28135517	NA	-	RNA-binding LUC7-like protein	PTHR12375 PTHR12375	IPR004882	PF03194	GO:0003729 GO:0005685 GO:0006376			Putative_RNA-binding_protein_Luc7-like_1	XM_004492797.1	#located_in_nucleus	cl15315-LUC7	--	--
Ca_03890	Ca_03890.1|Ca_LG_2:13318096-13321880|plus|	0.988699	-0.297059	neg	13318096	13321880	NA	+	PHD finger protein ALFIN-LIKE 2-like [Glycine max]	PTHR12321 PTHR12321	IPR001965 IPR011011 IPR013083 IPR019786 IPR019787 IPR021998	PF00628 PF12165	GO:0005515 GO:0006355 GO:0008270 GO:0042393	PS01359 PS50016	SSF57903	PHD_finger_protein_ALFIN-LIKE_5	XM_004510370.1	#has_zinc_ion_binding|#located_in_nucleus	cl13583-DUF3594|cl17040-ADDz	--	--
Ca_21856	Ca_21856.1|Ca_LG_7:42083178-42089841|plus|	0.988699	-0.297059	neg	42083178	42089841	NA	+	unknown protein		IPR010298	PF05991				Uncharacterized_protein_YacP	XM_004499294.1	#located_in_chloroplast	cl01491-NYN_YacP	--	--
Ca_19497	Ca_19497.1|Ca_LG_7:7607576-7614740|minus|	0.988699	-0.297059	neg	7607576	7614740	NA	-	unknown protein	PTHR31515						--	XM_004508086.1	#located_in_plasma_membrane	--	--	--
Ca_15398	Ca_15398.1|Ca_LG_6:2629098-2632299|plus|	0.988699	-0.297059	neg	2629098	2632299	NA	+	thioredoxin h1 [Glycine max]	PTHR22904 PTHR22904	IPR011990 IPR012336 IPR013026 IPR013766 IPR017937 IPR019734	PF00085 PF13414	GO:0005515 GO:0045454	PS00194 PS50293 PS51352	SSF48452 SSF52833	TPR_repeat-containing_thioredoxin_TDX	XM_004503200.1	#involved_in_cell_redox_homeostasis|#located_in_cytoplasm	cd00189-TPR|cd02947-TRX_family|cd14438-Hip_N|cl00388-Thioredoxin_like|cl22420-Hip_N|cl22441-TPR	--	--
Ca_12487	Ca_12487.1|Ca_LG_5:10498822-10507448|minus|	0.988699	-0.297059	neg	10498822	10507448	NA	-	SMAD/FHA domain-containing protein	PTHR23308 PTHR23308	IPR000253 IPR008984	PF00498	GO:0005515	PS50006	SSF49879	FHA_domain-containing_protein_DDL	XM_004499982.1	#located_in_chloroplast|#located_in_nucleus	COG1716-COG1716|cd00060-FHA|cl00062-FHA	--	--
Ca_11959	Ca_11959.1|Ca_LG_5:1141328-1145734|plus|	0.988699	-0.297059	neg	1141328	1145734	NA	+	alanine aminotransferase 2	PTHR11751 PTHR11751	IPR004839 IPR015421 IPR015422 IPR015424	PF00155	GO:0003824 GO:0009058 GO:0030170		SSF53383	Glutamate--glyoxylate_aminotransferase_1	XM_004489730.1	#has_1-aminocyclopropane-1-carboxylate_synthase_activity|#has_catalytic_activity|#has_pyridoxal_phosphate_binding|#has_transferase_activity|#involved_in_1-aminocyclopropane-1-carboxylate_biosynthetic_process|#involved_in_biosynthetic_process|#located_in_apoplast|#located_in_chloroplast|#located_in_cytoplasm|#located_in_membrane|#located_in_peroxisome|#located_in_vacuole	PLN02368-PLN02368|cd00609-AAT_like|cl18945-AAT_I	--	--
Ca_03926	Ca_03926.1|Ca_LG_2:13970346-13974366|plus|	0.988699	-0.297059	neg	13970346	13974366	NA	+	gamma-glutamyl transpeptidase 4	PTHR11686	IPR000101	PF01019	GO:0003840 GO:0006749		SSF56235	Gamma-glutamyltranspeptidase_3	XM_004513018.1	#has_gamma-glutamyltransferase_activity	cl19223-G_glu_transpept	--	--
Ca_03912	Ca_03912.1|Ca_LG_2:13717722-13719685|plus|	0.988699	-0.297059	neg	13717722	13719685	NA	+	Auxin efflux carrier family protein	PTHR31419 PTHR31419	IPR004776	PF03547	GO:0016021 GO:0055085 GO:0009733 GO:0009725			Uncharacterized_transporter_C5D6.04	XM_004516368.1	#involved_in_transmembrane_transport|#located_in_integral_to_membrane	cl19217-Mem_trans	--	--
Ca_03339	Ca_03339.1|Ca_LG_2:5167193-5175078|plus|	0.988699	-0.297059	neg	5167193	5175078	NA	+	Protein kinase superfamily protein	PTHR22974 PTHR22974	IPR000719 IPR002290 IPR008271 IPR011009 IPR017441 IPR027085	PF00069	GO:0004672 GO:0004674 GO:0005524 GO:0006468 GO:0016772	PS00107 PS00108 PS50011	SSF56112	Serine/threonine-protein_kinase_TOUSLED	XM_004491088.1	#involved_in_protein_phosphorylation|#located_in_chloroplast|#located_in_nucleus	cd13990-STKc_TLK|cl21453-PKc_like|smart00220-S_TKc	--	--
Ca_01831	Ca_01831.1|Ca_LG_1:28677227-28689649|plus|	0.988699	-0.294987	neg	28677227	28689649	NA	+	ATP binding	PTHR11946 PTHR11946	IPR001412 IPR002300 IPR002301 IPR009008 IPR009080 IPR010663 IPR013155 IPR014729 IPR023585	PF00133 PF06827 PF08264		PS00178	SSF47323 SSF50677	Isoleucine--tRNA_ligase	XM_004487794.1	#has_ATP_binding|#has_aminoacyl-tRNA_ligase_activity|#has_catalytic_activity|#has_isoleucine-tRNA_ligase_activity|#has_nucleotide_binding|#involved_in_isoleucyl-tRNA_aminoacylation|#involved_in_tRNA_aminoacylation_for_protein_translation|#located_in_cytoplasm	PLN02843-PLN02843|cd00818-IleRS_core|cd07960-Anticodon_Ia_Ile_BEm|cl00015-nt_trans|cl06062-zf-FPG_IleRS|cl12020-Anticodon_Ia_like|cl16317-tRNA-synt_1_2	--	--
Ca_18013	Ca_18013.1|Ca_LG_6:38278287-38287083|plus|	0.988699	-0.294987	neg	38278287	38287083	NA	+	DNA replication factor C complex subunit 1 n=1 Tax=Volvox carteri RepID=D8UHI8_VOLCA	PTHR23389 PTHR23389	IPR001357 IPR003593 IPR003959 IPR008921 IPR010372 IPR012178 IPR013725 IPR027417	PF00004 PF00533 PF06144 PF08519		PS50172	SSF48019	Replication_factor_C_subunit_1	XM_004506189.1	#has_ATP_binding|#has_DNA_binding|#has_DNA_clamp_loader_activity|#has_nucleoside-triphosphatase_activity|#has_nucleotide_binding|#located_in_DNA_replication_factor|#located_in_intracellular|#located_in_nucleus	COG5275-COG5275|cd00009-AAA|cd00027-BRCT|cl00038-BRCT|cl07222-RFC1|cl19912-DNA_pol3_delta|cl21455-ABC_ATPase	--	--
Ca_16098	Ca_16098.1|Ca_LG_6:10231076-10237524|minus|	0.988699	-0.294987	neg	10231076	10237524	NA	-	LL-diaminopimelate aminotransferase	PTHR11751 PTHR11751	IPR004839 IPR015421 IPR015422 IPR015424 IPR019942	PF00155	GO:0003824 GO:0009058 GO:0009089 GO:0010285 GO:0030170		SSF53383	Aminotransferase_ALD1_homolog	XM_004504831.1	#has_L,L-diaminopimelate_aminotransferase_activity|#has_catalytic_activity|#has_pyridoxal_phosphate_binding|#has_transferase_activity|#involved_in_biosynthetic_process|#involved_in_lysine_biosynthetic_process_via_diaminopimelate|#located_in_chloroplast	COG0436-COG0436|cd00609-AAT_like|cl18945-AAT_I	--	--
Ca_10273	Ca_10273.1|Ca_LG_4:27970914-27975803|minus|	0.988699	-0.294987	neg	27970914	27975803	NA	-	putative UDP-glucuronate:xylan alpha-glucuronosyltransferase 3-like [Glycine max]	PTHR11183 PTHR11183	IPR002495	PF01501	GO:0016757		SSF53448	UDP-glucuronate:xylan_alpha-glucuronosyltransferase_1	XM_004498325.1	#located_in_nucleus	COG1442-RfaJ|cd02537-GT8_Glycogenin|cl11394-Glyco_tranf_GTA_type	--	--
Ca_07226	Ca_07226.1|Ca_LG_3:34780364-34784820|minus|	0.988699	-0.294987	neg	34780364	34784820	NA	-	AT hook motif DNA-binding family protein	PTHR31500 PTHR31500	IPR005175	PF03479			SSF11785	Putative_DNA-binding_protein_ESCAROLA	XM_004494696.1	#has_DNA_binding	cd11378-DUF296|cl00720-DUF296	--	--
Ca_05228	Ca_05228.1|Ca_LG_3:2729787-2733627|minus|	0.988699	-0.294987	neg	2729787	2733627	NA	-	flocculation protein FLO11-like [Glycine max]	PTHR31949 PTHR31949						--	XM_004492528.1	#located_in_nucleus	--	--	--
Ca_04665	Ca_04665.1|Ca_LG_2:27997540-28001636|minus|	0.988699	-0.294987	neg	27997540	28001636	NA	-	Ribosomal protein L13 family protein	PTHR11545	IPR005822 IPR005823 IPR023564	PF00572	GO:0003735 GO:0005840 GO:0006412		SSF52161	50S_ribosomal_protein_L13	XM_004489539.1	#functions_as_structural_constituent_of_ribosome|#involved_in_translation|#located_in_chloroplast|#located_in_ribosome	cd00392-Ribosomal_L13|cl00333-Ribosomal_L13	--	--
Ca_02534	Ca_02534.1|Ca_LG_1:36744869-36747274|plus|	0.988699	-0.294987	neg	36744869	36747274	NA	+	partner of Y14-MAGO	PTHR22959 PTHR22959	IPR015362	PF09282	GO:0005515		SSF10193	Partner_of_Y14_and_mago	XM_004485459.1	#located_in_nucleus	cl07790-Mago-bind	--	--
Ca_01736	Ca_01736.1|Ca_LG_1:27209553-27215316|minus|	0.954434	-0.294823	neg	27209553	27215316	NA	-	ubiquitin carboxyl-terminal hydrolase 15-like isoform X2 [Glycine max]	PTHR24006	IPR001394 IPR002893 IPR018200 IPR028889	PF00443 PF01753	GO:0006511	PS00972 PS50235 PS50865	SSF14423 SSF54001	Ubiquitin_carboxyl-terminal_hydrolase_15	XM_004488596.1	#has_ubiquitin_thiolesterase_activity|#has_zinc_ion_binding|#involved_in_ubiquitin-dependent_protein_catabolic_process|#located_in_extracellular_region	cd02661-Peptidase_C19E|cl02553-Peptidase_C19|cl20224-zf-MYND	--	--
Ca_16545	Ca_16545.1|Ca_LG_6:15586572-15588062|minus|	0.954434	-0.294823	neg	15586572	15588062	NA	-	Chaperone DnaJ-domain superfamily protein	PTHR25040 PTHR25040	IPR001623 IPR018253	PF00226		PS00636 PS50076	SSF46565	Uncharacterized_protein_At4g38065	XM_004504783.1	#has_heat_shock_protein_binding|#located_in_cytoplasm	cd06257-DnaJ|cl02542-DnaJ	--	--
Ca_10215	Ca_10215.1|Ca_LG_4:27242938-27245652|plus|	0.954434	-0.294823	neg	27242938	27245652	NA	+	Sphingomyelin synthetase family protein isoform 1 n=1 Tax=Theobroma cacao RepID=UPI00042B6F36	PTHR21290 PTHR21290	IPR025749	PF14360				--	XM_004496406.1	#located_in_mitochondrion|#located_in_plasmodesma	cl00474-PAP2_like	--	--
Ca_19996	Ca_19996.1|Ca_LG_7:17877151-17883591|minus|	0.988699	-0.294334	neg	17877151	17883591	NA	-	RNA-binding CRS1 / YhbY (CRM) domain-containing protein	PTHR31846 PTHR31846	IPR001890	PF01985	GO:0003723	PS51295	SSF75471	CRS2-associated_factor_2,_chloroplastic	XM_004509577.1	#has_RNA_binding|#located_in_chloroplast	cl00663-CRS1_YhbY	--	--
Ca_18674	Ca_18674.1|Ca_LG_6:50529347-50539081|minus|	0.988699	-0.294334	neg	50529347	50539081	NA	-	uncharacterized protein LOC100799047 isoform X5 [Glycine max]	PTHR12444	IPR016024		GO:0005488		SSF48371	Protein_EFR3_homolog	XM_004507275.1	#located_in_plasma_membrane	--	--	--
Ca_09003	Ca_09003.1|Ca_LG_4:12042958-12047110|plus|	0.988699	-0.294334	neg	12042958	12047110	NA	+	ATP binding	PTHR23264 PTHR23264	IPR019591 IPR027417	PF10609			SSF52540	Iron-sulfur_protein_NUBPL	XM_004495068.1	#located_in_mitochondrion	TIGR01969-Uncharacterized_ATP-binding_protein_MJ0169|cd02037-MRP-like|cl21455-ABC_ATPase	--	--
Ca_08917	Ca_08917.1|Ca_LG_4:11099352-11106641|plus|	0.988699	-0.294334	neg	11099352	11106641	NA	+	arginine biosynthesis protein ArgJ family	PTHR23100	IPR002813 IPR016117	PF01960	GO:0004358 GO:0006526		SSF56266	Arginine_biosynthesis_bifunctional_protein_ArgJ,_chloroplastic	XM_004494956.1	#has_acetyl-CoA:L-glutamate_N-acetyltransferase_activity|#has_glutamate_N-acetyltransferase_activity|#involved_in_arginine_biosynthetic_process|#located_in_chloroplast|#located_in_mitochondrion	cd02152-OAT|cl00603-DmpA_OAT	--	--
Ca_06576	Ca_06576.1|Ca_LG_3:27630082-27632788|plus|	0.82782	-0.294334	neg	27630082	27632788	NA	+	ATP binding / kinase/ protein kinase/ protein serine/threonine kinase/ protein-tyrosine kinase n=4 Tax=rosids RepID=C5DB54_VITVI	PTHR24420	IPR000719 IPR008271 IPR011009 IPR013320 IPR017441	PF00069	GO:0004672 GO:0004674 GO:0005524 GO:0006468 GO:0016772	PS00107 PS00108 PS50011	SSF56112	Serine/threonine-protein_kinase_At5g01020	XM_004492552.1	#has_ATP_binding|#has_protein_kinase_activity|#has_protein_modification_of_type_N-terminal_protein_myristoylation|#has_protein_serine/threonine_kinase_activity|#has_transferase_activity,_transferring_phosphorus-containing_groups|#involved_in_protein_phosphorylation|#located_in_plasma_membrane	cd14066-STKc_IRAK|cl21453-PKc_like	--	--
Ca_04964	Ca_04964.1|Ca_LG_2:31710392-31716080|minus|	0.988699	-0.294334	neg	31710392	31716080	NA	-	protein farnesyltransferase subunit beta [Glycine max]	PTHR11774 PTHR11774	IPR001330 IPR008930 IPR026872	PF00432 PF13249	GO:0003824 GO:0005965 GO:0018343 GO:0042127		SSF48239	Protein_farnesyltransferase_subunit_beta	XM_004489226.1	#has_catalytic_activity	PLN02710-PLN02710|cd02893-FTase|cl08267-ISOPREN_C2_like	--	--
Ca_03790	Ca_03790.1|Ca_LG_2:11694832-11697761|plus|	0.988699	-0.294334	neg	11694832	11697761	NA	+	selT-like protein-like [Glycine max]	PTHR13544 PTHR13544	IPR011893 IPR012336 IPR019389	PF10262	GO:0008430 GO:0045454		SSF52833	SelT-like_protein	XM_004490551.1	#has_selenium_binding|#involved_in_cell_redox_homeostasis	cl01407-Rdx	--	--
Ca_00489	Ca_00489.1|Ca_LG_1:5146303-5150428|plus|	0.816519	-0.294118	neg	5146303	5150428	NA	+	c("probable trans-2-enoyl-CoA reductase"	PTHR11695 PTHR11695	IPR002085 IPR011032 IPR013149 IPR013154 IPR016040 IPR020843	PF00107 PF08240	GO:0008270 GO:0016491 GO:0016747 GO:0055114		SSF50129 SSF51735	Probable_trans-2-enoyl-CoA_reductase,_mitochondrial	XM_004487002.1	#functions_in_ATP_binding|#has_nucleotide_binding|#has_oxidoreductase_activity|#has_transferase_activity,_transferring_acyl_groups_other_than_amino-acyl_groups|#has_zinc_ion_binding|#involved_in_oxidation-reduction_process|#located_in_chloroplast|#located_in_mitochondrion|#located_in_nucleus	COG0604-Qor|cd08290-ETR|cl16912-MDR	--	--
Ca_03612	Ca_03612.1|Ca_LG_2:9016221-9021270|minus|	0.988699	-0.294118	neg	9016221	9021270	NA	-	Cobalamin biosynthesis CobW-like protein	PTHR13748 PTHR13748	IPR003495 IPR011629 IPR027417	PF02492 PF07683			SSF52540 SSF90002	COBW_domain-containing_protein_1	XM_003613993.1	#located_in_nucleus	COG0523-COG0523|cl08458-CobW_C|cl21455-ABC_ATPase	--	--
Ca_00494	Ca_00494.1|Ca_LG_1:5177684-5180861|minus|	0.988699	-0.294118	neg	5177684	5180861	NA	-	alpha-L-fucosidase 1	PTHR10030 PTHR10030	IPR000933 IPR008979 IPR013781 IPR017853	PF01120	GO:0004560 GO:0005975		SSF49785 SSF51445	Putative_alpha-L-fucosidase_1	XM_004487006.1	#has_alpha-L-fucosidase_activity|#has_catalytic_activity|#has_cation_binding|#involved_in_carbohydrate_metabolic_process|#located_in_extracellular_region|#located_in_vacuole	COG3669-COG3669|cl07893-AmyAc_family|cl21494-Esterase_lipase	--	--
Ca_25933	Ca_25933.1|scaffold03973:14624-17246|minus|	0.988699	-0.294118	neg	14624	17246	NA	-	GDSL-like Lipase/Acylhydrolase superfamily protein	PTHR22835	IPR001087 IPR013831	PF00657	GO:0006629 GO:0016787 GO:0016788			GDSL_esterase/lipase_At5g14450	XM_004491927.1	#has_hydrolase_activity,_acting_on_ester_bonds|#involved_in_lipid_metabolic_process|#located_in_extracellular_region|#located_in_plasmodesma	cl01053-SGNH_hydrolase	--	--
Ca_22474	Ca_22474.1|Ca_LG_8:4183087-4185370|plus|	0.988699	-0.294118	neg	4183087	4185370	NA	+	Nucleotide-sugar transporter family protein	PTHR11132	IPR004853	PF03151			SSF10348	UDP-galactose_transporter_2	XM_004511218.1	#located_in_Golgi_apparatus|#located_in_plasma_membrane	TIGR00817-Triose_phosphate/phosphate_translocator|cl00910-EamA	--	--
Ca_11932	Ca_11932.1|Ca_LG_5:730450-732937|minus|	0.988699	-0.294118	neg	730450	732937	NA	-	inactive poly [ADP-ribose] polymerase RCD1	PTHR32263 PTHR32263	IPR012317 IPR022003	PF12174	GO:0003950	PS51059	SSF56399	Inactive_poly_[ADP-ribose]_polymerase_RCD1	XM_004512438.1	#has_NAD+_ADP-ribosyltransferase_activity|#located_in_nucleus	cl02729-WWE|cl13590-RST	--	--
Ca_11904	Ca_11904.1|Ca_LG_5:204794-209486|minus|	0.988699	-0.294118	neg	204794	209486	NA	-	protein YLS7-like [Glycine max]	PTHR13533 PTHR13533	IPR025846 IPR026057	PF13839 PF14416				Protein_YLS7_	XM_004502896.1	--	cl01053-SGNH_hydrolase|cl16865-PMR5N	--	--
Ca_11196	Ca_11196.1|Ca_LG_4:41248794-41252095|minus|	0.811278	-0.294118	neg	41248794	41252095	NA	-	voltage-gated potassium channel subunit beta	PTHR11732 PTHR11732	IPR001395 IPR005399 IPR023210	PF00248			SSF51430	Probable_voltage-gated_potassium_channel_subunit_beta	XM_004497699.1	#involved_in_potassium_ion_transport|#involved_in_transmembrane_transport|#located_in_cytoplasm|#located_in_membrane|#located_in_plasma_membrane|#located_in_plasmodesma	cd06660-Aldo_ket_red|cl00470-Aldo_ket_red	--	--
Ca_08943	Ca_08943.1|Ca_LG_4:11422583-11427659|minus|	0.896038	-0.294118	neg	11422583	11427659	NA	-	3-oxoacyl-[acyl-carrier-protein] synthase n=4 Tax=Phaseoleae RepID=I1L8I1_SOYBN	PTHR11712 PTHR11712	IPR014030 IPR014031 IPR016038 IPR016039 IPR017568 IPR018201 IPR020841	PF00109 PF02801	GO:0003824 GO:0006633 GO:0008152 GO:0016747	PS00606	SSF53901	3-oxoacyl-[acyl-carrier-protein]_synthase,_mitochondrial	XM_004494989.1	#has_catalytic_activity|#has_transferase_activity,_transferring_acyl_groups_other_than_amino-acyl_groups|#involved_in_biosynthetic_process|#involved_in_fatty_acid_biosynthetic_process|#involved_in_metabolic_process|#located_in_mitochondrion	PLN02836-PLN02836|cd00834-KAS_I_II|cl09938-cond_enzymes	--	--
Ca_19405	Ca_19405.1|Ca_LG_7:6336958-6342714|minus|	0.811278	-0.29257	neg	6336958	6342714	NA	-	Histone superfamily protein	PTHR11426	IPR000164 IPR007125 IPR009072	PF00125	GO:0000786 GO:0003677 GO:0006334 GO:0046982		SSF47113	Histone_H3-like_centromeric_protein_HTR12	KJ507241.1	#has_DNA_binding|#involved_in_nucleosome_assembly|#located_in_nucleosome|#located_in_nucleus	cl00074-H2A|smart00428-H3	C3H	--
Ca_02042	Ca_02042.1|Ca_LG_1:31584233-31588235|plus|	0.988699	-0.292037	neg	31584233	31588235	NA	+	peptidase M1 family protein	PTHR11533 PTHR11533	IPR001930 IPR014782 IPR015211 IPR016024	PF01433 PF09127	GO:0005488 GO:0006508 GO:0008237 GO:0008270 GO:0019370		SSF48371 SSF55486 SSF63737	Leukotriene_A-4_hydrolase_homolog	XM_004497309.1	#has_metallopeptidase_activity|#has_zinc_ion_binding|#involved_in_leukotriene_biosynthetic_process|#involved_in_proteolysis|#located_in_chloroplast|#located_in_cytosol	TIGR02411-Leukotriene_A-4_hydrolase_homolog|cd09599-M1_LTA4H|cl08525-Leuk-A4-hydro_C|cl14813-GluZincin	--	--
Ca_00527	Ca_00527.1|Ca_LG_1:5586869-5591425|minus|	0.988699	-0.292037	neg	5586841	5591425	NA	-	RING/U-box superfamily protein	PTHR23012 PTHR23012	IPR011016 IPR013083	PF12906	GO:0008270	PS51292	SSF57850	--	XM_004487065.1	#has_zinc_ion_binding|#located_in_cytoplasm	COG0842-COG0842|cl17238-RING|smart00744-RINGv	--	--
Ca_00271	Ca_00271.1|Ca_LG_1:2920532-2925677|minus|	0.988699	-0.292037	neg	2920532	2925677	NA	-	serine/threonine phosphatase 7	PTHR11668 PTHR11668	IPR004843 IPR006186	PF00149	GO:0016787	PS00125	SSF56300	Serine/threonine-protein_phosphatase_7	XM_004486791.1	#has_hydrolase_activity|#located_in_cytoplasm	cl13995-MPP_superfamily|smart00156-PP2Ac	--	--
Ca_16230	Ca_16230.1|Ca_LG_6:11727336-11731555|minus|	0.988699	-0.292037	neg	11727336	11731555	NA	-	cold regulated 314 thylakoid membrane 2		IPR008892	PF05562				Cold-regulated_413_inner_membrane_protein_2,_chloroplastic	XM_004504179.1	#located_in_mitochondrion	cl05236-WCOR413	--	--
Ca_14790	Ca_14790.1|Ca_LG_5:41449996-41465684|minus|	0.988699	-0.292037	neg	41449996	41465684	NA	-	debranching enzyme 1	PTHR10357 PTHR10357	IPR004193 IPR006047 IPR006589 IPR013780 IPR013781 IPR013783 IPR014756 IPR015902 IPR017853	PF00128 PF02922	GO:0003824 GO:0004553 GO:0005975 GO:0043169		SSF51011 SSF51445 SSF81296	Isoamylase_3,_chloroplastic	XM_004501629.1	#has_catalytic_activity|#has_cation_binding|#has_hydrolase_activity,_hydrolyzing_O-glycosyl_compounds|#involved_in_carbohydrate_metabolic_process|#located_in_chloroplast|#located_in_chloroplast_stroma	COG1523-PulA|cd02856-E_set_GDE_Isoamylase_N|cd11326-AmyAc_Glg_debranch|cl07893-AmyAc_family|cl09101-E_set	--	--
Ca_05420	Ca_05420.1|Ca_LG_3:5976604-5978254|plus|	0.988699	-0.292037	neg	5976604	5978254	NA	+	Adenine nucleotide alpha hydrolases-like superfamily protein	PTHR31964	IPR006015 IPR006016 IPR014729	PF00582	GO:0006950		SSF52402	Universal_stress_protein_MJ0531	XM_004494317.1	#located_in_Golgi_apparatus|#located_in_vacuole	cd00293-USP_Like|cl00292-AANH_like	--	--
Ca_04396	Ca_04396.1|Ca_LG_2:24181819-24188636|minus|	0.988699	-0.292037	neg	24181819	24188636	NA	-	ACT domain-containing small subunit of acetolactate synthase protein	PTHR30239 PTHR30239	IPR002912 IPR004789 IPR019455	PF10369 PF13710	GO:0003984 GO:0008152 GO:0009082 GO:0016597	PS51671	SSF55021	Acetolactate_synthase_small_subunit_1,_chloroplastic	XM_004490006.1	#has_acetolactate_synthase_activity|#has_amino_acid_binding|#involved_in_branched-chain_amino_acid_biosynthetic_process|#involved_in_metabolic_process|#located_in_chloroplast|#located_in_cytosol	CHL00100-ilvH|PRK11895-ilvH|cd04878-ACT_AHAS|cl09141-ACT|cl11035-ALS_ss_C	--	--
Ca_00781	Ca_00781.1|Ca_LG_1:8620708-8627146|minus|	0.954434	-0.29186	neg	8620708	8627146	NA	-	Cyclophilin-like peptidyl-prolyl cis-trans isomerase family protein	PTHR11071 PTHR11071	IPR001680 IPR002130 IPR015943 IPR017986 IPR020892	PF00160 PF00400	GO:0003755 GO:0005515 GO:0006457	PS00170 PS50072 PS50082 PS50294	SSF50891 SSF50978	Peptidylprolyl_isomerase_domain_and_WD_repeat-containing_protein_1	XM_004487460.1	#has_peptidyl-prolyl_cis-trans_isomerase_activity|#located_in_nucleus	COG2319-COG2319|cd01927-cyclophilin_WD40|cl00197-cyclophilin|cl02567-WD40	--	--
Ca_12134	Ca_12134.1|Ca_LG_5:4438690-4440054|minus|	0.954434	-0.29186	neg	4438690	4440054	NA	-	Pentatricopeptide repeat (PPR) superfamily protein	PTHR24015 PTHR24015	IPR002885	PF01535 PF13041 PF13812		PS51375		Pentatricopeptide_repeat-containing_protein_At4g21065	XM_004499585.1	#located_in_mitochondrion	TIGR00756-PPR|cl03252-PPR	--	--
Ca_29623	Ca_29623.1|scaffold21299:9784-32368|plus|	0.954434	-0.29186	neg	9784	32368	NA	+	uncharacterized protein LOC100806289 isoform X1 [Glycine max]	PTHR31431 PTHR31431						Nucleoporin_NUP188_homolog	XM_004505640.1	#located_in_nucleus	cl21739-DUF3414	--	--
Ca_18955	Ca_18955.1|Ca_LG_6:54140753-54144109|plus|	0.954434	-0.29186	neg	54140753	54144109	NA	+	zinc finger (Ran-binding) family protein	PTHR23111 PTHR23111	IPR001876	PF00641	GO:0008270		SSF90209	RanBP2-type_zinc_finger_protein_At1g67325	XM_004515303.1	#has_zinc_ion_binding|#located_in_chloroplast|#located_in_intracellular	cl02656-zf-RanBP	--	--
Ca_15769	Ca_15769.1|Ca_LG_6:6547629-6552302|minus|	0.811278	-0.29186	neg	6547629	6552302	NA	-	Myosin heavy chain-related protein	PTHR32484 PTHR32484	IPR019448	PF10358				--	XM_004503705.1	--	COG1196-Smc|cl11025-NT-C2|cl19219-DUF342	--	--
Ca_14789	Ca_14789.1|Ca_LG_5:41446325-41447263|minus|	0.954434	-0.29186	neg	41446325	41447263	NA	-	Unknown protein							--	XM_004501758.1	--	PRK10547-PRK10547	--	--
Ca_13331	Ca_13331.1|Ca_LG_5:26412571-26413932|plus|	0.954434	-0.29186	neg	26412571	26413932	NA	+	zinc finger CCCH domain protein	PTHR24009 PTHR24009	IPR000571	PF00642	GO:0046872	PS50103	SSF90229	Zinc_finger_CCCH_domain-containing_protein_55	XM_004511444.1	#has_nucleic_acid_binding|#has_nucleotide_binding|#has_zinc_ion_binding|#located_in_nucleus	cl11592-zf-CCCH|cl17169-RRM_SF|smart00356-ZnF_C3H1	--	--
Ca_07030	Ca_07030.1|Ca_LG_3:32960113-32966613|plus|	0.954434	-0.29186	neg	32960113	32966613	NA	+	1-acyl-sn-glycerol-3-phosphate acyltransferase-like protein	PTHR10983 PTHR10983	IPR002123	PF01553	GO:0008152 GO:0016746		SSF69593	1-acyl-sn-glycerol-3-phosphate_acyltransferase_PLS1	XM_004493470.1	#has_transferase_activity,_transferring_acyl_groups|#involved_in_metabolic_process|#located_in_extracellular_region	PLN02380-PLN02380|cd07990-LPLAT_LCLAT1-like|cl17185-LPLAT	--	--
Ca_01179	Ca_01179.1|Ca_LG_1:15097627-15137957|minus|	0.988699	-0.291391	neg	15097627	15137957	NA	-	protein phosphatase 1 regulatory subunit 7 [Glycine max]	PTHR10588 PTHR10588	IPR001611 IPR025875	PF12799	GO:0005515	PS51450	SSF52075	Protein_phosphatase_1_regulatory_subunit_7	XM_004488211.1	#located_in_nucleus|#located_in_plasma_membrane|#located_in_plasmodesma	cl19302-LRR_4	--	--
Ca_21449	Ca_21449.1|Ca_LG_7:38022423-38028561|plus|	0.811278	-0.291391	neg	38022423	38028561	NA	+	kelch domain-containing protein 4-like isoform X1 [Glycine max]	PTHR23244 PTHR23244	IPR006652 IPR011043 IPR015915	PF13415	GO:0005515		SSF50965	Rab9_effector_protein_with_kelch_motifs	XM_004508605.1	#located_in_cytoplasm	cl02701-Kelch_3	--	--
Ca_21024	Ca_21024.1|Ca_LG_7:33387792-33395028|plus|	0.988699	-0.291391	neg	33387792	33395028	NA	+	asparagine-tRNA ligase	PTHR22594 PTHR22594	IPR002312 IPR004364 IPR004365 IPR004522 IPR006195 IPR012340 IPR018150	PF00152 PF01336	GO:0000166 GO:0003676 GO:0004812 GO:0004816 GO:0005524	PS50862	SSF50249 SSF55681	Asparagine--tRNA_ligase	XM_004508847.1	#has_ATP_binding|#has_aminoacyl-tRNA_ligase_activity|#has_asparagine-tRNA_ligase_activity|#has_nucleic_acid_binding|#has_nucleotide_binding|#involved_in_asparaginyl-tRNA_aminoacylation|#involved_in_tRNA_aminoacylation_for_protein_translation|#located_in_chloroplast|#located_in_chloroplast_stroma|#located_in_cytoplasm	PLN02603-PLN02603|cd00776-AsxRS_core|cd04318-EcAsnRS_like_N|cl00268-class_II_aaRS-like_core|cl09930-RPA_2b-aaRSs_OBF_like	--	--
Ca_17284	Ca_17284.1|Ca_LG_6:24324951-24325657|plus|	0.988699	-0.291391	neg	24324951	24325657	NA	+	uncharacterized protein LOC100813444 isoform X3 [Glycine max]							--	XM_004505631.1	--	--	--	--
Ca_16917	Ca_16917.1|Ca_LG_6:20092203-20096813|plus|	0.82782	-0.291391	neg	20092203	20096813	NA	+	c("alpha 1"	PTHR12042 PTHR12042	IPR007577 IPR007652	PF04488 PF04572	GO:0005795 GO:0008378		SSF53448	Uncharacterized_protein_At4g19900	XM_004505251.1	#has_galactosyltransferase_activity|#located_in_Golgi_apparatus|#located_in_Golgi_stack	cl04600-Gb3_synth|cl19952-Gly_transf_sug	--	--
Ca_15343	Ca_15343.1|Ca_LG_6:2000122-2002033|plus|	0.816519	-0.291391	neg	2000122	2002033	NA	+	Oxidoreductase family protein	PTHR22604 PTHR22604	IPR000683 IPR016040	PF01408	GO:0016491		SSF51735 SSF55347	Uncharacterized_oxidoreductase_At4g09670	XM_004503050.1	#has_nucleotide_binding|#has_oxidoreductase_activity|#involved_in_metabolic_process|#involved_in_oxidation-reduction_process|#located_in_cytosol	COG0673-MviM|cl21454-SDR	--	--
Ca_14211	Ca_14211.1|Ca_LG_5:35855606-35859213|minus|	0.988699	-0.291391	neg	35855606	35859213	NA	-	malignant T-cell-amplified sequence 1 homolog [Glycine max]	PTHR22798	IPR002478 IPR004521 IPR015947 IPR016437	PF01472	GO:0003723	PS50890	SSF88697	Malignant_T-cell-amplified_sequence_1-A	XM_004502639.1	#has_RNA_binding|#located_in_cytoplasm|#located_in_cytosol	COG2016-COG2016|cd11609-MCT1_N|cl00607-PUA|cl16921-eIF2D_N_like	--	--
Ca_13439	Ca_13439.1|Ca_LG_5:27682711-27685911|minus|	0.988699	-0.291391	neg	27682711	27685911	NA	-	Cyclophilin-like peptidyl-prolyl cis-trans isomerase family protein	PTHR11071	IPR002130 IPR020892	PF00160	GO:0003755 GO:0006457	PS00170 PS50072	SSF50891	Peptidyl-prolyl_cis-trans_isomerase_CYP20-1	XM_004500431.1	#has_peptidyl-prolyl_cis-trans_isomerase_activity|#involved_in_protein_folding|#located_in_chloroplast|#located_in_plasmodesma	cd01926-cyclophilin_ABH_like|cl00197-cyclophilin	--	--
Ca_13161	Ca_13161.1|Ca_LG_5:24306397-24313666|plus|	0.988699	-0.291391	neg	24306397	24313666	NA	+	c("protein TIC 40"	PTHR22904 PTHR22904	IPR006636					Protein_TIC_40,_chloroplastic	XM_004500361.1	#located_in_chloroplast|#located_in_chloroplast_envelope|#located_in_chloroplast_thylakoid_membrane|#located_in_membrane	cl09454-SWI-SNF_Ssr4|cl17974-STI1|smart00727-STI1	--	--
Ca_08975	Ca_08975.1|Ca_LG_4:11704998-11710061|minus|	0.988699	-0.291391	neg	11704998	11710061	NA	-	probable methyltransferase PMT3-like [Glycine max]	PTHR31608 PTHR31608	IPR004159	PF03141	GO:0008168		SSF53335	Probable_methyltransferase_PMT9	XM_004495029.1	#has_methyltransferase_activity|#located_in_Golgi_apparatus|#located_in_vacuolar_membrane	cl17173-AdoMet_MTases	--	--
Ca_08873	Ca_08873.1|Ca_LG_4:10627600-10632102|minus|	0.988699	-0.291391	neg	10627600	10632102	NA	-	c("glucan endo-1"	PTHR32227 PTHR32227	IPR000490 IPR013781 IPR017853	PF00332	GO:0004553 GO:0005975		SSF51445	Glucan_endo-1,3-beta-glucosidase_11	XR_189638.1	#has_catalytic_activity|#has_cation_binding|#has_hydrolase_activity,_hydrolyzing_O-glycosyl_compounds|#involved_in_carbohydrate_metabolic_process|#located_in_anchored_to_plasma_membrane|#located_in_extracellular_region|#located_in_plasma_membrane	cl21706-Glyco_hydro_17	--	--
Ca_03560	Ca_03560.1|Ca_LG_2:8281532-8285456|plus|	0.988699	-0.291391	neg	8281532	8285456	NA	+	Tyrosine phosphatase family protein	PTHR31126 PTHR31126	IPR004861 IPR016130 IPR020428	PF03162	GO:0004725 GO:0016311 GO:0016791	PS00383	SSF52799	Probable_tyrosine-protein_phosphatase_At1g05000	XM_004491036.1	#has_phosphatase_activity|#has_protein_tyrosine_phosphatase_activity|#involved_in_dephosphorylation|#located_in_cytoplasm	cl21483-PTPc	GeBP	--
Ca_00184	Ca_00184.1|Ca_LG_1:2140389-2145421|plus|	0.988699	-0.291176	neg	2140389	2145421	NA	+	ATP binding microtubule motor family protein isoform 1 n=2 Tax=Theobroma cacao RepID=UPI00042B34D8	PTHR24115 PTHR24115	IPR001752 IPR019821 IPR027417 IPR027640	PF00225	GO:0003777 GO:0005524 GO:0005871 GO:0007018 GO:0008017	PS00411 PS50067	SSF52540	Kinesin-like_protein_KIF2A	XM_004486680.1	#has_ATP_binding|#has_microtubule_motor_activity|#involved_in_microtubule-based_movement|#located_in_mitochondrion|#located_in_plasma_membrane	COG5059-KIP1|cd01367-KISc_KIF2_like|cl00286-Motor_domain	--	--
Ca_18834	Ca_18834.1|Ca_LG_6:52351401-52359650|plus|	0.988699	-0.291176	neg	52351401	52359650	NA	+	aldo/keto reductase family oxidoreductase	PTHR11732 PTHR11732	IPR001395 IPR018170 IPR020471 IPR023210	PF00248	GO:0016491 GO:0055114	PS00062 PS00063 PS00798	SSF51430	NADP-dependent_D-sorbitol-6-phosphate_dehydrogenase	XM_004507455.1	#has_oxidoreductase_activity|#involved_in_oxidation-reduction_process|#located_in_cytoplasm	TIGR01293-potassium_channel_beta_2_subunit|cd06660-Aldo_ket_red|cl00470-Aldo_ket_red	--	--
Ca_13610	Ca_13610.1|Ca_LG_5:29496725-29500983|minus|	0.82782	-0.291176	neg	29496725	29500983	NA	-	F-box family protein	PTHR32133 PTHR32133	IPR001810 IPR011043 IPR015916	PF00646	GO:0005515	PS50181	SSF50965 SSF81383	F-box_only_protein_6	XM_004502227.1	#located_in_nucleus	cl02535-F-box|cl19514-FBA_1	--	--
Ca_00330	Ca_00330.1|Ca_LG_1:3404779-3408252|minus|	0.988699	-0.291176	neg	3404779	3408252	NA	-	Protein farnesyltransferase/geranylgeranyltransferase type-1 subunit alpha n=3 Tax=Solanum RepID=FNTA_SOLLC	PTHR11129 PTHR11129	IPR002088	PF01239	GO:0008318 GO:0018342	PS51147	SSF48439	Protein_farnesyltransferase/geranylgeranyltransferase_type-1_subunit_alpha	XM_004486868.1	#has_protein_prenyltransferase_activity|#involved_in_protein_prenylation|#located_in_nucleus	PLN02789-PLN02789|cl03138-PPTA	--	--
[truncated: 1,789 more rows]
