# Supplementary material for: Functional genomics identifies a small secreted protein that plays a role during the biotrophic to necrotrophic shift in the root rot pathogen Phytophthora medicaginis
Source: Front Plant Sci. 2024 Aug 19;15:1439020. doi: 10.3389/fpls.2024.1439020 (PMC11366588; doi:10.3389/fpls.2024.1439020)
Supplement: Supplementary file 13 [file DataSheet3.fasta]

>mt-tmRNA.1
TGACTGCCCAAAGGCGGTATTTGGTATTTCCATTTAAAAATTAAAAGGGAATAATAATAGAATTGACATT
TA
>tRNA.31
GGACACGTAGCTCAAATGGCAAGAGCACCACGATTTGTGCGGATGGACGCGGGTTCGATCCCCGCCGTTT
CCA
>tRNA.9
GGGCGCATAGCGCAGTGGTAGCGCGTCCGCTTTGCAAGCGAATGGGGCGAAGGCCCCGGGTTCAATCCCC
GGTGTGTCCA
>tRNA.10
GGGCGCATAGCGCAGTGGTAGCGCGTCCGCTTTGCAAGCGAATGGGGCGAAGGCCCCGGGTTCAATCCCC
GGTGTGTCCA
>tRNA.11
GGGCGCATAGCGCAGTGGTAGCGCGTCCGCTTTGCAAGCGAATGGGGCGAAGGCCCCGGGTTCAATCCCC
GGTGTGTCCA
>tRNA.12
GGGCGCATAGCGCAGTGGTAGCGCGTCCGCTTTGCAAGCGAATGGGGCGAAGGCCCCGGGTTCAATCCCC
GGTGTGTCCA
>tRNA.13
GGGCGCATAGCGCAGTGGTAGCGCGTCCGCTTTGCAAGCGAATGGGGCGAAGGCCCCGGGTTCAATCCCC
GGTGTGTCCA
>tRNA.1
GGGCGCATAGCGCAGTGGTAGCGCGTCCGCTTTGCAAGCGGAAGGCCCCGGGTTCAATCCCCGGTGTGTC
CA
>tRNA.14
GGGCGCATAGCGCAGTGGTAGCGCGTCCGCTTTGCAAGCGAATGGGGCGAAGGCCCCGGGTTCAATCCCC
GGTGTGTCCA
>tRNA.15
GGGCGCATAGCGCAGTGGTAGCGCGTCCGCTTTGCAAGCGAATGGGGCGAAGGCCCCGGGTTCAATCCCC
GGTGTGTCCA
>tRNA.30
GGGCGCATAGCGCAGTGGTAGCGCGTCCGCATTGCAAGCGAATGGGGCGAAGGCCCCGGGTTCAATCCCC
GGTGTGTCCA
>tRNA.2
GGGCGCATAGCGCAGTGGTAGCGCGTCCGCTTTGCAAGCGGAAGGCCCCGGGTTCAATCCCCGGTGTGTC
CA
>tRNA.3
GGGCGCATAGCGCAGTGGTAGCGCGTCCGCTTTGCAAGCGGAAGGCCCCGGGTTCAATCCCCGGTGTGTC
CA
>tRNA.16
GGGCGCATAGCGCAGTGGTAGCGCGTCCGCTTTGCAAGCGAATGGGGCGAAGGCCCCGGGTTCAATCCCC
GGTGTGTCCA
>tRNA.4
GGGCGCATAGCGCAGTGGTAGCGCGTCCGCTTTGCAAGCGGAAGGCCCCGGGTTCAATCCCCGGTGTGTC
CA
>tRNA.5
GGGCGCATAGCGCAGTGGTAGCGCGTCCGCTTTGCAAGCGGAAGGCCCCGGGTTCAATCCCCGGTGTGTC
CA
>tRNA.17
GGGCGCATAGCGCAGTGGTAGCGCGTCCGCTTTGCAAGCGAATGGGGCGAAGGCCCCGGGTTCAATCCCC
GGTGTGTCCA
>tRNA.6
GGGCGCATAGCGCAGTGGTAGCGCGTCCGCTTTGCAAGCGGAAGGCCCCGGGTTCAATCCCCGGTGTGTC
CA
>tRNA.18
GGGCGCATAGCGCAGTGGTAGCGCGTCCGCTTTGCAAGCGAATGGGGCGAAGGCCCCGGGTTCAATCCCC
GGTGTGTCCA
>tRNA.19
GGGCGCATAGCGCAGTGGTAGCGCGTCCGCTTTGCAAGCGAATGGGGCGAAGGCCCCGGGTTCAATCCCC
GGTGTGTCCA
>tRNA.20
GGGCGCATAGCGCAGTGGTAGCGCGTCCGCTTTGCAAGCGAATGGGGCGAAGGCCCCGGGTTCAATCCCC
GGTGTGTCCA
>tRNA.21
GGGCGCATAGCGCAGTGGTAGCGCGTCCGCTTTGCAAGCGAATGGGGCGAAGGCCCCGGGTTCAATCCCC
GGTGTGTCCA
>tRNA.22
GGGCGCATAGCGCAGTGGTAGCGCGTCCGCTTTGCAAGCGAATGGGGCGAAGGCCCCGGGTTCAATCCCC
GGTGTGTCCA
>tRNA.23
GGGCGCATAGCGCAGTGGTAGCGCGTCCGCTTTGCAAGCGAATGGGGCGAAGGCCCCGGGTTCAATCCCC
GGTGTGTCCA
>tRNA.24
GGGCGCATAGCGCAGTGGTAGCGCGTCCGCTTTGCAAGCGAATGGGGCGAAGGCCCCGGGTTCAATCCCC
GGTGTGTCCA
>tRNA.25
GGGCGCATAGCGCAGTGGTAGCGCGTCCGCTTTGCAAGCGAATGGGGCGAAGGCCCCGGGTTCAATCCCC
GGTGTGTCCA
>tRNA.26
GGGCGCATAGCGCAGTGGTAGCGCGTCCGCTTTGCAAGCGAATGGGGCGAAGGCCCCGGGTTCAATCCCC
GGTGTGTCCA
>tRNA.27
GGGCGCATAGCGCAGTGGTAGCGCGTCCGCTTTGCAAGCGAATGGGGCGAAGGCCCCGGGTTCAATCCCC
GGTGTGTCCA
>tRNA.28
GGGCGCATAGCGCAGTGGTAGCGCGTCCGCTTTGCAAGCGAATGGGGCGAAGGCCCCGGGTTCAATCCCC
GGTGTGTCCA
>tRNA.32
GGGCGCATAGCGCAGTGGTAGCGCGTCCGCTTTGCAAGCGAATGGGGCGAAGGCCCCGGGTTCAATCTCC
GTTGTGTCCA
>tRNA.8
GGGCGCATAGCGCAGTGGTAGCGTGTCCGCTTTGCAAGCGGAAGGTCCCGGGTTCAATCCCCGGTGTGTC
CA
>tRNA.7
GGGCGCATAGCGCAGTGGTAGCGCGTCCGCTTTGCAAGCGGAAGGCCCCGGGTTCAATCCCCGGTGTGTC
CA
>tRNA.29
AACGATGTAGCTCAACTGGAAGAGCACAGGGCTTCGGCCCTGGGGATGCCTGTTCAATTCGGGCCATCGT
TA
>tRNA.127
GCTCTTATGGTGTAATGGTTAGCACTCTGGACTCTGAATCCAGCGATCCGGGTTCAAATCCCGGTAGGAC
CT
>tRNA.128
GCTCTTATGGTGTAATGGTTAGCACTCTGGACTCTGAATCCAGCGATCCGGGTTCAAATCCCGGTAGGAC
CT
>tRNA.129
GCTCTTATGGTGTAATGGTTAGCACTCTGGACTCTGAATCCAGCGATCCGGGTTCAAATCCCGGTAGGAC
CT
>tRNA.130
GCTCTTATGGTGTAATGGTTAGCACTCTGGACTCTGAATCCAGCGATCCGGGTTCAAATCCCGGTAGGAC
CT
>tRNA.131
GCTCTTATGGTGTAATGGTTAGCACTCTGGACTCTGAATCCAGCGATCCGGGTTCAAATCCCGGTAGGAC
CT
>tRNA.132
GCTCTTATGGTGTAATGGTTAGCACTCTGGACTCTGAATCCAGCGATCCGGGTTCAAATCCCGGTAGGAC
CT
>tRNA.133
GCTCTTATGGTGTAATGGTTAGCACTCTGGACTCTGAATCCAGCGATCCGGGTTCAAATCCCGGTAGGAC
CT
>tRNA.134
GCTCTTATGGTGTAATGGTTAGCACTCTGGACTCTGAATCCAGCGATCCGGGTTCAAATCCCGGTAGGAC
CT
>tRNA.135
GCTCTTATGGTGTAATGGTTAGCACTCTGGACTCTGAATCCAGCGATCCGGGTTCAAATCCCGGTAGGAC
CT
>tRNA.136
GCTCTTATGGTGTAATGGTTAGCACTCTGGACTCTGAATCCAGCGATCCGGGTTCAAATCCCGGTAGGAC
CT
>tRNA.137
GCTCTTATGGTGTAATGGTTAGCACTCTGGACTCTGAATCCAGCGATCCGGGTTCAAATCCCGGTAGGAC
CT
>tRNA.138
GCTCTTATGGTGTAATGGTTAGCACTCTGGACTCTGAATCCAGCGATCCGGGTTCAAATCCCGGTAGGAC
CT
>tRNA.139
GCTCTTATGGTGTAATGGTTAGCACTCTGGACTCTGAATCCAGCGATCCGGGTTCAAATCCCGGTAGGAC
CT
>tRNA.140
GCTCTTATGGTGTAATGGTTAGCACTCTGGACTCTGAATCCAGCGATCCGGGTTCAAATCCCGGTAGGAC
CT
>tRNA.141
GCTCTTATGGTGTAATGGTTAGCACTCTGGACTCTGAATCCAGCGATCCGGGTTCAAATCCCGGTAGGAC
CT
>tRNA.142
GCTCTTATGGTGTAATGGTTAGCACTCTGGACTCTGAATCCAGCGATCCGGGTTCAAATCCCGGTAGGAC
CT
>tRNA.143
GCTCTTATGGTGTAATGGTTAGCACTCTGGACTCTGAATCCAGCGATCCGGGTTCAAATCCCGGTAGGAC
CT
>tRNA.144
GCTCTTATGGTGTAATGGTTAGCACTCTGGACTCTGAATCCAGCGATCCGGGTTCAAATCCCGGTAGGAC
CT
>tRNA.145
GCTCTTATGGTGTAATGGTTAGCACTCTGGACTCTGAATCCAGCGATCCGGGTTCAAATCCCGGTAGGAC
CT
>tRNA.146
GCTCTTATGGTGTAATGGTTAGCACTCTGGACTCTGAATCCAGCGATCCGGGTTCAAATCCCGGTAGGAC
CT
>tRNA.155
GCTCTTATGGTGTCATGGTTAGCACTCTGGACTCTGAATCCAGCGATCCGGGTTCAAATCCCGGTAGGAC
CT
>tRNA.154
GCTCTTATGGTGTAATGGTTAGCACTCTGGACTCTGAATCCAGCGATCCGGGTTCAAATCCCGATAGGAC
CT
>tRNA.147
GCTCTTATGGTGTAATGGTTAGCACTCTGGACTCTGAATCCAGCGATCCGGGTTCAAATCCCGGTAGGAC
CT
>tRNA.148
GCTCTTATGGTGTAATGGTTAGCACTCTGGACTCTGAATCCAGCGATCCGGGTTCAAATCCCGGTAGGAC
CT
>tRNA.149
GCTCTTATGGTGTAATGGTTAGCACTCTGGACTCTGAATCCAGCGATCCGGGTTCAAATCCCGGTAGGAC
CT
>tRNA.156
GCTCTTATGGTGTCATGGTTAGCACTCTGGACTCTGAATCCAGCGATCCGGGTTCAAATCCCGGTAGGAC
CT
>tRNA.150
GCTCTTATGGTGTAATGGTTAGCACTCTGGACTCTGAATCCAGCGATCCGGGTTCAAATCCCGGTAGGAC
CT
>tRNA.151
GCTCTTATGGTGTAATGGTTAGCACTCTGGACTCTGAATCCAGCGATCCGGGTTCAAATCCCGGTAGGAC
CT
>tRNA.35
GGTCTTATGGTGTAATGGTTAGCACTCTGGACTCTGAATCCAGCGATCCGGGTTCAAATCCCGGTAGGAC
CT
>tRNA.33
GCTCTTATGGTGTAATGGTTAGCACTCTGGACTTTGAATCCAGCGATCCGGGTTCAAATCCCGGTAGGAG
CT
>tRNA.36
GGTCTTATGGTGTAATGGTTAGCACTCTGGACTCTGAATCCAGCGATCCGGGTTCAAATCCCGGTAGGAC
CT
>tRNA.34
GCTCTTATGGTGTAATGGTTAGCACTCTGGACTTTGAATCCAGCGATCCGGGTTCAAATCCCGGTAGGAG
CT
>tRNA.166
AACGATGTAGCTCAACTGGACGAGCTCAGGGCTTCGGCGCTGGGGATGCCTGTTCAATTCGGGCCATCGT
TA
>tRNA.70
GCTCCTGTAGCTCAGTTGGTTAGAGCGGTGGTCTTATGAGCCGCAGGTCGAGGGTTCGAGCCCCTCCTGG
AGCA
>tRNA.71
GCTCCTGTAGCTCAGTTGGTTAGAGCGGTGGTCTTATGAGCCGCAGGTCGAGGGTTCGAGCCCCTCCTGG
AGCA
>tRNA.157
AACGATGTAGCTCAACTGGAAGAGCACAGGGCTTCGGCCCTGGGGATGCCTGTTCAATTCGGGCCATCGT
TA
>tRNA.152
TCCCAAATAGTCTAGGCGGTTAGGATACGTGGCTTTCACCCACGCGACCCGGGTTCGAGTCCCGGTTTGG
GAA
>tRNA.160
TCCCAAATAGTCTAGGCGGTTAGGATACGTGGCTTTCACCCACGCGACCCGGGTTCGAGTCCCGGTTTTG
GGA
>tRNA.98
GCCCCTATAGCTCAGTGGTAGAGCACTCGCTTCGTAAGCGAAAGGTCGGTGGTTCGATCCCGCCTGGGGG
CT
>tRNA.72
GGGGGAATAGCTCAGTGGTAGAGCGCTGGATTCCAGTCCCAGCGGTCGGGGGTTCGATCCCCTCTTCCCT
CA
>U6.1
AACCACTTCGGTGGTCATCCGTAAAAATTGGAACGATACAGAGAAGATTAGCATGGCCCCTGCGCAAGGA
TGACACGCATAAATCGAGAAGTATCGCACTTTTTG
>tRNA.38
GACAGCTTGGCCGAGTGGTTAAGGCGTTAGCCTGCTAAGTTAATGGGGCAACCCGCGTGAGTTCGAATCT
CACAGCTGTCG
>tRNA.99
GCCCCTATAGCTCAGTGGTAGAGCACTCGCTTCGTAAGCGAAAGGTCGGTGGTTCGATCCCGCCTGGGGG
CT
>tRNA.73
GGGGGAATAGCTCAGTGGTAGAGCGCTGGATTCCAGTCCCAGCGGTCGGGGGTTCGATCCCCTCTTCCCT
CA
>U6.2
AACCACTTCGGTGGTCATCCGTAAAAATTGGAACGATACAGAGAAGATTAGCATGGCCCCTGCGCAAGGA
TGACACGCATAAATCGAGAAGTATCGCACTTTTTG
>tRNA.39
GACAGCTTGGCCGAGTGGTTAAGGCGTTAGCCTGCTAAGTTAATGGGGCAACCCGCGTGAGTTCGAATCT
CACAGCTGTCG
>tRNA.100
GCCCCTATAGCTCAGTGGTAGAGCACTCGCTTCGTAAGCGAAAGGTCGGTGGTTCGATCCCGCCTGGGGG
CT
>tRNA.74
GGGGGAATAGCTCAGTGGTAGAGCGCTGGATTCCAGTCCCAGCGGTCGGGGGTTCGATCCCCTCTTCCCT
CA
>U6.34
AACCACTTCGGTGGTCATCCGTAAAAATTGGAACGATACAGAGAAGATTTTCATGGCCCCTGCGCAAGGA
TGACACGCATAAATCGAGAAGTATCGCACTTTTTG
>tRNA.40
GACAGCTTGGCCGAGTGGTTAAGGCGTTAGCCTGCTAAGTTAATGGGGCAACCCGCGTGAGTTCGAATCT
CACAGCTGTCG
>tRNA.101
GCCCCTATAGCTCAGTGGTAGAGCACTCGCTTCGTAAGCGAAAGGTCGGTGGTTCGATCCCGCCTGGGGG
CT
>tRNA.75
GGGGGAATAGCTCAGTGGTAGAGCGCTGGATTCCAGTCCCAGCGGTCGGGGGTTCGATCCCCTCTTCCCT
CA
>U6.3
AACCACTTCGGTGGTCATCCGTAAAAATTGGAACGATACAGAGAAGATTAGCATGGCCCCTGCGCAAGGA
TGACACGCATAAATCGAGAAGTATCGCACTTTTTG
>tRNA.41
GACAGCTTGGCCGAGTGGTTAAGGCGTTAGCCTGCTAAGTTAATGGGGCAACCCGCGTGAGTTCGAATCT
CACAGCTGTCG
>tRNA.102
GCCCCTATAGCTCAGTGGTAGAGCACTCGCTTCGTAAGCGAAAGGTCGGTGGTTCGATCCCGCCTGGGGG
CT
>tRNA.158
GGGGGAAAGCTCAGTGGTAGAGCGCTGGATTCCAGTCCCAGCGGTCGGGGGTTCGATCCCCTCTTCCCTC
A
>U6.4
AACCACTTCGGTGGTCATCCGTAAAAATTGGAACGATACAGAGAAGATTAGCATGGCCCCTGCGCAAGGA
TGACACGCATAAATCGAGAAGTATCGCACTTTTTG
>tRNA.42
GACAGCTTGGCCGAGTGGTTAAGGCGTTAGCCTGCTAAGTTAATGGGGCAACCCGCGTGAGTTCGAATCT
CACAGCTGTCG
>tRNA.159
GGGGGAAAGCTCAGTGGTAGAGCGCTGGATTCCAGTCCCAGCGGTCGGGGGTTCGATCCCCTCTTCCCTC
A
>U6.5
AACCACTTCGGTGGTCATCCGTAAAAATTGGAACGATACAGAGAAGATTAGCATGGCCCCTGCGCAAGGA
TGACACGCATAAATCGAGAAGTATCGCACTTTTTG
>tRNA.43
GACAGCTTGGCCGAGTGGTTAAGGCGTTAGCCTGCTAAGTTAATGGGGCAACCCGCGTGAGTTCGAATCT
CACAGCTGTCG
>tRNA.103
GCCCCTATAGCTCAGTGGTAGAGCACTCGCTTCGTAAGCGAAAGGTCGGTGGTTCGATCCCGCCTGGGGG
CT
>tRNA.76
GGGGGAATAGCTCAGTGGTAGAGCGCTGGATTCCAGTCCCAGCGGTCGGGGGTTCGATCCCCTCTTCCCT
CA
>U6.6
AACCACTTCGGTGGTCATCCGTAAAAATTGGAACGATACAGAGAAGATTAGCATGGCCCCTGCGCAAGGA
TGACACGCATAAATCGAGAAGTATCGCACTTTTTG
>tRNA.44
GACAGCTTGGCCGAGTGGTTAAGGCGTTAGCCTGCTAAGTTAATGGGGCAACCCGCGTGAGTTCGAATCT
CACAGCTGTCG
>tRNA.77
GGGGGAATAGCTCAGTGGTAGAGCGCTGGATTCCAGTCCCAGCGGTCGGGGGTTCGATCCCCTCTTCCCT
CA
>U6.7
AACCACTTCGGTGGTCATCCGTAAAAATTGGAACGATACAGAGAAGATTAGCATGGCCCCTGCGCAAGGA
TGACACGCATAAATCGAGAAGTATCGCACTTTTTG
>tRNA.45
GACAGCTTGGCCGAGTGGTTAAGGCGTTAGCCTGCTAAGTTAATGGGGCAACCCGCGTGAGTTCGAATCT
CACAGCTGTCG
>tRNA.78
GGGGGAATAGCTCAGTGGTAGAGCGCTGGATTCCAGTCCCAGCGGTCGGGGGTTCGATCCCCTCTTCCCT
CA
>U6.8
AACCACTTCGGTGGTCATCCGTAAAAATTGGAACGATACAGAGAAGATTAGCATGGCCCCTGCGCAAGGA
TGACACGCATAAATCGAGAAGTATCGCACTTTTTG
>tRNA.46
GACAGCTTGGCCGAGTGGTTAAGGCGTTAGCCTGCTAAGTTAATGGGGCAACCCGCGTGAGTTCGAATCT
CACAGCTGTCG
>tRNA.104
GCCCCTATAGCTCAGTGGTAGAGCACTCGCTTCGTAAGCGAAAGGTCGGTGGTTCGATCCCGCCTGGGGG
CT
>tRNA.79
GGGGGAATAGCTCAGTGGTAGAGCGCTGGATTCCAGTCCCAGCGGTCGGGGGTTCGATCCCCTCTTCCCT
CA
>U6.9
AACCACTTCGGTGGTCATCCGTAAAAATTGGAACGATACAGAGAAGATTAGCATGGCCCCTGCGCAAGGA
TGACACGCATAAATCGAGAAGTATCGCACTTTTTG
>tRNA.47
GACAGCTTGGCCGAGTGGTTAAGGCGTTAGCCTGCTAAGTTAATGGGGCAACCCGCGTGAGTTCGAATCT
CACAGCTGTCG
>tRNA.105
GCCCCTATAGCTCAGTGGTAGAGCACTCGCTTCGTAAGCGAAAGGTCGGTGGTTCGATCCCGCCTGGGGG
CT
>tRNA.80
GGGGGAATAGCTCAGTGGTAGAGCGCTGGATTCCAGTCCCAGCGGTCGGGGGTTCGATCCCCTCTTCCCT
CA
>U6.10
AACCACTTCGGTGGTCATCCGTAAAAATTGGAACGATACAGAGAAGATTAGCATGGCCCCTGCGCAAGGA
TGACACGCATAAATCGAGAAGTATCGCACTTTTTG
>tRNA.48
GACAGCTTGGCCGAGTGGTTAAGGCGTTAGCCTGCTAAGTTAATGGGGCAACCCGCGTGAGTTCGAATCT
CACAGCTGTCG
>tRNA.106
GCCCCTATAGCTCAGTGGTAGAGCACTCGCTTCGTAAGCGAAAGGTCGGTGGTTCGATCCCGCCTGGGGG
CT
>tRNA.81
GGGGGAATAGCTCAGTGGTAGAGCGCTGGATTCCAGTCCCAGCGGTCGGGGGTTCGATCCCCTCTTCCCT
CA
>U6.11
AACCACTTCGGTGGTCATCCGTAAAAATTGGAACGATACAGAGAAGATTAGCATGGCCCCTGCGCAAGGA
TGACACGCATAAATCGAGAAGTATCGCACTTTTTG
>tRNA.49
GACAGCTTGGCCGAGTGGTTAAGGCGTTAGCCTGCTAAGTTAATGGGGCAACCCGCGTGAGTTCGAATCT
CACAGCTGTCG
>tRNA.107
GCCCCTATAGCTCAGTGGTAGAGCACTCGCTTCGTAAGCGAAAGGTCGGTGGTTCGATCCCGCCTGGGGG
CT
>tRNA.82
GGGGGAATAGCTCAGTGGTAGAGCGCTGGATTCCAGTCCCAGCGGTCGGGGGTTCGATCCCCTCTTCCCT
CA
>U6.12
AACCACTTCGGTGGTCATCCGTAAAAATTGGAACGATACAGAGAAGATTAGCATGGCCCCTGCGCAAGGA
TGACACGCATAAATCGAGAAGTATCGCACTTTTTG
>tRNA.37
GACAGCTTGGCCGAGTGGTTAAGGCGTTAGCCTGCTAAGTTAATGGGGCAACTCGCGTGAGTTCGAATCT
CACAGCTGTCG
>tRNA.108
GCCCCTATAGCTCAGTGGTAGAGCACTCGCTTCGTAAGCGAAAGGTCGGTGGTTCGATCCCGCCTGGGGG
CT
>tRNA.83
GGGGGAATAGCTCAGTGGTAGAGCGCTGGATTCCAGTCCCAGCGGTCGGGGGTTCGATCCCCTCTTCCCT
CA
>U6.13
AACCACTTCGGTGGTCATCCGTAAAAATTGGAACGATACAGAGAAGATTAGCATGGCCCCTGCGCAAGGA
TGACACGCATAAATCGAGAAGTATCGCACTTTTTG
>tRNA.50
GACAGCTTGGCCGAGTGGTTAAGGCGTTAGCCTGCTAAGTTAATGGGGCAACCCGCGTGAGTTCGAATCT
CACAGCTGTCG
>tRNA.84
GGGGGAATAGCTCAGTGGTAGAGCGCTGGATTCCAGTCCCAGCGGTCGGGGGTTCGATCCCCTCTTCCCT
CA
>U6.14
AACCACTTCGGTGGTCATCCGTAAAAATTGGAACGATACAGAGAAGATTAGCATGGCCCCTGCGCAAGGA
TGACACGCATAAATCGAGAAGTATCGCACTTTTTG
>tRNA.51
GACAGCTTGGCCGAGTGGTTAAGGCGTTAGCCTGCTAAGTTAATGGGGCAACCCGCGTGAGTTCGAATCT
CACAGCTGTCG
>tRNA.109
GCCCCTATAGCTCAGTGGTAGAGCACTCGCTTCGTAAGCGAAAGGTCGGTGGTTCGATCCCGCCTGGGGG
CT
>tRNA.85
GGGGGAATAGCTCAGTGGTAGAGCGCTGGATTCCAGTCCCAGCGGTCGGGGGTTCGATCCCCTCTTCCCT
CA
>U6.15
AACCACTTCGGTGGTCATCCGTAAAAATTGGAACGATACAGAGAAGATTAGCATGGCCCCTGCGCAAGGA
TGACACGCATAAATCGAGAAGTATCGCACTTTTTG
>tRNA.52
GACAGCTTGGCCGAGTGGTTAAGGCGTTAGCCTGCTAAGTTAATGGGGCAACCCGCGTGAGTTCGAATCT
CACAGCTGTCG
>tRNA.110
GCCCCTATAGCTCAGTGGTAGAGCACTCGCTTCGTAAGCGAAAGGTCGGTGGTTCGATCCCGCCTGGGGG
CT
>tRNA.86
GGGGGAATAGCTCAGTGGTAGAGCGCTGGATTCCAGTCCCAGCGGTCGGGGGTTCGATCCCCTCTTCCCT
CA
>U6.16
AACCACTTCGGTGGTCATCCGTAAAAATTGGAACGATACAGAGAAGATTAGCATGGCCCCTGCGCAAGGA
TGACACGCATAAATCGAGAAGTATCGCACTTTTTG
>tRNA.53
GACAGCTTGGCCGAGTGGTTAAGGCGTTAGCCTGCTAAGTTAATGGGGCAACCCGCGTGAGTTCGAATCT
CACAGCTGTCG
>tRNA.111
GCCCCTATAGCTCAGTGGTAGAGCACTCGCTTCGTAAGCGAAAGGTCGGTGGTTCGATCCCGCCTGGGGG
CT
>tRNA.87
GGGGGAATAGCTCAGTGGTAGAGCGCTGGATTCCAGTCCCAGCGGTCGGGGGTTCGATCCCCTCTTCCCT
CA
>U6.17
AACCACTTCGGTGGTCATCCGTAAAAATTGGAACGATACAGAGAAGATTAGCATGGCCCCTGCGCAAGGA
TGACACGCATAAATCGAGAAGTATCGCACTTTTTG
>tRNA.54
GACAGCTTGGCCGAGTGGTTAAGGCGTTAGCCTGCTAAGTTAATGGGGCAACCCGCGTGAGTTCGAATCT
CACAGCTGTCG
>tRNA.112
GCCCCTATAGCTCAGTGGTAGAGCACTCGCTTCGTAAGCGAAAGGTCGGTGGTTCGATCCCGCCTGGGGG
CT
>tRNA.88
GGGGGAATAGCTCAGTGGTAGAGCGCTGGATTCCAGTCCCAGCGGTCGGGGGTTCGATCCCCTCTTCCCT
CA
>U6.18
AACCACTTCGGTGGTCATCCGTAAAAATTGGAACGATACAGAGAAGATTAGCATGGCCCCTGCGCAAGGA
TGACACGCATAAATCGAGAAGTATCGCACTTTTTG
>tRNA.55
GACAGCTTGGCCGAGTGGTTAAGGCGTTAGCCTGCTAAGTTAATGGGGCAACCCGCGTGAGTTCGAATCT
CACAGCTGTCG
>tRNA.113
GCCCCTATAGCTCAGTGGTAGAGCACTCGCTTCGTAAGCGAAAGGTCGGTGGTTCGATCCCGCCTGGGGG
CT
>tRNA.89
GGGGGAATAGCTCAGTGGTAGAGCGCTGGATTCCAGTCCCAGCGGTCGGGGGTTCGATCCCCTCTTCCCT
CA
>U6.19
AACCACTTCGGTGGTCATCCGTAAAAATTGGAACGATACAGAGAAGATTAGCATGGCCCCTGCGCAAGGA
TGACACGCATAAATCGAGAAGTATCGCACTTTTTG
>tRNA.56
GACAGCTTGGCCGAGTGGTTAAGGCGTTAGCCTGCTAAGTTAATGGGGCAACCCGCGTGAGTTCGAATCT
CACAGCTGTCG
>tRNA.114
GCCCCTATAGCTCAGTGGTAGAGCACTCGCTTCGTAAGCGAAAGGTCGGTGGTTCGATCCCGCCTGGGGG
CT
>tRNA.90
GGGGGAATAGCTCAGTGGTAGAGCGCTGGATTCCAGTCCCAGCGGTCGGGGGTTCGATCCCCTCTTCCCT
CA
>U6.20
AACCACTTCGGTGGTCATCCGTAAAAATTGGAACGATACAGAGAAGATTAGCATGGCCCCTGCGCAAGGA
TGACACGCATAAATCGAGAAGTATCGCACTTTTTG
>tRNA.57
GACAGCTTGGCCGAGTGGTTAAGGCGTTAGCCTGCTAAGTTAATGGGGCAACCCGCGTGAGTTCGAATCT
CACAGCTGTCG
>tRNA.115
GCCCCTATAGCTCAGTGGTAGAGCACTCGCTTCGTAAGCGAAAGGTCGGTGGTTCGATCCCGCCTGGGGG
CT
>tRNA.161
GGGGGAATAGCTCAGTGGTAGAGCGCTGGATTCCAGTCCCAGCGGTCGGGGGTTCGATCCCCTCATCCTT
TG
>U6.21
AACCACTTCGGTGGTCATCCGTAAAAATTGGAACGATACAGAGAAGATTAGCATGGCCCCTGCGCAAGGA
TGACACGCATAAATCGAGAAGTATCGCACTTTTTG
>tRNA.58
GACAGCTTGGCCGAGTGGTTAAGGCGTTAGCCTGCTAAGTTAATGGGGCAACCCGCGTGAGTTCGAATCT
CACAGCTGTCG
>tRNA.116
GCCCCTATAGCTCAGTGGTAGAGCACTCGCTTCGTAAGCGAAAGGTCGGTGGTTCGATCCCGCCTGGGGG
CT
>tRNA.91
GGGGGAATAGCTCAGTGGTAGAGCGCTGGATTCCAGTCCCAGCGGTCGGGGGTTCGATCCCCTCTTCCCT
CA
>U6.22
AACCACTTCGGTGGTCATCCGTAAAAATTGGAACGATACAGAGAAGATTAGCATGGCCCCTGCGCAAGGA
TGACACGCATAAATCGAGAAGTATCGCACTTTTTG
>tRNA.59
GACAGCTTGGCCGAGTGGTTAAGGCGTTAGCCTGCTAAGTTAATGGGGCAACCCGCGTGAGTTCGAATCT
CACAGCTGTCG
>tRNA.117
GCCCCTATAGCTCAGTGGTAGAGCACTCGCTTCGTAAGCGAAAGGTCGGTGGTTCGATCCCGCCTGGGGG
CT
>tRNA.92
GGGGGAATAGCTCAGTGGTAGAGCGCTGGATTCCAGTCCCAGCGGTCGGGGGTTCGATCCCCTCTTCCCT
CA
>U6.23
AACCACTTCGGTGGTCATCCGTAAAAATTGGAACGATACAGAGAAGATTAGCATGGCCCCTGCGCAAGGA
TGACACGCATAAATCGAGAAGTATCGCACTTTTTG
>tRNA.60
GACAGCTTGGCCGAGTGGTTAAGGCGTTAGCCTGCTAAGTTAATGGGGCAACCCGCGTGAGTTCGAATCT
CACAGCTGTCG
>tRNA.118
GCCCCTATAGCTCAGTGGTAGAGCACTCGCTTCGTAAGCGAAAGGTCGGTGGTTCGATCCCGCCTGGGGG
CT
>tRNA.93
GGGGGAATAGCTCAGTGGTAGAGCGCTGGATTCCAGTCCCAGCGGTCGGGGGTTCGATCCCCTCTTCCCT
CA
>U6.24
AACCACTTCGGTGGTCATCCGTAAAAATTGGAACGATACAGAGAAGATTAGCATGGCCCCTGCGCAAGGA
TGACACGCATAAATCGAGAAGTATCGCACTTTTTG
>tRNA.61
GACAGCTTGGCCGAGTGGTTAAGGCGTTAGCCTGCTAAGTTAATGGGGCAACCCGCGTGAGTTCGAATCT
CACAGCTGTCG
>tRNA.119
GCCCCTATAGCTCAGTGGTAGAGCACTCGCTTCGTAAGCGAAAGGTCGGTGGTTCGATCCCGCCTGGGGG
CT
>tRNA.94
GGGGGAATAGCTCAGTGGTAGAGCGCTGGATTCCAGTCCCAGCGGTCGGGGGTTCGATCCCCTCTTCCCT
CA
>U6.25
AACCACTTCGGTGGTCATCCGTAAAAATTGGAACGATACAGAGAAGATTAGCATGGCCCCTGCGCAAGGA
TGACACGCATAAATCGAGAAGTATCGCACTTTTTG
>tRNA.62
GACAGCTTGGCCGAGTGGTTAAGGCGTTAGCCTGCTAAGTTAATGGGGCAACCCGCGTGAGTTCGAATCT
CACAGCTGTCG
>tRNA.120
GCCCCTATAGCTCAGTGGTAGAGCACTCGCTTCGTAAGCGAAAGGTCGGTGGTTCGATCCCGCCTGGGGG
CT
>tRNA.95
GGGGGAATAGCTCAGTGGTAGAGCGCTGGATTCCAGTCCCAGCGGTCGGGGGTTCGATCCCCTCTTCCCT
CA
>U6.26
AACCACTTCGGTGGTCATCCGTAAAAATTGGAACGATACAGAGAAGATTAGCATGGCCCCTGCGCAAGGA
TGACACGCATAAATCGAGAAGTATCGCACTTTTTG
>tRNA.63
GACAGCTTGGCCGAGTGGTTAAGGCGTTAGCCTGCTAAGTTAATGGGGCAACCCGCGTGAGTTCGAATCT
CACAGCTGTCG
>tRNA.121
GCCCCTATAGCTCAGTGGTAGAGCACTCGCTTCGTAAGCGAAAGGTCGGTGGTTCGATCCCGCCTGGGGG
CT
>tRNA.162
GGGGGAATAGCTCAGTGGTAGAGCGCTGGATTCCAGTCCCAGCGGTCGGGGGTTCGATCCCCTCATCCTT
TG
>U6.27
AACCACTTCGGTGGTCATCCGTAAAAATTGGAACGATACAGAGAAGATTAGCATGGCCCCTGCGCAAGGA
TGACACGCATAAATCGAGAAGTATCGCACTTTTTG
>tRNA.64
GACAGCTTGGCCGAGTGGTTAAGGCGTTAGCCTGCTAAGTTAATGGGGCAACCCGCGTGAGTTCGAATCT
CACAGCTGTCG
>tRNA.122
GCCCCTATAGCTCAGTGGTAGAGCACTCGCTTCGTAAGCGAAAGGTCGGTGGTTCGATCCCGCCTGGGGG
CT
>tRNA.96
GGGGGAATAGCTCAGTGGTAGAGCGCTGGATTCCAGTCCCAGCGGTCGGGGGTTCGATCCCCTCTTCCCT
CA
>U6.28
AACCACTTCGGTGGTCATCCGTAAAAATTGGAACGATACAGAGAAGATTAGCATGGCCCCTGCGCAAGGA
TGACACGCATAAATCGAGAAGTATCGCACTTTTTG
>tRNA.65
GACAGCTTGGCCGAGTGGTTAAGGCGTTAGCCTGCTAAGTTAATGGGGCAACCCGCGTGAGTTCGAATCT
CACAGCTGTCG
>tRNA.123
GCCCCTATAGCTCAGTGGTAGAGCACTCGCTTCGTAAGCGAAAGGTCGGTGGTTCGATCCCGCCTGGGGG
CT
>tRNA.163
GGAAGAATAGCTCAGTCAGTGGTAGAGCGCTGGATTCCAGTCCCAGCGGTCGGGGGTTCGATCCCCTCTT
CCCTCA
>U6.29
AACCACTTCGGTGGTCATCCGTAAAAATTGGAACGATACAGAGAAGATTAGCATGGCCCCTGCGCAAGGA
TGACACGCATAAATCGAGAAGTATCGCACTTTTTG
>tRNA.66
GACAGCTTGGCCGAGTGGTTAAGGCGTTAGCCTGCTAAGTTAATGGGGCAACCCGCGTGAGTTCGAATCT
CACAGCTGTCG
>U6.30
AACCACTTCGGTGGTCATCCGTAAAAATTGGAACGATACAGAGAAGATTAGCATGGCCCCTGCGCAAGGA
TGACACGCATAAATCGAGAAGTATCGCACTTTTTG
>tRNA.164
GGAAGAATAGCTCAGTCAGTGGTAGAGCGCTGGATTCCAGTCCCAGCGGTCGGGGGTTCGATCCCCTCTT
CCCTCA
>tRNA.124
GCCCCTATAGCTCAGTGGTAGAGCACTCGCTTCGTAAGCGAAAGGTCGGTGGTTCGATCCCGCCTGGGGG
CT
>tRNA.67
GACAGCTTGGCCGAGTGGTTAAGGCGTTAGCCTGCTAAGTTAATGGGGCAACCCGCGTGAGTTCGAATCT
CACAGCTGTCG
>U6.33
AACCACTTCGGTGGTCATCCGTAAAAATTGGAACGATACAGAGAAGATTAGCATGGGCCCTGCGCAAGGA
TGACACGCATAAATCGAGAAGTATCGCACTTTTTG
>tRNA.165
GGAAGAATAGCTCAGTCAGTGGTAGAGCGCTGGATTCCAGTCCCAGCGGTCGGGGGTTCGATCCCCTCTT
CCCTCA
>tRNA.125
GCCCCTATAGCTCAGTGGTAGAGCACTCGCTTCGTAAGCGAAAGGTCGGTGGTTCGATCCCGCCTGGGGG
CT
>tRNA.68
GACAGCTTGGCCGAGTGGTTAAGGCGTTAGCCTGCTAAGTTAATGGGGCAACCCGCGTGAGTTCGAATCT
CACAGCTGTCG
>U6.31
AACCACTTCGGTGGTCATCCGTAAAAATTGGAACGATACAGAGAAGATTAGCATGGCCCCTGCGCAAGGA
TGACACGCATAAATCGAGAAGTATCGCACTTTTTG
>tRNA.153
GGGGGAATAGCTCAGTCAGTGGTAGAGCGCTGGATTCCAGTCCCAGCGGTCGGGGGTTCGATCCCCTCTT
CCCTCA
>tRNA.126
GCCCCTATAGCTCAGTGGTAGAGCACTCGCTTCGTAAGCGAAAGGTCGGTGGTTCGATCCCGCCTGGGGG
CT
>tRNA.69
GACAGCTTGGCCGAGTGGTTAAGGCGTTAGCCTGCTAAGTTAATGGGGCAACCCGCGTGAGTTCGAATCT
CACAGCTGTCG
>U6.32
AACCACTTCGGTGGTCATCCGTAAAAATTGGAACGATACAGAGAAGATTAGCATGGCCCCTGCGCAAGGA
TGACACGCATAAATCGAGAAGTATCGCACTTTTTG
>tRNA.97
GGGGGAATAGCTCAGTGGTAGAGCGCTGGATTCCAGTCCCAGCGGTCGGGGGTTCGATCCCCTCTTCCCT
CA
>tRNA.167
GCCCCTATAGCTCAGTGGTAGAGCACTCGCTTCGTAAGCGAAAGGTCGGTCGTTCGATCCCGCCTGCGCA
>Histone3.1
CCCTCGGTGTTTTTTAACACCACCCGTTGGTACTGGAAGTTGTCT
>tRNA.168
GGCTAGATAACATAATGGTAATGTAAAGGACTGCAAATCCTTTAATGACGGTTCGAATCCGTCTCTAGCT
T
>LSU_rRNA_archaea.1
AATCGGCAAAATGACTTTGTAACTTCGGGATAAAAAGTACCTAATTTTTTATTAATAAAAATTAGGTGTC
ACAAAATAGGGGGTTGCGACTGTTTAATAAAAACTTAGGACTCTGCTAAATGGTAACATGATGTATAGGG
TCTGACACCTGCCCGGTGCTGGAAGATTAAAAGGAGTGCTGCGGAGCAACCTGCTCCTCCTGCGGATCAT
GATACCGCTTGAGGCGCCCCGTGTAAAACGTTGGGTGCGTTCTCATGG
>U5.1
TCCCGCAAAATTAACTACATTCGTATTAATCTTTCGCCTTTTACTAAAGATTACCGTGTGGTTGGTTTAC
TAAATGCGGCTTCAACAAATTTCTGTGCCCCTCCTTGCGAGGGGAA
>tRNA.202
CCGAGTGTAGCTCAGTTGGTAGAGCGATTGACTGTAGTGTTCTATACTGTGTCTCAGTATACTCGGAAAT
CAATTGGTCGCTGGTTCGATTCCGGCCACTCGGA
>tRNA.203
CCGAGTGTAGCTCAGTTGGTAGAGCGATTGACTGTAGTGTTCTATACTGTGTCTCAGTATACTCGGAAAT
CAATTGGTCGCTGGTTCGATTCCGGCCACTCGGA
>tRNA.231
CCGAGTGTAGCTCAGTTGGTAGAGCGATTGACTGTAGTGTTCTATACTGTGTCTCCGTATACTCGGAAAT
CAATTGGTCGCTGGTTCGATTCCGGCCACTCGGA
>tRNA.204
CCGAGTGTAGCTCAGTTGGTAGAGCGATTGACTGTAGTGTTCTATACTGTGTCTCAGTATACTCGGAAAT
CAATTGGTCGCTGGTTCGATTCCGGCCACTCGGA
>tRNA.232
CCGAGTGTAGCTCAGTTGGTAGAGCGATTGACTGTAGTGTTCTATACTGTGTCTCCGTATACTCGGAAAT
CAATTGGTCGCTGGTTCGATTCCGGCCACTCGGA
>tRNA.205
CCGAGTGTAGCTCAGTTGGTAGAGCGATTGACTGTAGTGTTCTATACTGTGTCTCAGTATACTCGGAAAT
CAATTGGTCGCTGGTTCGATTCCGGCCACTCGGA
>tRNA.233
CCGAGTGTAGCTCAGTTGGTAGAGCGATTGACTGTAGTGTTCTATACTGTGTCTCCGTATACTCGGAAAT
CAATTGGTCGCTGGTTCGATTCCGGCCACTCGGA
>tRNA.206
CCGAGTGTAGCTCAGTTGGTAGAGCGATTGACTGTAGTGTTCTATACTGTGTCTCAGTATACTCGGAAAT
CAATTGGTCGCTGGTTCGATTCCGGCCACTCGGA
>tRNA.207
CCGAGTGTAGCTCAGTTGGTAGAGCGATTGACTGTAGTGTTCTATACTGTGTCTCAGTATACTCGGAAAT
CAATTGGTCGCTGGTTCGATTCCGGCCACTCGGA
>tRNA.208
CCGAGTGTAGCTCAGTTGGTAGAGCGATTGACTGTAGTGTTCTATACTGTGTCTCAGTATACTCGGAAAT
CAATTGGTCGCTGGTTCGATTCCGGCCACTCGGA
>tRNA.209
CCGAGTGTAGCTCAGTTGGTAGAGCGATTGACTGTAGTGTTCTATACTGTGTCTCAGTATACTCGGAAAT
CAATTGGTCGCTGGTTCGATTCCGGCCACTCGGA
>tRNA.210
CCGAGTGTAGCTCAGTTGGTAGAGCGATTGACTGTAGTGTTCTATACTGTGTCTCAGTATACTCGGAAAT
CAATTGGTCGCTGGTTCGATTCCGGCCACTCGGA
>tRNA.211
CCGAGTGTAGCTCAGTTGGTAGAGCGATTGACTGTAGTGTTCTATACTGTGTCTCAGTATACTCGGAAAT
CAATTGGTCGCTGGTTCGATTCCGGCCACTCGGA
>tRNA.212
CCGAGTGTAGCTCAGTTGGTAGAGCGATTGACTGTAGTGTTCTATACTGTGTCTCAGTATACTCGGAAAT
CAATTGGTCGCTGGTTCGATTCCGGCCACTCGGA
>tRNA.213
CCGAGTGTAGCTCAGTTGGTAGAGCGATTGACTGTAGTGTTCTATACTGTGTCTCAGTATACTCGGAAAT
CAATTGGTCGCTGGTTCGATTCCGGCCACTCGGA
>tRNA.214
CCGAGTGTAGCTCAGTTGGTAGAGCGATTGACTGTAGTGTTCTATACTGTGTCTCAGTATACTCGGAAAT
CAATTGGTCGCTGGTTCGATTCCGGCCACTCGGA
>tRNA.215
CCGAGTGTAGCTCAGTTGGTAGAGCGATTGACTGTAGTGTTCTATACTGTGTCTCAGTATACTCGGAAAT
CAATTGGTCGCTGGTTCGATTCCGGCCACTCGGA
>tRNA.216
CCGAGTGTAGCTCAGTTGGTAGAGCGATTGACTGTAGTGTTCTATACTGTGTCTCAGTATACTCGGAAAT
CAATTGGTCGCTGGTTCGATTCCGGCCACTCGGA
>tRNA.217
CCGAGTGTAGCTCAGTTGGTAGAGCGATTGACTGTAGTGTTCTATACTGTGTCTCAGTATACTCGGAAAT
CAATTGGTCGCTGGTTCGATTCCGGCCACTCGGA
>tRNA.218
CCGAGTGTAGCTCAGTTGGTAGAGCGATTGACTGTAGTGTTCTATACTGTGTCTCAGTATACTCGGAAAT
CAATTGGTCGCTGGTTCGATTCCGGCCACTCGGA
>tRNA.219
CCGAGTGTAGCTCAGTTGGTAGAGCGATTGACTGTAGTGTTCTATACTGTGTCTCAGTATACTCGGAAAT
CAATTGGTCGCTGGTTCGATTCCGGCCACTCGGA
>tRNA.220
CCGAGTGTAGCTCAGTTGGTAGAGCGATTGACTGTAGTGTTCTATACTGTGTCTCAGTATACTCGGAAAT
CAATTGGTCGCTGGTTCGATTCCGGCCACTCGGA
>tRNA.221
CCGAGTGTAGCTCAGTTGGTAGAGCGATTGACTGTAGTGTTCTATACTGTGTCTCAGTATACTCGGAAAT
CAATTGGTCGCTGGTTCGATTCCGGCCACTCGGA
>tRNA.222
CCGAGTGTAGCTCAGTTGGTAGAGCGATTGACTGTAGTGTTCTATACTGTGTCTCAGTATACTCGGAAAT
CAATTGGTCGCTGGTTCGATTCCGGCCACTCGGA
>tRNA.223
CCGAGTGTAGCTCAGTTGGTAGAGCGATTGACTGTAGTGTTCTATACTGTGTCTCAGTATACTCGGAAAT
CAATTGGTCGCTGGTTCGATTCCGGCCACTCGGA
>tRNA.224
CCGAGTGTAGCTCAGTTGGTAGAGCGATTGACTGTAGTGTTCTATACTGTGTCTCAGTATACTCGGAAAT
CAATTGGTCGCTGGTTCGATTCCGGCCACTCGGA
>tRNA.225
CCGAGTGTAGCTCAGTTGGTAGAGCGATTGACTGTAGTGTTCTATACTGTGTCTCAGTATACTCGGAAAT
CAATTGGTCGCTGGTTCGATTCCGGCCACTCGGA
>tRNA.226
CCGAGTGTAGCTCAGTTGGTAGAGCGATTGACTGTAGTGTTCTATACTGTGTCTCAGTATACTCGGAAAT
CAATTGGTCGCTGGTTCGATTCCGGCCACTCGGA
>tRNA.227
CCGAGTGTAGCTCAGTTGGTAGAGCGATTGACTGTAGTGTTCTATACTGTGTCTCAGTATACTCGGAAAT
CAATTGGTCGCTGGTTCGATTCCGGCCACTCGGA
>tRNA.228
CCGAGTGTAGCTCAGTTGGTAGAGCGATTGACTGTAGTGTTCTATACTGTGTCTCAGTATACTCGGAAAT
CAATTGGTCGCTGGTTCGATTCCGGCCACTCGGA
>tRNA.257
CCGAGTGTAGCTCAGTTGGTAGAGCGATTGACTGTAGTGTTCTATACTGTGTCTCAGTATACTCGGAAAT
CAATTGGTCGCTTGTTCGATTCCGGCCACTCGGA
>tRNA.258
CCGAGTGTAGCTCAGTTGGTAGAGCGATTGACTGTAGTGTTCTATACTGTGTCTCAGTATACTCGGAAAT
CAATTGGTCGCTTGTTCGATTCCGGCCACTCGGA
>tRNA.229
CCGAGTGTAGCTCAGTTGGTAGAGCGATTGACTGTAGTGTTCTATACTGTGTCTCAGTATACTCGGAAAT
CAATTGGTCGCTGGTTCGATTCCGGCCACTCGGA
>tRNA.264
CCGAGTGTAGCTCAGTTGGTAGAGCGATTGACTGTAGTGTTCTATACTGTGTCTCAGTATACTCGGAAAT
CAATTGATTCCGGCCACTCGGA
>tRNA.265
CCGAGTGTAGCTCAGTTGGTAGAGCGATTGACTGTAGTGTTCTATACTGTGTCTCAGTATACTCGGAAAT
CAATTGATTCCGGCCACTCGGA
>tRNA.266
CCGAGTGTAGCTCAGTTGGTAGAGCGATTGACTGTAGTGTTCTATACTGTGTCTCAGTATACTCGGAAAT
CAATTGATTCCGGCCACTCGGA
>tRNA.230
CCGAGTGTAGCTCAGTTGGTAGAGCGATTGACTGTAGTGTTCTATACTGTGTCTCAGTATACTCGGAAAT
CAATTGGTCGCTGGTTCGATTCCGGCCACTCGGA
>tRNA.262
CCGAGTGTAGCTCAGTTGGTAGAGCGATTGACTGTAGTGTTCTATACTGTGTCTCAGTATACTCGGAAAT
CAATTGATTCCGGCCACTCGGA
>tRNA.267
CCGAGTGTAGCTCAGTTGGTAGAGCGATTGACTGTAGTGTTCTATACTGTGTCTCAGTATACTCGGAAAT
CAATTGATTCCGGCCACTCGGA
>tRNA.259
CCGAGTGTAGCTCAGTTGGTAGAGCGATTGACTGTAGTGTTCTATACTGTGTCTCAGTATACTCGGAAAT
CAATTGGTCGCTTGTTCGATTCCGGCCACTCGGA
>tRNA.260
CCGAGTGTAGCTCAGTTGGTAGAGCGATTGACTGTAGTGTTCTATACTGTGTCTCAGTATACTCGGAAAT
CAATTGGTCGCTTGTTCGATTCCGGCCACTCGGA
>tRNA.263
CCGAGTGTAGCTCAGTTGGTAGAGCGATTGACTGTAGTGTTCTATACTGTGTCTCAGTATACTCGGAAAT
CAATTGATTCCGGCCACTCGGA
>tRNA.268
CCGAGTGTAGCTCAGTTGGTAGAGCGATTGACTGTAGTGTTCTATACTGTGTCTCAGTATACTCGGAAAT
CAATTGATTCCGGCCACTCGGA
>tRNA.269
CCGAGTGTAGCTCAGTTGGTAGAGCGATTGACTGTAGTGTTCTATACTGTGTCTCAGTATACTCGGAAAT
CAATTGATTCCGGCCACTCGGA
>tRNA.261
ACCGATGTAGCTCAATGGAAGAGCTCCCGAAAGGGAAGGAGGTGGTTCGATTCCATTCATCGGTA
>tRNA.169
GACAGCTTGGCCGAGTGGTTAAGGCGATGGACTTGAAATCCATTGGGGTAACCCGCGTGAGTTCAAACCT
CACAGCTGTCG
>tRNA.256
GCCTCGATAGCTCAGTTGGGAGAGCGTCAGACTGAAGATCTGAAGGCCCCTGGTTCGATCCCGAGTAGCG
GCA
>tRNA.170
GCCTCGATAGCTCAGTTGGGAGAGCGTCAGACTGAAGATCTGAAGGTCCCTGGTTCGATCCCGGGTCGCG
GCA
>tRNA.252
GCCTCGATAGCTCAGTTGGGAGAGCGTCAGACTGAAGATCTGAAGGTCCCTGGTTCGATCCCGAGTCGCA
GCA
>tRNA.245
GCCTCGATAGCTCAGTTGGGAGAGCGTCAGACTGAAGATCTGAAGGTCCCTGGTTCGATCCCGAGTCGCG
GCA
>tRNA.171
GCCTCGATAGCTCAGTTGGGAGAGCGTCAGACTGAAGATCTGAAGGTCCCTGGTTCGATCCCGGGTCGCG
GCA
>tRNA.270
GCCTCGATAGCTCAGTTGGGAGATCTGACTGAAGATCTGAAGGTCCCTGGTTCGATCCCGAGTCGCGGCA
>tRNA.246
GCCTCGATAGCTCAGTTGGGAGAGCGTCAGACTGAAGATCTGAAGGTCCCTGGTTCGATCCCGAGTCGCG
GCA
>tRNA.247
GCCTCGATAGCTCAGTTGGGAGAGCGTCAGACTGAAGATCTGAAGGTCCCTGGTTCGATCCCGAGTCGCG
GCA
>tRNA.271
GCCTCGATAGCTCAGTTGGGAGATCTGACTGAAGATCTGAAGGTCCCTGGTTCGATCCCGAGTCGCGGCA
>tRNA.253
GCCTCGATAGCTCAGTTGGGAGAGCGTCAGACTGAAGATCTGAAGGTCCCTGGTTCGATCCCGAGTCGCA
GCA
>tRNA.272
GCCTCGATAGCTCAGTTGGGAGATCTGACTGAAGATCTGAAGGTCCCTGGTTCGATCCCGAGTCGCGGCA
>tRNA.273
GCCTCGATAGCTCAGTTGGGAGATCTGACTGAAGATCTGAAGGTCCCTGGTTCGATCCCGAGTCGCGGCA
>tRNA.254
GCCTCGATAGCTCAGTTGGGAGAGCGTCAGACTGAAGATCTGAAGGTCCCTGGTTCGATCCCGAGTCGCA
GCA
>tRNA.274
GCCTCGATAGCTCAGTTGGGAGATCTGACTGAAGATCTGAAGGTCCCTGGTTCGATCCCGAGTCGCGGCA
>tRNA.275
GCCTCGATAGCTCAGTTGGGAGATCTGACTGAAGATCTGAAGGTCCCTGGTTCGATCCCGAGTCGCGGCA
>tRNA.255
GCCTCGATAGCTCAGTTGGGAGAGCGTCAGACTGAAGATCTGAAGGTCCCTGGTTCGATCCCGAGTCGCA
GCA
>tRNA.172
GCCTCGATAGCTCAGTTGGGAGAGCGTCAGACTGAAGATCTGAAGGTCCCTGGTTCGATCCCGGGTCGCG
GCA
>tRNA.173
GCCTCGATAGCTCAGTTGGGAGAGCGTCAGACTGAAGATCTGAAGGTCCCTGGTTCGATCCCGGGTCGCG
GCA
>tRNA.174
GCCTCGATAGCTCAGTTGGGAGAGCGTCAGACTGAAGATCTGAAGGTCCCTGGTTCGATCCCGGGTCGCG
GCA
>tRNA.175
GCCTCGATAGCTCAGTTGGGAGAGCGTCAGACTGAAGATCTGAAGGTCCCTGGTTCGATCCCGGGTCGCG
GCA
>tRNA.176
GCCTCGATAGCTCAGTTGGGAGAGCGTCAGACTGAAGATCTGAAGGTCCCTGGTTCGATCCCGGGTCGCG
GCA
>tRNA.177
GCCTCGATAGCTCAGTTGGGAGAGCGTCAGACTGAAGATCTGAAGGTCCCTGGTTCGATCCCGGGTCGCG
GCA
>tRNA.178
GCCTCGATAGCTCAGTTGGGAGAGCGTCAGACTGAAGATCTGAAGGTCCCTGGTTCGATCCCGGGTCGCG
GCA
>tRNA.179
GCCTCGATAGCTCAGTTGGGAGAGCGTCAGACTGAAGATCTGAAGGTCCCTGGTTCGATCCCGGGTCGCG
GCA
>tRNA.180
GCCTCGATAGCTCAGTTGGGAGAGCGTCAGACTGAAGATCTGAAGGTCCCTGGTTCGATCCCGGGTCGCG
GCA
>tRNA.181
GCCTCGATAGCTCAGTTGGGAGAGCGTCAGACTGAAGATCTGAAGGTCCCTGGTTCGATCCCGGGTCGCG
GCA
>tRNA.182
GCCTCGATAGCTCAGTTGGGAGAGCGTCAGACTGAAGATCTGAAGGTCCCTGGTTCGATCCCGGGTCGCG
GCA
>tRNA.183
GCCTCGATAGCTCAGTTGGGAGAGCGTCAGACTGAAGATCTGAAGGTCCCTGGTTCGATCCCGGGTCGCG
GCA
>tRNA.184
GCCTCGATAGCTCAGTTGGGAGAGCGTCAGACTGAAGATCTGAAGGTCCCTGGTTCGATCCCGGGTCGCG
GCA
>tRNA.185
GCCTCGATAGCTCAGTTGGGAGAGCGTCAGACTGAAGATCTGAAGGTCCCTGGTTCGATCCCGGGTCGCG
GCA
>tRNA.186
GCCTCGATAGCTCAGTTGGGAGAGCGTCAGACTGAAGATCTGAAGGTCCCTGGTTCGATCCCGGGTCGCG
GCA
>tRNA.187
GCCTCGATAGCTCAGTTGGGAGAGCGTCAGACTGAAGATCTGAAGGTCCCTGGTTCGATCCCGGGTCGCG
GCA
>tRNA.188
GCCTCGATAGCTCAGTTGGGAGAGCGTCAGACTGAAGATCTGAAGGTCCCTGGTTCGATCCCGGGTCGCG
GCA
>tRNA.251
GCCTCGATAGCTCAGTTGGGAGAGCGTCAGACTGAAGATGTGAAGGTCCCTGGTTCGATCCCGGGTCGCG
GCA
>tRNA.189
GCCTCGATAGCTCAGTTGGGAGAGCGTCAGACTGAAGATCTGAAGGTCCCTGGTTCGATCCCGGGTCGCG
GCA
>tRNA.190
GCCTCGATAGCTCAGTTGGGAGAGCGTCAGACTGAAGATCTGAAGGTCCCTGGTTCGATCCCGGGTCGCG
GCA
>tRNA.191
GCCTCGATAGCTCAGTTGGGAGAGCGTCAGACTGAAGATCTGAAGGTCCCTGGTTCGATCCCGGGTCGCG
GCA
>tRNA.192
GCCTCGATAGCTCAGTTGGGAGAGCGTCAGACTGAAGATCTGAAGGTCCCTGGTTCGATCCCGGGTCGCG
GCA
>tRNA.193
GCCTCGATAGCTCAGTTGGGAGAGCGTCAGACTGAAGATCTGAAGGTCCCTGGTTCGATCCCGGGTCGCG
GCA
>tRNA.234
GCCTCGATAGCTCAGTTGGGAGAGCGTCAGACTGAAGATCTGAAGGTCCTTGGTTCGATCCCGGGTCGCG
GCA
>tRNA.199
GCCTCGATAGCTCAGTTGGGAGAGCGTCAGACTGAAGATCTGAAGGTCCCTGGTTAGATCCCGGGTCGCG
GCA
>tRNA.200
GCCTCGATAGCTCAGTTGGGAGAGCGTCAGACTGAAGATCTGAAGGTCCCTGGTTAGATCCCGGGTCGCG
GCA
>tRNA.201
GCCTCGATAGCTCAGTTGGGAGAGCGTCAGACTGAAGATCTGAAGGTCCCTGGTTAGATCCCGGGTCGCG
GCA
>tRNA.194
GCCTCGATAGCTCAGTTGGGAGAGCGTCAGACTGAAGATCTGAAGGTCCCTGGTTCGATCCCGGGTCGCG
GCA
>tRNA.248
GCATCGATAGCTCAGTTGGGAGAGCGTCAGACTGAAGATCTGAAGGTCCCTGGTTAGATCCCGGGTCGCG
GCA
>tRNA.235
GCCTCGATAGCTCAGTTGGGAGAGCGTCAGACTGAAGATCTGAAGGTCCTTGGTTCGATCCCGGGTCGCG
GCA
>tRNA.236
GCCTCGATAGCTCAGTTGGGAGAGCGTCAGACTGAAGATCTGAAGGTCCTTGGTTCGATCCCGGGTCGCG
GCA
>tRNA.195
GCCTCGATAGCTCAGTTGGGAGAGCGTCAGACTGAAGATCTGAAGGTCCCTGGTTCGATCCCGGGTCGCG
GCA
>tRNA.237
GCCTCGATAGCTCAGTTGGGAGAGCGTCAGACTGAAGATCTGAAGGTCCTTGGTTCGATCCCGGGTCGCG
GCA
>tRNA.196
GCCTCGATAGCTCAGTTGGGAGAGCGTCAGACTGAAGATCTGAAGGTCCCTGGTTCGATCCCGGGTCGCG
GCA
>tRNA.238
GCCTCGATAGCTCAGTTGGGAGAGCGTCAGACTGAAGATCTGAAGGTCCTTGGTTCGATCCCGGGTCGCG
GCA
>tRNA.250
GCATCGATAGCTCAGTTGGGAGAGCGTCAGACTGAAGATCTGAAGGTCCCTGGTTAGATCCCGGGTCGCG
GCG
>tRNA.239
GCCTCGATAGCTCAGTTGGGAGAGCGTCAGACTGAAGATCTGAAGGTCCTTGGTTCGATCCCGGGTCGCG
GCA
>tRNA.249
GCATCGATAGCTCAGTTGGGAGAGCGTCAGACTGAAGATCTGAAGGTCCTTGGTTCGATCCCGGGTCGCG
GCA
>tRNA.240
GCCTCGATAGCTCAGTTGGGAGAGCGTCAGACTGAAGATCTGAAGGTCCTTGGTTCGATCCCGGGTCGCG
GCA
>tRNA.241
GCCTCGATAGCTCAGTTGGGAGAGCGTCAGACTGAAGATCTGAAGGTCCTTGGTTCGATCCCGGGTCGCG
GCA
>tRNA.242
GCCTCGATAGCTCAGTTGGGAGAGCGTCAGACTGAAGATCTGAAGGTCCTTGGTTCGATCCCGGGTCGCG
GCA
>tRNA.243
GCCTCGATAGCTCAGTTGGGAGAGCGTCAGACTGAAGATCTGAAGGTCCTTGGTTCGATCCCGGGTCGCG
GCA
>tRNA.197
GCCTCGATAGCTCAGTTGGGAGAGCGTCAGACTGAAGATCTGAAGGTCCCTGGTTCGATCCCGGGTCGCG
GCA
>tRNA.244
GCCTCGATAGCTCAGTTGGGAGAGCGTCAGACTGAAGATCTGAAGGTCCTTGGTTCGATCCCGGGTCGCG
GCA
>tRNA.198
GCCTCGATAGCTCAGTTGGGAGAGCGTCAGACTGAAGATCTGAAAATCCCTGGTTCGATCCCGGGTCGCG
GCA
>tRNA.324
TCCCATATAGTCTAGGCGGTTAGGATAGCTGGCTCTCACCCAGCAGACCCGGGTTCGAGTCCCGGT
>tRNA.318
TCCCATATAGTCTAGGCGGTTAGGATAGCTGGCTCTCACCCAGCAGACCCGGGTTCGAGTCCCGGTGTGG
GAA
>tRNA.319
TCCCATATAGTCTAGGCGGTTAGGATAGCTGGCTCTCACCCAGCAGACCCGGGTTCGAGTCCCGGTGTGG
GAA
>tRNA.321
TCCCATATAGTCTAGGCGGCTAGGATAGCTGGCTCTCACCCAGCAGACCCGGGTTCGAGTCCCGGTGTGG
GAA
>tRNA.322
TCCCATATAGTCTAGGCGGCTAGGATAGCTGGCTCTCACCCAGCAGACCCGGGTTCGAGTCCCGGTGTGG
GAA
>tRNA.323
TCCCATATAGTCTAGGCGGCTAGGATAGCTGGCTCTCACCCAGCAGACCCGGGTTCGAGTCCCGGTGTGG
GAA
>tRNA.320
TCCCATATAGTCTAGGCGGTTAGGATAGCTGGCTCTCACCCAGCAGACCCGGGTTCGAGTCCCGGTGTGG
GAA
>LSU_rRNA_eukarya.1
CCCTCCGAAATTTCCCTCAGGATAGCAGCAACTTATTTACGATAGTTTTATGAGGTAAAGCGAATGATTA
CAGGATTCGGGGAAGAAACTTCCTCGACCTATTCTCAAACTTTAAATCTGTAAGACCTGCAGGTTTCTTA
ATTGAACTTGTGGATGTGAATATCAAGTTGCTAGTGGGCCATACGGGGTAAGCTCGTCTGGCGATTGTCC
TTGTCGCGCATTATGGTTCGACTTAAACCTCACGCGGAAAACGTTGACCAAGCGCGCAGGAGAG
>Histone3.2
TACCTGGTGTTTTTTAACACCACCCTTTTCATAAGAATTGTTATCT
>tRNA.277
GGTCGTATAGCTCAGTCGGTAGAGCACAGTGCTAATAACGCTGCGGTCCAGGGTTCGAGCCCCTGTATGA
CCA
>tRNA.278
GGTCGTATAGCTCAGTCGGTAGAGCACAGTGCTAATAACGCTGCGGTCCAGGGTTCGAGCCCCTGTATGA
CCA
>tRNA.279
GGTCGTATAGCTCAGTCGGTAGAGCACAGTGCTAATAACGCTGCGGTCCAGGGTTCGAGCCCCTGTATGA
CCA
>tRNA.280
GGTCGTATAGCTCAGTCGGTAGAGCACAGTGCTAATAACGCTGCGGTCCAGGGTTCGAGCCCCTGTATGA
CCA
>tRNA.281
GGTCGTATAGCTCAGTCGGTAGAGCACAGTGCTAATAACGCTGCGGTCCAGGGTTCGAGCCCCTGTATGA
CCA
>tRNA.282
GGTCGTATAGCTCAGTCGGTAGAGCACAGTGCTAATAACGCTGCGGTCCAGGGTTCGAGCCCCTGTATGA
CCA
>tRNA.283
GGTCGTATAGCTCAGTCGGTAGAGCACAGTGCTAATAACGCTGCGGTCCAGGGTTCGAGCCCCTGTATGA
CCA
>tRNA.284
GGTCGTATAGCTCAGTCGGTAGAGCACAGTGCTAATAACGCTGCGGTCCAGGGTTCGAGCCCCTGTATGA
CCA
>tRNA.285
GGTCGTATAGCTCAGTCGGTAGAGCACAGTGCTAATAACGCTGCGGTCCAGGGTTCGAGCCCCTGTATGA
CCA
>tRNA.286
GGTCGTATAGCTCAGTCGGTAGAGCACAGTGCTAATAACGCTGCGGTCCAGGGTTCGAGCCCCTGTATGA
CCA
>tRNA.287
GGTCGTATAGCTCAGTCGGTAGAGCACAGTGCTAATAACGCTGCGGTCCAGGGTTCGAGCCCCTGTATGA
CCA
>tRNA.288
GGTCGTATAGCTCAGTCGGTAGAGCACAGTGCTAATAACGCTGCGGTCCAGGGTTCGAGCCCCTGTATGA
CCA
>tRNA.289
GGTCGTATAGCTCAGTCGGTAGAGCACAGTGCTAATAACGCTGCGGTCCAGGGTTCGAGCCCCTGTATGA
CCA
>tRNA.290
GGTCGTATAGCTCAGTCGGTAGAGCACAGTGCTAATAACGCTGCGGTCCAGGGTTCGAGCCCCTGTATGA
CCA
>tRNA.291
GGTCGTATAGCTCAGTCGGTAGAGCACAGTGCTAATAACGCTGCGGTCCAGGGTTCGAGCCCCTGTATGA
CCA
>tRNA.292
GGTCGTATAGCTCAGTCGGTAGAGCACAGTGCTAATAACGCTGCGGTCCAGGGTTCGAGCCCCTGTATGA
CCA
>tRNA.293
GGTCGTATAGCTCAGTCGGTAGAGCACAGTGCTAATAACGCTGCGGTCCAGGGTTCGAGCCCCTGTATGA
CCA
>tRNA.294
GGTCGTATAGCTCAGTCGGTAGAGCACAGTGCTAATAACGCTGCGGTCCAGGGTTCGAGCCCCTGTATGA
CCA
>tRNA.295
GGTCGTATAGCTCAGTCGGTAGAGCACAGTGCTAATAACGCTGCGGTCCAGGGTTCGAGCCCCTGTATGA
CCA
>tRNA.296
GGTCGTATAGCTCAGTCGGTAGAGCACAGTGCTAATAACGCTGCGGTCCAGGGTTCGAGCCCCTGTATGA
CCA
>tRNA.297
GGTCGTATAGCTCAGTCGGTAGAGCACAGTGCTAATAACGCTGCGGTCCAGGGTTCGAGCCCCTGTATGA
CCA
>tRNA.298
GGTCGTATAGCTCAGTCGGTAGAGCACAGTGCTAATAACGCTGCGGTCCAGGGTTCGAGCCCCTGTATGA
CCA
>tRNA.299
GGTCGTATAGCTCAGTCGGTAGAGCACAGTGCTAATAACGCTGCGGTCCAGGGTTCGAGCCCCTGTATGA
CCA
>tRNA.300
GGTCGTATAGCTCAGTCGGTAGAGCACAGTGCTAATAACGCTGCGGTCCAGGGTTCGAGCCCCTGTATGA
CCA
>tRNA.301
GGTCGTATAGCTCAGTCGGTAGAGCACAGTGCTAATAACGCTGCGGTCCAGGGTTCGAGCCCCTGTATGA
CCA
>tRNA.302
GGTCGTATAGCTCAGTCGGTAGAGCACAGTGCTAATAACGCTGCGGTCCAGGGTTCGAGCCCCTGTATGA
CCA
>tRNA.303
GGTCGTATAGCTCAGTCGGTAGAGCACAGTGCTAATAACGCTGCGGTCCAGGGTTCGAGCCCCTGTATGA
CCA
>tRNA.304
GGTCGTATAGCTCAGTCGGTAGAGCACAGTGCTAATAACGCTGCGGTCCAGGGTTCGAGCCCCTGTATGA
CCA
>tRNA.305
GGTCGTATAGCTCAGTCGGTAGAGCACAGTGCTAATAACGCTGCGGTCCAGGGTTCGAGCCCCTGTATGA
CCA
>tRNA.306
GGTCGTATAGCTCAGTCGGTAGAGCACAGTGCTAATAACGCTGCGGTCCAGGGTTCGAGCCCCTGTATGA
CCA
>tRNA.307
GGTCGTATAGCTCAGTCGGTAGAGCACAGTGCTAATAACGCTGCGGTCCAGGGTTCGAGCCCCTGTATGA
CCA
>tRNA.308
GGTCGTATAGCTCAGTCGGTAGAGCACAGTGCTAATAACGCTGCGGTCCAGGGTTCGAGCCCCTGTATGA
CCA
>tRNA.309
GGTCGTATAGCTCAGTCGGTAGAGCACAGTGCTAATAACGCTGCGGTCCAGGGTTCGAGCCCCTGTATGA
CCA
>tRNA.310
GGTCGTATAGCTCAGTCGGTAGAGCACAGTGCTAATAACGCTGCGGTCCAGGGTTCGAGCCCCTGTATGA
CCA
>tRNA.311
GGTCGTATAGCTCAGTCGGTAGAGCACAGTGCTAATAACGCTGCGGTCCAGGGTTCGAGCCCCTGTATGA
CCA
>tRNA.312
GGTCGTATAGCTCAGTCGGTAGAGCACAGTGCTAATAACGCTGCGGTCCAGGGTTCGAGCCCCTGTATGA
CCA
>tRNA.313
GGTCGTATAGCTCAGTCGGTAGAGCACAGTGCTAATAACGCTGCGGTCCAGGGTTCGAGCCCCTGTATGA
CCA
>tRNA.314
GGTCGTATAGCTCAGTCGGTAGAGCACAGTGCTAATAACGCTGCGGTCCAGGGTTCGAGCCCCTGTATGA
CCA
>tRNA.276
GGTCGTATAGCTCAGTCGGTAGAGCACAGTGCTAATAACGCTGCGGTCCAGGGTTCGAGTCCCTGTATGA
CCA
>tRNA.315
GGTCGTATAGCTCAGTCGGTAGAGCACAGTGCTAATAACGCTGCGGTCCAGGGTTCGAGCCCCTGTATGA
CCA
>tRNA.316
GGTCGTATAGCTCAGTCGGTAGAGCACAGTGCTAATAACGCTGCGGTCCAGGGTTCGAGCCCCTGTATGA
CCA
>tRNA.317
GGTCGTATAGCTCAGTCGGTAGAGCACAGTGCTAATAACGCTGCGGTCCAGGGTTCGAGCCCCTGTATGA
CCA
>tRNA.327
ATCAGCGTAGTGTAGTGGTTATCACGTCTGCTTTACACGCAGAAGGTCGCCGGTTCGAACCCGGCCGTTG
ATA
>tRNA.325
GACCTTGTGGCGCAATGGATAGCGCATCTGACTTCTAATCAGGGGGTTGTGGGTTCGAGTCCCATCAAGG
TCG
>tRNA.338
AACGATGTAGCTCAACTGGAAGAGCACAGGGCTTCGGCCCTGGGGATGCCTGTTCAATTCGGGCCATCGT
TA
>tRNA.339
ACCGATGTAGCTCAATGGAAGAGCTCCCGAAAGGGAAGGAGGTGGTTCGATTCCATCCATCGGTA
>tRNA.340
GCTCACGTAGCTTAATGGAAAAGCTCCGCAAGCGGATGACGGGGGTTCGATTCCGCCCGTGAGCA
>tRNA.329
GGTCAATTGGCCGAGCGGTCTAAGGCGCCAGTTTAAGGCACTGGTCCGAAAGGGCGTGGGTTCGAATCCC
ACATTGGCCA
>tRNA.330
GGTCAATTGGCCGAGCGGTCTAAGGCGCCAGTTTAAGGCACTGGTCCGAAAGGGCGTGGGTTCGAATCCC
ACATTGGCCA
>tRNA.331
GGTCAATTGGCCGAGCGGTCTAAGGCGCCAGTTTAAGGCACTGGTCCGAAAGGGCGTGGGTTCGAATCCC
ACATTGGCCA
>tRNA.332
GGTCAATTGGCCGAGCGGTCTAAGGCGCCAGTTTAAGGCACTGGTCCGAAAGGGCGTGGGTTCGAATCCC
ACATTGGCCA
>tRNA.333
GGTCAATTGGCCGAGCGGTCTAAGGCGCCAGTTTAAGGCACTGGTCCGAAAGGGCGTGGGTTCGAATCCC
ACATTGGCCA
>tRNA.334
GGTCAATTGGCCGAGCGGTCTAAGGCGCCAGTTTAAGGCACTGGTCCGAAAGGGCGTGGGTTCGAATCCC
ACATTGGCCA
>tRNA.335
GGTCAATTGGCCGAGCGGTCTAAGGCGCCAGTTTAAGGCACTGGTCCGAAAGGGCGTGGGTTCGAATCCC
ACATTGGCCA
>tRNA.336
GGTCAATTGGCCGAGCGGTCTAAGGCGCCAGTTTAAGGCACTGGTCCGAAAGGGCGTGGGTTCGAATCCC
ACATTGGCCA
>tRNA.337
GGTCAATTGGCCGAGCGGTCTAAGGCGCCAGTTTAAGGCACTGGTCCGAAAGGGCGTGGGTTCGAATCCC
ACATTGGCCA
>tRNA.328
ATGCTTATAGCTTAATTGGATAAAGCGTTAGATTGCGGATCTATAAAATGAAAGTTCGAGTCTTTCTAAG
CATA
>tRNA.326
TGAAGTATAGCCAAGTGGTAAGGCCTCCGTTTTTGGTACGGAAAATCAAAGGTTCGAATCCTTTTACTTC
AA
>tRNA.494
ACCGATGTAGCTCAATGGAAGAGCTCCCGAAAGGAAAGGAGGTGGTTCGATTCCATCCATCGGTA
>tRNA.489
GGACACGTAGCTCAAATGGCAAGAGCACCGCGATTTGTGCGGATGGACGCGGGTTCGATCCCCGCCGTTT
CCA
>tRNA.348
GTCAGTGTCGTCTAGTGGTTAGGACGCGAGCTTCACACGCTCGAGATCGAGGGTTCGATCCCCTCCTCTG
ATA
>tRNA.498
GTCAGTGTCTAGGACGCGAGCTTCACACGCTCGAGATCGAGGGTTCGATCCCCTCCTCTGATA
>tRNA.499
GTCAGTGTCTAGGACGCGAGCTTCACACGCTCGAGATCGAGGGTTCGATCCCCTCCTCTGATA
>tRNA.349
GTCAGTGTCGTCTAGTGGTTAGGACGCGAGCTTCACACGCTCGAGATCGAGGGTTCGATCCCCTCCTCTG
ATA
>tRNA.350
GTCAGTGTCGTCTAGTGGTTAGGACGCGAGCTTCACACGCTCGAGATCGAGGGTTCGATCCCCTCCTCTG
ATA
>tRNA.351
GTCAGTGTCGTCTAGTGGTTAGGACGCGAGCTTCACACGCTCGAGATCGAGGGTTCGATCCCCTCCTCTG
ATA
>tRNA.352
GTCAGTGTCGTCTAGTGGTTAGGACGCGAGCTTCACACGCTCGAGATCGAGGGTTCGATCCCCTCCTCTG
ATA
>tRNA.353
GTCAGTGTCGTCTAGTGGTTAGGACGCGAGCTTCACACGCTCGAGATCGAGGGTTCGATCCCCTCCTCTG
ATA
>tRNA.486
GTCAGTGTCTTCTAGTGGTTAGGACGCGAGCTTCACACGCTCGAGATCGAGGGTTCGATCCCCTCCTCTG
ATA
>tRNA.354
GTCAGTGTCGTCTAGTGGTTAGGACGCGAGCTTCACACGCTCGAGATCGAGGGTTCGATCCCCTCCTCTG
ATA
>tRNA.355
GTCAGTGTCGTCTAGTGGTTAGGACGCGAGCTTCACACGCTCGAGATCGAGGGTTCGATCCCCTCCTCTG
ATA
>tRNA.487
GTCAGTGTCTTCTAGTGGTTAGGACGCGAGCTTCACACGCTCGAGATCGAGGGTTCGATCCCCTCCTCTG
ATA
>tRNA.356
GTCAGTGTCGTCTAGTGGTTAGGACGCGAGCTTCACACGCTCGAGATCGAGGGTTCGATCCCCTCCTCTG
ATA
>tRNA.500
GTCAGTGTCTAGGACGCGAGCTTCACACGCTCGAGATCGAGGGTTCGATCCCCTCCTCTGATA
>tRNA.357
GTCAGTGTCGTCTAGTGGTTAGGACGCGAGCTTCACACGCTCGAGATCGAGGGTTCGATCCCCTCCTCTG
ATA
>tRNA.358
GTCAGTGTCGTCTAGTGGTTAGGACGCGAGCTTCACACGCTCGAGATCGAGGGTTCGATCCCCTCCTCTG
ATA
>tRNA.359
GTCAGTGTCGTCTAGTGGTTAGGACGCGAGCTTCACACGCTCGAGATCGAGGGTTCGATCCCCTCCTCTG
ATA
>tRNA.360
GTCAGTGTCGTCTAGTGGTTAGGACGCGAGCTTCACACGCTCGAGATCGAGGGTTCGATCCCCTCCTCTG
ATA
>tRNA.361
GTCAGTGTCGTCTAGTGGTTAGGACGCGAGCTTCACACGCTCGAGATCGAGGGTTCGATCCCCTCCTCTG
ATA
>tRNA.362
GTCAGTGTCGTCTAGTGGTTAGGACGCGAGCTTCACACGCTCGAGATCGAGGGTTCGATCCCCTCCTCTG
ATA
>tRNA.363
GTCAGTGTCGTCTAGTGGTTAGGACGCGAGCTTCACACGCTCGAGATCGAGGGTTCGATCCCCTCCTCTG
ATA
>tRNA.364
GTCAGTGTCGTCTAGTGGTTAGGACGCGAGCTTCACACGCTCGAGATCGAGGGTTCGATCCCCTCCTCTG
ATA
>tRNA.365
GTCAGTGTCGTCTAGTGGTTAGGACGCGAGCTTCACACGCTCGAGATCGAGGGTTCGATCCCCTCCTCTG
ATA
>tRNA.366
GTCAGTGTCGTCTAGTGGTTAGGACGCGAGCTTCACACGCTCGAGATCGAGGGTTCGATCCCCTCCTCTG
ATA
>tRNA.367
GTCAGTGTCGTCTAGTGGTTAGGACGCGAGCTTCACACGCTCGAGATCGAGGGTTCGATCCCCTCCTCTG
ATA
>tRNA.368
GTCAGTGTCGTCTAGTGGTTAGGACGCGAGCTTCACACGCTCGAGATCGAGGGTTCGATCCCCTCCTCTG
ATA
>tRNA.369
GTCAGTGTCGTCTAGTGGTTAGGACGCGAGCTTCACACGCTCGAGATCGAGGGTTCGATCCCCTCCTCTG
ATA
>tRNA.501
GTCAGTGTCTAGGACGCGAGCTTCACACGCTCGAGATCGAGGGTTCGATCCCCTCCTCTGATA
>tRNA.370
GTCAGTGTCGTCTAGTGGTTAGGACGCGAGCTTCACACGCTCGAGATCGAGGGTTCGATCCCCTCCTCTG
ATA
>tRNA.502
GTCAGTGTCTAGGACGCGAGCTTCACACGCTCGAGATCGAGGGTTCGATCCCCTCCTCTGATA
>tRNA.371
GTCAGTGTCGTCTAGTGGTTAGGACGCGAGCTTCACACGCTCGAGATCGAGGGTTCGATCCCCTCCTCTG
ATA
>tRNA.372
GTCAGTGTCGTCTAGTGGTTAGGACGCGAGCTTCACACGCTCGAGATCGAGGGTTCGATCCCCTCCTCTG
ATA
>tRNA.373
GTCAGTGTCGTCTAGTGGTTAGGACGCGAGCTTCACACGCTCGAGATCGAGGGTTCGATCCCCTCCTCTG
ATA
>tRNA.374
GTCAGTGTCGTCTAGTGGTTAGGACGCGAGCTTCACACGCTCGAGATCGAGGGTTCGATCCCCTCCTCTG
ATA
>tRNA.481
GTCAGTGTCGTCTAGTGGTTAGGACGCGAGCTTCACACGTTCGAGATCGAGGGTTCGATCCCCTCCTCTG
ATA
>tRNA.475
GTCAGTGTCGTTTAGTGGTTAGGACGCGAGCTTCACACGCTCGAGATCGAGGGTTCGATCCCCTCCTCTG
ATA
>tRNA.375
GTCAGTGTCGTCTAGTGGTTAGGACGCGAGCTTCACACGCTCGAGATCGAGGGTTCGATCCCCTCCTCTG
ATA
>tRNA.376
GTCAGTGTCGTCTAGTGGTTAGGACGCGAGCTTCACACGCTCGAGATCGAGGGTTCGATCCCCTCCTCTG
ATA
>tRNA.377
GTCAGTGTCGTCTAGTGGTTAGGACGCGAGCTTCACACGCTCGAGATCGAGGGTTCGATCCCCTCCTCTG
ATA
>tRNA.378
GTCAGTGTCGTCTAGTGGTTAGGACGCGAGCTTCACACGCTCGAGATCGAGGGTTCGATCCCCTCCTCTG
ATA
>tRNA.379
GTCAGTGTCGTCTAGTGGTTAGGACGCGAGCTTCACACGCTCGAGATCGAGGGTTCGATCCCCTCCTCTG
ATA
>tRNA.380
GTCAGTGTCGTCTAGTGGTTAGGACGCGAGCTTCACACGCTCGAGATCGAGGGTTCGATCCCCTCCTCTG
ATA
>tRNA.381
GTCAGTGTCGTCTAGTGGTTAGGACGCGAGCTTCACACGCTCGAGATCGAGGGTTCGATCCCCTCCTCTG
ATA
>tRNA.382
GTCAGTGTCGTCTAGTGGTTAGGACGCGAGCTTCACACGCTCGAGATCGAGGGTTCGATCCCCTCCTCTG
ATA
>tRNA.503
GTCAGTGTCTAGGACGCGAGCTTCACACGCTCGAGATCGAGGGTTCGATCCCCTCCTCTGATA
>tRNA.383
GTCAGTGTCGTCTAGTGGTTAGGACGCGAGCTTCACACGCTCGAGATCGAGGGTTCGATCCCCTCCTCTG
ATA
>tRNA.384
GTCAGTGTCGTCTAGTGGTTAGGACGCGAGCTTCACACGCTCGAGATCGAGGGTTCGATCCCCTCCTCTG
ATA
>tRNA.385
GTCAGTGTCGTCTAGTGGTTAGGACGCGAGCTTCACACGCTCGAGATCGAGGGTTCGATCCCCTCCTCTG
ATA
>tRNA.386
GTCAGTGTCGTCTAGTGGTTAGGACGCGAGCTTCACACGCTCGAGATCGAGGGTTCGATCCCCTCCTCTG
ATA
>tRNA.504
GTCAGTGTCTAGGACGCGAGCTTCACACGCTCGAGATCGAGGGTTCGATCCCCTCCTCTGATA
>tRNA.387
GTCAGTGTCGTCTAGTGGTTAGGACGCGAGCTTCACACGCTCGAGATCGAGGGTTCGATCCCCTCCTCTG
ATA
>tRNA.388
GTCAGTGTCGTCTAGTGGTTAGGACGCGAGCTTCACACGCTCGAGATCGAGGGTTCGATCCCCTCCTCTG
ATA
>tRNA.389
GTCAGTGTCGTCTAGTGGTTAGGACGCGAGCTTCACACGCTCGAGATCGAGGGTTCGATCCCCTCCTCTG
ATA
>tRNA.390
GTCAGTGTCGTCTAGTGGTTAGGACGCGAGCTTCACACGCTCGAGATCGAGGGTTCGATCCCCTCCTCTG
ATA
>tRNA.391
GTCAGTGTCGTCTAGTGGTTAGGACGCGAGCTTCACACGCTCGAGATCGAGGGTTCGATCCCCTCCTCTG
ATA
>tRNA.392
GTCAGTGTCGTCTAGTGGTTAGGACGCGAGCTTCACACGCTCGAGATCGAGGGTTCGATCCCCTCCTCTG
ATA
>tRNA.478
GTCAGTGTCGTCTAGTGGTTAGGACGCGAGCTTCACACGCTCGAGATCGAGGGTTCGATCCCTCCTCTGA
TA
>tRNA.393
GTCAGTGTCGTCTAGTGGTTAGGACGCGAGCTTCACACGCTCGAGATCGAGGGTTCGATCCCCTCCTCTG
ATA
>tRNA.394
GTCAGTGTCGTCTAGTGGTTAGGACGCGAGCTTCACACGCTCGAGATCGAGGGTTCGATCCCCTCCTCTG
ATA
>tRNA.395
GTCAGTGTCGTCTAGTGGTTAGGACGCGAGCTTCACACGCTCGAGATCGAGGGTTCGATCCCCTCCTCTG
ATA
>tRNA.396
gtcagtgtcgtctagtggttaggacgcgagcttcacacgctcgagatcgagggttcgatcccctcctctg
ata
>tRNA.397
gtcagtgtcgtctagtggttaggacgcgagcttcacacgctcgagatcgagggttcgatcccctcctctg
ata
>tRNA.398
gtcagtgtcgtctagtggttaggacgcgagcttcacacgctcgagatcgagggttcgatcccctcctctg
ata
>tRNA.399
gtcagtgtcgtctagtggttaggacgcgagcttcacacgctcgagatcgagggttcgatcccctcctctg
ata
>tRNA.400
gtcagtgtcgtctagtggttaggacgcgagcttcacacgctcgagatcgagggttcgatcccctcctctg
ata
>tRNA.401
gtcagtgtcgtctagtggttaggacgcgagcttcacacgctcgagatcgagggttcgatcccctcctctg
ata
>tRNA.402
gtcagtgtcgtctagtggttaggacgcgagcttcacacgctcgagatcgagggttcgatcccctcctctg
ata
>tRNA.490
gtcagtgtcgtctagtggttagacgcgagcttcacacgctcgagatcgagggttcgatcctcctctgata
>tRNA.403
gtcagtgtcgtctagtggttaggacgcgagcttcacacgctcgagatcgagggttcgatcccctcctctg
ata
>tRNA.474
gtcagtgtcgtctagtggttaggacgcgagcttcacacgctcgagatcgagggttcgatcccctcctctg
att
>tRNA.479
gtcagtgtcgtctagtggttaggacgcgagcttcacacgctcgagatcgagggttcgatccctcctctga
ta
>tRNA.491
gtcagtgtcgtctagtggttaggacgcgagcttcacacgctcgagatcgaggttcgatcccctcctctga
ta
>tRNA.496
gtcagtgtcgtctagacgcgagcttcacacgctcgagatcgagggttcgatcccctcctctgata
>tRNA.480
gtcagtgtcgtctagtggttaggacgcgagcttcacacgctcgagatcgagggttcgatccctcctctga
ta
>tRNA.404
gtcagtgtcgtctagtggttaggacgcgagcttcacacgctcgagatcgagggttcgatcccctcctctg
ata
>tRNA.405
gtcagtgtcgtctagtggttaggacgcgagcttcacacgctcgagatcgagggttcgatcccctcctctg
ata
>tRNA.406
gtcagtgtcgtctagtggttaggacgcgagcttcacacgctcgagatcgagggttcgatcccctcctctg
ata
>tRNA.407
gtcagtgtcgtctagtggttaggacgcgagcttcacacgctcgagatcgagggttcgatcccctcctctg
ata
>tRNA.492
gtcagtgtcgtctagtggttaggacgcgagcttcacacgctcgagatcgaggttcgatcccctcctctga
ta
>tRNA.408
gtcagtgtcgtctagtggttaggacgcgagcttcacacgctcgagatcgagggttcgatcccctcctctg
ata
>tRNA.409
gtcagtgtcgtctagtggttaggacgcgagcttcacacgctcgagatcgagggttcgatcccctcctctg
ata
>tRNA.410
gtcagtgtcgtctagtggttaggacgcgagcttcacacgctcgagatcgagggttcgatcccctcctctg
ata
>tRNA.488
gtcagtgtcgtctagtggttaggacgcgagcttcacacgctcgagatcgagggttcgatcccctctctga
ta
>tRNA.411
gtcagtgtcgtctagtggttaggacgcgagcttcacacgctcgagatcgagggttcgatcccctcctctg
ata
>tRNA.412
gtcagtgtcgtctagtggttaggacgcgagcttcacacgctcgagatcgagggttcgatcccctcctctg
ata
>tRNA.413
gtcagtgtcgtctagtggttaggacgcgagcttcacacgctcgagatcgagggttcgatcccctcctctg
ata
>tRNA.484
ttcagtgtcgtctagtggttaggacgcgagcttcacacgctcgagatcgagggttcgatcccctcctctg
ata
>tRNA.414
gtcagtgtcgtctagtggttaggacgcgagcttcacacgctcgagatcgagggttcgatcccctcctctg
ata
>tRNA.493
gtcagtgtcgtctagtggttaggacgcgagcttcacacgctcgagatcgaggttcgatcccctcctctga
ta
>tRNA.415
gtcagtgtcgtctagtggttaggacgcgagcttcacacgctcgagatcgagggttcgatcccctcctctg
ata
>tRNA.416
gtcagtgtcgtctagtggttaggacgcgagcttcacacgctcgagatcgagggttcgatcccctcctctg
ata
>tRNA.417
gtcagtgtcgtctagtggttaggacgcgagcttcacacgctcgagatcgagggttcgatcccctcctctg
ata
>tRNA.418
gtcagtgtcgtctagtggttaggacgcgagcttcacacgctcgagatcgagggttcgatcccctcctctg
ata
>tRNA.419
gtcagtgtcgtctagtggttaggacgcgagcttcacacgctcgagatcgagggttcgatcccctcctctg
ata
>tRNA.495
GTCAGTGTCGTCTAGTGGTTAGGACGCGAGCTTCACACGCTCGAGATCGAGGTTCGATCCCTCCTCCTGA
TA
>tRNA.485
GTCAGTGTCGTCTAGTGGTTAGGACGCGAGCTTCACCGCTCGAGATCGAGGGTTCGATCCCCTCCTCTGA
TA
>tRNA.482
GTCAGTGTCGTCTAGTGGTTAGGACGCGAGCTTCACACGTTCGAGATCGAGGGTTCGATCCCCTCCTCTG
ATA
>tRNA.476
GTCAGTGTCGTTTAGTGGTTAGGACGCGAGCTTCACACGCTCGAGATCGAGGGTTCGATCCCCTCCTCTG
ATA
>tRNA.420
GTCAGTGTCGTCTAGTGGTTAGGACGCGAGCTTCACACGCTCGAGATCGAGGGTTCGATCCCCTCCTCTG
ATA
>tRNA.421
GTCAGTGTCGTCTAGTGGTTAGGACGCGAGCTTCACACGCTCGAGATCGAGGGTTCGATCCCCTCCTCTG
ATA
>tRNA.422
GTCAGTGTCGTCTAGTGGTTAGGACGCGAGCTTCACACGCTCGAGATCGAGGGTTCGATCCCCTCCTCTG
ATA
>tRNA.423
GTCAGTGTCGTCTAGTGGTTAGGACGCGAGCTTCACACGCTCGAGATCGAGGGTTCGATCCCCTCCTCTG
ATA
>tRNA.424
GTCAGTGTCGTCTAGTGGTTAGGACGCGAGCTTCACACGCTCGAGATCGAGGGTTCGATCCCCTCCTCTG
ATA
>tRNA.425
GTCAGTGTCGTCTAGTGGTTAGGACGCGAGCTTCACACGCTCGAGATCGAGGGTTCGATCCCCTCCTCTG
ATA
>tRNA.426
GTCAGTGTCGTCTAGTGGTTAGGACGCGAGCTTCACACGCTCGAGATCGAGGGTTCGATCCCCTCCTCTG
ATA
>tRNA.427
GTCAGTGTCGTCTAGTGGTTAGGACGCGAGCTTCACACGCTCGAGATCGAGGGTTCGATCCCCTCCTCTG
ATA
>tRNA.505
GTCAGTGTCTAGGACGCGAGCTTCACACGCTCGAGATCGAGGGTTCGATCCCCTCCTCTGATA
>tRNA.428
GTCAGTGTCGTCTAGTGGTTAGGACGCGAGCTTCACACGCTCGAGATCGAGGGTTCGATCCCCTCCTCTG
ATA
>tRNA.429
GTCAGTGTCGTCTAGTGGTTAGGACGCGAGCTTCACACGCTCGAGATCGAGGGTTCGATCCCCTCCTCTG
ATA
>tRNA.430
GTCAGTGTCGTCTAGTGGTTAGGACGCGAGCTTCACACGCTCGAGATCGAGGGTTCGATCCCCTCCTCTG
ATA
>tRNA.431
GTCAGTGTCGTCTAGTGGTTAGGACGCGAGCTTCACACGCTCGAGATCGAGGGTTCGATCCCCTCCTCTG
ATA
>tRNA.506
GTCAGTGTCTAGGACGCGAGCTTCACACGCTCGAGATCGAGGGTTCGATCCCCTCCTCTGATA
>tRNA.432
GTCAGTGTCGTCTAGTGGTTAGGACGCGAGCTTCACACGCTCGAGATCGAGGGTTCGATCCCCTCCTCTG
ATA
>tRNA.433
GTCAGTGTCGTCTAGTGGTTAGGACGCGAGCTTCACACGCTCGAGATCGAGGGTTCGATCCCCTCCTCTG
ATA
>tRNA.434
GTCAGTGTCGTCTAGTGGTTAGGACGCGAGCTTCACACGCTCGAGATCGAGGGTTCGATCCCCTCCTCTG
ATA
>tRNA.435
GTCAGTGTCGTCTAGTGGTTAGGACGCGAGCTTCACACGCTCGAGATCGAGGGTTCGATCCCCTCCTCTG
ATA
>tRNA.477
GTCAGTGTCGTTTAGTGGTTAGGACGCGAGCTTCACACGCTCGAGATCGAGGGTTCGATCCCCTCCTCTG
ATA
>tRNA.436
GTCAGTGTCGTCTAGTGGTTAGGACGCGAGCTTCACACGCTCGAGATCGAGGGTTCGATCCCCTCCTCTG
ATA
>tRNA.437
GTCAGTGTCGTCTAGTGGTTAGGACGCGAGCTTCACACGCTCGAGATCGAGGGTTCGATCCCCTCCTCTG
ATA
>tRNA.438
GTCAGTGTCGTCTAGTGGTTAGGACGCGAGCTTCACACGCTCGAGATCGAGGGTTCGATCCCCTCCTCTG
ATA
>tRNA.439
GTCAGTGTCGTCTAGTGGTTAGGACGCGAGCTTCACACGCTCGAGATCGAGGGTTCGATCCCCTCCTCTG
ATA
>tRNA.440
GTCAGTGTCGTCTAGTGGTTAGGACGCGAGCTTCACACGCTCGAGATCGAGGGTTCGATCCCCTCCTCTG
ATA
>tRNA.441
GTCAGTGTCGTCTAGTGGTTAGGACGCGAGCTTCACACGCTCGAGATCGAGGGTTCGATCCCCTCCTCTG
ATA
>tRNA.442
GTCAGTGTCGTCTAGTGGTTAGGACGCGAGCTTCACACGCTCGAGATCGAGGGTTCGATCCCCTCCTCTG
ATA
>tRNA.443
GTCAGTGTCGTCTAGTGGTTAGGACGCGAGCTTCACACGCTCGAGATCGAGGGTTCGATCCCCTCCTCTG
ATA
>tRNA.444
GTCAGTGTCGTCTAGTGGTTAGGACGCGAGCTTCACACGCTCGAGATCGAGGGTTCGATCCCCTCCTCTG
ATA
>tRNA.445
GTCAGTGTCGTCTAGTGGTTAGGACGCGAGCTTCACACGCTCGAGATCGAGGGTTCGATCCCCTCCTCTG
ATA
>tRNA.446
GTCAGTGTCGTCTAGTGGTTAGGACGCGAGCTTCACACGCTCGAGATCGAGGGTTCGATCCCCTCCTCTG
ATA
>tRNA.447
GTCAGTGTCGTCTAGTGGTTAGGACGCGAGCTTCACACGCTCGAGATCGAGGGTTCGATCCCCTCCTCTG
ATA
>tRNA.448
GTCAGTGTCGTCTAGTGGTTAGGACGCGAGCTTCACACGCTCGAGATCGAGGGTTCGATCCCCTCCTCTG
ATA
>tRNA.449
GTCAGTGTCGTCTAGTGGTTAGGACGCGAGCTTCACACGCTCGAGATCGAGGGTTCGATCCCCTCCTCTG
ATA
>tRNA.450
GTCAGTGTCGTCTAGTGGTTAGGACGCGAGCTTCACACGCTCGAGATCGAGGGTTCGATCCCCTCCTCTG
ATA
>tRNA.451
GTCAGTGTCGTCTAGTGGTTAGGACGCGAGCTTCACACGCTCGAGATCGAGGGTTCGATCCCCTCCTCTG
ATA
>tRNA.452
GTCAGTGTCGTCTAGTGGTTAGGACGCGAGCTTCACACGCTCGAGATCGAGGGTTCGATCCCCTCCTCTG
ATA
>tRNA.453
GTCAGTGTCGTCTAGTGGTTAGGACGCGAGCTTCACACGCTCGAGATCGAGGGTTCGATCCCCTCCTCTG
ATA
>tRNA.454
GTCAGTGTCGTCTAGTGGTTAGGACGCGAGCTTCACACGCTCGAGATCGAGGGTTCGATCCCCTCCTCTG
ATA
>tRNA.455
GTCAGTGTCGTCTAGTGGTTAGGACGCGAGCTTCACACGCTCGAGATCGAGGGTTCGATCCCCTCCTCTG
ATA
>tRNA.456
GTCAGTGTCGTCTAGTGGTTAGGACGCGAGCTTCACACGCTCGAGATCGAGGGTTCGATCCCCTCCTCTG
ATA
>tRNA.457
GTCAGTGTCGTCTAGTGGTTAGGACGCGAGCTTCACACGCTCGAGATCGAGGGTTCGATCCCCTCCTCTG
ATA
>tRNA.458
GTCAGTGTCGTCTAGTGGTTAGGACGCGAGCTTCACACGCTCGAGATCGAGGGTTCGATCCCCTCCTCTG
ATA
>tRNA.459
GTCAGTGTCGTCTAGTGGTTAGGACGCGAGCTTCACACGCTCGAGATCGAGGGTTCGATCCCCTCCTCTG
ATA
>tRNA.460
GTCAGTGTCGTCTAGTGGTTAGGACGCGAGCTTCACACGCTCGAGATCGAGGGTTCGATCCCCTCCTCTG
ATA
>tRNA.461
GTCAGTGTCGTCTAGTGGTTAGGACGCGAGCTTCACACGCTCGAGATCGAGGGTTCGATCCCCTCCTCTG
ATA
>tRNA.462
GTCAGTGTCGTCTAGTGGTTAGGACGCGAGCTTCACACGCTCGAGATCGAGGGTTCGATCCCCTCCTCTG
ATA
>tRNA.463
GTCAGTGTCGTCTAGTGGTTAGGACGCGAGCTTCACACGCTCGAGATCGAGGGTTCGATCCCCTCCTCTG
ATA
>tRNA.464
GTCAGTGTCGTCTAGTGGTTAGGACGCGAGCTTCACACGCTCGAGATCGAGGGTTCGATCCCCTCCTCTG
ATA
>tRNA.465
GTCAGTGTCGTCTAGTGGTTAGGACGCGAGCTTCACACGCTCGAGATCGAGGGTTCGATCCCCTCCTCTG
ATA
>tRNA.466
GTCAGTGTCGTCTAGTGGTTAGGACGCGAGCTTCACACGCTCGAGATCGAGGGTTCGATCCCCTCCTCTG
ATA
>tRNA.467
GTCAGTGTCGTCTAGTGGTTAGGACGCGAGCTTCACACGCTCGAGATCGAGGGTTCGATCCCCTCCTCTG
ATA
>tRNA.468
GTCAGTGTCGTCTAGTGGTTAGGACGCGAGCTTCACACGCTCGAGATCGAGGGTTCGATCCCCTCCTCTG
ATA
>tRNA.469
GTCAGTGTCGTCTAGTGGTTAGGACGCGAGCTTCACACGCTCGAGATCGAGGGTTCGATCCCCTCCTCTG
ATA
>tRNA.470
GTCAGTGTCGTCTAGTGGTTAGGACGCGAGCTTCACACGCTCGAGATCGAGGGTTCGATCCCCTCCTCTG
ATA
>tRNA.471
GTCAGTGTCGTCTAGTGGTTAGGACGCGAGCTTCACACGCTCGAGATCGAGGGTTCGATCCCCTCCTCTG
ATA
>tRNA.472
GTCAGTGTCGTCTAGTGGTTAGGACGCGAGCTTCACACGCTCGAGATCGAGGGTTCGATCCCCTCCTCTG
ATA
>tRNA.473
GTCAGTGTCGTCTAGTGGTTAGGACGCGAGCTTCACACGCTCGAGATCGAGGGTTCGATCCCCTCCTCTG
ATA
>tRNA.341
GCCCGTCTAGCTCAGTCGGTAGAGCGCAAGACTCTTAATCTTGTGGTCGTGGGTTCGAGCCCCACGGTGG
GCG
>tRNA.342
GCCCGTCTAGCTCAGTCGGTAGAGCGCAAGACTCTTAATCTTGTGGTCGTGGGTTCGAGCCCCACGGTGG
GCG
>tRNA.343
GCCCGTCTAGCTCAGTCGGTAGAGCGCAAGACTCTTAATCTTGTGGTCGTGGGTTCGAGCCCCACGGTGG
GCG
>tRNA.344
GCCCGTCTAGCTCAGTCGGTAGAGCGCAAGACTCTTAATCTTGTGGTCGTGGGTTCGAGCCCCACGGTGG
GCG
>tRNA.345
GCCCGTCTAGCTCAGTCGGTAGAGCGCAAGACTCTTAATCTTGTGGTCGTGGGTTCGAGCCCCACGGTGG
GCG
>tRNA.346
GCCCGTCTAGCTCAGTCGGTAGAGCGCAAGACTCTTAATCTTGTGGTCGTGGGTTCGAGCCCCACGGTGG
GCG
>tRNA.497
GCCCGTCTAGCTCAGTCGGTAGAGCGCAAGACTCTTAATCTTGTGGTCGTGGGTTCGAGTGGGCG
>tRNA.507
GCCCGTCTAGCTCAGCCGGTAGAGCGCAAGACTCTTAATCTTGTGGTCGTGGGTTCGAGTGGGCG
>tRNA.508
GCCCGTCTAGCTCAGCCGGTAGAGCGCAAGACTCTTAATCTTGTGGTCGTGGGTTCGAGTGGGCG
>tRNA.347
GCCCGTCTAGCTCAGTCGGTAGAGCGCAAGACTCTTAATCTTGTGGTCGTGGGTTCGAGCCCCACGGTGG
GCG
>tRNA.483
GACAGCTTGGCCGAGTGGTTAAGGCGATAGACTAGAAATTTATTGGGGTAACCCACGTGAGTTCAAATCT
CAGAGCTGTCG
>LSU_rRNA_eukarya.4
TTGGCTGGAGCGGCACATCTGTTAAATGATAACACAGGTGTCCTAAGGTGAGCTCAATGAGAACAGAAAT
CTCATGTAGAACAAAAGGGTAAAAGCTCTCTTGATTTTGATTTTCAGTATGAATACAAACCGTGAAAGCG
TGGCCTATCGACCCTTTAGTTCTTTAGAATTTTAAGCTAGAG
>LSU_rRNA_bacteria.1
ACGGGGCGAGGTCGAGGGCGATGTGAGCTCGACAGGGAAAAATCCGGAAATGGGGAGTTTGGCTGGAGCG
GCACATCTGTTAAATGATAACACAGGTGTCCTAAGGTGAGCTCAATGAGAACAGAAATCTCATGTAGAAC
AAAAGGGTAAAAGCTCTCTTGATTTTGATATTCAGTATGAATACAAACCGTGAAAGCGTGGCCTATCGAC
CCTTTAGTTCTTTAGAATTTTAAGCTAGAGGTATGAGAAAAGTTACCACAGGGATAACTGGCTTGTGGCA
GCCAAGCGTCCATAGCGACGTTCGAATATACCACTCCCAAAGCTGTACCATCTCTGT
>LSU_rRNA_eukarya.3
CCCGCTGAACTTAAGCATATCAATAAGCGGAGGAAAAGAAACTAACAAGGATTCCCCTAGTAACGGCGAG
TGAAGCGGGAAGAGCTCAAGCTTAAAATCTCCGTGCAAGTTTTGCGCGGCGAATTGTAGTCTATAGAGGC
GTGGTCAGTGAGGGCGCTCGGGGTAAGTTCCTTGGAAGAGGACAGCATGGAGGGTGATACTCCCGTTCAT
CCCTGGGTGGCTCTTGCGTACGACCCGTTTTCTTTGAGTCGCGTTGTTTGGGAATGCAGCGCAAAGTAGG
TGGTAAATTCCATCTAAAGCTAAATATTGGTGCGAGACCGATAGCGAACAAGTACCGTGAGGGAAAGATG
AAAAGAACTTTGAAAAGAGAGTTAAAGAGTACCTGAAACTGCTGAAAGGGAACCGAATCGTTTCCAGTGT
CTATAATCCGTGGCATATCTTGCGCTAAGTCCATTCTCCTCGGAGTTTGACTGGGTTCGCCTCAACTACA
TACGTGT
>5_8S_rRNA.1
AACTTTCAGCAGTGGATGTCTAGGCTCGCACATCGATGAAGAACGCTGCGAACTGCGATACGTAATGCGA
ATTGCAGGGTTTAGTGAGTCATCGAAATTTTGAAAGCATATTGCACTTCCGGGTTAGTCCTGGGAGTATG
CCTGTATCAGTGTCC
>SSU_rRNA_eukarya.1
CACGGTAGAGGTAGCCACAGGAGGGTAGTCTGCGAAGAGGTCTTGGTCCCGGTGAATGTCACTTGAGGGG
TTGATGGCAAATTGCAAACTGGAGGGCAAGTCTGGTGCCAGCAGCCGCGGTAATTCCAGCTCCAATAGCG
TATATTAAAGTTGTTGCAGTTAAAAAGCTCGTAGTTGGATTTCTGTTTTGGATGTCCGGTCCGCTCCCTC
TGGGAGTGTGTACTTATGGATGTTCGAGGCATTTTTTGTGAGGCTGCCTTTCTGCCATTAAGTTGGTGGG
TTGGTGGGCTTGCATCGTTTACTGTGAAAAAATTAGAGTGTTTAAAGCAGGCGTTTGCTCATTTGAATAC
ATTAGCATGGAATAATAAGATACGGCCTTGGTGGTCTATTTTGTTGGTTTGCACACCAGGGTAATGATTA
ATAGGGACAGTTGGGGGTATTCATATTTCAGCGTCAGAGGTGAAATTCTTGGATCGCTGAAAGATGAGCT
TAGGCGAAAGCATTTACCAAGGATGTTTTCATTAATCAAGAACGAAAGTTAGGGGATCGAAGATGATTAG
ATACCATCGTAGTCTTAACCATAAACTATGCCGACTCGGGATTGGCAGTCGTTTACCTTAAATGACCTTG
TCAGCACCGTATGAGAAATCAAAGTCTTTGGGTGGGAGTATGGTCGCAAGGCTGAAACTTAAAGGAATTG
ACGGAAGGGCACCACCAGGAGTGGAGCCTGCGGCTTAATTTGACTCAACACGGGAAAACTTACCAGGTCC
AGACATAGTAAGGATTGACAGATTGAGAGCTCTTTCTTGATTCTATGGGTGGTGGTGCATGGCCGTTCTT
AGTTGGTGGAGTGATTTGTCTGGTTAATTCCGTTAACGAACGAGACCTCCGCGTGCTAAATAGTTCCGCT
TACCATTTTTGGTAGGTTCGTGGACTTCTTAGAGGGACTTTTGGGTAATCAAACCAAAGGAAGTTGGAGG
CAATAACAGGTCTGTGATGCCCTTAGATGTTCTGGGCCGCACGCGCGCTACACTGATGCGTTCAACGAGT
ATACAACCTTGATCGATAGGTCTGGGTAATCTTGTGAATGCGCATCGTGCTAGGGATAGACTGTTGCAAT
TTTCAGTCTTGAACGAGGAATTCCTAGTAAACGCAAGTCATCAGCTTGCATTGATTACGTCCCTGCCCTT
TGTACACACCGTCCGTCGCACCTACCGATTGAATGACTCGGTGAAAAATTGGGACCGTGAGTCCGTTTGC
TTCATTGCGAGTGGATTGATGGGAACTTTTTTAAACCTCGCCATTTAGAGGAAGGTGAAGTCGTAATAAG
GTTTCCGTAGGTGAACCTGCGGAAGG
>SSU_rRNA_eukarya.2
CTGGTTGATCCTGCCAGTAGTCATACGCTTGTCTCAAAGATTAAGCCATGCATGTCTAAGTATAAACACT
TTTGTACTGTGAAACTGCGAATGGCTCATTATATCAGTTATAGTCTACTCGATAGTACCTTACTACTTGG
ATACCCGTAGTAATTCTAGAGCTAATACATGCATGAATACCCAACTGCTTGTCGGGCGGGTAGCATTTAT
TAGATTGAAACCAATGCAGTCTTCGGGCTGGTATTGTGTTGAGTCATAATAACTGTGCGGATCGCGCTTT
TGCGCGATAAATCGATTGAGTTTCTGCCCTATCAGCTTTGGATGGTAGGATATGGGCCTACCATGGCATT
AACGGGTAACGGGGAATTAGGGTTTGATTCCGGAGAGGGAGCCTTAGAAACGGCTACCACATCCAAGGAA
GGCAGCAGGCGCGTAAATTACCCAATCCTGACACAGGGAGGTAGTGACAATAAATAACAATGCTCTGGCT
CTTCGAGTCGGGCAATTGGAATGAGAACAATTTAAATCCCTTAACGAGGATCAATTGGAGGGCAAGTCTG
GTGAAATAATTTTTTTATTACTGGATTATCCTATTGGGATAAGAGGGTAACGTAGTGTGTACT
>5S_rRNA.1
GTAGACGGCCATCTTAGGCTGAAAGCACCGTATCCCGTTCGCTCTGCGAAGTTAAGCAGCCTCAAGCTCG
GGTAGTACTCGGGTGGGTGACCACCGGGGAAGTCCGGGTGCTGTCTACC
>LSU_rRNA_eukarya.2
GGACCTGATATCAGGCAAGATTACCCGCTGAACTTAAGCATATCAATAAGCGGAGGAAAAGAAACTAACA
AGGATTCCCCTAGTAACGGCGAGTGAAGCGGGAAGAGCTCAAGCTTAAAATCTCCGTGCAAGTTTTGCGC
GGCGAATTGTAGTCTATAGAGGCGTGGTCAGTGAGGGCGCTCGGGGCAAGTTCCTTGGAAGAGGACAGCA
TGGAGGGTGATACTCCCGTTCATCCCTGGGTGGCTCTTGCGTACGACCCGTTTTCTTTGAGTCGCGTTGT
TTGGGAATGCAGCGCAAAGTAGGTGGTAAATTCCATCTAAAGCTAAATATTGGTGCGAGACCGATAGCGA
ACAAGTACCGTGAGGGAAAGATGAAAAGAACTTTGAAAAGAGAGTTAAAGAGTACCTGAAACTGCTGAAA
GGGAACCGAATCGTTTCCAGTGTCTATAATCCGTGGCATATTTCATTGGCGAGTGTGTGCTTGCGTGTGC
TTTGGCAGTGGCTTTTTTGGCTGCGCTGGGCGTGCGTGCTGTGTGTGCTTGCTGGTGCCCTGTGCTGCGG
TGGGACGTCAAGGTCAGTTCGTGTGCTGCGGGAAATGGCTGCCGAGGAGGTAGGGCTTACGCTCCGCGTT
TGTCTGTTATATCTTGGTGGACGAGTCGTCGCGGTTGGGACTGAGGTGCCTACAACGTGCTTTTGAGTGA
GTGCGTGTCTCCGTGTGCGCCGTGTGCGGATAGCTTGCTATGCGTGTGTGGTTGTGTGTGGATTGATGCG
CGCTTTAGCTTGTCGCCGTTCGGGACGTTGACGAAATGGAGCGATCCGACCCGTCTTGAAACACGGACCA
AGGAGTCTAACATGTGTGCAAGTGTTAGGGTGTGGAAACCCCAGCGCGAAATGAAAGTGAAGGGCAGCGC
AAGTTGTCTGAGGTAGGAAACGTTGCGGGCTTCGGTCTGCGGCGTGGCACTATCGACCGATCATGAACCT
TCGTGGTGAAAGATTTGAGTTTGAGCACATATGTTGGTACCCGAAAGATGGTGAACTATGCCTGAGTAGG
GTGAAGCCAGGGGAAACTCTGGTGGAAGCTCGTAGCGATTCTGACGTGCAAATCGATCGTCAAACTTGGG
TATAGGGGCGAAAGACTAATCGAACCATCTAGTAGCTGGTTCCCTCCGAAATTTCCCTCAGGATAGCAGC
AACTTATTTACGATAGTTTTATGAGGTAAAGCGAATGATTAGAGGATTCGGGGAAGAAACTTCCTCGACC
TATTCTCAAACTTTAAATCTGTAAGACCTGCAGGTTTCTTAATTGAACTTGTGGATGTGAATATCAAGTT
GCTAGTGGGCCATACGGGGTAAGCTCGTCTGGCGATGCGGGATGAACCGAACGCAAAGTTAAAGTGCCAA
AATGCCCGCTCACCTAGATACCATAAAAGGTGTTGGTTCATTTAGACAGCAGGACGGTGGCCATGGAAGT
CGGAATCCGCTAAGGAGTGTGTAACAACTCACCTGCCGAATGAACTAGCCCTGAAAATGGATGGCGCTAA
AGCGGGCTACTTATACTTTGCCGTTAGCGCGATGGCATTTGTAATGTACGCGTTAATGAGTAGGAGGGCG
TGAGGGTCGTGAAGAAGCTCGTGGCGTGAGCCTGAGTGAAACGGCCTTTAGTGCAGATCTTGGTGGTAGT
AGCAAATATTCAAATGCGAACTTTGAAGACTGAAGTGGAGAAAGGTTCCGTGTGATCAGTAATTGGACAC
GGGTGAGTCGATCCTAAGAGATAGGATAATTCCGTTTGAAAGCTGGGCTGTTTGGGGCGTGGGGTTCGTC
CTCACGTTTTGTATGCAGCCTCGTGTATCGAAAGGGAATCAGGTTAATATTCCTGAACCGAGACGTGGAT
AATGTGTGGCAACACAACCGACCCAGGAGACGCTAGCGTGTGCCCAGGGAAGAGTTCTCTTTTCTTTTTA
ACAAGCATGTCCTGCCTTGGAAACGGATTATCCGGCGATAAGGAGGACGCCTTGGCAAAGCACTTTACTT
TTTGAAGTGTCCTGCGCGCCCACGACAGCCCTTGAAAATCCTGGCTAGAGATTTATTCGCACCCTCGTTC
GTACTCATAACCGCATCAGGTCTCCAAGGTTAGCAGCCTCTAGTTGATAGAAGAATGTAGATAAGGGAAG
TCGGCAAAATAGATCCGTAACTTCGGGAAAAGGATTGGCTCTGAGGGTTGGGCCTAGGGGTCTTTTTGGA
GAGCTTGTGGCGGCCTACGCTGGGCTGCGTCTGGACCTTTCGGGGACCGGATGCGGCCCGTCGGTCGGGC
TGCTCTTGCTGTGCTGAAGAGAAAGGTCGTTGGCTTTCGGGCTGGCGGCTGTTTCCTTAGTGCGTTGAAC
AACCGGCTCAGAACTGGAGCGGACAAGGGGAATCCGACTGTTTAATTAAAACAAAGCATTGTGATGGCCG
GAGACGGTGTTGACACAATGTGATTTCTGCCCAGTGCTCTGAATGTCAAAGTGAAGAGATTCAACCAAGC
GCGGGTAAACGGCGGGAGTAACTATGACTCTCTTAAGGTAGCCAAATGCCTCGTCATCTAACTAGTGACG
CGCATGAATGGATTAATGAGATTCCCACTGTCCCTATCTACTGTCTAGCGAACCCACAGCCAAGGGAACG
GGCTTGGAATAATCAGCGGGGAAAGAAGACCCTGTTGAGCTTGACTCTAGTCTGACGTTGTGAAATGACT
TGGGAGGTGTAGAATAAGTGGGAGGCTCTGCCGTCCGTGAAATACCACTACTCTCAATGTTGTTTTACTT
ATACCATGATGTAGCATCTGCGTGGCCTCGCGGTCGCGCAGTTCTAGTTGTAAGCTCGGGCTTCTGCCTG
GGTGAGCTACGTGGAAGACATCGTCAGGTGGGGAGTTTGGCTGGGGCGGCACATCTGTTAAATGATAACA
CAGGTGTCCTAAGGTGAGCTCAATGAGAACAGAAATCTCATGTAGAACAAAAGGGTAAAAGCTCACTTGA
TTTTGATTTTCAGTATGAATACAAACCGTGAAAGCGTGGCCTATCGATCCTTTAGTTCTTTAGAATTTTA
AGCTAGAGGTGTCAGAAAAGTTACCACAGGGATAACTGGCTTGTGGCAGCCAAGCGTCCATAGCGACGTT
GCTTTTTGATTCTTCGATGTCGGCTCTTCCTATCATTGCGAAGTAGAACTCGCCAATTGTTGGATTGTTC
ACCCACTAATAGGGAACGTGAGCTGGGTTTAGACCGTCGTGAGACAGGTTAGTTTTACCCTACTGATGAG
TTCGTTGTCTAAACAGTAATCCAACCCAGTACGAGAGGAACCGTTGGTTCAGATAATTGGTAACTGCGGT
TAGCTGAAAAGCTAGTGCCGCCAAGCTACCATCTGTAGGATTATGGCTGAACGCCTCTAAGTCAGAATCC
ATGCTGGAATAGACGATAATCACCTTTCCCGATGTGCCGCGAATAGCGATAGGTGTCTTCTGGGCACCCA
ACATCATACAATTGCAACGCACTCCGCTGCCTGTCAAATGCTGGTGGCGGAGAGTAGGCTGACTTGTAAT
TTCAAATATTGGGAAAGATAAATCCTTTGTAGACGACTTAACTACAGAACGGGGTGTTGTAAGCATGAGA
GTAGTCTTGTACTACGATCTGCTGAGATTTAGCCCTTGTTCTATTGATTTGT
>tRNA.518
ACCGATGTAGCTCAATGGAAGAGCTCCAGAAAGGGAAGGAGGTGGTTCGATTCCACCCATCAGTA
>LSU_rRNA_bacteria.2
GTGCTTCTGGCACAACACCGAATCCCTTTGAAGGATTTCACCACCCGGCGTAAGAAGCCTGAGAACCGTG
GTGGTCTCTTTCCGGTGTGGGGTTACCCTTGGATTCAACCTGAGGTCTTTGTGAAAATTTAAAAAGCAGT
GAATTGAAATATCTAAGTAACTGTTAAAAAAATCAAACGAGATTCCGTGAGTAATGACGAATGAAAATGG
AAATTAGGTTTATAAAAATAAAAAAAAATTATTTGAAAAATTTTGAAAAATTTACTTAAAAAGGTGAAAG
TCCTGTAGAATAATAATTATTTTTATAATAGTAAAAAGAGGTATGTACCTCGTGGGTCGCCAGTGACGAA
CTCTTCTGGCAGTGGGTAGCCTGTAAAGGTTACTCACAGGAGCACC
>tRNA.517
GGACACGTAGCTCAAATGGCTAGAGCACCGCGATTTGTGCGGATGGACGCGGGTTCGATCCCCGCCGTTT
CCA
>tRNA.509
GCTCCTTTGGCTCAGTTGGTAGAGCGTCAGTCTCATAATCTGAAGGTCGCCAGTTCGAGCCTGGCAGGGA
GCA
>tRNA.510
GCTCCTTTGGCTCAGTTGGTAGAGCGTCAGTCTCATAATCTGAAGGTCGCCAGTTCGAGCCTGGCAGGGA
GCA
>tRNA.511
GCTCCTTTGGCTCAGTTGGTAGAGCGTCAGTCTCATAATCTGAAGGTCGCCAGTTCGAGCCTGGCAGGGA
GCA
>tRNA.512
GCTCCTTTGGCTCAGTTGGTAGAGCGTCAGTCTCATAATCTGAAGGTCGCCAGTTCGAGCCTGGCAGGGA
GCA
>tRNA.513
GCTCCTTTGGCTCAGTTGGTAGAGCGTCAGTCTCATAATCTGAAGGTCGCCAGTTCGAGCCTGGCAGGGA
GCA
>tRNA.514
GCTCCTTTGGCTCAGTTGGTAGAGCGTCAGTCTCATAATCTGAAGGTCGCCAGTTCGAGCCTGGCAGGGA
GCA
>tRNA.515
GCTCCTTTGGCTCAGTTGGTAGAGCGTCAGTCTCATAATCTGAAGGTCGCCAGTTCGAGCCTGGCAGGGA
GCA
>tRNA.516
GCTCCTTTGGCTCAGTTGGTAGAGCGTCAGTCTCATAATCTGAAGGTCGCCAGTTCGAGCCTGGCAGGGA
GCA
>tRNA.519
GGACACGTAGCTCAAATGGCAAGAGCACCGCGATTTGTGCGGGTTCGATCCCCGCCGTTTCCA
>U12.1
CTGGCTTAAACTCAATGAGTAAGGAAACTAACGCCCTACCTGACAAGTAGGGCCGCCCATTGGGTCTAGT
GATCCATGGGTTTCCAATTTATGACGGAGGTGGAATGGCCGTCGGCTCAGGAACCCACTACTTTAGGGTG
ACTGACAAGGGGGCCGGTCCCCGCC
>SSU_rRNA_bacteria.1
CGCTGTTCCAGCTCGCTCTACTACTGCGGGGAATTTTGGACAATGAGCGGAAGCTTGATCCAGCAATACC
GAGTGAGTGATGACGGCTAATTAGGTTGTAAAGCTCTTTCATTAAGGAGGAAAATGACAGTACTTAAAAA
AGAAGTTCCGGCTAATACCCGTGCCAGCAGCCGCAATACGGGTCGAGCCAGTG
>LSU_rRNA_bacteria.3
TCGCCGTTGAGCGAGGGTGGACAAAGGCGGGCCGGCTGGGGTTTTTGACGGTCCTAAGGTAGCGAAATTC
CTTGTCGGGTAAGTTCCGACCTGCATGAAT
>tRNA.521
GCCCCCGTAGCTCAGCGGCAGAGCGGGAGACTTTGTCTCCAGGCCGCTGGTTCAACTCCAGCCGGGGGCA
>tRNA.520
GACACGATGGCCGAGCGGTCTAAGGTGCTGGTTTTAGGCACCAGTCTCCGGGCGTGGGTTCGAATCCCAC
TCGTGTCA
>tRNA.523
ACCGATGTAGCTCATTGGAAGAGCTCCCGAAAGGGAAGGAGGTGGTTCGATTCCATCCATCGGTA
>tRNA.524
ACCGATGTAGCTCATTGGAAGAGCTCCCGAAAGGGAAGGAGGTGGTTCGATTCCATCCATCGGTA
>tRNA.525
ACCGATGTAGCTCATTGGAAGAGCTCCCGAAAGGGAAGGAGGTGGTTCGATTCCATCCATCGGTA
>tRNA.526
ACCGATGTAGCTCATTGGAAGAGCTCCCGAAAGGGAAGGAGGTGGTTCGATTCCATCCATCGGTA
>tRNA.527
ACCGATGTAGCTCATTGGAAGAGCTCCCGAAAGGGAAGGAGGTGGTTCGATTCCATCCATCGGTA
>tRNA.528
ACCGATGTAGCTCATTGGAAGAGCTCCCGAAAGGGAAGGAGGTGGTTCGATTCCATCCATCGGTA
>tRNA.529
ACCGATGTAGCTCATTGGAAGAGCTCCCGAAAGGGAAGGAGGTGGTTCGATTCCATCCATCGGTA
>tRNA.530
ACCGATGTAGCTCATTGGAAGAGCTCCCGAAAGGGAAGGAGGTGGTTCGATTCCATCCATCGGTA
>tRNA.531
ACCGATGTAGCTCATTGGAAGAGCTCCCGAAAGGGAAGGAGGTGGTTCGATTCCATCCATCGGTA
>tRNA.522
GCCCCCGTAGTTCAGCGGCAGAGCGGGAGACTTCGTCTCCAGGTTGCTGGTTCAACTCCAGCCGGGGGCA
>U3.7
AAGACCGTACTTACACAGGATCATTTCTATAGTACCTTCTATTCTACTTTCAATTCAAAGTAGACTTTTT
CACAACTTTGATGATCGTATTCGACTTCATTCATTGACTCGGGATGTGGGCACTCTTTTGGACTTGCCCT
CCCCCATTGATGAACGTCCGTTGTCGCTATTCCAAGGCAGCGTGAGTGAGTGGAGTGATATGAGAAGT
>U3.1
AAGACCGTACTTACACAGGATCATTTCTATAGTACCTTCTATTCTACTTTCAATTCAAAGTAGACTTTTT
CAATAACTTTGATGATCGTATTCGACTTCATTCATTGACTCGGGATGTCGGTGGTTGCAGTGCTGGGTTC
TCTTTTGGACTTGGCCTCCCCCATTGATGAACGTCCGTTGTCGCTATTCCAAGGCAGCGTGAGTGAGTGG
AGTGATATGAGAAGT
>U3.2
AAGACCGTACTTACACAGGATCATTTCTATAGTACCTTCTATTCTACTTTCAATTCAAAGTAGACTTTTT
CAATAACTTTGATGATCGTATTCGACTTCATTCATTGACTCGGGATGTCGGTGGTTGCAGTGCTGGGTTC
TCTTTTGGACTTGGCCTCCCCCATTGATGAACGTCCGTTGTCGCTATTCCAAGGCAGCGTGAGTGAGTGG
AGTGATATGAGAAGT
>U3.3
AAGACCGTACTTACACAGGATCATTTCTATAGTACCTTCTATTCTACTTTCAATTCAAAGTAGACTTTTT
CAATAACTTTGATGATCGTATTCGACTTCATTCATTGACTCGGGATGTCGGTGGTTGCAGTGCTGGGTTC
TCTTTTGGACTTGGCCTCCCCCATTGATGAACGTCCGTTGTCGCTATTCCAAGGCAGCGTGAGTGAGTGG
AGTGATATGAGAAGT
>U3.4
AAGACCGTACTTACACAGGATCATTTCTATAGTACCTTCTATTCTACTTTCAATTCAAAGTAGACTTTTT
CAATAACTTTGATGATCGTATTCGACTTCATTCATTGACTCGGGATGTCGGTGGTTGCAGTGCTGGGTTC
TCTTTTGGACTTGGCCTCCCCCATTGATGAACGTCCGTTGTCGCTATTCCAAGGCAGCGTGAGTGAGTGG
AGTGATATGAGAAGT
>U3.5
AAGACCGTACTTACACAGGATCATTTCTATAGTACCTTCTATTCTACTTTCAATTCAAAGTAGACTTTTT
CAATAACTTTGATGATCGTATTCGACTTCATTCATTGACTCGGGATGTCGGTGGTTGCAGTGCTGGGTTC
TCTTTTGGACTTGGCCTCCCCCATTGATGAACGTCCGTTGTCGCTATTCCAAGGCAGCGTGAGTGAGTGG
AGTGATATGAGAAGT
>U3.6
AAGACCGTACTTACACAGGATCATTTCTATAGTACCTTCTATTCTACTTTCAATTCAAAGTAGACTTTTT
CAATAACTTTGATGATCGTATTCGACTTCATTCATTGACTCGGGATGTCGGTGGTTGCAGTGCTGGGTTC
TCTTTTGGACTTGGCCTCCCCCATTGATGAACGTCCGTTGTCGCTATTCCAAGGCAGCGTGAGTGAGTGG
AGTGATATGAGAAGT
>U3.8
AAGACCATACTTACATTTCTATAGTACCTTCTAATCTACTTTCAATTCAAAGTGATTTTTTCAATAACTT
TGATGGTCGTATTCGACTTCATTCATTGACTCGGGATGTCGGTGGTTGCAGTGCTGGGTTCTCTTTTGGA
CTTAGCCTCCCATTGATAAACGTCCGTTGTCGCTATTCCAAGGCAGCATGAGTGAGTGGAGTGATATGAA
AAGG
>tRNA.567
GGGCGCTTAGCTCAAATGGTAGAGCGCCCGCTTCGCATGCGGGAGGTAGGGGGATCGATACCCCCAGTGT
CCA
>tRNA.568
GGGCGCTTAGCTCAAATGGTAGAGCGCCCGCTTCGCATGCGGGAGGTAGGGGGATCGATACCCCCAGTGT
CCA
>tRNA.569
GGGCGCTTAGCTCAAATGGTAGAGCGCCCGCTTCGCATGCGGGAGGTAGGGGGATCGATACCCCCAGTGT
CCA
>tRNA.611
GGGCGCTTAGCTCAAATGGTAGAGCGCCCGCTTCGCATGCGGGAGGTAGGGGGGATCGATACCCCCAGTG
TCCA
>tRNA.570
GGGCGCTTAGCTCAAATGGTAGAGCGCCCGCTTCGCATGCGGGAGGTAGGGGGATCGATACCCCCAGTGT
CCA
>tRNA.613
GGGCGCTTAGCTCAAATGGTAGAGCGCCCGCTTCGCATGCGGGAGGTAGGGGGATCGATACCCCCCCCCA
>tRNA.612
GGGCGCTTAGCTCAAATGGTAGAGCGCCCGCTTCGCATGCGGGAGGTAGGGGGGATCGATACCCCCAGTG
TCCA
>tRNA.571
GGGCGCTTAGCTCAAATGGTAGAGCGCCCGCTTCGCATGCGGGAGGTAGGGGGATCGATACCCCCAGTGT
CCA
>tRNA.572
GGGCGCTTAGCTCAAATGGTAGAGCGCCCGCTTCGCATGCGGGAGGTAGGGGGATCGATACCCCCAGTGT
CCA
>tRNA.573
GGGCGCTTAGCTCAAATGGTAGAGCGCCCGCTTCGCATGCGGGAGGTAGGGGGATCGATACCCCCAGTGT
CCA
>tRNA.574
GGGCGCTTAGCTCAAATGGTAGAGCGCCCGCTTCGCATGCGGGAGGTAGGGGGATCGATACCCCCAGTGT
CCA
>tRNA.575
GGGCGCTTAGCTCAAATGGTAGAGCGCCCGCTTCGCATGCGGGAGGTAGGGGGATCGATACCCCCAGTGT
CCA
>tRNA.576
GGGCGCTTAGCTCAAATGGTAGAGCGCCCGCTTCGCATGCGGGAGGTAGGGGGATCGATACCCCCAGTGT
CCA
>tRNA.610
GCGTGTGTAGTATAGTGGTCAGTACCTCGCCTTGTGGCGGTGAAATCCCTGGTTCGAATCCGGGCACGCG
CA
>tRNA.532
GCGTGTGTAGTATAGTGGTCAGTACCTCACCTTGTGGCGGTGAAATCCCTGGTTCGAATCCGGGCACGCG
CA
>tRNA.577
GGGGATGTAGCTCAAATGGTAGAGCGCTCGCTTAGCATGCGAGAGGTACAGGGATCGATACCCTGCTTCT
CCA
>tRNA.533
GCGTGTGTAGTATAGTGGTCAGTACCTCACCTTGTGGCGGTGAAATCCCTGGTTCGAATCCGGGCACGCG
CA
>tRNA.578
GGGGATGTAGCTCAAATGGTAGAGCGCTCGCTTAGCATGCGAGAGGTACAGGGATCGATACCCTGCTTCT
CCA
>tRNA.534
GCGTGTGTAGTATAGTGGTCAGTACCTCACCTTGTGGCGGTGAAATCCCTGGTTCGAATCCGGGCACGCG
CA
>tRNA.579
GGGGATGTAGCTCAAATGGTAGAGCGCTCGCTTAGCATGCGAGAGGTACAGGGATCGATACCCTGCTTCT
CCA
>tRNA.535
GCGTGTGTAGTATAGTGGTCAGTACCTCACCTTGTGGCGGTGAAATCCCTGGTTCGAATCCGGGCACGCG
CA
>tRNA.580
GGGGATGTAGCTCAAATGGTAGAGCGCTCGCTTAGCATGCGAGAGGTACAGGGATCGATACCCTGCTTCT
CCA
>tRNA.536
GCGTGTGTAGTATAGTGGTCAGTACCTCACCTTGTGGCGGTGAAATCCCTGGTTCGAATCCGGGCACGCG
CA
>tRNA.581
GGGGATGTAGCTCAAATGGTAGAGCGCTCGCTTAGCATGCGAGAGGTACAGGGATCGATACCCTGCTTCT
CCA
>tRNA.537
GCGTGTGTAGTATAGTGGTCAGTACCTCACCTTGTGGCGGTGAAATCCCTGGTTCGAATCCGGGCACGCG
CA
>tRNA.538
GCGTGTGTAGTATAGTGGTCAGTACCTCACCTTGTGGCGGTGAAATCCCTGGTTCGAATCCGGGCACGCG
CA
>tRNA.614
GGGGATGTAGCTCAAATGGTACAGCGCGCTTAGCATGCGAGAGGTACAGGGATCGATACCCTGCTTCTCC
A
>tRNA.539
GCGTGTGTAGTATAGTGGTCAGTACCTCACCTTGTGGCGGTGAAATCCCTGGTTCGAATCCGGGCACGCG
CA
>tRNA.582
GGGGATGTAGCTCAAATGGTAGAGCGCTCGCTTAGCATGCGAGAGGTACAGGGATCGATACCCTGCTTCT
CCA
>tRNA.540
GCGTGTGTAGTATAGTGGTCAGTACCTCACCTTGTGGCGGTGAAATCCCTGGTTCGAATCCGGGCACGCG
CA
>tRNA.583
GGGGATGTAGCTCAAATGGTAGAGCGCTCGCTTAGCATGCGAGAGGTACAGGGATCGATACCCTGCTTCT
CCA
>tRNA.541
GCGTGTGTAGTATAGTGGTCAGTACCTCACCTTGTGGCGGTGAAATCCCTGGTTCGAATCCGGGCACGCG
CA
>tRNA.584
GGGGATGTAGCTCAAATGGTAGAGCGCTCGCTTAGCATGCGAGAGGTACAGGGATCGATACCCTGCTTCT
CCA
>tRNA.542
GCGTGTGTAGTATAGTGGTCAGTACCTCACCTTGTGGCGGTGAAATCCCTGGTTCGAATCCGGGCACGCG
CA
>tRNA.585
GGGGATGTAGCTCAAATGGTAGAGCGCTCGCTTAGCATGCGAGAGGTACAGGGATCGATACCCTGCTTCT
CCA
>tRNA.543
GCGTGTGTAGTATAGTGGTCAGTACCTCACCTTGTGGCGGTGAAATCCCTGGTTCGAATCCGGGCACGCG
CA
>tRNA.586
GGGGATGTAGCTCAAATGGTAGAGCGCTCGCTTAGCATGCGAGAGGTACAGGGATCGATACCCTGCTTCT
CCA
>tRNA.544
GCGTGTGTAGTATAGTGGTCAGTACCTCACCTTGTGGCGGTGAAATCCCTGGTTCGAATCCGGGCACGCG
CA
>tRNA.587
GGGGATGTAGCTCAAATGGTAGAGCGCTCGCTTAGCATGCGAGAGGTACAGGGATCGATACCCTGCTTCT
CCA
>tRNA.545
GCGTGTGTAGTATAGTGGTCAGTACCTCACCTTGTGGCGGTGAAATCCCTGGTTCGAATCCGGGCACGCG
CA
>tRNA.588
GGGGATGTAGCTCAAATGGTAGAGCGCTCGCTTAGCATGCGAGAGGTACAGGGATCGATACCCTGCTTCT
CCA
>tRNA.546
GCGTGTGTAGTATAGTGGTCAGTACCTCACCTTGTGGCGGTGAAATCCCTGGTTCGAATCCGGGCACGCG
CA
>tRNA.589
GGGGATGTAGCTCAAATGGTAGAGCGCTCGCTTAGCATGCGAGAGGTACAGGGATCGATACCCTGCTTCT
CCA
>tRNA.547
GCGTGTGTAGTATAGTGGTCAGTACCTCACCTTGTGGCGGTGAAATCCCTGGTTCGAATCCGGGCACGCG
CA
>tRNA.590
GGGGATGTAGCTCAAATGGTAGAGCGCTCGCTTAGCATGCGAGAGGTACAGGGATCGATACCCTGCTTCT
CCA
>tRNA.548
GCGTGTGTAGTATAGTGGTCAGTACCTCACCTTGTGGCGGTGAAATCCCTGGTTCGAATCCGGGCACGCG
CA
>tRNA.591
GGGGATGTAGCTCAAATGGTAGAGCGCTCGCTTAGCATGCGAGAGGTACAGGGATCGATACCCTGCTTCT
CCA
>tRNA.549
GCGTGTGTAGTATAGTGGTCAGTACCTCACCTTGTGGCGGTGAAATCCCTGGTTCGAATCCGGGCACGCG
CA
>tRNA.592
GGGGATGTAGCTCAAATGGTAGAGCGCTCGCTTAGCATGCGAGAGGTACAGGGATCGATACCCTGCTTCT
CCA
>tRNA.550
GCGTGTGTAGTATAGTGGTCAGTACCTCACCTTGTGGCGGTGAAATCCCTGGTTCGAATCCGGGCACGCG
CA
>tRNA.593
GGGGATGTAGCTCAAATGGTAGAGCGCTCGCTTAGCATGCGAGAGGTACAGGGATCGATACCCTGCTTCT
CCA
>tRNA.551
GCGTGTGTAGTATAGTGGTCAGTACCTCACCTTGTGGCGGTGAAATCCCTGGTTCGAATCCGGGCACGCG
CA
>tRNA.594
GGGGATGTAGCTCAAATGGTAGAGCGCTCGCTTAGCATGCGAGAGGTACAGGGATCGATACCCTGCTTCT
CCA
>tRNA.552
GCGTGTGTAGTATAGTGGTCAGTACCTCACCTTGTGGCGGTGAAATCCCTGGTTCGAATCCGGGCACGCG
CA
>tRNA.595
GGGGATGTAGCTCAAATGGTAGAGCGCTCGCTTAGCATGCGAGAGGTACAGGGATCGATACCCTGCTTCT
CCA
>tRNA.553
GCGTGTGTAGTATAGTGGTCAGTACCTCACCTTGTGGCGGTGAAATCCCTGGTTCGAATCCGGGCACGCG
CA
>tRNA.596
GGGGATGTAGCTCAAATGGTAGAGCGCTCGCTTAGCATGCGAGAGGTACAGGGATCGATACCCTGCTTCT
CCA
>tRNA.554
GCGTGTGTAGTATAGTGGTCAGTACCTCACCTTGTGGCGGTGAAATCCCTGGTTCGAATCCGGGCACGCG
CA
>tRNA.597
GGGGATGTAGCTCAAATGGTAGAGCGCTCGCTTAGCATGCGAGAGGTACAGGGATCGATACCCTGCTTCT
CCA
>tRNA.555
GCGTGTGTAGTATAGTGGTCAGTACCTCACCTTGTGGCGGTGAAATCCCTGGTTCGAATCCGGGCACGCG
CA
>tRNA.598
GGGGATGTAGCTCAAATGGTAGAGCGCTCGCTTAGCATGCGAGAGGTACAGGGATCGATACCCTGCTTCT
CCA
>tRNA.556
GCGTGTGTAGTATAGTGGTCAGTACCTCACCTTGTGGCGGTGAAATCCCTGGTTCGAATCCGGGCACGCG
CA
>tRNA.599
GGGGATGTAGCTCAAATGGTAGAGCGCTCGCTTAGCATGCGAGAGGTACAGGGATCGATACCCTGCTTCT
CCA
>tRNA.557
GCGTGTGTAGTATAGTGGTCAGTACCTCACCTTGTGGCGGTGAAATCCCTGGTTCGAATCCGGGCACGCG
CA
>tRNA.600
GGGGATGTAGCTCAAATGGTAGAGCGCTCGCTTAGCATGCGAGAGGTACAGGGATCGATACCCTGCTTCT
CCA
>tRNA.558
GCGTGTGTAGTATAGTGGTCAGTACCTCACCTTGTGGCGGTGAAATCCCTGGTTCGAATCCGGGCACGCG
CA
>tRNA.601
GGGGATGTAGCTCAAATGGTAGAGCGCTCGCTTAGCATGCGAGAGGTACAGGGATCGATACCCTGCTTCT
CCA
>tRNA.559
GCGTGTGTAGTATAGTGGTCAGTACCTCACCTTGTGGCGGTGAAATCCCTGGTTCGAATCCGGGCACGCG
CA
>tRNA.602
GGGGATGTAGCTCAAATGGTAGAGCGCTCGCTTAGCATGCGAGAGGTACAGGGATCGATACCCTGCTTCT
CCA
>tRNA.560
GCGTGTGTAGTATAGTGGTCAGTACCTCACCTTGTGGCGGTGAAATCCCTGGTTCGAATCCGGGCACGCG
CA
>tRNA.603
GGGGATGTAGCTCAAATGGTAGAGCGCTCGCTTAGCATGCGAGAGGTACAGGGATCGATACCCTGCTTCT
CCA
>tRNA.561
GCGTGTGTAGTATAGTGGTCAGTACCTCACCTTGTGGCGGTGAAATCCCTGGTTCGAATCCGGGCACGCG
CA
>tRNA.604
GGGGATGTAGCTCAAATGGTAGAGCGCTCGCTTAGCATGCGAGAGGTACAGGGATCGATACCCTGCTTCT
CCA
>tRNA.562
GCGTGTGTAGTATAGTGGTCAGTACCTCACCTTGTGGCGGTGAAATCCCTGGTTCGAATCCGGGCACGCG
CA
>tRNA.605
GGGGATGTAGCTCAAATGGTAGAGCGCTCGCTTAGCATGCGAGAGGTACAGGGATCGATACCCTGCTTCT
CCA
>tRNA.563
GCGTGTGTAGTATAGTGGTCAGTACCTCACCTTGTGGCGGTGAAATCCCTGGTTCGAATCCGGGCACGCG
CA
>tRNA.606
GGGGATGTAGCTCAAATGGTAGAGCGCTCGCTTAGCATGCGAGAGGTACAGGGATCGATACCCTGCTTCT
CCA
>tRNA.564
GCGTGTGTAGTATAGTGGTCAGTACCTCACCTTGTGGCGGTGAAATCCCTGGTTCGAATCCGGGCACGCG
CA
>tRNA.607
GGGGATGTAGCTCAAATGGTAGAGCGCTCGCTTAGCATGCGAGAGGTACAGGGATCGATACCCTGCTTCT
CCA
>tRNA.565
GCGTGTGTAGTATAGTGGTCAGTACCTCACCTTGTGGCGGTGAAATCCCTGGTTCGAATCCGGGCACGCG
CA
>tRNA.608
GGGGATGTAGCTCAAATGGTAGAGCGCTCGCTTAGCATGCGAGAGGTACAGGGATCGATACCCTGCTTCT
CCA
>tRNA.566
GCGTGTGTAGTATAGTGGTCAGTACCTCACCTTGTGGCGGTGAAATCCCTGGTTCGAATCCGGGCACGCG
CA
>tRNA.609
GGGGATGTAGCTCAAATGGTAGAGCGCTCGCTTAGCATGCGAGAGGTACAGGGATCGATACCCTGCTTCT
CCA
>tRNA-Sec.1
GCAGGGGTGATCTTGGCTGGTGCGGAGTGCAGACTTCAAATCTGTAGGCCATTCGCTTGGCAGGAGTTCG
ATTCTCCCTCGCCTGC
>5_ureB_sRNA.1
CTTCAGTGCATAGCTGCGGACAAATGAAGTGCACATGGGCATCGAACCCCCCAGCAGTCAGAATCAAGCC
TTCACCAGCAATCACTTCCGTATTGACGCCCACGATCAGGTTTGGCGCGACCCCCTCCATCACGTCTGGG
TTGCCACCCTTACCAATACCAGCAATCAGGCCATCCTTGATGCCCACGTCAGCTTTGTAAATGCCTGTGT
AGTCCACGATCAAAGCGTTGGTGATGATCGTATCCACTACCTGAGCAGAAGTTTTCCCAGACGCCTGGCC
CATGCCTTCACGAAG
>tRNA.617
AACGATGTAGCTCAACTGGAAGAGCACAGGGCTTCGGCCCTGGGGATGCCTGTTCAATTCGGGCCATCGT
TA
>tRNA.618
ACCGATGTAGCTCAATGGAAGAGCTCCCGAAAGGGAAGAAGGTGGTTCGATTCCACCCATCGGTA
>SSU_rRNA_bacteria.2
AAGAGCAGTAATTCACTTCGACACAGATTTGCATTTCTGTATAGAACAAAAAGATGGATTAAGGTTTTAC
TCAGTGTATGCAATTCTGCTGTGTCCGGATGCACAAATGTTCTACAGTAAAAAAATGGGAAGGAAGACCT
ATGGCGAAGGCAATTATCTGGGTATATACTGACACTGAGAAACGAAAGCTTGGGTAGCGAACGGGATTAG
ATACCCCGGTAGTCCATGCCGTAAACGAGGAGTTTCCGATTACGCCTGCATTCC
>tRNA.615
AGCACCGTAGCACAAATGGCAAGTGCGCAGGGCTTCGACCCTGAGATGCCTGTTCGAATCAGGCCGGTGC
TA
>tRNA.616
GACGACGTAGCTCATGGTAGAGTGCAGGGCTATGCCCTGAGGCTGCTGGTTCGAATCCAGCCGTCGCCA
>tRNA.639
GTCCGCGTGGCCTAATGGATAAGGCATCGCCCTCCGAAGGCGGGGATTGGGGGTTCGAGTCCCCTCGAGG
ACG
>tRNA.669
GCACCGTTGGTCTAATGGTTAGGATTCGTCCCTCCCACGGACGAGGTCGGGGTTCGATTCCCCGGCGGCG
CA
>tRNA.619
GCACCGTTGGTCTAATGGTTAGGATTCATCCCTTCCAAGGATGAGGTCGGGGTTCGATTCCCCGACGGCG
CA
>tRNA.640
GCGCCGTTGGTCTAATGGTTAGGATTCGTCCCTCCCACGGACGAGGTCGGGGTTCGATTCCCCGGCGGCG
CA
>tRNA.620
GCACCGTTGGTCTAATGGTTAGGATTCATCCCTTCCAAGGATGAGGTCGGGGTTCGATTCCCCGACGGCG
CA
>tRNA.641
GCGCCGTTGGTCTAATGGTTAGGATTCGTCCCTCCCACGGACGAGGTCGGGGTTCGATTCCCCGGCGGCG
CA
>tRNA.621
GCACCGTTGGTCTAATGGTTAGGATTCATCCCTTCCAAGGATGAGGTCGGGGTTCGATTCCCCGACGGCG
CA
>tRNA.642
GCGCCGTTGGTCTAATGGTTAGGATTCGTCCCTCCCACGGACGAGGTCGGGGTTCGATTCCCCGGCGGCG
CA
>tRNA.622
GCACCGTTGGTCTAATGGTTAGGATTCATCCCTTCCAAGGATGAGGTCGGGGTTCGATTCCCCGACGGCG
CA
>tRNA.643
GCGCCGTTGGTCTAATGGTTAGGATTCGTCCCTCCCACGGACGAGGTCGGGGTTCGATTCCCCGGCGGCG
CA
>tRNA.672
GCATCGTTGGTCTAATGGTTAGGATTTATACCTTCCAAGGATGAGGTCGGGGTTCGATTCCCCGACGGCG
CA
>tRNA.644
GCGCCGTTGGTCTAATGGTTAGGATTCGTCCCTCCCACGGACGAGGTCGGGGTTCGATTCCCCGGCGGCG
CA
>tRNA.665
GCGCCGTTGGTTTAATGGTTAGGATTCGTCCCTCCCACGGACGAGGTCGGGGTTCGATTCCCCGGCGGCG
CA
>tRNA.623
GCACCGTTGGTCTAATGGTTAGGATTCATCCCTTCCAAGGATGAGGTCGGGGTTCGATTCCCCGACGGCG
CA
>tRNA.666
GCGCCGTTGGTTTAATGGTTAGGATTCGTCCCTCCCACGGACGAGGTCGGGGTTCGATTCCCCGGCGGCG
CA
>tRNA.668
GCACCGTTGGTCTAATGGTTAGGATTCATCCCTTCCAGGATGAGGTCGGGGTTCGATTCCCCGACGGCGC
A
>tRNA.667
GCGCCGTTGGTTTAATGGTTAGGATTCGTCCCTCCCACGGACGAGGTCGGGGTTCGATTCCCCGGCGGCG
CA
>tRNA.670
GCACCGTTGGTCTAATGGTTAGGATTCATCTTTCCAAGGATGAGGTCGGGGTTCGATTCCCCGACGGCGC
A
>tRNA.645
GCGCCGTTGGTCTAATGGTTAGGATTCGTCCCTCCCACGGACGAGGTCGGGGTTCGATTCCCCGGCGGCG
CA
>tRNA.671
GCACCGTTGGTCTAATGGTTAGGATTCATCTTTCCAAGGATGAGGTCGGGGTTCGATTCCCCGACGGCGC
A
>tRNA.646
GCGCCGTTGGTCTAATGGTTAGGATTCGTCCCTCCCACGGACGAGGTCGGGGTTCGATTCCCCGGCGGCG
CA
>tRNA.624
GCACCGTTGGTCTAATGGTTAGGATTCATCCCTTCCAAGGATGAGGTCGGGGTTCGATTCCCCGACGGCG
CA
>tRNA.647
GCGCCGTTGGTCTAATGGTTAGGATTCGTCCCTCCCACGGACGAGGTCGGGGTTCGATTCCCCGGCGGCG
CA
>tRNA.673
GCATCGTTGGTCTAATGGTTAGGATTTATACCTTCCAAGGATGAGGTCGGGGTTCGATTCCCCGACGGCG
CA
>tRNA.648
GCGCCGTTGGTCTAATGGTTAGGATTCGTCCCTCCCACGGACGAGGTCGGGGTTCGATTCCCCGGCGGCG
CA
>tRNA.625
GCACCGTTGGTCTAATGGTTAGGATTCATCCCTTCCAAGGATGAGGTCGGGGTTCGATTCCCCGACGGCG
CA
>tRNA.649
GCGCCGTTGGTCTAATGGTTAGGATTCGTCCCTCCCACGGACGAGGTCGGGGTTCGATTCCCCGGCGGCG
CA
>tRNA.664
GCACCGTTGGTCTAATGGTTAGGATTCATACCTTCCAAGGATGAGGTCGGGGTTCGATTCCCCGACGGCG
CA
>tRNA.650
GCGCCGTTGGTCTAATGGTTAGGATTCGTCCCTCCCACGGACGAGGTCGGGGTTCGATTCCCCGGCGGCG
CA
>tRNA.626
GCACCGTTGGTCTAATGGTTAGGATTCATCCCTTCCAAGGATGAGGTCGGGGTTCGATTCCCCGACGGCG
CA
>tRNA.651
GCGCCGTTGGTCTAATGGTTAGGATTCGTCCCTCCCACGGACGAGGTCGGGGTTCGATTCCCCGGCGGCG
CA
>tRNA.627
GCACCGTTGGTCTAATGGTTAGGATTCATCCCTTCCAAGGATGAGGTCGGGGTTCGATTCCCCGACGGCG
CA
>tRNA.652
GCGCCGTTGGTCTAATGGTTAGGATTCGTCCCTCCCACGGACGAGGTCGGGGTTCGATTCCCCGGCGGCG
CA
>tRNA.628
GCACCGTTGGTCTAATGGTTAGGATTCATCCCTTCCAAGGATGAGGTCGGGGTTCGATTCCCCGACGGCG
CA
>tRNA.653
GCGCCGTTGGTCTAATGGTTAGGATTCGTCCCTCCCACGGACGAGGTCGGGGTTCGATTCCCCGGCGGCG
CA
>tRNA.629
GCACCGTTGGTCTAATGGTTAGGATTCATCCCTTCCAAGGATGAGGTCGGGGTTCGATTCCCCGACGGCG
CA
>tRNA.654
GCGCCGTTGGTCTAATGGTTAGGATTCGTCCCTCCCACGGACGAGGTCGGGGTTCGATTCCCCGGCGGCG
CA
>tRNA.630
GCACCGTTGGTCTAATGGTTAGGATTCATCCCTTCCAAGGATGAGGTCGGGGTTCGATTCCCCGACGGCG
CA
>tRNA.655
GCGCCGTTGGTCTAATGGTTAGGATTCGTCCCTCCCACGGACGAGGTCGGGGTTCGATTCCCCGGCGGCG
CA
>tRNA.631
GCACCGTTGGTCTAATGGTTAGGATTCATCCCTTCCAAGGATGAGGTCGGGGTTCGATTCCCCGACGGCG
CA
>tRNA.656
GCGCCGTTGGTCTAATGGTTAGGATTCGTCCCTCCCACGGACGAGGTCGGGGTTCGATTCCCCGGCGGCG
CA
>tRNA.632
GCACCGTTGGTCTAATGGTTAGGATTCATCCCTTCCAAGGATGAGGTCGGGGTTCGATTCCCCGACGGCG
CA
>tRNA.657
GCGCCGTTGGTCTAATGGTTAGGATTCGTCCCTCCCACGGACGAGGTCGGGGTTCGATTCCCCGGCGGCG
CA
>tRNA.633
GCACCGTTGGTCTAATGGTTAGGATTCATCCCTTCCAAGGATGAGGTCGGGGTTCGATTCCCCGACGGCG
CA
>tRNA.658
GCGCCGTTGGTCTAATGGTTAGGATTCGTCCCTCCCACGGACGAGGTCGGGGTTCGATTCCCCGGCGGCG
CA
>tRNA.634
GCACCGTTGGTCTAATGGTTAGGATTCATCCCTTCCAAGGATGAGGTCGGGGTTCGATTCCCCGACGGCG
CA
>tRNA.659
GCGCCGTTGGTCTAATGGTTAGGATTCGTCCCTCCCACGGACGAGGTCGGGGTTCGATTCCCCGGCGGCG
CA
>tRNA.635
GCACCGTTGGTCTAATGGTTAGGATTCATCCCTTCCAAGGATGAGGTCGGGGTTCGATTCCCCGACGGCG
CA
>tRNA.660
GCGCCGTTGGTCTAATGGTTAGGATTCGTCCCTCCCACGGACGAGGTCGGGGTTCGATTCCCCGGCGGCG
CA
>tRNA.636
GCACCGTTGGTCTAATGGTTAGGATTCATCCCTTCCAAGGATGAGGTCGGGGTTCGATTCCCCGACGGCG
CA
>tRNA.661
GCGCCGTTGGTCTAATGGTTAGGATTCGTCCCTCCCACGGACGAGGTCGGGGTTCGATTCCCCGGCGGCG
CA
>tRNA.638
GCATCGTTGGTCTAATGGTTAGGATTCATCCCTTCCAAGGATGAGGTCGGGGTTCGATTCCCCGACGGCG
CA
>tRNA.662
GCGCCGTTGGTCTAATGGTTAGGATTCGTCCCTCCCACGGACGAGGTCGGGGTTCGATTCCCCGGCGGCG
CA
>tRNA.637
GCACCGTTGGTCTAATGGTTAGGATTCATCCCTTCCAAGGATGAGGTCGGGGTTCGATTCCCCGACGGCG
CA
>tRNA.663
GCGCCGTTGGTCTAATGGTTAGGATTCGTCCCTCCCACGGACGAGGTCGGGGTTCGATTCCCCGGCGGCG
CA
>SSU_rRNA_microsporidia.1
TGCGGACAAACCATTCCATCCACACTGGGCAAGCGCGTTGTGCTCAGGAGACCAGGAAGGAAGACTGGGG
TGCGGAAGAAAACCAGGAGAGAGCTCCTGCGCGAAGAAGGAGGCGAAACAAGGAGAGGGAGCCTTAGAAA
CGGATACCACATCCAAGGAAGGCAGCAGGCGCGTAAATTACCCAATCCTGACACAGGGAGGTAGTGACA
>tRNA.676
ACCCGTCTAGCTCAGTCGGTAGAGCGCTGGCCTTTTAAGCCAGTGGTCGTGGGTTCGAGCCCCACGGGGG
GTG
>tRNA.677
GTCAGTGTCGTCTAGTGGTTAGGAGGCGAGCTTCACACGCTCGAGATCGAGGGTTCGATCCCCTCCTCTG
ATA
>tRNA.674
GACCTTGTGGCGCAATGGATAGCGCATCTGACTTCTAATCAGGGGGTTGTGGGTTCGAGTCCCATCAAGG
TCG
>tRNA.678
ACCGATGTAGCTCATTGGAAGAGCTCCCGAAAGGGAAGGAGGTGGTTCGATTCCATCCATCGGTA
>5S_rRNA.2
GCCTACTACGAGTTTTGTGTCGATTATGAAGATCGCCGTGCTCTCAAGCTCGGGTAGTACTCGGGTGGGT
GACCACCGGGGAAGTCCGGGTGCAGTAGGAA
>tRNA.675
GACAGCTTGGCCGAGTGGTTAAGGCGATGGACTTGAAATCCATTGGGGTAACCCGCGTGAGTTCAAACCT
CACAGCTGTCG
>tRNA.707
GTCGACGTAGTGTAGTGGTTATCACGTCTGCTTTACACGCAGAAGGTCGCCGGTTCGAACCCGGCCGTTG
ACA
>LSU_rRNA_bacteria.4
CCCCGGTCTGTGAAGAAGCTCAAGAGGGCTGCCAGCAGCCAAAACCGTAACTCTGACGGTCCTAAGGTAG
CGAAATTCCTTGTCGGGTAAGTTCCGACCTGCATGAATGG
>tRNA.716
GTCGGTGTCGTCTAGTGGTTAGGACGTGAGCTTAACACGCTCAAGATCGAGGGTTCGATCCCCTCCTCCG
ATA
>tRNA.679
GACAGCTTGGCCGAGTGGTTAAGGCGATAGACTAGAAATCTATTGGGGTAACCCGCGTGAGTTCAAATCT
CACAGCTGTCG
>tRNA.717
GTCGGTGTCGTCTAGTGGTTAGGACGTGAGCTTAACACGCTCAAGATCGAGGGTTCGATCCCCTCCTCCG
ATA
>tRNA.680
GACAGCTTGGCCGAGTGGTTAAGGCGATAGACTAGAAATCTATTGGGGTAACCCGCGTGAGTTCAAATCT
CACAGCTGTCG
>tRNA.718
GTCGGTGTCGTCTAGTGGTTAGGACGTGAGCTTAACACGCTCAAGATCGAGGGTTCGATCCCCTCCTCCG
ATA
>tRNA.681
GACAGCTTGGCCGAGTGGTTAAGGCGATAGACTAGAAATCTATTGGGGTAACCCGCGTGAGTTCAAATCT
CACAGCTGTCG
>tRNA.719
GTCGGTGTCGTCTAGTGGTTAGGACGTGAGCTTAACACGCTCAAGATCGAGGGTTCGATCCCCTCCTCCG
ATA
>tRNA.682
GACAGCTTGGCCGAGTGGTTAAGGCGATAGACTAGAAATCTATTGGGGTAACCCGCGTGAGTTCAAATCT
CACAGCTGTCG
>tRNA.720
GTCGGTGTCGTCTAGTGGTTAGGACGTGAGCTTAACACGCTCAAGATCGAGGGTTCGATCCCCTCCTCCG
ATA
>tRNA.683
GACAGCTTGGCCGAGTGGTTAAGGCGATAGACTAGAAATCTATTGGGGTAACCCGCGTGAGTTCAAATCT
CACAGCTGTCG
>tRNA.721
GTCGGTGTCGTCTAGTGGTTAGGACGTGAGCTTAACACGCTCAAGATCGAGGGTTCGATCCCCTCCTCCG
ATA
>tRNA.684
GACAGCTTGGCCGAGTGGTTAAGGCGATAGACTAGAAATCTATTGGGGTAACCCGCGTGAGTTCAAATCT
CACAGCTGTCG
>tRNA.722
GTCGGTGTCGTCTAGTGGTTAGGACGTGAGCTTAACACGCTCAAGATCGAGGGTTCGATCCCCTCCTCCG
ATA
>tRNA.685
GACAGCTTGGCCGAGTGGTTAAGGCGATAGACTAGAAATCTATTGGGGTAACCCGCGTGAGTTCAAATCT
CACAGCTGTCG
>tRNA.723
GTCGGTGTCGTCTAGTGGTTAGGACGTGAGCTTAACACGCTCAAGATCGAGGGTTCGATCCCCTCCTCCG
ATA
>tRNA.686
GACAGCTTGGCCGAGTGGTTAAGGCGATAGACTAGAAATCTATTGGGGTAACCCGCGTGAGTTCAAATCT
CACAGCTGTCG
>tRNA.724
GTCGGTGTCGTCTAGTGGTTAGGACGTGAGCTTAACACGCTCAAGATCGAGGGTTCGATCCCCTCCTCCG
ATA
>tRNA.687
GACAGCTTGGCCGAGTGGTTAAGGCGATAGACTAGAAATCTATTGGGGTAACCCGCGTGAGTTCAAATCT
CACAGCTGTCG
>tRNA.725
GTCGGTGTCGTCTAGTGGTTAGGACGTGAGCTTAACACGCTCAAGATCGAGGGTTCGATCCCCTCCTCCG
ATA
>tRNA.688
GACAGCTTGGCCGAGTGGTTAAGGCGATAGACTAGAAATCTATTGGGGTAACCCGCGTGAGTTCAAATCT
CACAGCTGTCG
>tRNA.726
GTCGGTGTCGTCTAGTGGTTAGGACGTGAGCTTAACACGCTCAAGATCGAGGGTTCGATCCCCTCCTCCG
ATA
>tRNA.689
GACAGCTTGGCCGAGTGGTTAAGGCGATAGACTAGAAATCTATTGGGGTAACCCGCGTGAGTTCAAATCT
CACAGCTGTCG
>tRNA.727
GTCGGTGTCGTCTAGTGGTTAGGACGTGAGCTTAACACGCTCAAGATCGAGGGTTCGATCCCCTCCTCCG
ATA
>tRNA.728
GTCGGTGTCGTCTAGTGGTTAGGACGTGAGCTTAACACGCTCAAGATCGAGGGTTCGATCCCCTCCTCCG
ATA
>tRNA.690
GACAGCTTGGCCGAGTGGTTAAGGCGATAGACTAGAAATCTATTGGGGTAACCCGCGTGAGTTCAAATCT
CACAGCTGTCG
>tRNA.729
GTCGGTGTCGTCTAGTGGTTAGGACGTGAGCTTAACACGCTCAAGATCGAGGGTTCGATCCCCTCCTCCG
ATA
>tRNA.691
GACAGCTTGGCCGAGTGGTTAAGGCGATAGACTAGAAATCTATTGGGGTAACCCGCGTGAGTTCAAATCT
CACAGCTGTCG
>tRNA.730
GTCGGTGTCGTCTAGTGGTTAGGACGTGAGCTTAACACGCTCAAGATCGAGGGTTCGATCCCCTCCTCCG
ATA
>tRNA.692
GACAGCTTGGCCGAGTGGTTAAGGCGATAGACTAGAAATCTATTGGGGTAACCCGCGTGAGTTCAAATCT
CACAGCTGTCG
>tRNA.731
GTCGGTGTCGTCTAGTGGTTAGGACGTGAGCTTAACACGCTCAAGATCGAGGGTTCGATCCCCTCCTCCG
ATA
>tRNA.693
GACAGCTTGGCCGAGTGGTTAAGGCGATAGACTAGAAATCTATTGGGGTAACCCGCGTGAGTTCAAATCT
CACAGCTGTCG
>tRNA.732
GTCGGTGTCGTCTAGTGGTTAGGACGTGAGCTTAACACGCTCAAGATCGAGGGTTCGATCCCCTCCTCCG
ATA
>tRNA.694
GACAGCTTGGCCGAGTGGTTAAGGCGATAGACTAGAAATCTATTGGGGTAACCCGCGTGAGTTCAAATCT
CACAGCTGTCG
>tRNA.733
GTCGGTGTCGTCTAGTGGTTAGGACGTGAGCTTAACACGCTCAAGATCGAGGGTTCGATCCCCTCCTCCG
ATA
>tRNA.695
GACAGCTTGGCCGAGTGGTTAAGGCGATAGACTAGAAATCTATTGGGGTAACCCGCGTGAGTTCAAATCT
CACAGCTGTCG
>tRNA.734
GTCGGTGTCGTCTAGTGGTTAGGACGTGAGCTTAACACGCTCAAGATCGAGGGTTCGATCCCCTCCTCCG
ATA
>tRNA.696
GACAGCTTGGCCGAGTGGTTAAGGCGATAGACTAGAAATCTATTGGGGTAACCCGCGTGAGTTCAAATCT
CACAGCTGTCG
>tRNA.735
GTCGGTGTCGTCTAGTGGTTAGGACGTGAGCTTAACACGCTCAAGATCGAGGGTTCGATCCCCTCCTCCG
ATA
>tRNA.697
GACAGCTTGGCCGAGTGGTTAAGGCGATAGACTAGAAATCTATTGGGGTAACCCGCGTGAGTTCAAATCT
CACAGCTGTCG
>tRNA.736
GTCGGTGTCGTCTAGTGGTTAGGACGTGAGCTTAACACGCTCAAGATCGAGGGTTCGATCCCCTCCTCCG
ATA
>tRNA.698
GACAGCTTGGCCGAGTGGTTAAGGCGATAGACTAGAAATCTATTGGGGTAACCCGCGTGAGTTCAAATCT
CACAGCTGTCG
>tRNA.737
GTCGGTGTCGTCTAGTGGTTAGGACGTGAGCTTAACACGCTCAAGATCGAGGGTTCGATCCCCTCCTCCG
ATA
>tRNA.699
GACAGCTTGGCCGAGTGGTTAAGGCGATAGACTAGAAATCTATTGGGGTAACCCGCGTGAGTTCAAATCT
CACAGCTGTCG
>tRNA.738
GTCGGTGTCGTCTAGTGGTTAGGACGTGAGCTTAACACGCTCAAGATCGAGGGTTCGATCCCCTCCTCCG
ATA
>tRNA.700
GACAGCTTGGCCGAGTGGTTAAGGCGATAGACTAGAAATCTATTGGGGTAACCCGCGTGAGTTCAAATCT
CACAGCTGTCG
>tRNA.739
GTCGGTGTCGTCTAGTGGTTAGGACGTGAGCTTAACACGCTCAAGATCGAGGGTTCGATCCCCTCCTCCG
ATA
>tRNA.701
GACAGCTTGGCCGAGTGGTTAAGGCGATAGACTAGAAATCTATTGGGGTAACCCGCGTGAGTTCAAATCT
CACAGCTGTCG
>tRNA.740
GTCGGTGTCGTCTAGTGGTTAGGACGTGAGCTTAACACGCTCAAGATCGAGGGTTCGATCCCCTCCTCCG
ATA
>tRNA.702
GACAGCTTGGCCGAGTGGTTAAGGCGATAGACTAGAAATCTATTGGGGTAACCCGCGTGAGTTCAAATCT
CACAGCTGTCG
>tRNA.741
GTCGGTGTCGTCTAGTGGTTAGGACGTGAGCTTAACACGCTCAAGATCGAGGGTTCGATCCCCTCCTCCG
ATA
>tRNA.703
GACAGCTTGGCCGAGTGGTTAAGGCGATAGACTAGAAATCTATTGGGGTAACCCGCGTGAGTTCAAATCT
CACAGCTGTCG
>tRNA.742
GTCGGTGTCGTCTAGTGGTTAGGACGTGAGCTTAACACGCTCAAGATCGAGGGTTCGATCCCCTCCTCCG
ATA
>tRNA.704
GACAGCTTGGCCGAGTGGTTAAGGCGATAGACTAGAAATCTATTGGGGTAACCCGCGTGAGTTCAAATCT
CACAGCTGTCG
>tRNA.743
GTCGGTGTCGTCTAGTGGTTAGGACGTGAGCTTAACACGCTCAAGATCGAGGGTTCGATCCCCTCCTCCG
ATA
>tRNA.715
GACAGCTTGGCCGAGTGGTTAAGGCGATAGACTAGAAATCTATTGGGGTAACCCGCGTGAGTTCAATCTC
ACAGCTGTCG
>tRNA.708
GACAGCTTGGCCGAGTGGTTAAGGCGATAGACTAGAAATCTATTGGGGTAACCCGCGCGAGTTCAAATCT
CACAGCTGTCG
>tRNA.744
GTCGGTGTCGTCTAGTGGTTAGGACGTGAGCTTAACACGCTCAAGATCGAGGGTTCGATCCCCTCCTCCG
ATA
>tRNA.745
ACCGATGTAGCTCAATGGAAGAGCTCCCGAAAGGGAAGGAGGTGGTTCGATTCCATCCATCGGTA
>tRNA.705
GACAGCTTGGCCGAGTGGTTAAGGCGATAGACTAGAAATCTATTGGGGTAACCCGCGTGAGTTCAAATCT
CACAGCTGTCG
>tRNA.706
GACAGCTTGGCCGAGTGGTTAAGGCGATAGACTAGAAATCTATTGGGGTAACCCGCGTGAGTTCAAATCT
CACAGCTGTCG
>tRNA.747
GTCTGTAGAGTAAAAGACTGAAAATCTTTGTGTCGGTGGTTCAAATCCACCTCCAGACA
>tRNA.709
GCCCCTATAGCTCAGTGGTAGAGCACCCGCTTAGTAAGCGGAAGGTCGGTAGTTCAATCCTGCCTGGGGG
CA
>tRNA.710
GCCCCTATAGCTCAGTGGTAGAGCACCCGCTTAGTAAGCGGAAGGTCGGTAGTTCAATCCTGCCTGGGGG
CA
>tRNA.711
GCCCCTATAGCTCAGTGGTAGAGCACCCGCTTAGTAAGCGGAAGGTCGGTAGTTCAATCCTGCCTGGGGG
CA
>tRNA.712
GCCCCTATAGCTCAGTGGTAGAGCACCCGCTTAGTAAGCGGAAGGTCGGTAGTTCAATCCTGCCTGGGGG
CA
>tRNA.713
GCCCCTATAGCTCAGTGGTAGAGCACCCGCTTAGTAAGCGGAAGGTCGGTAGTTCAATCCTGCCTGGGGG
CA
>tRNA.714
GCCCCTATAGCTCAGTGGTAGAGCACCCGCTTAGTAAGCGGAAGGTCGGTAGTTCAATCCTGCCTGGGGG
CA
>LSU_rRNA_eukarya.5
GAGCTACATCTGTTAAATGATAACACAGGTGTCCTAAGGTGAGCTCAATGAGAACAGAAATCTCATGTGG
AACAAAAGGGTAAAAGCTCACTTGATTTTGATTTTCAGTATGAATACAAACCGTGAAAGCGTGGCCTATC
GATCATTTAGTTCTTTAGAATTTTAAGCTAAAG
>tRNA.746
AGAACCGTAGCACAAATGGCAAGTGTGCAGGGCTTCGACCCTGAGATGCCTGTTCGAATCATGCCGGTGC
TA
>tRNA.791
GTCAGTGTGCCCGAGCGGTCTAAGGGGGTAGACTCAAGTTCTACTGTGTTCGCACTCGTGGGGTCAAATC
CCACCGCTGACA
>tRNA.790
GTCAGTGTGCCCGAGGGGTCTAAGGGGGTAGACTCAAGTTCTACTGTGTTCGCACTCGTGGGTTCAAATC
CCACCGCTGACA
>tRNA.771
GTCAGTGTGCCCGAGCGGTCTAAGGGGGTAGACTCAAGTTCTACTGTGTTCGCACTCGTGGGTTCAAATC
CCACCGCTGACA
>tRNA.772
GTCAGTGTGCCCGAGCGGTCTAAGGGGGTAGACTCAAGTTCTACTGTGTTCGCACTCGTGGGTTCAAATC
CCACCGCTGACA
>tRNA.773
GTCAGTGTGCCCGAGCGGTCTAAGGGGGTAGACTCAAGTTCTACTGTGTTCGCACTCGTGGGTTCAAATC
CCACCGCTGACA
>tRNA.774
GTCAGTGTGCCCGAGCGGTCTAAGGGGGTAGACTCAAGTTCTACTGTGTTCGCACTCGTGGGTTCAAATC
CCACCGCTGACA
>tRNA.775
GTCAGTGTGCCCGAGCGGTCTAAGGGGGTAGACTCAAGTTCTACTGTGTTCGCACTCGTGGGTTCAAATC
CCACCGCTGACA
>tRNA.776
GTCAGTGTGCCCGAGCGGTCTAAGGGGGTAGACTCAAGTTCTACTGTGTTCGCACTCGTGGGTTCAAATC
CCACCGCTGACA
>tRNA.777
GTCAGTGTGCCCGAGCGGTCTAAGGGGGTAGACTCAAGTTCTACTGTGTTCGCACTCGTGGGTTCAAATC
CCACCGCTGACA
>tRNA.792
GTCAGTGTGCCCGAGCGGTCTAAGGGGTAGACTCAAGTTCTACTGTGTTCGCACTCGTGGGTTCAAATCC
CACCGCTGACA
>tRNA.778
GTCAGTGTGCCCGAGCGGTCTAAGGGGGTAGACTCAAGTTCTACTGTGTTCGCACTCGTGGGTTCAAATC
CCACCGCTGACA
>tRNA.779
GTCAGTGTGCCCGAGCGGTCTAAGGGGGTAGACTCAAGTTCTACTGTGTTCGCACTCGTGGGTTCAAATC
CCACCGCTGACA
>tRNA.780
GTCAGTGTGCCCGAGCGGTCTAAGGGGGTAGACTCAAGTTCTACTGTGTTCGCACTCGTGGGTTCAAATC
CCACCGCTGACA
>tRNA.781
GTCAGTGTGCCCGAGCGGTCTAAGGGGGTAGACTCAAGTTCTACTGTGTTCGCACTCGTGGGTTCAAATC
CCACCGCTGACA
>tRNA.782
GTCAGTGTGCCCGAGCGGTCTAAGGGGGTAGACTCAAGTTCTACTGTGTTCGCACTCGTGGGTTCAAATC
CCACCGCTGACA
>tRNA.783
GTCAGTGTGCCCGAGCGGTCTAAGGGGGTAGACTCAAGTTCTACTGTGTTCGCACTCGTGGGTTCAAATC
CCACCGCTGACA
>tRNA.784
GTCAGTGTGCCCGAGCGGTCTAAGGGGGTAGACTCAAGTTCTACTGTGTTCGCACTCGTGGGTTCAAATC
CCACCGCTGACA
>tRNA.785
GTCAGTGTGCCCGAGCGGTCTAAGGGGGTAGACTCAAGTTCTACTGTGTTCGCACTCGTGGGTTCAAATC
CCACCGCTGACA
>tRNA.786
GTCAGTGTGCCCGAGCGGTCTAAGGGGGTAGACTCAAGTTCTACTGTGTTCGCACTCGTGGGTTCAAATC
CCACCGCTGACA
>tRNA.787
GTCAGTGTGCCCGAGCGGTCTAAGGGGGTAGACTCAAGTTCTACTGTGTTCGCACTCGTGGGTTCAAATC
CCACCGCTGACA
>tRNA.788
GTCAGTGTGCCCGAGCGGTCTAAGGGGGTAGACTCAAGTTCTACTGTGTTCGCACTCGTGGGTTCAAATC
CCACCGCTGACA
>tRNA.789
GTCAGTGTGCCCGAGCGGTCTAAGGGGGTAGACTCAAGTTCTACTGTGTTCGCACTCGTGGGTTCAAATC
CCACCGCTGACA
>U6atac.1
GTGTTCGTTGAGCCGAGAGAAGGTTAGCATCTCCCTCGACAAGGACGGGATTGCGCGTTTGCGTATCCAA
CCACTGGATGGTTTAAGCTCTGTCCTCCTTCGTGAAGACATCTACCAGTTTTTTTT
>tRNA.793
AACGATGTAGCTCAACTGGAAGAGCACAGGGCTTCGGCCCTGGGGATGCCTGTTCAATTCGGGCCATCGT
TA
>tRNA.748
ACCCGTCTAGCTCAGTCGGTAGAGCGCTGGCCTTTTAAGCCAGTGGTCGTGGGTTCGAGCCCCACGGGGG
GTG
>tRNA.749
ACCCGTCTAGCTCAGTCGGTAGAGCGCTGGCCTTTTAAGCCAGTGGTCGTGGGTTCGAGCCCCACGGGGG
GTG
>tRNA.750
ACCCGTCTAGCTCAGTCGGTAGAGCGCTGGCCTTTTAAGCCAGTGGTCGTGGGTTCGAGCCCCACGGGGG
GTG
>tRNA.751
ACCCGTCTAGCTCAGTCGGTAGAGCGCTGGCCTTTTAAGCCAGTGGTCGTGGGTTCGAGCCCCACGGGGG
GTG
>tRNA.752
ACCCGTCTAGCTCAGTCGGTAGAGCGCTGGCCTTTTAAGCCAGTGGTCGTGGGTTCGAGCCCCACGGGGG
GTG
>tRNA.753
ACCCGTCTAGCTCAGTCGGTAGAGCGCTGGCCTTTTAAGCCAGTGGTCGTGGGTTCGAGCCCCACGGGGG
GTG
>tRNA.754
ACCCGTCTAGCTCAGTCGGTAGAGCGCTGGCCTTTTAAGCCAGTGGTCGTGGGTTCGAGCCCCACGGGGG
GTG
>tRNA.755
ACCCGTCTAGCTCAGTCGGTAGAGCGCTGGCCTTTTAAGCCAGTGGTCGTGGGTTCGAGCCCCACGGGGG
GTG
>tRNA.756
ACCCGTCTAGCTCAGTCGGTAGAGCGCTGGCCTTTTAAGCCAGTGGTCGTGGGTTCGAGCCCCACGGGGG
GTG
>tRNA.757
ACCCGTCTAGCTCAGTCGGTAGAGCGCTGGCCTTTTAAGCCAGTGGTCGTGGGTTCGAGCCCCACGGGGG
GTG
>tRNA.758
ACCCGTCTAGCTCAGTCGGTAGAGCGCTGGCCTTTTAAGCCAGTGGTCGTGGGTTCGAGCCCCACGGGGG
GTG
>tRNA.759
ACCCGTCTAGCTCAGTCGGTAGAGCGCTGGCCTTTTAAGCCAGTGGTCGTGGGTTCGAGCCCCACGGGGG
GTG
>tRNA.760
ACCCGTCTAGCTCAGTCGGTAGAGCGCTGGCCTTTTAAGCCAGTGGTCGTGGGTTCGAGCCCCACGGGGG
GTG
>tRNA.761
ACCCGTCTAGCTCAGTCGGTAGAGCGCTGGCCTTTTAAGCCAGTGGTCGTGGGTTCGAGCCCCACGGGGG
GTG
>tRNA.762
ACCCGTCTAGCTCAGTCGGTAGAGCGCTGGCCTTTTAAGCCAGTGGTCGTGGGTTCGAGCCCCACGGGGG
GTG
>tRNA.763
ACCCGTCTAGCTCAGTCGGTAGAGCGCTGGTCTTTTAAGCCAGTGGTCGTGGGTTCGAGCCCCACGGGGG
GTG
>tRNA.764
ACCCGTCTAGCTCAGTCGGTAGAGCGCTGGTCTTTTAAGCCAGTGGTCGTGGGTTCGAGCCCCACGGGGG
GTG
>tRNA.765
ACCCGTCTAGCTCAGTCGGTAGAGCGCTGGTCTTTTAAGCCAGTGGTCGTGGGTTCGAGCCCCACGGGGG
GTG
>tRNA.766
ACCCGTCTAGCTCAGTCGGTAGAGCGCTGGCCTTTTAAGCCAGTGGTCGTGGGTTCTAGCCCCACGGGGG
GTG
>tRNA.767
ACCCGTCTAGCTCAGTCGGTAGAGCGCTGGCCTTTTAAGCCAGTGGTCGTGGGTTCTAGCCCCACGGGGG
GTG
>tRNA.768
ACCCGTCTAGCTCAGTCGGTAGAGCGCTGGCCTTTTAAGCCAGTGGTCGTGGGTTCTAGCCCCACGGGGG
GTG
>tRNA.769
ACCCGTCTAGCTCAGTCGGTAGAGCGCTGGCCTTTTAAGCCAGTGGTCGTGGGTTCTAGCCCCACGGGGG
GTG
>tRNA.770
ACCCGTCTAGCTCAGTCGGTAGAGCGCTGGCCTTTTAAGCCAGTGGTCGTGGGTTCTAGCCCCACGGGGG
GTG
>tRNA.794
ACCGATGTAGCTCAATGGAAGAGCTCCCGAAAGGGAAGGAGGTGGTTCGATTCCATCCATCGGTA
>tRNA.795
ACCGATGTAGCTCAATGGAAGAGCTCCCGAAAGGGAAGGAGGTGGTTCGATTCCACCCATCGGTA
>tRNA.796
ACCGATGTAGCTCAATGGAAGAGCTCCCGAAAGGGAAGGAGGTGGTTCGATTCCATCCATCGGTA
>tRNA.860
gtcagtgtgcccgacggtctaagggggtagactcaagttctactgtgttcgcactcgtgggttcaaatcc
caccgctgaca
>tRNA.862
gtcagtgtgcccgagcggtctaagggggtagactcaagttctactgtgttcgcactcgtggttcaaatcc
caccgctgaca
>tRNA.861
gtcagtgtgcccgagcggtctaagggggtagactcaagtttctactgtgttcgcactcgtgggttcaaat
cccaccgctgaca
>tRNA.838
GTCAGTGTGCCCGAGCGGTCTAAGGGGGTAGACTCAAGTTCTACTGTGTTCGCACTCGTGGGTTCAAATC
CCACCGCTGACA
>tRNA.839
GTCAGTGTGCCCGAGCGGTCTAAGGGGGTAGACTCAAGTTCTACTGTGTTCGCACTCGTGGGTTCAAATC
CCACCGCTGACA
>tRNA.840
GTCAGTGTGCCCGAGCGGTCTAAGGGGGTAGACTCAAGTTCTACTGTGTTCGCACTCGTGGGTTCAAATC
CCACCGCTGACA
>tRNA.841
GTCAGTGTGCCCGAGCGGTCTAAGGGGGTAGACTCAAGTTCTACTGTGTTCGCACTCGTGGGTTCAAATC
CCACCGCTGACA
>tRNA.842
GTCAGTGTGCCCGAGCGGTCTAAGGGGGTAGACTCAAGTTCTACTGTGTTCGCACTCGTGGGTTCAAATC
CCACCGCTGACA
>tRNA.843
GTCAGTGTGCCCGAGCGGTCTAAGGGGGTAGACTCAAGTTCTACTGTGTTCGCACTCGTGGGTTCAAATC
CCACCGCTGACA
>tRNA.844
GTCAGTGTGCCCGAGCGGTCTAAGGGGGTAGACTCAAGTTCTACTGTGTTCGCACTCGTGGGTTCAAATC
CCACCGCTGACA
>tRNA.845
GTCAGTGTGCCCGAGCGGTCTAAGGGGGTAGACTCAAGTTCTACTGTGTTCGCACTCGTGGGTTCAAATC
CCACCGCTGACA
>tRNA.846
GTCAGTGTGCCCGAGCGGTCTAAGGGGGTAGACTCAAGTTCTACTGTGTTCGCACTCGTGGGTTCAAATC
CCACCGCTGACA
>tRNA.847
GTCAGTGTGCCCGAGCGGTCTAAGGGGGTAGACTCAAGTTCTACTGTGTTCGCACTCGTGGGTTCAAATC
CCACCGCTGACA
>tRNA.848
GTCAGTGTGCCCGAGCGGTCTAAGGGGGTAGACTCAAGTTCTACTGTGTTCGCACTCGTGGGTTCAAATC
CCACCGCTGACA
>tRNA.849
GTCAGTGTGCCCGAGCGGTCTAAGGGGGTAGACTCAAGTTCTACTGTGTTCGCACTCGTGGGTTCAAATC
CCACCGCTGACA
>tRNA.850
GTCAGTGTGCCCGAGCGGTCTAAGGGGGTAGACTCAAGTTCTACTGTGTTCGCACTCGTGGGTTCAAATC
CCACCGCTGACA
>tRNA.851
GTCAGTGTGCCCGAGCGGTCTAAGGGGGTAGACTCAAGTTCTACTGTGTTCGCACTCGTGGGTTCAAATC
CCACCGCTGACA
>tRNA.852
GTCAGTGTGCCCGAGCGGTCTAAGGGGGTAGACTCAAGTTCTACTGTGTTCGCACTCGTGGGTTCAAATC
CCACCGCTGACA
>tRNA.859
GTCAGTGTGCCCGAGCGGTCTAAAGGGGTAGACTCAAGTTCTACTGTGTTCGCACTCGTGGGTTCAAATC
CCACCGCTGACA
>tRNA.853
GTCAGTGTGCCCGAGCGGTCTAAGGGGGTAGACTCAAGTTCTACTGTGTTCGCACTCGTGGGTTCAAATC
CCACCGCTGACA
>tRNA.854
GTCAGTGTGCCCGAGCGGTCTAAGGGGGTAGACTCAAGTTCTACTGTGTTCGCACTCGTGGGTTCAAATC
CCACCGCTGACA
>tRNA.855
GTCAGTGTGCCCGAGCGGTCTAAGGGGGTAGACTCAAGTTCTACTGTGTTCGCACTCGTGGGTTCAAATC
CCACCGCTGACA
>tRNA.856
GTCAGTGTGCCCGAGCGGTCTAAGGGGGTAGACTCAAGTTCTACTGTGTTCGCACTCGTGGGTTCAAATC
CCACCGCTGACA
>tRNA.808
GCGCCGTTGGTTTAGTGGTAAAATATCTCGTTGCCAACGAGATGCCCGGGTTCGATTCCCGGACGGCGCA
>tRNA.797
GCGCCGTTGGTTTAGTGGTAAAATATCTCGCTGCCAACGAGATGCCCCGGGTTCGATTCCCGGACGGCGC
A
>tRNA.799
GCGCCGTTGGTTTAGTGGTAAAATATCTCGTTGCCAACGAGATGCCCCGGGTTCGATTCCCGGACGGCGC
A
>tRNA.798
GCGCCGTTGGTTTAGTGGTAAAATATCTCGCTGCCAACGAGATGCCCCGGGTTCGATTCCCGGACGGCGC
A
>tRNA.800
GCGCCGTTGGTTTAGTGGTAAAATATCTCGTTGCCAACGAGATGCCCCGGGTTCGATTCCCGGACGGCGC
A
>tRNA.809
GCGCCGTTGGTTTAGTGGTAAAATATCTCGTTGCCAACGAGATGCCCGGGTTCGATTCCCGGACGGCGCA
>tRNA.810
GCGCCGTTGGTTTAGTGGTAAAATATCTCGTTGCCAACGAGATGCCCGGGTTCGATTCCCGGACGGCGCA
>tRNA.801
GCGCCGTTGGTTTAGTGGTAAAATATCTCGTTGCCAACGAGATGCCCCGGGTTCGATTCCCGGACGGCGC
A
>tRNA.802
GCGCCGTTGGTTTAGTGGTAAAATATCTCGTTGCCAACGAGATGCCCCGGGTTCGATTCCCGGACGGCGC
A
>tRNA.811
GCGCCGTTGGTTTAGTGGTAAAATATCTCGTTGCCAACGAGATGCCCGGGTTCGATTCCCGGACGGCGCA
>tRNA.858
GCGCCGTTGGTTTAGTGGTAAAATATCTCGTTACCAACGAGATGCCCGGGTTCGATTCCCGGACGGCACA
>tRNA.803
GCGCCGTTGGTTTAGTGGTAAAATATCTCGTTGCCAACGAGATGCCCCGGGTTCGATTCCCGGACGGCGC
A
>tRNA.812
GCGCCGTTGGTTTAGTGGTAAAATATCTCGTTGCCAACGAGATGCCCGGGTTCGATTCCCGGACGGCGCA
>tRNA.804
GCGCCGTTGGTTTAGTGGTAAAATATCTCGTTGCCAACGAGATGCCCCGGGTTCGATTCCCGGACGGCGC
A
>tRNA.813
GCGCCGTTGGTTTAGTGGTAAAATATCTCGTTGCCAACGAGATGCCCGGGTTCGATTCCCGGACGGCGCA
>tRNA.814
GCGCCGTTGGTTTAGTGGTAAAATATCTCGTTGCCAACGAGATGCCCGGGTTCGATTCCCGGACGGCGCA
>tRNA.805
GCGCCGTTGGTTTAGTGGTAAAATATCTCGTTGCCAACGAGATGCCCCGGGTTCGATTCCCGGACGGCGC
A
>tRNA.806
GCGCCGTTGGTTTAGTGGTAAAATATCTCGTTGCCAACGAGATGCCCCGGGTTCGATTCCCGGACGGCGC
A
>tRNA.815
GCGCCGTTGGTTTAGTGGTAAAATATCTCGTTGCCAACGAGATGCCCGGGTTCGATTCCCGGACGGCGCA
>tRNA.816
GCGCCGTTGGTTTAGTGGTAAAATATCTCGTTGCCAACGAGATGCCCGGGTTCGATTCCCGGACGGCGCA
>tRNA.817
GCGCCGTTGGTTTAGTGGTAAAATATCTCGTTGCCAACGAGATGCCCGGGTTCGATTCCCGGACGGCGCA
>tRNA.818
GCGCCGTTGGTTTAGTGGTAAAATATCTCGTTGCCAACGAGATGCCCGGGTTCGATTCCCGGACGGCGCA
>tRNA.819
GCGCCGTTGGTTTAGTGGTAAAATATCTCGTTGCCAACGAGATGCCCGGGTTCGATTCCCGGACGGCGCA
>tRNA.820
GCGCCGTTGGTTTAGTGGTAAAATATCTCGTTGCCAACGAGATGCCCGGGTTCGATTCCCGGACGGCGCA
>tRNA.821
GCGCCGTTGGTTTAGTGGTAAAATATCTCGTTGCCAACGAGATGCCCGGGTTCGATTCCCGGACGGCGCA
>tRNA.822
GCGCCGTTGGTTTAGTGGTAAAATATCTCGTTGCCAACGAGATGCCCGGGTTCGATTCCCGGACGGCGCA
>tRNA.823
GCGCCGTTGGTTTAGTGGTAAAATATCTCGTTGCCAACGAGATGCCCGGGTTCGATTCCCGGACGGCGCA
>tRNA.824
GCGCCGTTGGTTTAGTGGTAAAATATCTCGTTGCCAACGAGATGCCCGGGTTCGATTCCCGGACGGCGCA
>tRNA.825
GCGCCGTTGGTTTAGTGGTAAAATATCTCGTTGCCAACGAGATGCCCGGGTTCGATTCCCGGACGGCGCA
>tRNA.826
GCGCCGTTGGTTTAGTGGTAAAATATCTCGTTGCCAACGAGATGCCCGGGTTCGATTCCCGGACGGCGCA
>tRNA.827
GCGCCGTTGGTTTAGTGGTAAAATATCTCGTTGCCAACGAGATGCCCGGGTTCGATTCCCGGACGGCGCA
>tRNA.828
GCGCCGTTGGTTTAGTGGTAAAATATCTCGTTGCCAACGAGATGCCCGGGTTCGATTCCCGGACGGCGCA
>tRNA.807
GCGCCGTTGGTTTAGTGGTAAAATATCTCGTTGCCAACGAGATGCCCCGGGTTCGATTCCCGGACGGCGC
A
>tRNA.829
GCGCCGTTGGTTTAGTGGTAAAATATCTCGTTGCCAACGAGATGCCCGGGTTCGATTCCCGGACGGCGCA
>tRNA.830
GCGCCGTTGGTTTAGTGGTAAAATATCTCGTTGCCAACGAGATGCCCGGGTTCGATTCCCGGACGGCGCA
>tRNA.831
GCGCCGTTGGTTTAGTGGTAAAATATCTCGTTGCCAACGAGATGCCCGGGTTCGATTCCCGGACGGCGCA
>tRNA.832
GCGCCGTTGGTTTAGTGGTAAAATATCTCGTTGCCAACGAGATGCCCGGGTTCGATTCCCGGACGGCGCA
>tRNA.833
GCGCCGTTGGTTTAGTGGTAAAATATCTCGTTGCCAACGAGATGCCCGGGTTCGATTCCCGGACGGCGCA
>tRNA.834
GCGCCGTTGGTTTAGTGGTAAAATATCTCGTTGCCAACGAGATGCCCGGGTTCGATTCCCGGACGGCGCA
>tRNA.835
GCGCCGTTGGTTTAGTGGTAAAATATCTCGTTGCCAACGAGATGCCCGGGTTCGATTCCCGGACGGCGCA
>tRNA.836
GCGCCGTTGGTTTAGTGGTAAAATATCTCGTTGCCAACGAGATGCCCGGGTTCGATTCCCGGACGGCGCA
>tRNA.857
GCGCCGTTGGTTTAGTGGTAAAATATCTCGTTGCCAACGAGATGCCCCGGGTTCGATTCCCGGACGGCAT
T
>tRNA.837
GCGCCGTTGGTTTAGTGGTAAAATATCTCGTTGCCAACGAGATGCCCGGGTTCGATTCCCGGACGGCGCA
>tRNA.863
GCTCGCGTGGCCCAATGGATACGGCGCTGCCCTCCTAAGGCAGAGATTGCGGGTTCAAGTCCCGCCGTGA
GTA
>tRNA.866
GGACACGTAGCTCAAATGGCAAGAGCACCGCGATTTGTGCGGATGGACGCGGGTTCGATCCCCGCCGTTT
CCA
>mir-36.2
ACACTATCTGCGAACACGGCCTTACTTACTTTCCAACCGTGATAACCACCACTAGTGGTTGTTATCACGG
TTGGAAAGTAAGTAAGGCCGTGTTCGCAGAT
>mir-36.1
ACACTATCTGCGAACACGGCCTTACTTACTTTCCAACCGTGATAACAACCACTAGTGGTGGTTATCACGG
TTGGAAAGTAAGTAAGGCCGTGTTCGCAGAT
>tRNA.867
ACCGCCGTAGCTCAGCGGCAGAGCGGGAGACTTCGCCTCGAGACCGCTGGTTCAACTCCCGCCGGGGGCA
>U6.35
AACCACTTCGGTGGTCATCCGTAAAAAAATTGGAACGATACAGAGAAGATGCGTGTCATCCTTGCGCAGG
GGCCATGCTAATAAATCGAGAAGTATCGCACTTTTAA
>tRNA.864
GCGCGGCTGGCGCAATGGATAGCGTATCAGACTTCGAATCTGGGGGTTGCGGGTTCGAGTCCCGCGTCGC
GTA
>tRNA.865
GCGCGGCTGGCGCAATGGATAGCGTATCAGACTTCGAATCTGGGGGTTGCGGGTTCGAGTCCCGCGTCGC
GTA
>tRNA.869
AACGATGTAGCTCAACTGGAAGAGCCCAGGGCTTCGGCCCTGGGGATGCCTGTTCAATTCGGGCCATCGT
TA
>tRNA.871
AACGATGTAGCTCAACTGGAAGAGCGCAGATCTTCGGCTGTGGGGATGCCTGTTTGAACCGGGTCATCGT
TA
>tRNA.868
GTCCCCGTGGCCCAATGGATAAGGCATCCGCCTACGAAGCGGGAGATTGCGGGTTCGAGTCCCGTCGGAG
ACT
>tRNA.870
ACCGATGTAGCTCATTGGAAGAGCTCCCGAAAGGGAAGGAGGTGGTTCGATTCCATCCATCGGTA
>RNase_MRP.1
GAACACGATTTAGAATTGCGAAGTCAAGTGGGTCCCCTCTCGGGGGGACGGCTTGGGGAAATTCCCCGGA
CACCAGGGCAGAGAGTGCCGGCGTTCAAGCGCAGACTCCCTCGGCGATGAAGCTTGGCGGAGAGGGTCCG
TCTCGGCGGACCGGAGCTATCGGCGGATTCACGAGGACTGATGGTCATACTAACAGTTATGCAATTGGCT
CAGCGGCAACTGGCGGACGTCGTGCCGTCGCTGCTTGGAGCTAACCCGACGGGGATTACTCATGTTGTGT
T
>tRNA.919
GCCTGTGTGGCTCAGTGGTAGAGCATCTGTCTTGTAAACAGAAGGTCCCCGGTTCAATCCCAGGCGGAGG
CA
>tRNA.872
GCCTGTGTGGCTCAGTGGTAGAGCATCTGTCTTGTAAACAGAAGGTCCCCGGTTCAATCCCGGGCGGAGG
CA
>tRNA.873
GCCTGTGTGGCTCAGTGGTAGAGCATCTGTCTTGTAAACAGAAGGTCCCCGGTTCAATCCCGGGCGGAGG
CA
>tRNA.874
GCCTGTGTGGCTCAGTGGTAGAGCATCTGTCTTGTAAACAGAAGGTCCCCGGTTCAATCCCGGGCGGAGG
CA
>tRNA.875
GCCTGTGTGGCTCAGTGGTAGAGCATCTGTCTTGTAAACAGAAGGTCCCCGGTTCAATCCCGGGCGGAGG
CA
>tRNA.876
GCCTGTGTGGCTCAGTGGTAGAGCATCTGTCTTGTAAACAGAAGGTCCCCGGTTCAATCCCGGGCGGAGG
CA
>tRNA.877
GCCTGTGTGGCTCAGTGGTAGAGCATCTGTCTTGTAAACAGAAGGTCCCCGGTTCAATCCCGGGCGGAGG
CA
>tRNA.878
GCCTGTGTGGCTCAGTGGTAGAGCATCTGTCTTGTAAACAGAAGGTCCCCGGTTCAATCCCGGGCGGAGG
CA
>tRNA.879
GCCTGTGTGGCTCAGTGGTAGAGCATCTGTCTTGTAAACAGAAGGTCCCCGGTTCAATCCCGGGCGGAGG
CA
>tRNA.880
GCCTGTGTGGCTCAGTGGTAGAGCATCTGTCTTGTAAACAGAAGGTCCCCGGTTCAATCCCGGGCGGAGG
CA
>tRNA.920
GCCTGTGTGGCTCAGTGGTAGAGCATCTGTCTTGTAAACAGAAGGTCCCCGGTTCAATCCCAGGCGGAGG
CA
>tRNA.921
GCCTGTGTGGCTCAGTGGTAGAGCATCTGTCTTGTAAACAGAAGGTCCCCGGTTCAATCCCAGGCGGAGG
CA
>tRNA.881
GCCTGTGTGGCTCAGTGGTAGAGCATCTGTCTTGTAAACAGAAGGTCCCCGGTTCAATCCCGGGCGGAGG
CA
>tRNA.882
GCCTGTGTGGCTCAGTGGTAGAGCATCTGTCTTGTAAACAGAAGGTCCCCGGTTCAATCCCGGGCGGAGG
CA
>tRNA.915
GCCTGTGTGGCTCAGTGGTAGAGCATCTGTCTTGTAAACAGAAGGTCCCCGGTTCAATCCCGGGCGGAGG
TA
>tRNA.883
GCCTGTGTGGCTCAGTGGTAGAGCATCTGTCTTGTAAACAGAAGGTCCCCGGTTCAATCCCGGGCGGAGG
CA
>tRNA.884
GCCTGTGTGGCTCAGTGGTAGAGCATCTGTCTTGTAAACAGAAGGTCCCCGGTTCAATCCCGGGCGGAGG
CA
>tRNA.885
GCCTGTGTGGCTCAGTGGTAGAGCATCTGTCTTGTAAACAGAAGGTCCCCGGTTCAATCCCGGGCGGAGG
CA
>tRNA.886
GCCTGTGTGGCTCAGTGGTAGAGCATCTGTCTTGTAAACAGAAGGTCCCCGGTTCAATCCCGGGCGGAGG
CA
>tRNA.916
GCCTGTGTGGCTCAGTGGTAGAGCATCTGTCTTGTAAACAGAAGGTCCCCGGTTCAATCCCGGGCGGAGG
TA
>tRNA.887
GCCTGTGTGGCTCAGTGGTAGAGCATCTGTCTTGTAAACAGAAGGTCCCCGGTTCAATCCCGGGCGGAGG
CA
>tRNA.888
GCCTGTGTGGCTCAGTGGTAGAGCATCTGTCTTGTAAACAGAAGGTCCCCGGTTCAATCCCGGGCGGAGG
CA
>tRNA.889
GCCTGTGTGGCTCAGTGGTAGAGCATCTGTCTTGTAAACAGAAGGTCCCCGGTTCAATCCCGGGCGGAGG
CA
>tRNA.890
GCCTGTGTGGCTCAGTGGTAGAGCATCTGTCTTGTAAACAGAAGGTCCCCGGTTCAATCCCGGGCGGAGG
CA
>tRNA.891
GCCTGTGTGGCTCAGTGGTAGAGCATCTGTCTTGTAAACAGAAGGTCCCCGGTTCAATCCCGGGCGGAGG
CA
>tRNA.892
GCCTGTGTGGCTCAGTGGTAGAGCATCTGTCTTGTAAACAGAAGGTCCCCGGTTCAATCCCGGGCGGAGG
CA
>tRNA.893
GCCTGTGTGGCTCAGTGGTAGAGCATCTGTCTTGTAAACAGAAGGTCCCCGGTTCAATCCCGGGCGGAGG
CA
>tRNA.894
GCCTGTGTGGCTCAGTGGTAGAGCATCTGTCTTGTAAACAGAAGGTCCCCGGTTCAATCCCGGGCGGAGG
CA
>tRNA.895
GCCTGTGTGGCTCAGTGGTAGAGCATCTGTCTTGTAAACAGAAGGTCCCCGGTTCAATCCCGGGCGGAGG
CA
>tRNA.896
GCCTGTGTGGCTCAGTGGTAGAGCATCTGTCTTGTAAACAGAAGGTCCCCGGTTCAATCCCGGGCGGAGG
CA
>tRNA.897
GCCTGTGTGGCTCAGTGGTAGAGCATCTGTCTTGTAAACAGAAGGTCCCCGGTTCAATCCCGGGCGGAGG
CA
>tRNA.898
GCCTGTGTGGCTCAGTGGTAGAGCATCTGTCTTGTAAACAGAAGGTCCCCGGTTCAATCCCGGGCGGAGG
CA
>tRNA.899
GCCTGTGTGGCTCAGTGGTAGAGCATCTGTCTTGTAAACAGAAGGTCCCCGGTTCAATCCCGGGCGGAGG
CA
>tRNA.900
GCCTGTGTGGCTCAGTGGTAGAGCATCTGTCTTGTAAACAGAAGGTCCCCGGTTCAATCCCGGGCGGAGG
CA
>tRNA.901
GCCTGTGTGGCTCAGTGGTAGAGCATCTGTCTTGTAAACAGAAGGTCCCCGGTTCAATCCCGGGCGGAGG
CA
>tRNA.902
GCCTGTGTGGCTCAGTGGTAGAGCATCTGTCTTGTAAACAGAAGGTCCCCGGTTCAATCCCGGGCGGAGG
CA
>tRNA.917
GCCTGTGTGGCTCAGTGGTAGAGCATCTGTCTTGTAAACAGAAGGTCCCCGGTTCAATCCCGGGCGGAGG
TA
>tRNA.908
GCCTGTGTGGCTCAATGGTAGAGCATCTGTCTTGTAAACAGAAGGTCCCCGGTTCAATCCCGGGCGGAGG
CA
>tRNA.909
GCCTGTGTGGCTCAATGGTAGAGCATCTGTCTTGTAAACAGAAGGTCCCCGGTTCAATCCCGGGCGGAGG
CA
>tRNA.910
GCCTGTGTGGCTCAATGGTAGAGCATCTGTCTTGTAAACAGAAGGTCCCCGGTTCAATCCCGGGCGGAGG
CA
>tRNA.911
GCCTGTGTGGCTCAATGGTAGAGCATCTGTCTTGTAAACAGAAGGTCCCCGGTTCAATCCCGGGCGGAGG
CA
>tRNA.912
GCCTGTGTGGCTCAATGGTAGAGCATCTGTCTTGTAAACAGAAGGTCCCCGGTTCAATCCCGGGCGGAGG
CA
>tRNA.913
GCCTGTGTGGCTCAATGGTAGAGCATCTGTCTTGTAAACAGAAGGTCCCCGGTTCAATCCCGGGCGGAGG
CA
>tRNA.914
GCCTGTGTGGCTCAATGGTAGAGCATCTGTCTTGTAAACAGAAGGTCCCCGGTTCAATCCCGGGCGGAGG
CA
>tRNA.903
GCCTGTGTGGCTCAGTGGTAGAGCATCTGTCTTGTAAACAGAAGGTCCCCGGTTCAATCCCGGGCGGAGG
CA
>tRNA.904
GCCTGTGTGGCTCAGTGGTAGAGCATCTGTCTTGTAAACAGAAGGTCCCCGGTTCAATCCCGGGCGGAGG
CA
>tRNA.918
GCCTGTGTGGCTCAGTGGTAGAGCATCTGTCTTGTAAACAGAAGGTCCCCAGTTCAATCCCGGGCGGAGG
CA
>tRNA.905
GCCTGTGTGGCTCAGTGGTAGAGCATCTGTCTTGTAAACAGAAGGTCCCCGGTTCAATCCCGGGCGGAGG
CA
>tRNA.906
GCCTGTGTGGCTCAGTGGTAGAGCATCTGTCTTGTAAACAGAAGGTCCCCGGTTCAATCCCGGGCGGAGG
CA
>tRNA.907
GCCTGTGTGGCTCAGTGGTAGAGCATCTGTCTTGTAAACAGAAGGTCCCCGGTTCAATCCCGGGCGGAGG
CA
>tRNA.922
GTCGGTGTCGTCTAGTGGTTAGGATGCGAGCTTCACACGCTCGAGATCGAGGGTTCGATCCCCTCCTCTG
ATA
>tRNA.924
GACAGCTTGGCCGAGTGGTTAAGGCGATGGACTTGAAATCCATTGGGGTAACCCGCGTGAGTTCAAACCT
CACAGCTGTCG
>tRNA.925
AGCACTTTGGCGCAGAGGAAGCGTGTTGGGCTCATAACCCAAAGGTCGTTGGATCGAGACCAACAAGTGC
TA
>tRNA.972
ACTTTGGCGCAGAGGAAGCGTGTTGGGCTCATAACCCAAAGGTCGTTGGATCGAGACCAACAAAAAGTG
>tRNA.926
AGCACTTTGGCGCAGAGGAAGCGTGTTGGGCTCATAACCCAAAGGTCGTTGGATCGAGACCAACAAGTGC
TA
>tRNA.927
AGCACTTTGGCGCAGAGGAAGCGTGTTGGGCTCATAACCCAAAGGTCGTTGGATCGAGACCAACAAGTGC
TA
>tRNA.973
ACTTTGGCGCAGAGGAAGCGTGTTGGGCTCATAACCCAAAGGTCGTTGGATCGAGACCAACAAAAAGTG
>tRNA.928
AGCACTTTGGCGCAGAGGAAGCGTGTTGGGCTCATAACCCAAAGGTCGTTGGATCGAGACCAACAAGTGC
TA
>tRNA.929
AGCACTTTGGCGCAGAGGAAGCGTGTTGGGCTCATAACCCAAAGGTCGTTGGATCGAGACCAACAAGTGC
TA
>tRNA.930
AGCACTTTGGCGCAGAGGAAGCGTGTTGGGCTCATAACCCAAAGGTCGTTGGATCGAGACCAACAAGTGC
TA
>tRNA.931
AGCACTTTGGCGCAGAGGAAGCGTGTTGGGCTCATAACCCAAAGGTCGTTGGATCGAGACCAACAAGTGC
TA
>tRNA.932
AGCACTTTGGCGCAGAGGAAGCGTGTTGGGCTCATAACCCAAAGGTCGTTGGATCGAGACCAACAAGTGC
TA
>tRNA.933
AGCACTTTGGCGCAGAGGAAGCGTGTTGGGCTCATAACCCAAAGGTCGTTGGATCGAGACCAACAAGTGC
TA
>tRNA.934
AGCACTTTGGCGCAGAGGAAGCGTGTTGGGCTCATAACCCAAAGGTCGTTGGATCGAGACCAACAAGTGC
TA
>tRNA.935
AGCACTTTGGCGCAGAGGAAGCGTGTTGGGCTCATAACCCAAAGGTCGTTGGATCGAGACCAACAAGTGC
TA
>tRNA.936
AGCACTTTGGCGCAGAGGAAGCGTGTTGGGCTCATAACCCAAAGGTCGTTGGATCGAGACCAACAAGTGC
TA
>tRNA.937
AGCACTTTGGCGCAGAGGAAGCGTGTTGGGCTCATAACCCAAAGGTCGTTGGATCGAGACCAACAAGTGC
TA
>tRNA.938
AGCACTTTGGCGCAGAGGAAGCGTGTTGGGCTCATAACCCAAAGGTCGTTGGATCGAGACCAACAAGTGC
TA
>tRNA.939
AGCACTTTGGCGCAGAGGAAGCGTGTTGGGCTCATAACCCAAAGGTCGTTGGATCGAGACCAACAAGTGC
TA
>tRNA.940
AGCACTTTGGCGCAGAGGAAGCGTGTTGGGCTCATAACCCAAAGGTCGTTGGATCGAGACCAACAAGTGC
TA
>tRNA.941
AGCACTTTGGCGCAGAGGAAGCGTGTTGGGCTCATAACCCAAAGGTCGTTGGATCGAGACCAACAAGTGC
TA
>tRNA.942
AGCACTTTGGCGCAGAGGAAGCGTGTTGGGCTCATAACCCAAAGGTCGTTGGATCGAGACCAACAAGTGC
TA
>tRNA.968
AGCACTTTTGCGCAGAGGAAGCGTGTTGGGCTCATAACCCAAAGGTCGTTGGATCGAGACCAACAAGTGC
TA
>tRNA.943
AGCACTTTGGCGCAGAGGAAGCGTGTTGGGCTCATAACCCAAAGGTCGTTGGATCGAGACCAACAAGTGC
TA
>tRNA.944
AGCACTTTGGCGCAGAGGAAGCGTGTTGGGCTCATAACCCAAAGGTCGTTGGATCGAGACCAACAAGTGC
TA
>tRNA.945
AGCACTTTGGCGCAGAGGAAGCGTGTTGGGCTCATAACCCAAAGGTCGTTGGATCGAGACCAACAAGTGC
TA
>tRNA.946
AGCACTTTGGCGCAGAGGAAGCGTGTTGGGCTCATAACCCAAAGGTCGTTGGATCGAGACCAACAAGTGC
TA
>tRNA.947
AGCACTTTGGCGCAGAGGAAGCGTGTTGGGCTCATAACCCAAAGGTCGTTGGATCGAGACCAACAAGTGC
TA
>tRNA.948
AGCACTTTGGCGCAGAGGAAGCGTGTTGGGCTCATAACCCAAAGGTCGTTGGATCGAGACCAACAAGTGC
TA
>tRNA.949
AGCACTTTGGCGCAGAGGAAGCGTGTTGGGCTCATAACCCAAAGGTCGTTGGATCGAGACCAACAAGTGC
TA
>tRNA.950
AGCACTTTGGCGCAGAGGAAGCGTGTTGGGCTCATAACCCAAAGGTCGTTGGATCGAGACCAACAAGTGC
TA
>tRNA.951
AGCACTTTGGCGCAGAGGAAGCGTGTTGGGCTCATAACCCAAAGGTCGTTGGATCGAGACCAACAAGTGC
TA
>tRNA.952
AGCACTTTGGCGCAGAGGAAGCGTGTTGGGCTCATAACCCAAAGGTCGTTGGATCGAGACCAACAAGTGC
TA
>tRNA.953
AGCACTTTGGCGCAGAGGAAGCGTGTTGGGCTCATAACCCAAAGGTCGTTGGATCGAGACCAACAAGTGC
TA
>tRNA.954
AGCACTTTGGCGCAGAGGAAGCGTGTTGGGCTCATAACCCAAAGGTCGTTGGATCGAGACCAACAAGTGC
TA
>tRNA.955
AGCACTTTGGCGCAGAGGAAGCGTGTTGGGCTCATAACCCAAAGGTCGTTGGATCGAGACCAACAAGTGC
TA
>tRNA.956
AGCACTTTGGCGCAGAGGAAGCGTGTTGGGCTCATAACCCAAAGGTCGTTGGATCGAGACCAACAAGTGC
TA
>tRNA.957
AGCACTTTGGCGCAGAGGAAGCGTGTTGGGCTCATAACCCAAAGGTCGTTGGATCGAGACCAACAAGTGC
TA
>tRNA.958
AGCACTTTGGCGCAGAGGAAGCGTGTTGGGCTCATAACCCAAAGGTCGTTGGATCGAGACCAACAAGTGC
TA
>tRNA.971
AGCACTTTGGCGCAGAGGAAGCGTGTTGGGCTCATAACCCAAAGGTCGTTGGATCGAGACCAACACGTGC
TA
>tRNA.959
AGCACTTTGGCGCAGAGGAAGCGTGTTGGGCTCATAACCCAAAGGTCGTTGGATCGAGACCAACAAGTGC
TA
>tRNA.960
AGCACTTTGGCGCAGAGGAAGCGTGTTGGGCTCATAACCCAAAGGTCGTTGGATCGAGACCAACAAGTGC
TA
>tRNA.961
AGCACTTTGGCGCAGAGGAAGCGTGTTGGGCTCATAACCCAAAGGTCGTTGGATCGAGACCAACAAGTGC
TA
>tRNA.962
AGCACTTTGGCGCAGAGGAAGCGTGTTGGGCTCATAACCCAAAGGTCGTTGGATCGAGACCAACAAGTGC
TA
>tRNA.963
AGCACTTTGGCGCAGAGGAAGCGTGTTGGGCTCATAACCCAAAGGTCGTTGGATCGAGACCAACAAGTGC
TA
>tRNA.964
AGCACTTTGGCGCAGAGGAAGCGTGTTGGGCTCATAACCCAAAGGTCGTTGGATCGAGACCAACAAGTGC
TA
>tRNA.965
AGCACTTTGGCGCAGAGGAAGCGTGTTGGGCTCATAACCCAAAGGTCGTTGGATCGAGACCAACAAGTGC
TA
>tRNA.966
AGCACTTTGGCGCAGAGGAAGCGTGTTGGGCTCATAACCCAAAGGTCGTTGGATCGAGACCAACAAGTGC
TA
>tRNA.967
AGCACTTTGGCGCAGAGGAAGCGTGTTGGGCTCATAACCCAAAGGTCGTTGGATCGAGACCAACAAGTGC
TA
>tRNA.969
AGCACTTTGGCGCAGAGGAAGCGTGTTGGGCTCATAACCCAAAGGTCGTTGGATCGAGACCAACAAGTGC
CA
>tRNA.923
GGCTAGATAACATAATGGTAATGTAAAGGACTGCAAATCCTTTAATGACGGTTCGAATCCGTCTCTAGCT
T
>tRNA.970
GTCCCCGTAGCTCAGCGGCAGAGCGGGAGACTTTGTCTCTAGGCCGCTGGTTCAACTCCAGCCGGGGGCA
>U4.1
ATCTTTGTGCTTGGGGCAATACGATAGTGTGTGAAGCTTTGCTGATGCATCGTGATTGCTAGTTGAAAAC
TACTCCAACACCCGTGAGAAGGCCACTGGCCGGCTCCAATTTCTGTTTTATCTCCCAATTCGGGAG
>tRNA.1035
GGTATCTTGCCCGAGTGGTCTAAGGGGGCGGACTTAAGATCCGCTAGACATTCCAGTCTGCGTGGGTTCA
AACCCCGCAGATACCA
>tRNA.1036
GGTATCTTGCCCGAGTGGTCTAAGGGGGCGGACTTAAGATCCGCTAGACATTCCAGTCTGCGTGGGTTCA
AACCCCGCAGATACCA
>tRNA.974
GGTATCTTGCCCGAGTGGTCTAAGGGGGCGGACTTAAGATCCGCTAGACATTCCAGTCTGCGTGGGTTCA
AACCCCACAGATACCA
>tRNA.975
GGTATCTTGCCCGAGTGGTCTAAGGGGGCGGACTTAAGATCCGCTAGACATTCCAGTCTGCGTGGGTTCA
AACCCCACAGATACCA
>tRNA.976
GGTATCTTGCCCGAGTGGTCTAAGGGGGCGGACTTAAGATCCGCTAGACATTCCAGTCTGCGTGGGTTCA
AACCCCACAGATACCA
>tRNA.977
GGTATCTTGCCCGAGTGGTCTAAGGGGGCGGACTTAAGATCCGCTAGACATTCCAGTCTGCGTGGGTTCA
AACCCCACAGATACCA
>tRNA.978
GGTATCTTGCCCGAGTGGTCTAAGGGGGCGGACTTAAGATCCGCTAGACATTCCAGTCTGCGTGGGTTCA
AACCCCACAGATACCA
>tRNA.979
GGTATCTTGCCCGAGTGGTCTAAGGGGGCGGACTTAAGATCCGCTAGACATTCCAGTCTGCGTGGGTTCA
AACCCCACAGATACCA
>tRNA.980
GGTATCTTGCCCGAGTGGTCTAAGGGGGCGGACTTAAGATCCGCTAGACATTCCAGTCTGCGTGGGTTCA
AACCCCACAGATACCA
>tRNA.981
GGTATCTTGCCCGAGTGGTCTAAGGGGGCGGACTTAAGATCCGCTAGACATTCCAGTCTGCGTGGGTTCA
AACCCCACAGATACCA
>tRNA.982
GGTATCTTGCCCGAGTGGTCTAAGGGGGCGGACTTAAGATCCGCTAGACATTCCAGTCTGCGTGGGTTCA
AACCCCACAGATACCA
>tRNA.983
GGTATCTTGCCCGAGTGGTCTAAGGGGGCGGACTTAAGATCCGCTAGACATTCCAGTCTGCGTGGGTTCA
AACCCCACAGATACCA
>tRNA.984
GGTATCTTGCCCGAGTGGTCTAAGGGGGCGGACTTAAGATCCGCTAGACATTCCAGTCTGCGTGGGTTCA
AACCCCACAGATACCA
>tRNA.985
GGTATCTTGCCCGAGTGGTCTAAGGGGGCGGACTTAAGATCCGCTAGACATTCCAGTCTGCGTGGGTTCA
AACCCCACAGATACCA
>tRNA.986
GGTATCTTGCCCGAGTGGTCTAAGGGGGCGGACTTAAGATCCGCTAGACATTCCAGTCTGCGTGGGTTCA
AACCCCACAGATACCA
>tRNA.987
GGTATCTTGCCCGAGTGGTCTAAGGGGGCGGACTTAAGATCCGCTAGACATTCCAGTCTGCGTGGGTTCA
AACCCCACAGATACCA
>tRNA.988
GGTATCTTGCCCGAGTGGTCTAAGGGGGCGGACTTAAGATCCGCTAGACATTCCAGTCTGCGTGGGTTCA
AACCCCACAGATACCA
>tRNA.989
GGTATCTTGCCCGAGTGGTCTAAGGGGGCGGACTTAAGATCCGCTAGACATTCCAGTCTGCGTGGGTTCA
AACCCCACAGATACCA
>tRNA.990
GGTATCTTGCCCGAGTGGTCTAAGGGGGCGGACTTAAGATCCGCTAGACATTCCAGTCTGCGTGGGTTCA
AACCCCACAGATACCA
>tRNA.991
GGTATCTTGCCCGAGTGGTCTAAGGGGGCGGACTTAAGATCCGCTAGACATTCCAGTCTGCGTGGGTTCA
AACCCCACAGATACCA
>tRNA.992
GGTATCTTGCCCGAGTGGTCTAAGGGGGCGGACTTAAGATCCGCTAGACATTCCAGTCTGCGTGGGTTCA
AACCCCACAGATACCA
>tRNA.993
GGTATCTTGCCCGAGTGGTCTAAGGGGGCGGACTTAAGATCCGCTAGACATTCCAGTCTGCGTGGGTTCA
AACCCCACAGATACCA
>tRNA.994
GGTATCTTGCCCGAGTGGTCTAAGGGGGCGGACTTAAGATCCGCTAGACATTCCAGTCTGCGTGGGTTCA
AACCCCACAGATACCA
>tRNA.1047
GGTATCTTGCCCGAGTGGTCTAAGGGGGCGGACTTAAGATCCGCTAGACATTCCAGTCTGCGTGGGTTCA
AACCCCGCAGATATCA
>tRNA.995
GGTATCTTGCCCGAGTGGTCTAAGGGGGCGGACTTAAGATCCGCTAGACATTCCAGTCTGCGTGGGTTCA
AACCCCACAGATACCA
>tRNA.996
GGTATCTTGCCCGAGTGGTCTAAGGGGGCGGACTTAAGATCCGCTAGACATTCCAGTCTGCGTGGGTTCA
AACCCCACAGATACCA
>tRNA.1048
GGTATCTTGCCCGAGTGGTCTAAGGGGGCGGACTTAAGATCCGCTAGACATTCCAGTCTGCGTGGGTTCA
AACCCCGCAGATATCA
>tRNA.997
GGTATCTTGCCCGAGTGGTCTAAGGGGGCGGACTTAAGATCCGCTAGACATTCCAGTCTGCGTGGGTTCA
AACCCCACAGATACCA
>tRNA.998
GGTATCTTGCCCGAGTGGTCTAAGGGGGCGGACTTAAGATCCGCTAGACATTCCAGTCTGCGTGGGTTCA
AACCCCACAGATACCA
>tRNA.999
GGTATCTTGCCCGAGTGGTCTAAGGGGGCGGACTTAAGATCCGCTAGACATTCCAGTCTGCGTGGGTTCA
AACCCCACAGATACCA
>tRNA.1033
GGTATCTTGCCCGAGTTGGCTAAGGGGGCGGACTTAAGATCCGCTAGACATTCCAGTCTGCGTGGGTTCA
AACCCCACAGATACCA
>tRNA.1034
GGTATCTTGCCCGAGTTGGCTAAGGGGGCGGACTTAAGATCCGCTAGACATTCCAGTCTGCGTGGGTTCA
AACCCCACAGATACCA
>tRNA.1000
GGTATCTTGCCCGAGTGGTCTAAGGGGGCGGACTTAAGATCCGCTAGACATTCCAGTCTGCGTGGGTTCA
AACCCCACAGATACCA
>tRNA.1001
GGTATCTTGCCCGAGTGGTCTAAGGGGGCGGACTTAAGATCCGCTAGACATTCCAGTCTGCGTGGGTTCA
AACCCCACAGATACCA
>tRNA.1002
GGTATCTTGCCCGAGTGGTCTAAGGGGGCGGACTTAAGATCCGCTAGACATTCCAGTCTGCGTGGGTTCA
AACCCCACAGATACCA
>tRNA.1003
GGTATCTTGCCCGAGTGGTCTAAGGGGGCGGACTTAAGATCCGCTAGACATTCCAGTCTGCGTGGGTTCA
AACCCCACAGATACCA
>tRNA.1004
GGTATCTTGCCCGAGTGGTCTAAGGGGGCGGACTTAAGATCCGCTAGACATTCCAGTCTGCGTGGGTTCA
AACCCCACAGATACCA
>tRNA.1005
GGTATCTTGCCCGAGTGGTCTAAGGGGGCGGACTTAAGATCCGCTAGACATTCCAGTCTGCGTGGGTTCA
AACCCCACAGATACCA
>tRNA.1006
GGTATCTTGCCCGAGTGGTCTAAGGGGGCGGACTTAAGATCCGCTAGACATTCCAGTCTGCGTGGGTTCA
AACCCCACAGATACCA
>tRNA.1007
GGTATCTTGCCCGAGTGGTCTAAGGGGGCGGACTTAAGATCCGCTAGACATTCCAGTCTGCGTGGGTTCA
AACCCCACAGATACCA
>tRNA.1008
GGTATCTTGCCCGAGTGGTCTAAGGGGGCGGACTTAAGATCCGCTAGACATTCCAGTCTGCGTGGGTTCA
AACCCCACAGATACCA
>tRNA.1038
GGTATCTTGCCCGAGTGGTCTAAGGGGGCGGACTTAAGATCCGCTAGACATTCCAGTCTGCGTGGGTTCA
AACCCACAGATACCA
>tRNA.1009
GGTATCTTGCCCGAGTGGTCTAAGGGGGCGGACTTAAGATCCGCTAGACATTCCAGTCTGCGTGGGTTCA
AACCCCACAGATACCA
>tRNA.1010
GGTATCTTGCCCGAGTGGTCTAAGGGGGCGGACTTAAGATCCGCTAGACATTCCAGTCTGCGTGGGTTCA
AACCCCACAGATACCA
>tRNA.1039
GGTATCTTGCCCGAGTGGTCTAAGGGGGCGGACTTAAGATCCGCTAGACATTCCAGTCTGCGTGGGTTCA
AACCCACAGATACCA
>tRNA.1011
GGTATCTTGCCCGAGTGGTCTAAGGGGGCGGACTTAAGATCCGCTAGACATTCCAGTCTGCGTGGGTTCA
AACCCCACAGATACCA
>tRNA.1040
GGTATCTTGCCCGAGTGGTCTAAGGGGGCGGACTTAAGATCCGCTAGACATTCCAGTCTGCGTGGGTTCA
AACCCACAGATACCA
>tRNA.1012
GGTATCTTGCCCGAGTGGTCTAAGGGGGCGGACTTAAGATCCGCTAGACATTCCAGTCTGCGTGGGTTCA
AACCCCACAGATACCA
>tRNA.1041
GGTATCTTGCCCGAGTGGTCTAAGGGGGCGGACTTAAGATCCGCTAGACATTCCAGTCTGCGTGGGTTCA
AACCCACAGATACCA
>tRNA.1013
GGTATCTTGCCCGAGTGGTCTAAGGGGGCGGACTTAAGATCCGCTAGACATTCCAGTCTGCGTGGGTTCA
AACCCCACAGATACCA
>tRNA.1042
GGTATCTTGCCCGAGTGGTCTAAGGGGGCGGACTTAAGATCCGCTAGACATTCCAGTCTGCGTGGGTTCA
AACCCACAGATACCA
>tRNA.1014
GGTATCTTGCCCGAGTGGTCTAAGGGGGCGGACTTAAGATCCGCTAGACATTCCAGTCTGCGTGGGTTCA
AACCCCACAGATACCA
>tRNA.1015
GGTATCTTGCCCGAGTGGTCTAAGGGGGCGGACTTAAGATCCGCTAGACATTCCAGTCTGCGTGGGTTCA
AACCCCACAGATACCA
>tRNA.1016
GGTATCTTGCCCGAGTGGTCTAAGGGGGCGGACTTAAGATCCGCTAGACATTCCAGTCTGCGTGGGTTCA
AACCCCACAGATACCA
>tRNA.1017
GGTATCTTGCCCGAGTGGTCTAAGGGGGCGGACTTAAGATCCGCTAGACATTCCAGTCTGCGTGGGTTCA
AACCCCACAGATACCA
>tRNA.1018
GGTATCTTGCCCGAGTGGTCTAAGGGGGCGGACTTAAGATCCGCTAGACATTCCAGTCTGCGTGGGTTCA
AACCCCACAGATACCA
>tRNA.1043
GGTATCTTGCCCGAGTGGTCTAAGGGGGCGGACTTAAGATCCGCTAGACATTCCAGTCTGCGTGGGTTCA
AACCCACAGATACCA
>tRNA.1019
GGTATCTTGCCCGAGTGGTCTAAGGGGGCGGACTTAAGATCCGCTAGACATTCCAGTCTGCGTGGGTTCA
AACCCCACAGATACCA
>tRNA.1044
GGTATCTTGCCCGAGTGGTCTAAGGGGGCGGACTTAAGATCCGCTAGACATTCCAGTCTGCGTGGGTTCA
AACCCACAGATACCA
>tRNA.1020
GGTATCTTGCCCGAGTGGTCTAAGGGGGCGGACTTAAGATCCGCTAGACATTCCAGTCTGCGTGGGTTCA
AACCCCACAGATACCA
>tRNA.1045
GGTATCTTGCCCGAGTGGTCTAAGGGGGCGGACTTAAGATCCGCTAGACATTCCAGTCTGCGTGGGTTCA
AACCCACAGATACCA
>tRNA.1021
GGTATCTTGCCCGAGTGGTCTAAGGGGGCGGACTTAAGATCCGCTAGACATTCCAGTCTGCGTGGGTTCA
AACCCCACAGATACCA
>tRNA.1046
GGTATCTTGCCCGAGTGGTCTAAGGGGGCGGACTTAAGATCCGCTAGACATTCCAGTCTGCGTGGGTTCA
AACCCACAGATACCA
>tRNA.1022
GGTATCTTGCCCGAGTGGTCTAAGGGGGCGGACTTAAGATCCGCTAGACATTCCAGTCTGCGTGGGTTCA
AACCCCACAGATACCA
>tRNA.1023
GGTATCTTGCCCGAGTGGTCTAAGGGGGCGGACTTAAGATCCGCTAGACATTCCAGTCTGCGTGGGTTCA
AACCCCACAGATACCA
>tRNA.1024
GGTATCTTGCCCGAGTGGTCTAAGGGGGCGGACTTAAGATCCGCTAGACATTCCAGTCTGCGTGGGTTCA
AACCCCACAGATACCA
>tRNA.1025
GGTATCTTGCCCGAGTGGTCTAAGGGGGCGGACTTAAGATCCGCTAGACATTCCAGTCTGCGTGGGTTCA
AACCCCACAGATACCA
>tRNA.1026
GGTATCTTGCCCGAGTGGTCTAAGGGGGCGGACTTAAGATCCGCTAGACATTCCAGTCTGCGTGGGTTCA
AACCCCACAGATACCA
>tRNA.1037
GGTATCTTGCCCGAGTGGTCTAAGGGGGCGGACTTAAGATCCGCTAGACATTCCAGTCTGCGTGGGTTCA
AACCCCGCAGATACCA
>tRNA.1027
GGTATCTTGCCCGAGTGGTCTAAGGGGGCGGACTTAAGATCCGCTAGACATTCCAGTCTGCGTGGGTTCA
AACCCCACAGATACCA
>tRNA.1028
GGTATCTTGCCCGAGTGGTCTAAGGGGGCGGACTTAAGATCCGCTAGACATTCCAGTCTGCGTGGGTTCA
AACCCCACAGATACCA
>tRNA.1029
GGTATCTTGCCCGAGTGGTCTAAGGGGGCGGACTTAAGATCCGCTAGACATTCCAGTCTGCGTGGGTTCA
AACCCCACAGATACCA
>tRNA.1030
GGTATCTTGCCCGAGTGGTCTAAGGGGGCGGACTTAAGATCCGCTAGACATTCCAGTCTGCGTGGGTTCA
AACCCCACAGATACCA
>tRNA.1031
GGTATCTTGCCCGAGTGGTCTAAGGGGGCGGACTTAAGATCCGCTAGACATTCCAGTCTGCGTGGGTTCA
AACCCCACAGATACCA
>tRNA.1049
GGTATCTTGCCCGAGTGGTCTAAGGAGGCGGACTTAAGATCCGCTAGACATTCCAGTCTGCGTGGGTTCA
AACCCCACAGATACCA
>tRNA.1050
GGTATCTTGCCCGAGTGGTCTAAGGGGGCTGACTTAAGATCCGCTAGACATTCCAGTCTGCGTGGGTTCA
AACCCCACAGATACCA
>tRNA.1032
GGTATCTTGCCCGAGTGGTCTAAGGGGGCGGACTTAAGATCCGCTAGACATTCCAGTCTGCGTGGGTTCA
AACCCCACAGATACCA
>tRNA.1053
ATTACCGTAGCACAAATGGCAAGTGCGCAGGGCTTCGACCCTGAGATGCCTGTTCGAATCAGGCCGGTGC
TA
>tRNA.1052
GGATAATTAGCTCAATTGGTAGAGTATTTCGTTTACACCGAAAATGTTAGCGGTTCGAGTCCGTTATTAT
TCA
>tRNA.1051
GGGCCTATAACTCAGTTGGTTAGAGTATACGCCTGATAAGTGTAAAGTCAGTAGTTCAAATCTACTTAGG
CCCA
>tRNA.1054
GCTCTTATGGTGTAATGGTTAGCACTCTGGACTTTGAATCCAGCGATCCGGGTTCAAATCCCGGTAGGAG
CT
>tRNA.1086
GGTCTTATGGTGTAATGGTTAGCACTCTGGACTCTGAATCCAGCGATCCGGGTTCAAATCCCGGTAGGAC
CT
>tRNA.1055
GCTCTTATGGTGTAATGGTTAGCACTCTGGACTTTGAATCCAGCGATCCGGGTTCAAATCCCGGTAGGAG
CT
>tRNA.1087
GGTCTTATGGTGTAATGGTTAGCACTCTGGACTCTGAATCCAGCGATCCGGGTTCAAATCCCGGTAGGAC
CT
>tRNA.1056
GCTCTTATGGTGTAATGGTTAGCACTCTGGACTTTGAATCCAGCGATCCGGGTTCAAATCCCGGTAGGAG
CT
>tRNA.1088
GGTCTTATGGTGTAATGGTTAGCACTCTGGACTCTGAATCCAGCGATCCGGGTTCAAATCCCGGTAGGAC
CT
>tRNA.1057
GCTCTTATGGTGTAATGGTTAGCACTCTGGACTTTGAATCCAGCGATCCGGGTTCAAATCCCGGTAGGAG
CT
>tRNA.1123
GGTCTTATGGTGTAATGGTTAGCACTCTGAATCCAGCGATCCGGGTTCAAATCCCGGTAGGACCT
>tRNA.1058
GCTCTTATGGTGTAATGGTTAGCACTCTGGACTTTGAATCCAGCGATCCGGGTTCAAATCCCGGTAGGAG
CT
>tRNA.1124
GGTCTTATGGTGTAATGGTTAGCACTCTGAATCCAGCGATCCGGGTTCAAATCCCGGTAGGACCT
>tRNA.1119
GCTCTTATGGTGTAATGGTTAGCACTCTGGACTCTGAATCCAGCGATCCGGGTTCAAATCCCGGTAGGAC
CT
>tRNA.1059
GCTCTTATGGTGTAATGGTTAGCACTCTGGACTTTGAATCCAGCGATCCGGGTTCAAATCCCGGTAGGAG
CT
>tRNA.1089
GGTCTTATGGTGTAATGGTTAGCACTCTGGACTCTGAATCCAGCGATCCGGGTTCAAATCCCGGTAGGAC
CT
>tRNA.1060
GCTCTTATGGTGTAATGGTTAGCACTCTGGACTTTGAATCCAGCGATCCGGGTTCAAATCCCGGTAGGAG
CT
>tRNA.1090
GGTCTTATGGTGTAATGGTTAGCACTCTGGACTCTGAATCCAGCGATCCGGGTTCAAATCCCGGTAGGAC
CT
>tRNA.1061
GCTCTTATGGTGTAATGGTTAGCACTCTGGACTTTGAATCCAGCGATCCGGGTTCAAATCCCGGTAGGAG
CT
>tRNA.1091
GGTCTTATGGTGTAATGGTTAGCACTCTGGACTCTGAATCCAGCGATCCGGGTTCAAATCCCGGTAGGAC
CT
>tRNA.1062
GCTCTTATGGTGTAATGGTTAGCACTCTGGACTTTGAATCCAGCGATCCGGGTTCAAATCCCGGTAGGAG
CT
>tRNA.1092
GGTCTTATGGTGTAATGGTTAGCACTCTGGACTCTGAATCCAGCGATCCGGGTTCAAATCCCGGTAGGAC
CT
>tRNA.1063
GCTCTTATGGTGTAATGGTTAGCACTCTGGACTTTGAATCCAGCGATCCGGGTTCAAATCCCGGTAGGAG
CT
>tRNA.1093
GGTCTTATGGTGTAATGGTTAGCACTCTGGACTCTGAATCCAGCGATCCGGGTTCAAATCCCGGTAGGAC
CT
>tRNA.1064
GCTCTTATGGTGTAATGGTTAGCACTCTGGACTTTGAATCCAGCGATCCGGGTTCAAATCCCGGTAGGAG
CT
>tRNA.1094
GGTCTTATGGTGTAATGGTTAGCACTCTGGACTCTGAATCCAGCGATCCGGGTTCAAATCCCGGTAGGAC
CT
>tRNA.1065
GCTCTTATGGTGTAATGGTTAGCACTCTGGACTTTGAATCCAGCGATCCGGGTTCAAATCCCGGTAGGAG
CT
>tRNA.1095
GGTCTTATGGTGTAATGGTTAGCACTCTGGACTCTGAATCCAGCGATCCGGGTTCAAATCCCGGTAGGAC
CT
>tRNA.1066
GCTCTTATGGTGTAATGGTTAGCACTCTGGACTTTGAATCCAGCGATCCGGGTTCAAATCCCGGTAGGAG
CT
>tRNA.1096
GGTCTTATGGTGTAATGGTTAGCACTCTGGACTCTGAATCCAGCGATCCGGGTTCAAATCCCGGTAGGAC
CT
>tRNA.1067
GCTCTTATGGTGTAATGGTTAGCACTCTGGACTTTGAATCCAGCGATCCGGGTTCAAATCCCGGTAGGAG
CT
>tRNA.1097
GGTCTTATGGTGTAATGGTTAGCACTCTGGACTCTGAATCCAGCGATCCGGGTTCAAATCCCGGTAGGAC
CT
>tRNA.1120
GCTCTTATGGTGTAATGGTTAGCACTCTGGACTCTGAATCCAGCGATCCGGGTTCAAATCCCGGTAGGAC
CT
>tRNA.1068
GCTCTTATGGTGTAATGGTTAGCACTCTGGACTTTGAATCCAGCGATCCGGGTTCAAATCCCGGTAGGAG
CT
>tRNA.1098
GGTCTTATGGTGTAATGGTTAGCACTCTGGACTCTGAATCCAGCGATCCGGGTTCAAATCCCGGTAGGAC
CT
>tRNA.1069
GCTCTTATGGTGTAATGGTTAGCACTCTGGACTTTGAATCCAGCGATCCGGGTTCAAATCCCGGTAGGAG
CT
>tRNA.1099
GGTCTTATGGTGTAATGGTTAGCACTCTGGACTCTGAATCCAGCGATCCGGGTTCAAATCCCGGTAGGAC
CT
>tRNA.1121
GCTCTTATGGTGTAATGGTTAGCACTCTGGACTCTGAATCCAGCGATCCGGGTTCAAATCCCGGTAGGAC
CT
>tRNA.1070
GCTCTTATGGTGTAATGGTTAGCACTCTGGACTTTGAATCCAGCGATCCGGGTTCAAATCCCGGTAGGAG
CT
>tRNA.1100
GGTCTTATGGTGTAATGGTTAGCACTCTGGACTCTGAATCCAGCGATCCGGGTTCAAATCCCGGTAGGAC
CT
>tRNA.1071
GCTCTTATGGTGTAATGGTTAGCACTCTGGACTTTGAATCCAGCGATCCGGGTTCAAATCCCGGTAGGAG
CT
>tRNA.1101
GGTCTTATGGTGTAATGGTTAGCACTCTGGACTCTGAATCCAGCGATCCGGGTTCAAATCCCGGTAGGAC
CT
>tRNA.1072
GCTCTTATGGTGTAATGGTTAGCACTCTGGACTTTGAATCCAGCGATCCGGGTTCAAATCCCGGTAGGAG
CT
>tRNA.1102
GGTCTTATGGTGTAATGGTTAGCACTCTGGACTCTGAATCCAGCGATCCGGGTTCAAATCCCGGTAGGAC
CT
>tRNA.1073
GCTCTTATGGTGTAATGGTTAGCACTCTGGACTTTGAATCCAGCGATCCGGGTTCAAATCCCGGTAGGAG
CT
>tRNA.1103
GGTCTTATGGTGTAATGGTTAGCACTCTGGACTCTGAATCCAGCGATCCGGGTTCAAATCCCGGTAGGAC
CT
>tRNA.1074
GCTCTTATGGTGTAATGGTTAGCACTCTGGACTTTGAATCCAGCGATCCGGGTTCAAATCCCGGTAGGAG
CT
>tRNA.1104
GGTCTTATGGTGTAATGGTTAGCACTCTGGACTCTGAATCCAGCGATCCGGGTTCAAATCCCGGTAGGAC
CT
>tRNA.1118
GCTCTTATGGTGTAATGGTTAGCACTCTGGACTTTGAATCCAGCGATCCGGGTTCAAATCCCGGTAGGAC
CT
>tRNA.1075
GCTCTTATGGTGTAATGGTTAGCACTCTGGACTTTGAATCCAGCGATCCGGGTTCAAATCCCGGTAGGAG
CT
>tRNA.1105
GGTCTTATGGTGTAATGGTTAGCACTCTGGACTCTGAATCCAGCGATCCGGGTTCAAATCCCGGTAGGAC
CT
>tRNA.1076
GCTCTTATGGTGTAATGGTTAGCACTCTGGACTTTGAATCCAGCGATCCGGGTTCAAATCCCGGTAGGAG
CT
>tRNA.1106
GGTCTTATGGTGTAATGGTTAGCACTCTGGACTCTGAATCCAGCGATCCGGGTTCAAATCCCGGTAGGAC
CT
>tRNA.1077
GCTCTTATGGTGTAATGGTTAGCACTCTGGACTTTGAATCCAGCGATCCGGGTTCAAATCCCGGTAGGAG
CT
>tRNA.1107
GGTCTTATGGTGTAATGGTTAGCACTCTGGACTCTGAATCCAGCGATCCGGGTTCAAATCCCGGTAGGAC
CT
>tRNA.1116
GCTCTTATGGTGTAATGGTTAGCACTCTGGACTTTGAATCCAGCGATCCGGGTTCAAATCCCGATAGGAG
CT
>tRNA.1112
GGTCTTATGGTGTAATGGTTAGCACTCTGGACTCTGAATCCAGCGATCCGGGTTCAAATCCCGGTAGGAC
TT
>tRNA.1078
GCTCTTATGGTGTAATGGTTAGCACTCTGGACTTTGAATCCAGCGATCCGGGTTCAAATCCCGGTAGGAG
CT
>tRNA.1113
GGTCTTATGGTGTAATGGTTAGCACTCTGGACTCTGAATCCAGCGATCCGGGTTCAAATCCCGGTAGGAC
TT
>tRNA.1079
GCTCTTATGGTGTAATGGTTAGCACTCTGGACTTTGAATCCAGCGATCCGGGTTCAAATCCCGGTAGGAG
CT
>tRNA.1114
GGTCTTATGGTGTAATGGTTAGCACTCTGGACTCTGAATCCAGCGATCCGGGTTCAAATCCCGGTAGGAC
TT
>tRNA.1122
GCTCTTATGGTGTAATGGTTAGCACTCTGGACTCTGAATCCAGCGATCCGGGTTCAAATCCCGGTAGGAC
CT
>tRNA.1080
GCTCTTATGGTGTAATGGTTAGCACTCTGGACTTTGAATCCAGCGATCCGGGTTCAAATCCCGGTAGGAG
CT
>tRNA.1108
GGTCTTATGGTGTAATGGTTAGCACTCTGGACTCTGAATCCAGCGATCCGGGTTCAAATCCCGGTAGGAC
CT
>tRNA.1081
GCTCTTATGGTGTAATGGTTAGCACTCTGGACTTTGAATCCAGCGATCCGGGTTCAAATCCCGGTAGGAG
CT
>tRNA.1117
GGTCTTATGGTGTAATGGTTAGCACTCTGGACTCTGAATCCAGCGATCCGGGTTCAATCCCGGTAGGACC
T
>tRNA.1082
GCTCTTATGGTGTAATGGTTAGCACTCTGGACTTTGAATCCAGCGATCCGGGTTCAAATCCCGGTAGGAG
CT
>tRNA.1109
GGTCTTATGGTGTAATGGTTAGCACTCTGGACTCTGAATCCAGCGATCCGGGTTCAAATCCCGGTAGGAC
CT
>tRNA.1083
GCTCTTATGGTGTAATGGTTAGCACTCTGGACTTTGAATCCAGCGATCCGGGTTCAAATCCCGGTAGGAG
CT
>tRNA.1110
GGTCTTATGGTGTAATGGTTAGCACTCTGGACTCTGAATCCAGCGATCCGGGTTCAAATCCCGGTAGGAC
CT
>tRNA.1084
GCTCTTATGGTGTAATGGTTAGCACTCTGGACTTTGAATCCAGCGATCCGGGTTCAAATCCCGGTAGGAG
CT
>tRNA.1111
GGTCTTATGGTGTAATGGTTAGCACTCTGGACTCTGAATCCAGCGATCCGGGTTCAAATCCCGGTAGGAC
CT
>tRNA.1085
GCTCTTATGGTGTAATGGTTAGCACTCTGGACTTTGAATCCAGCGATCCGGGTTCAAATCCCGGTAGGAG
CT
>tRNA.1115
GGTCTTATGGTGTAAATGGTTAGCACTCTGGACTCTGAATCCAGCGATCCGGGTTCAAATCCCGGTAGGA
CCT
>tRNA.1125
GTCCGCGTGGCCTAATGGATAAGGCATCGCCCTCCGAAGGCGGGGATTGGGGGTTCGAGTCCCCTCGAGG
ACG
>tRNA.1126
GTCCGCGTGGCCTAATGGATAAGGCATCGCCCTCCGAAGGCGGGGATTGGGGGTTCGAGTCCCCTCGAGG
ACG
>TPP.1
CCAATCAGCGAGGGGTGCCGACTGCCAGTCATGGACCAGTTCCATGCGCTGGCCGGCTGAGATCCAAACC
CTTAGAACCTGATCCGGGTCATACCGGCGGAGGGACTGCTGCCATTTCTTATT
>TPP.2
TCAATCAGCGAGGGGTGCCAAACGCCAGCCACGGACCAGTTCCATGCGCTGAGATTGAGACCCTTAGAAC
CTGATCCGGGTCATACCGACGGAGGGACTGCTGTCTGTTGTTTTG
>tRNA.1127
ACCGATGTAGCTCAATGGAAGAACTCCCGGAAGGGAAGGAGGTGGTTCGATTCCATCCATCGGTA
>U2.1
ATACCTTCTCGGCCTTTTGGCTAAGATCAAGTGTAGTATCTGTTCTAATCAGTGTGAAAACTGGTTTTGT
CGATTTTTCGGCAACTTTTTCACTCTCATTTTTGGAACGACTGCGTTCGGTAGGCTTGCTTGCCGATCGC
GGTACGGTCTCCGGGGGCTTCCACCTTTCCCCCGCGAGGCCAACTACAC
>U2.3
CTAACTAATCGGTAATACACATAATTCTCTGTTCTAATCAGTGTGAAAACTGGTTTTGTCGATTTTTCGG
CAACTTTTTCACTCTCATTTTTGGAACGACTGCGTTCGGTAGGCTTGCTTGCCGATCGCGGTACGGTCTC
CGGGGGCTTCCACCTTTCCCCCGCGAGGCCAACTACAC
>U2.4
CTAACTAATCGGTAATACACATAATTCTCTGTTCTAATCAGTGTGAAAACTGGTTTTGTCGATTTTTCGG
CAACTTTTTCACTCTCATTTTTGGAACGACTGCGTTCGGTAGGCTTGCTTGCCGATCGCGGTACGGTCTC
CGGGGGCTTCCACCTTTCCCCCGCGAGGCCAACTACAC
>U2.5
CTAACTAATCGGTAATACACATAATTCTCTGTTCTAATCAGTGTGAAAACTGGTTTTGTCGATTTTTCGG
CAACTTTTTCACTCTCATTTTTGGAACGACTGCGTTCGGTAGGCTTGCTTGCCGATCGCGGTACGGTCTC
CGGGGGCTTCCACCTTTCCCCCGCGAGGCCAACTACAC
>U2.2
CTAACTAATCGGTAATACACATAATTCTCTGTTCTAATCAGTGTGAAAACTGGTTTTGTCGATTTTTCGG
CAACTTTTTCACTCTCATTTTTGGAACGACTGCGTTCGGTAAGCTTGCTTGCCGATCGCGGTACGGTCTC
CGGGGGCTTCCACCTTTCCCCCGCGAGGCCAACTACAC
>U2.6
CTAACTAATCGGTAATACACACAATTCTCTGTTCTAATCAGTGTGAAAACTGGTTTTGTCGATTTTTCGG
CAACTTTTTCACTCTCATTTTTGGAACGCTCGGTGGACGCGTAGCTTGCTACGTGTCCGCAGAGACGGTC
TCCGGGGGCTTCCACCTTTCCCCCGCGAGGCCAACTACAC
>U2.7
ATATCTTAGCCTACATTTCAGTTACGGAGAGGTTACTAACTGGTAAACACGAACACTTTTTCTGTTCTAA
TCAGTGTGAAAACTGGTTTTGTCGATTTTTCGGCAACTTTTTCACTCTCATTTTTGGAACGCTCGGTGGA
CGCGTAGCTTGCTACGTGTCCGCAGAGACGGTCTCCGGGGGCTTCCACCTTTCCCCCGCGAGGCCAACTA
CCA
>U2.9
CTAACTAATCGGTAATACACATAATTCTCTGTTCTAATCAGTGTGAAAACTGGTTTTGTCGATTTTTCGG
CAACTTTTTCACTCTCATTTTTGGAACGACTGCGTTCGGTAAGCTTGCTTGCCGATCGCGGTACGGTCTC
GAGGGGCTTCCACCTTTCCCCCGCGAGGCCAACTACAC
>U2.10
CTAACTAATCGGTAATACACACAATTCTCTGTTCTAATCAGTGTGAAAACTGGTTTTGTCGATTTTTCGG
CAACTTTTTCACTCTCATTTTTGGAACGACTGCGTTCGGTAAGCTTGCTTGCCGATCGCGGTACGGTCTC
GAGGGGCTTCCACCTTTCCCCCGCGAGGCCAACTACAC
>U2.8
ATATCTTAGCCTACATTTCAGTTACGGAGAGGTTACTAACTGGTAAACACGAACACTTTTTCTGTTCTAA
TCAGTGTGAAAACTGGTTTTGTCGATTTTTCGGCAACTTTTTCACTCTCATTTTTGGAACGCTCGGTGGA
CGCGTAGCTTGCTACGTGTCCGCAGAGACGGTCTCCGGGGGCTTCCACCTTTCCCCCGCGAGGCCAACTA
CCA
>tRNA.1158
GCGCGGGTAGCTCAGTGGTAGAGCGTTCGATTGCAGCTCGAAGGGTCACTGGTTCACTCCCGGTCCCGCG
CT
>tRNA.1128
GCGCGGGTAGCTCAGTGGTAGAGCGTTCGATTGCAGCTCGAAGGGTCACTGGTTCAATCCCGGTCCCGCG
CT
>tRNA.1129
GCGCGGGTAGCTCAGTGGTAGAGCGTTCGATTGCAGCTCGAAGGGTCACTGGTTCAATCCCGGTCCCGCG
CT
>tRNA.1130
GCGCGGGTAGCTCAGTGGTAGAGCGTTCGATTGCAGCTCGAAGGGTCACTGGTTCAATCCCGGTCCCGCG
CT
>tRNA.1131
GCGCGGGTAGCTCAGTGGTAGAGCGTTCGATTGCAGCTCGAAGGGTCACTGGTTCAATCCCGGTCCCGCG
CT
>tRNA.1132
GCGCGGGTAGCTCAGTGGTAGAGCGTTCGATTGCAGCTCGAAGGGTCACTGGTTCAATCCCGGTCCCGCG
CT
>tRNA.1133
GCGCGGGTAGCTCAGTGGTAGAGCGTTCGATTGCAGCTCGAAGGGTCACTGGTTCAATCCCGGTCCCGCG
CT
>tRNA.1134
GCGCGGGTAGCTCAGTGGTAGAGCGTTCGATTGCAGCTCGAAGGGTCACTGGTTCAATCCCGGTCCCGCG
CT
>tRNA.1159
GCGCGGGTAGCTCAGTGGTAGAGCGTTCGATTGCAGCTCGAAGGGTCACTGGTTCACTCCCGGTCCCGCG
CT
>tRNA.1135
GCGCGGGTAGCTCAGTGGTAGAGCGTTCGATTGCAGCTCGAAGGGTCACTGGTTCAATCCCGGTCCCGCG
CT
>tRNA.1136
GCGCGGGTAGCTCAGTGGTAGAGCGTTCGATTGCAGCTCGAAGGGTCACTGGTTCAATCCCGGTCCCGCG
CT
>tRNA.1137
GCGCGGGTAGCTCAGTGGTAGAGCGTTCGATTGCAGCTCGAAGGGTCACTGGTTCAATCCCGGTCCCGCG
CT
>U3.9
AAGACCGTACTTACACAGGATCATTTCTATAGTACCTTCTATTCTACTTTCTTTCCAAGTAGACTTTTTC
AATAACTTTGATGATCGTATTCGACTTCATTCATTGACTCGAGATGTCGGTGGTGGCGGTGCTGAGTCCT
CTTTTGGACTCGGCCTCCCCCGTTGATGAACGTCCGCTGTCGCTATTCCAAGGCAGCGTGAGTGAGTGAA
GTGAAGTGATATGAGAAGT
>tRNA.1138
TTCTCGTTAGTATAGTGGTTAGTATACCCGCCTGTCACGCGGGTGACCCGGGTTCAATTCCCGGACGGGA
AG
>tRNA.1139
TTCTCGTTAGTATAGTGGTTAGTATACCCGCCTGTCACGCGGGTGACCCGGGTTCAATTCCCGGACGGGA
AG
>tRNA.1140
TTCTCGTTAGTATAGTGGTTAGTATACCCGCCTGTCACGCGGGTGACCCGGGTTCAATTCCCGGACGGGA
AG
>tRNA.1141
TTCTCGTTAGTATAGTGGTTAGTATACCCGCCTGTCACGCGGGTGACCCGGGTTCAATTCCCGGACGGGA
AG
>tRNA.1142
TTCTCGTTAGTATAGTGGTTAGTATACCCGCCTGTCACGCGGGTGACCCGGGTTCAATTCCCGGACGGGA
AG
>tRNA.1143
TTCTCGTTAGTATAGTGGTTAGTATACCCGCCTGTCACGCGGGTGACCCGGGTTCAATTCCCGGACGGGA
AG
>tRNA.1144
TTCTCGTTAGTATAGTGGTTAGTATACCCGCCTGTCACGCGGGTGACCCGGGTTCAATTCCCGGACGGGA
AG
>tRNA.1145
TTCTCGTTAGTATAGTGGTTAGTATACCCGCCTGTCACGCGGGTGACCCGGGTTCAATTCCCGGACGGGA
AG
>tRNA.1146
TTCTCGTTAGTATAGTGGTTAGTATACCCGCCTGTCACGCGGGTGACCCGGGTTCAATTCCCGGACGGGA
AG
>tRNA.1147
TTCTCGTTAGTATAGTGGTTAGTATACCCGCCTGTCACGCGGGTGACCCGGGTTCAATTCCCGGACGGGA
AG
>tRNA.1148
TTCTCGTTAGTATAGTGGTTAGTATACCCGCCTGTCACGCGGGTGACCCGGGTTCAATTCCCGGACGGGA
AG
>tRNA.1160
TTCTGGTTAGTATAGTGGTTAGTATACCCGCCTGTCACGCGGGTGACCCGGGTTCAATTCCCGGACGGGA
AG
>tRNA.1149
TTCTCGTTAGTATAGTGGTTAGTATACCCGCCTGTCACGCGGGTGACCCGGGTTCAATTCCCGGACGGGA
AG
>tRNA.1150
TTCTCGTTAGTATAGTGGTTAGTATACCCGCCTGTCACGCGGGTGACCCGGGTTCAATTCCCGGACGGGA
AG
>tRNA.1151
TTCTCGTTAGTATAGTGGTTAGTATACCCGCCTGTCACGCGGGTGACCCGGGTTCAATTCCCGGACGGGA
AG
>tRNA.1152
TTCTCGTTAGTATAGTGGTTAGTATACCCGCCTGTCACGCGGGTGACCCGGGTTCAATTCCCGGACGGGA
AG
>tRNA.1153
TTCTCGTTAGTATAGTGGTTAGTATACCCGCCTGTCACGCGGGTGACCCGGGTTCAATTCCCGGACGGGA
AG
>tRNA.1154
TTCTCGTTAGTATAGTGGTTAGTATACCCGCCTGTCACGCGGGTGACCCGGGTTCAATTCCCGGACGGGA
AG
>tRNA.1155
TTCTCGTTAGTATAGTGGTTAGTATACCCGCCTGTCACGCGGGTGACCCGGGTTCAATTCCCGGACGGGA
AG
>tRNA.1156
TTCTCGTTAGTATAGTGGTTAGTATACCCGCCTGTCACGCGGGTGACCCGGGTTCAATTCCCGGACGGGA
AG
>tRNA.1157
TTCTCGTTAGTATAGTGGTTAGTATACCCGCCTGTCACGCGGGTGACCCGGGTTCAATTCCCGGACGGGA
AG
>U2.29
CTAACTGGTAAACACGAGCACATACTCTGTTCTAATCAGTGTGAAAACTGGTTTGTCGATTTTTCGGCAA
CTTCTTTACTCTCATTTTTGGAACTACTGCTTTCGGTTAGCTTGCTTGCCGATCGCGGTACGGTCTCCGG
GGGTCTCAATCTTTCCCCCGCGATGCCAACTACCC
>U2.28
ATTTCAGTTACGGAGAGGTTACTAACTGGTAAAAACGAACACATAATCTGTTTTAATCAGTGTGAAAACT
GGTTTTGTCGATTTTTCGGCAACTTTTTTACTCTCATTTTTGGAACTACTGCTTTCGGTTAGCTTGCTTG
CCGATCGCGGTACGGTCTCCGGGGGCTTCCACCTTTCTCCCGCGAGACCAACTACCA
>U2.16
ATACCTTCTCGGCCTTTTGGCTAAGATCAAGTGTAGTATCTGTTCTAATCATTGTGAAAACTGCTCGCCA
GCGACGCGTCTTTCTATAGCGCGTCGTCCGGCGAGGCGGAGGCGGCCGTCGCTGACTGGTCGGATTTTCG
GCTAATCAGCGACGAACAAGGGATGGGGGTACACACTTTTGCCCCCGTTTCGCCTTCAACCTCG
>U2.17
ATACCTTCTCGGCCTTTTGGCTAAGATCAAGTGTAGTATCTGTTCTAATCATTGTGAAAACTGCTCGCCA
GCGACGCGTCTTTCTATAGCGCGTCGTCCGGCGAGGCGGAGGCGGCCGTCGCTGACTGGTCGGATTTTCG
GCCAATCAGCGACGAACAAGGGATGGGGGTACACACTTTTGCCCCCGTTTCGCCTTCAACCTCG
>U2.18
ATACCTTCTCGGCCTTTTGGCTAAGATCAAGTGTAGTATCTGTTCTAATCATTGTGAAAACTGCTCGCCA
GCGACGCGTCTTTCTATAGCGCGTCGTCCGGCGAGGCGGAGGCGGCCGTCGCTGACTGGTCGGATTTTCG
GCCAATCAGCGACGAACAAGGGATGGGGGTACACACTTTTGCCCCCGTTTCGCCTTCAACCTCG
>U2.25
ATCGGTAATACACACAATTCTCTGTTCTAATCAGTGTGAAAACTGGTTTTGTCGATATTTCGGCAACTTT
TTCACTCTCATTTTTGGAACTACTGCTTTTGGTTAGCTTGCTTGCCGATTACGGTACGGTCTCCGGGGGC
TTCCACCTTTCCCCCGCGAGGCCAACTACCC
>U2.22
ATACCTTCTTGGCCTTTTGGCCAAGATCAAGTGTAGTATCTGTTCTAATCATTGTGAAAACTGCTCGCCA
GCGACGCGTCTTTCTATAGCGCGTCGTCCGGCGAGGCGGAGGCGGCCGTCGCTGACTGGTCGGATTTTCG
GCCAATCAGCGACGAACAAGGGATGGGGGTACACACTTTTGCCCCCGTTTCGCCTTCAACCTCG
>U2.19
ATACCTTCTCGGCCTTTTGGCTAAGATCAAGTGTAGTATCTGTTCTAATCATTGTGAAAACTGCTCGCCA
GCGACGCGTCTTTCTATAGCGCGTCGTCCGGCGAGGCGGAGGCGGCCGTCGCTGACTGGTCGGATTTTCG
GCCAATCAGCGACGAACAAGGGATGGGGGTACACACTTTTGCCCCCGTTTCGCCTTCAACCTCG
>U2.26
ATCGGTAATACACACAATTCTCTGTTCTAATCAGTGTGAAAACTGGTTTTGTCGATATTTCGGCAACTTT
TTCACTCTCATTTTTGGAACTACTGCTTTTGGTTAGCTTGCTTGCCGATTACGGTACGGTCTCCGGGGGC
TTCCACCTTTCCCCCGCGAGGCCAACTACCC
>U2.23
ATACCTTCTTGGCCTTTTGGCCAAGATCAAGTGTAGTATCTGTTCTAATCATTGTGAAAACTGCTCGCCA
GCGACGCGTCTTTCTATAGCGCGTCGTCCGGCGAGGCGGAGGCGGCCGTCGCTGACTGGTCGGATTTTCG
GCCAATCAGCGACGAACAAGGGATGGGGGTACACACTTTTGCCCCCGTTTCGCCTTCAACCTCG
>U2.20
ATACCTTCTCGGCCTTTTGGCTAAGATCAAGTGTAGTATCTGTTCTAATCATTGTGAAAACTGCTCGCCA
GCGACGCGTCTTTCTATAGCGCGTCGTCCGGCGAGGCGGAGGCGGCCGTCGCTGACTGGTCGGATTTTCG
GCCAATCAGCGACGAACAAGGGATGGGGGTACACACTTTTGCCCCCGTTTCGCCTTCAACCTCG
>U2.21
ATACCTTCTCGGCCTTTTGGCTAAGATCAAGTGTAGTATCTGTTCTAATCATTGTGAAAACTGCTCGCCA
GCGACGCGTCTTTCTATAGCGCGTCGTCCGGCGAGGCGGAGGCGGCCGTCGCTGACTGGTCGGATTTTCG
GCCAATCAGCGACGAACAAGGGATGGGGGTACACACTTTTGCCCCCGTTTCGCCTTCAACCTCG
>U2.27
ATCGGTAATACACACAATTCTCTGTTCTAATCAGTGTGAAAACTGGTTTTGTCGATATTTCGGCAACTTT
TTCACTCTCATTTTTGGAACTACTGCTTTTGGTTAGCTTGCTTGCCGATTACGGTACGGTCTCCGGGGGC
TTCCACCTTTCCCCCGCGAGGCCAACTACCC
>U2.24
ATACCTTCTTGGCCTTTTGGCCAAGATCAAGTGTAGTATCTGTTCTAATCATTGTGAAAACTGCTCGCCA
GCGACGCGTCTTTCTATAGCGCGTCGTCCGGCGAGGCGGAGGCGGCCGTCGCTGACTGGTCGGATTTTCG
GCCAATCAGCGACGAACAAGGGATGGGGGTACACACTTTTGCCCCCGTTTCGCCTTCAACCTCG
>U2.15
ATATCTTAGCCTACATTTCAGTTACGGAGAGGTTACTAACTGGTAAACACGAACACATTTTCTGTTCTAA
TCAGTGTGAAAACTGGTTTTGTCGATTTTTTGGCAACTTTTTCACTCTCATTTTTGGAACGACTGCGTTC
GGTAGGCTTGCTTGCCGATCGCGGTACGGTCTCCGGGGGTTTCCACCTTTCCCCCGCGAGGCCAACTACC
A
>U2.14
ATATCTTAGCCTACATTTCAGTTACGGAGAGGTTACTAACTGGTAAACACGAACACATTTTTCTGTTCTA
ATCAGTGTGAAAACTGGTTTTGTCGATTTTTCGGCAACTTTTTCACTCTCATTTTTGGAACGCTCGGTGG
ACGCGTAGCTTGCTACGTGTCCGCAGAGACGGTCTCCGGGGGCTTCCACCTTTCCCCCGCGAGGCCAACT
ACCA
>U2.12
CTAACTAATCGGTAATACACATAATTCTCTGTTCTAATCAGTGTGAAAACTGGTTTTGTCGATTTTTCGG
CAACTTTTTCACTCTCATTTTTGGAACGACTGCGTTCGGTAGGCTTGCTTGCCGATCGCGGTACGGTCTC
CGGGGGCTTCCACCTTTCCCCCGCGAGGCCAACTACAC
>U2.13
CTAACTAATCGGTAATACACATAATTCTCTGTTCTAATCAGTGTGAAAACTGGTTTTGTCGATTTTTCGG
CAACTTTTTCACTCTCATTTTTGGAACGACTGCGTTCGGTAGGCTTGCTTGCCGATCGCGGTACGGTCTC
CGGGGGCTTCCACCTTTCCCCCGCGAGGCCAACTACAC
>U2.11
ATACCTTCTCGGCCTTTTGGCTAAGATCAAGTGTAGTATCTGTTCTAATCAGTGTGAAAACTGGTTTTGT
CGATTTTTCGGCAACTTTTTCACTCTCATTTTTGGAACGACTGCGTTCGGTAGGCTTGCTTGCCGATCGC
GGTACGGTCTCCGGGGGCTTCCACCTTTCCCCCGCGAGGCCAACTACAC
>tRNA.1161
ACCGATGTAGCTCAATGGAAGAGCTCCCGAAAGGGAAGGAGGTGGTTCGATTCCATCCATCGGTA
>tRNA.1162
GTCGACGTAGTGTAGTGGTTATCACGTCTGCTTTACACGCAGAAGGTCGCCGGTTCGAACCCGGCCGTCG
ACA
>tRNA.1163
GGCCTCGTGGTCTAGTGGTATGATTCTCGCTTCGGGTGCGAGAGGTCCCGGGTTCGATTCCCGGTGAGGC
CC
>tRNA.1164
GGCCTCGTGGTCTAGTGGTATGATTCTCGCTTCGGGTGCGAGAGGTCCCGGGTTCGATTCCCGGTGAGGC
CC
>tRNA.1169
GGCCTCGTGGTCTAGTGGTATGATTCTCGCTTCGGGTGCGAGAGGTCCCGGATTCGATTCCCGGTGAGGC
CC
>tRNA.1165
GGCCTCGTGGTCTAGTGGTATGATTCTCGCTTCGGGTGCGAGAGGTCCCGGGTTCGATTCCCGGTGAGGC
CC
>tRNA.1166
GGCCTCGTGGTCTAGTGGTATGATTCTCGCTTCGGGTGCGAGAGGTCCCGGGTTCGATTCCCGGTGAGGC
CC
>tRNA.1167
GGCCTCGTGGTCTAGTGGTATGATTCTCGCTTCGGGTGCGAGAGGTCCCGGGTTCGATTCCCGGTGAGGC
CC
>tRNA.1168
GGCCTCGTGGTCTAGTGGTATGATTCTCGCTTCGGGTGCGAGAGGTCCCGGGTTCGATTCCCGGTGAGGC
CC
>SNORD24.1
TGTCGATGATGTATCAAAATATTTGCTACTCTCGATATACCTTTGGGTATTGTGACGACATTTATTTATC
ACCAAGATCACTGAGACG
>U3.10
AAGACCGTACTTTTACAGGATCATTTCTGTAGTACCTTCTTTTCTACTTTCAATTCAAAGTAGACTTTTT
CAATAACTTTGATGATCTTATTCGACTTCATTCATTGACTCGGGATGTCGGCGTGCTGTGGCTCAGTTCT
TTTTGAACTCTGCCACCGCCCTTGATGAACGTCCGCTGTCGCTATTCCAAGGCAGCGTGAGTGAGTGGAG
TGATATGAGAAGT
>U1.1
ATACTTACCTGACTGGTGCTTGACGCTGCTCAATGAGGGCGTTGACATGAGCCGGAGCAGGCCCCTTGCA
CTCCGGTGCTGTAAGGGTTCAGGAATGCTCTTATGAGTAATTCCACAGTAGAATTTTTGTCAGCGGGGGT
GAGCGCGTGCGCCGCCCCCAC
>U1.2
ATACTTACCTGACTGGTGCTTGACGCTGCTCAATGAGGGCGTTGACATGAGCCGGAGCAGGCCCCTTGCA
CTCCGGTGCTGTAAGGGTTCAGGAATGCTCTTATGAGTAATTCCACAGTAGAATTTTTGTCAGCGGGGGT
GAGCGCGTGCGCCGCCCCCAC
>tRNA.1170
ACCGATGTAGCTCAATGGAAGAGCTCCCGAAAGGGAAGAAGGTGGTTCGATTCCATCCATCGGTA
>SSU_rRNA_eukarya.3
TTAATTTGACTCAACACGGGAAAACTTACCAGGTCCAGACATAGTAAGGATTGACAGATTGAGAGCTCTT
TCTTGATTCTATGGGTGGTGGTGCATGGCCGTTCTTAGTTGGTGGAGTGATTTGTCTGATTAATTCCGTT
AACAATATTGAGGATTGCAATATATTGAGGATTGTACTGATCTCCCCGTTAGTACTTGAAGTTGTACTAA
AGCAGAGCGTGAGACGAACTGACAGAAAAGAGAACAGAGCTTGAGAAGCTTTACTTCCAAATAAACCAAC
AAGCACAAAGGTGGTATTTGCTGCCCAGTCGGTGTTGACT
>SSU_rRNA_eukarya.4
CATAAACTATGCCGACTCGGGATTGGCAGTCGTTTACCTTAAATGACCTTGTCAGCACCGTATGAGAAAT
CAAAGTCTTTGGGT
>tRNA.1171
AGCGATGTAGCTCAACTGGAAGAGCACAGGGCTTCGGCCCTGGGGATGCTTGTTCAATTCGGGCCATCGT
TA
>tRNA.1173
GCGCGGCTGGCGCAATGGATAGCGTATCAGACTTCGAATCTGGGGGTTGCGGGTTCGAGTCCCGCGTCGC
GTA
>tRNA.1174
GCGCGGCTGGCGCAATGGATAGCGTATCAGACTTCGAATCTGGGGGTTGCGGGTTCGAGTCCCGCGTCGC
GTA
>tRNA.1172
GCTCGCGTGGCCCAATGGATACGGCGCTGCCCTCCTAAGGCAGAGATTGCGGGTTCAAGTCCCGCCGTGA
GTA
>tRNA.1217
TCTCCTATAGCTGAGTTGGTAGAGCGTGCGGCTGTTAACCTCAAGGTCGCTGGTTCAAACCCAGCTGGGA
GAG
>tRNA.1218
TCTCCTATAGCTGAGTTGGTAGAGCGTGCGGCTGTTAACCTCAAGGTCGCTGGTTCAAACCCAGCTGGGA
GAG
>tRNA.1219
TCTCCTATAGCTGAGTTGGTAGAGCGTGCGGCTGTTAACCTCAAGGTCGCTGGTTCAAACCCAGCTGGGA
GAG
>tRNA.1237
TCTCCTATAGCTGAGTTGGTAGAGCGTGCGGCTGTTAACCTCAAGATCGCTGGTTCAAACCCAGCTGGGA
GAG
>tRNA.1220
TCTCCTATAGCTGAGTTGGTAGAGCGTGCGGCTGTTAACCTCAAGGTCGCTGGTTCAAACCCAGCTGGGA
GAG
>tRNA.1221
TCTCCTATAGCTGAGTTGGTAGAGCGTGCGGCTGTTAACCTCAAGGTCGCTGGTTCAAACCCAGCTGGGA
GAG
>tRNA.1222
TCTCCTATAGCTGAGTTGGTAGAGCGTGCGGCTGTTAACCTCAAGGTCGCTGGTTCAAACCCAGCTGGGA
GAG
>tRNA.1223
TCTCCTATAGCTGAGTTGGTAGAGCGTGCGGCTGTTAACCTCAAGGTCGCTGGTTCAAACCCAGCTGGGA
GAG
>tRNA.1224
TCTCCTATAGCTGAGTTGGTAGAGCGTGCGGCTGTTAACCTCAAGGTCGCTGGTTCAAACCCAGCTGGGA
GAG
>tRNA.1225
TCTCCTATAGCTGAGTTGGTAGAGCGTGCGGCTGTTAACCTCAAGGTCGCTGGTTCAAACCCAGCTGGGA
GAG
>tRNA.1226
TCTCCTATAGCTGAGTTGGTAGAGCGTGCGGCTGTTAACCTCAAGGTCGCTGGTTCAAACCCAGCTGGGA
GAG
>tRNA.1227
TCTCCTATAGCTGAGTTGGTAGAGCGTGCGGCTGTTAACCTCAAGGTCGCTGGTTCAAACCCAGCTGGGA
GAG
>tRNA.1210
TCTCCTATAGCTCAGTTGGTAGAGCGTGCGGCTGTTAACCTCAAGGTCGCTGGTTCAAACCCAGCTGGGA
GAG
>tRNA.1211
TCTCCTATAGCTCAGTTGGTAGAGCGTGCGGCTGTTAACCTCAAGGTCGCTGGTTCAAACCCAGCTGGGA
GAG
>tRNA.1212
TCTCCTATAGCTCAGTTGGTAGAGCGTGCGGCTGTTAACCTCAAGGTCGCTGGTTCAAACCCAGCTGGGA
GAG
>tRNA.1228
TCTCCTATAGCTGAGTTGGTAGAGCGTGCGGCTGTTAACCTCAAGGTCGCTGGTTCAAACCCAGCTGGGA
GAG
>tRNA.1229
TCTCCTATAGCTGAGTTGGTAGAGCGTGCGGCTGTTAACCTCAAGGTCGCTGGTTCAAACCCAGCTGGGA
GAG
>tRNA.1230
TCTCCTATAGCTGAGTTGGTAGAGCGTGCGGCTGTTAACCTCAAGGTCGCTGGTTCAAACCCAGCTGGGA
GAG
>tRNA.1231
TCTCCTATAGCTGAGTTGGTAGAGCGTGCGGCTGTTAACCTCAAGGTCGCTGGTTCAAACCCAGCTGGGA
GAG
>tRNA.1232
TCTCCTATAGCTGAGTTGGTAGAGCGTGCGGCTGTTAACCTCAAGGTCGCTGGTTCAAACCCAGCTGGGA
GAG
>tRNA.1233
TCTCCTATAGCTGAGTTGGTAGAGCGTGCGGCTGTTAACCTCAAGGTCGCTGGTTCAAACCCAGCTGGGA
GAG
>tRNA.1234
TCTCCTATAGCTGAGTTGGTAGAGCGTGCGGCTGTTAACCTCAAGGTCGCTGGTTCAAACCCAGCTGGGA
GAG
>tRNA.1235
TCTCCTATAGCTGAGTTGGTAGAGCGTGCGGCTGTTAACCTCAAGGTCGCTGGTTCAAACCCAGCTGGGA
GAG
>tRNA.1238
TCTCCTATAACTCAGTTGGTAGAGCGTGCGGCTGTTAACCTCAAGGTCGCTGGTTCAAACCCAGCTGGGA
GAG
>tRNA.1236
TCTCCTATAGCTGAGTTGGTAGAGCGTGCGGCTGTTAACCTCAAGGTCGCTGGTTCAAACCCAGCTGGGA
GAG
>tRNA.1241
GCTCACGTAGCTTAATGGAAAAGCTCCGCACGCGGATGACGGGGGTTCGATTCCGCCCGTGAGCA
>tRNA.1213
GCCCCCGTAGCTCAGCGGCAGAGCGGGAGACTTCGTCTCCAGGCCGCTGGTTCAACTCCAGCCGGGGGCA
>tRNA.1240
GGTCGTATAGCTCAGTCGGAAGAGCACAGTGCTAATAACGCTGCGGTCCAGGGTTCGAGCCCCTGAATGA
CCA
>tRNA.1175
GGTCGTATAGCTCAGTCGGTAGAGCACAGTGCTAATAACGCTGCGGTCCAGGGTTCGAGCCCCTGTATGA
CCA
>tRNA.1176
GGTCGTATAGCTCAGTCGGTAGAGCACAGTGCTAATAACGCTGCGGTCCAGGGTTCGAGCCCCTGTATGA
CCA
>tRNA.1177
GGTCGTATAGCTCAGTCGGTAGAGCACAGTGCTAATAACGCTGCGGTCCAGGGTTCGAGCCCCTGTATGA
CCA
>tRNA.1178
GGTCGTATAGCTCAGTCGGTAGAGCACAGTGCTAATAACGCTGCGGTCCAGGGTTCGAGCCCCTGTATGA
CCA
>tRNA.1179
GGTCGTATAGCTCAGTCGGTAGAGCACAGTGCTAATAACGCTGCGGTCCAGGGTTCGAGCCCCTGTATGA
CCA
>tRNA.1180
GGTCGTATAGCTCAGTCGGTAGAGCACAGTGCTAATAACGCTGCGGTCCAGGGTTCGAGCCCCTGTATGA
CCA
>tRNA.1214
AGTCGTATAGCTCAGTCGGTAGAGCACAGTGCTAATAACGCTGCGGTCCAGGGTTCGAGCCCCTGTATGA
CCA
>tRNA.1181
GGTCGTATAGCTCAGTCGGTAGAGCACAGTGCTAATAACGCTGCGGTCCAGGGTTCGAGCCCCTGTATGA
CCA
>tRNA.1182
GGTCGTATAGCTCAGTCGGTAGAGCACAGTGCTAATAACGCTGCGGTCCAGGGTTCGAGCCCCTGTATGA
CCA
>tRNA.1183
GGTCGTATAGCTCAGTCGGTAGAGCACAGTGCTAATAACGCTGCGGTCCAGGGTTCGAGCCCCTGTATGA
CCA
>tRNA.1184
GGTCGTATAGCTCAGTCGGTAGAGCACAGTGCTAATAACGCTGCGGTCCAGGGTTCGAGCCCCTGTATGA
CCA
>tRNA.1185
GGTCGTATAGCTCAGTCGGTAGAGCACAGTGCTAATAACGCTGCGGTCCAGGGTTCGAGCCCCTGTATGA
CCA
>tRNA.1186
GGTCGTATAGCTCAGTCGGTAGAGCACAGTGCTAATAACGCTGCGGTCCAGGGTTCGAGCCCCTGTATGA
CCA
>tRNA.1187
GGTCGTATAGCTCAGTCGGTAGAGCACAGTGCTAATAACGCTGCGGTCCAGGGTTCGAGCCCCTGTATGA
CCA
>tRNA.1188
GGTCGTATAGCTCAGTCGGTAGAGCACAGTGCTAATAACGCTGCGGTCCAGGGTTCGAGCCCCTGTATGA
CCA
>tRNA.1215
AGTCGTATAGCTCAGTCGGTAGAGCACAGTGCTAATAACGCTGCGGTCCAGGGTTCGAGCCCCTGTATGA
CCA
>tRNA.1189
GGTCGTATAGCTCAGTCGGTAGAGCACAGTGCTAATAACGCTGCGGTCCAGGGTTCGAGCCCCTGTATGA
CCA
>tRNA.1190
GGTCGTATAGCTCAGTCGGTAGAGCACAGTGCTAATAACGCTGCGGTCCAGGGTTCGAGCCCCTGTATGA
CCA
>tRNA.1191
GGTCGTATAGCTCAGTCGGTAGAGCACAGTGCTAATAACGCTGCGGTCCAGGGTTCGAGCCCCTGTATGA
CCA
>tRNA.1216
AGTCGTATAGCTCAGTCGGTAGAGCACAGTGCTAATAACGCTGCGGTCCAGGGTTCGAGCCCCTGTATGA
CCA
>tRNA.1192
GGTCGTATAGCTCAGTCGGTAGAGCACAGTGCTAATAACGCTGCGGTCCAGGGTTCGAGCCCCTGTATGA
CCA
>tRNA.1193
GGTCGTATAGCTCAGTCGGTAGAGCACAGTGCTAATAACGCTGCGGTCCAGGGTTCGAGCCCCTGTATGA
CCA
>tRNA.1194
GGTCGTATAGCTCAGTCGGTAGAGCACAGTGCTAATAACGCTGCGGTCCAGGGTTCGAGCCCCTGTATGA
CCA
>tRNA.1195
GGTCGTATAGCTCAGTCGGTAGAGCACAGTGCTAATAACGCTGCGGTCCAGGGTTCGAGCCCCTGTATGA
CCA
>tRNA.1196
GGTCGTATAGCTCAGTCGGTAGAGCACAGTGCTAATAACGCTGCGGTCCAGGGTTCGAGCCCCTGTATGA
CCA
>tRNA.1197
GGTCGTATAGCTCAGTCGGTAGAGCACAGTGCTAATAACGCTGCGGTCCAGGGTTCGAGCCCCTGTATGA
CCA
>tRNA.1198
GGTCGTATAGCTCAGTCGGTAGAGCACAGTGCTAATAACGCTGCGGTCCAGGGTTCGAGCCCCTGTATGA
CCA
>tRNA.1199
GGTCGTATAGCTCAGTCGGTAGAGCACAGTGCTAATAACGCTGCGGTCCAGGGTTCGAGCCCCTGTATGA
CCA
>tRNA.1200
GGTCGTATAGCTCAGTCGGTAGAGCACAGTGCTAATAACGCTGCGGTCCAGGGTTCGAGCCCCTGTATGA
CCA
>tRNA.1201
GGTCGTATAGCTCAGTCGGTAGAGCACAGTGCTAATAACGCTGCGGTCCAGGGTTCGAGCCCCTGTATGA
CCA
>tRNA.1202
GGTCGTATAGCTCAGTCGGTAGAGCACAGTGCTAATAACGCTGCGGTCCAGGGTTCGAGCCCCTGTATGA
CCA
>tRNA.1203
GGTCGTATAGCTCAGTCGGTAGAGCACAGTGCTAATAACGCTGCGGTCCAGGGTTCGAGCCCCTGTATGA
CCA
>tRNA.1204
GGTCGTATAGCTCAGTCGGTAGAGCACAGTGCTAATAACGCTGCGGTCCAGGGTTCGAGCCCCTGTATGA
CCA
>tRNA.1205
GGTCGTATAGCTCAGTCGGTAGAGCACAGTGCTAATAACGCTGCGGTCCAGGGTTCGAGCCCCTGTATGA
CCA
>tRNA.1206
GGTCGTATAGCTCAGTCGGTAGAGCACAGTGCTAATAACGCTGCGGTCCAGGGTTCGAGCCCCTGTATGA
CCA
>tRNA.1207
GGTCGTATAGCTCAGTCGGTAGAGCACAGTGCTAATAACGCTGCGGTCCAGGGTTCGAGCCCCTGTATGA
CCA
>tRNA.1208
GGTCGTATAGCTCAGTCGGTAGAGCACAGTGCTAATAACGCTGCGGTCCAGGGTTCGAGCCCCTGTATGA
CCA
>tRNA.1239
GGTCGTATAGCTCAGTCGGTAGAGCACAGTGCTAATAACGCTGCGGTCCAGGGTTCGAGCCCCTGTATTG
ACCA
>tRNA.1209
GGTCGTATAGCTCAGTCGGTAGAGCACAGTGCTAATAACGCTGCGGTCCAGGGTTCGAGCCCCTGTATGA
CCA
>tRNA.1259
TCTCCTATAGCTCAGTTGGTAGAGCGTGCGGCTGTTAACCTCAAGGTCGCTGGTTCAAACCCAGCTCGGA
GAG
>tRNA.1247
TCTCCTATAGCTCAGTTGGTAGAGCGTGCGGCTGTTAACCTCAAGGTCGCTGGTTCAAACCCAGCTGGGA
GAG
>tRNA.1248
TCTCCTATAGCTCAGTTGGTAGAGCGTGCGGCTGTTAACCTCAAGGTCGCTGGTTCAAACCCAGCTGGGA
GAG
>tRNA.1249
TCTCCTATAGCTCAGTTGGTAGAGCGTGCGGCTGTTAACCTCAAGGTCGCTGGTTCAAACCCAGCTGGGA
GAG
>tRNA.1258
TCTCCTATAGCTCAGTTGGTAGAGCGTGCGACTGTTAACCTCAAGGTCGCTGGTTCAAACCCAGCTGGGA
GAG
>tRNA.1250
TCTCCTATAGCTCAGTTGGTAGAGCGTGCGGCTGTTAACCTCAAGGTCGCTGGTTCAAACCCAGCTGGGA
GAG
>tRNA.1260
TCTCCTATAGCTCAGTTGGTAGAGCGTGCGGCTGTTAACCTCAAGGTCGCTGGTTCAAACCCAGCTGGGA
AAG
>tRNA.1261
TCTCCTATAGCTCAGTTGGTAGAGCGTGCGGCTGTTAACCTCAAGGTCGCTGGTTCAAACCCAGCTGGGA
AAG
>tRNA.1251
TCTCCTATAGCTCAGTTGGTAGAGCGTGCGGCTGTTAACCTCAAGGTCGCTGGTTCAAACCCAGCTGGGA
GAG
>tRNA.1252
TCTCCTATAGCTCAGTTGGTAGAGCGTGCGGCTGTTAACCTCAAGGTCGCTGGTTCAAACCCAGCTGGGA
GAG
>tRNA.1253
TCTCCTATAGCTCAGTTGGTAGAGCGTGCGGCTGTTAACCTCAAGGTCGCTGGTTCAAACCCAGCTGGGA
GAG
>tRNA.1254
TCTCCTATAGCTCAGTTGGTAGAGCGTGCGGCTGTTAACCTCAAGGTCGCTGGTTCAAACCCAGCTGGGA
GAG
>tRNA.1255
TCTCCTATAGCTCAGTTGGTAGAGCGTGCGGCTGTTAACCTCAAGGTCGCTGGTTCAAACCCAGCTGGGA
GAG
>tRNA.1256
TCTCCTATAGCTCAGTTGGTAGAGCGTGCGGCTGTTAACCTCAAGGTCGCTGGTTCAAACCCAGCTGGGA
GAG
>tRNA.1242
TCTCCTATAGCTCAGTTGGTAGAGCGTGCGGCTGTTAACCTCAAGGTCGCTGGTTCAAACCCAGCTAGGA
GAG
>tRNA.1243
TCTCCTATAGCTCAGTTGGTAGAGCGTGCGGCTGTTAACCTCAAGGTCGCTGGTTCAAACCCAGCTAGGA
GAG
>tRNA.1244
TCTCCTATAGCTCAGTTGGTAGAGCGTGCGGCTGTTAACCTCAAGGTCGCTGGTTCAAACCCAGCTAGGA
GAG
>tRNA.1245
TCTCCTATAGCTCAGTTGGTAGAGCGTGCGGCTGTTAACCTCAAGGTCGCTGGTTCAAACCCAGCTAGGA
GAG
>tRNA.1246
TCTCCTATAGCTCAGTTGGTAGAGCGTGCGGCTGTTAACCTCAAGGTCGCTGGTTCAAACCCAGCTAGGA
GAG
>tRNA.1257
TCTCCTATAGCTCAGTTGGTAGAGCGTGCGGCTGTTAACCTCAAGGTCGCTGGTTCAAACCCAGCTGGGA
GAG
>tRNA.1263
GGACACGTAGCTCAAATGGCAAGAGCACCGCGGTTTGTGCGGGTTCGATCCCCGCCATATCAA
>tRNA.1262
AACGATGTAGCTCAACTGGAAGAGCACAGGGCTTCGGCCCTGGGGATGCCTGTTCAATTCGGGCCATCGT
TA
>U11.1
AAAAAGGGCAGGCCTTGTTAAAGGCACAGTATGGGGTGGCTTGCCGTCCCTGTGGTGAATCGCGATCAGG
AGATTTGCCCTGCATAATTTCTGAGCCGCCGCGCTGGAATGGGCCTCTCGGGCTAATTCCACCGG
>tRNA.1265
GGACACGTAGCTCAAATGGCAAGAGCACCGCGATTTGTGCGGATGGACGCGGGTTCGATCCCCGCCGTTT
CCA
>tRNA.1266
GGACACGTAGCTCAAATGGCAAGAGCACCGCGGTTTGTGCGGATGGACGCGGGTTCGATCCCCGCCGTTT
CCA
>tRNA.1264
ACCGATGTAGCTCAATGGAAGAGCTCCTGAAAGGGAAGGAGGTGGTTCGATTCCATCCATCGGTA
>LSU_rRNA_bacteria.5
TATCAATTAATTAAAAAATTTTTTTAATTAATATATAATAAAAGATTAAAAGGAGATAAACGGCGGCCGT
AACTCTGACGGTCCTAAGGTAGCGAAATTCCTTGTCGGGTAAGTTCCGACCTGCATGAAT
>tRNA.1267
GACAGCTTGGCCGAGCGGTTAAGGCGATAGACTCGAAATCTATTGGGGTAACCCGCGTGAGTTCAAGTCT
CACAGCTGTCG
>tRNA.1268
GACAGCTTGGCCGAGCGGTTAAGGCGATAGACTCGAAATCTATTGGGGTAACCCGCGTGAGTTCAAGTCT
CACAGCTGTCG
>tRNA.1269
GACAGCTTGGCCGAGCGGTTAAGGCGATAGACTCGAAATCTATTGGGGTAACCCGCGTGAGTTCAAGTCT
CACAGCTGTCG
>tRNA.1270
GACAGCTTGGCCGAGCGGTTAAGGCGATAGACTCGAAATCTATTGGGGTAACCCGCGTGAGTTCAAGTCT
CACAGCTGTCG
>tRNA.1271
GACAGCTTGGCCGAGCGGTTAAGGCGATAGACTCGAAATCTATTGGGGTAACCCGCGTGAGTTCAAGTCT
CACAGCTGTCG
>tRNA.1272
GACAGCTTGGCCGAGCGGTTAAGGCGATAGACTCGAAATCTATTGGGGTAACCCGCGTGAGTTCAAGTCT
CACAGCTGTCG
>Metazoa_SRP.1
ACCGGGTTGGGTGGCGCCAACTTGTAACGGGCATGCTTCTGCTCGGGTAGTAAGGTGTGAGGGTTGTGTC
ATGCGATGTGCTGTCACTATCCCCAGGATGTGGATGGCGCGTCCATTTCAAACCAGGAGTCGACATTGGG
ACATTGCCGTAAGGGAGTGTACCGAGGTCACTAAGGAAGGGTGTACTGCCCCAGGCTGGCTAACAGAGCA
GGGAAAAGCCTTCGCTCTTGGTAGTGGGAGGATCTCGTGCCAGAATTCTGATGTGGTAGCACTTCGCTGC
AAGCCGCAAAACGATCACCTTGCGA
>tRNA.1273
GACACGATGGCCGAGTGGTCTAAGGCGCTGGTTTTAGGCACCAGTCTTCGGGCGTGGGTTCGAATCCCAC
TCGTGTCA
>Metazoa_SRP.2
ACCGGGTTGGGTGGCGCCAACTTGTAACGGGCATGCTTCTGCTCGGGTAGTAAGGTGTGAGGGTTGTGTC
ATGCGATGTGCTGTCACTATCCCCAGGATGTGGATGGCGCGTCCATTTCAAACCAGGAGTCGACATTGGG
ACATTGCCGTAAGGGAGTGTACCGAGGTCACTAAGGAAGGGTGTACTGCCCCAGGCTGGCTAACAGAGCA
GGGAAAAGCCTTCGCTCTTGGTAGTGGGAGGATTTCGTGCCAGAATTCTGATGTGGTAGCACTTCGCTGC
AAGCCGCAAAACGATCACCTTGCGA
>tRNA.1274
GACACGATGGCCGAGTGGTCTAAGGCGCTGGTTTTAGGCACCAGTCTTCGGGCGTGGGTTCGAATCCCAC
TCGTGTCA
>Metazoa_SRP.3
ACCGGGTTGGGTGGCGCCAACTTGTAACGGGCATGCTTCTGCTCGGGTAGTAAGGTGTGAGGGTTGTGTC
ATGCGATGTGCTGTCACTATCCCCAGGATGTGGATGGCGCGTCCATTTCAAACCAGGAGTCGACATTGGG
ACATTGCCGTAAGGGAGTGTACCGAGGTCACTAAGGAAGGGTGTACTGCCCCAGGCTGGCTAACAGAGCA
GGGAAAAGCCTTCGCTCTTGGTAGTGGGAGGATCTCGTGCCAGAATTCTGATGTGGTAACACTTCGCTGC
AAGCCGCAAAACGATCACCTTGCGA
>tRNA.1275
GACACGATGGCCGAGTGGTCTAAGGCGCTGGTTTTAGGCACCAGTCTTCGGGCGTGGGTTCGAATCCCAC
TCGTGTCA
>tRNA.1276
ACCGATGTAGCTCAATGGAAGAGCTCCCGAAAGGGAAGGAGGTGGTTCGATTCCATCCATCGGTA
>tRNA.1277
ACCGATGTAGCTCAATGGAAGAGCTCCTGAATGGGAAGGAGGTGGTTCGATTCCATCCATCGGTA
>tRNA.1278
GCGCGGCTGGCGCAATGGATAGCGTATCAGACTTCGAATCTGGGGGTTGCGGGTTCGAGTCCCGCGTCGC
GTA
>tRNA.1280
ACCGATGTAGCTCAATGGAAGAGCTCCCGAAAGGGAAGGAGGTGGTTCGATTCCATCCATCGGTA
>tRNA-Sec.2
GCAGGGGTGATCTTAGCTGGTGCGGAGTGCAGACTTCAAATCTGTAGGCCATTCGCTTGGCAGGAGTTCG
ATTTTCCCTCGCCTGC
>tRNA.1279
GTCCGCGTGGCCTAATGGATAAGGCATCGCCCTCCGAAGGCGGGGATTGGGGGTTCGAGTCCCCTCGAGG
ACG
>tRNA.1281
GTCAGTTTGCCCGAGTGGTCTAAGGGGTTACGTTCAGGTCGTAATGTTTTCGAACGCGTGGGTTCAAATC
CCACAGCTGACA
>tRNA.1282
GTCAGTTTGCCCGAGTGGTCTAAGGGGTTACGTTCAGGTCGTAATGTTTTCGAACGCGTGGGTTCAAATC
CCACAGCTGACA
>tRNA.1283
GTCAGTTTGCCCGAGTGGTCTAAGGGGTTACGTTCAGGTCGTAATGTTTTCGAACGCGTGGGTTCAAATC
CCACAGCTGACA
>tRNA.1284
GTCAGTTTGCCCGAGTGGTCTAAGGGGTTACGTTCAGGTCGTAATGTTTTCGAACGCGTGGGTTCAAATC
CCACAGCTGACA
>tRNA.1285
GTCAGTTTGCCCGAGTGGTCTAAGGGGTTACGTTCAGGTCGTAATGTTTTCGAACGCGTGGGTTCAAATC
CCACAGCTGACA
>tRNA.1286
GTCAGTTTGCCCGAGTGGTCTAAGGGGTTACGTTCAGGTCGTAATGTTTTCGAACGCGTGGGTTCAAATC
CCACAGCTGACA
>tRNA.1292
GTCAGTTTACCCGAGTAGTCTACGTTCAGGTCGTAATGTTTTCGAACGCGTGGGTTCAAATCCCACAGCT
GACA
>tRNA.1303
GTCAGTTTGCCCGAGTAGTCTACGTTCAGGTCGTAATGTTTTCGAACGCGTGGGTTCAAATCCCACAGCT
GACA
>tRNA.1304
GTCAGTTTGCCCGAGTAGTCTACGTTCAGGTCGTAATGTTTTCGAACGCGTGGGTTCAAATCCCACAGCT
GACA
>tRNA.1287
GTCAGTTTGCCCGAGTGGTCTAAGGGGTTACGTTCAGGTCGTAATGTTTTCGAACGCGTGGGTTCAAATC
CCACAGCTGACA
>tRNA.1305
GTCAGTTTGCCCGAGTAGTCTACGTTCAGGTCGTAATGTTTTCGAACGCGTGGGTTCAAATCCCACAGCT
GACA
>tRNA.1291
GTCAGTTTACCCGAGTGGTCTACGTTCAGGTCGTAATGTTTTCGAACGCGTGGGTTCAAATCCCACAGCT
GACA
>tRNA.1293
GTCAGTTTACCCGAGTAGTCTACGTTCAGGTCGTAATGTTTTCGAACGCGTGGGTTCAAATCCCACAGCT
GACA
>tRNA.1288
ATCAGTTTGCCCGAGTGGTCTAAGGGGTTACGTTCAGGTCGTAATGTTTTCGAACGCGTGGGTTCAAATC
CCACAGCTGACA
>tRNA.1289
ATCAGTTTGCCCGAGTGGTCTAAGGGGTTACGTTCAGGTCGTAATGTTTTCGAACGCGTGGGTTCAAATC
CCACAGCTGACA
>tRNA.1294
GTCAGTTTACCCGAGTAGTCTACGTTCAGGTCGTAATGTTTTCGAACGCGTGGGTTCAAATCCCACAGCT
GACA
>tRNA.1295
GTCAGTTTACCCGAGTAGTCTACGTTCAGGTCGTAATGTTTTCGAACGCGTGGGTTCAAATCCCACAGCT
GACA
>tRNA.1296
GTCAGTTTACCCGAGTAGTCTACGTTCAGGTCGTAATGTTTTCGAACGCGTGGGTTCAAATCCCACAGCT
GACA
>tRNA.1297
GTCAGTTTACCCGAGTAGTCTACGTTCAGGTCGTAATGTTTTCGAACGCGTGGGTTCAAATCCCACAGCT
GACA
>tRNA.1298
GTCAGTTTACCCGAGTAGTCTACGTTCAGGTCGTAATGTTTTCGAACGCGTGGGTTCAAATCCCACAGCT
GACA
>tRNA.1299
GTCAGTTTACCCGAGTAGTCTACGTTCAGGTCGTAATGTTTTCGAACGCGTGGGTTCAAATCCCACAGCT
GACA
>tRNA.1300
GTCAGTTTACCCGAGTAGTCTACGTTCAGGTCGTAATGTTTTCGAACGCGTGGGTTCAAATCCCACAGCT
GACA
>tRNA.1301
GTCAGTTTACCCGAGTAGTCTACGTTCAGGTCGTAATGTTTTCGAACGCGTGGGTTCAAATCCCACAGCT
GACA
>tRNA.1302
GTCAGTTTACCCGAGTAGTCTACGTTCAGGTCGTAATGTTTTCGAACGCGTGGGTTCAAATCCCACAGCT
GACA
>tRNA.1290
GTCAGTTTGCCCGAGTGGTCTAAGGGGTTACGTTCAGGTCGTAATGCTTTCGAACGCGTGGGTTCAAATC
CTATAGCTTTTC
>tRNA.1329
GTCAGTTTGCCCGAGTGGTCTAAGGGGTTACGTTCAGGTCGTAATGTTTTCGAACGCGTGGGTTGAAATC
CCACAGCTGACA
>tRNA.1330
GTCAGTTTGCCCGAGTGGTCTAAGGGGTTACGTTCAGGTCGTAATGTTTTCGAACGCGTGGGTTGAAATC
CCACAGCTGACA
>tRNA.1331
GTCAGTTTGCCCGAGTGGTCTAAGGGGTTACGTTCAGGTCGTAATGTTTTCGAACGCGTGGGTTGAAATC
CCACAGCTGACA
>tRNA.1332
GTCAGTTTGCCCGAGTGGTCTAAGGGGTTACGTTCAGGTCGTAATGTTTTCGAACGCGTGGGTTGAAATC
CCACAGCTGACA
>tRNA.1333
GTCAGTTTGCCCGAGTGGTCTAAGGGGTTACGTTCAGGTCGTAATGTTTTCGAACGCGTGGGTTGAAATC
CCACAGCTGACA
>tRNA.1334
GTCAGTTTGCCCGAGTGGTCTAAGGGGTTACGTTCAGGTCGTAATGTTTTCGAACGCGTGGGTTGAAATC
CCACAGCTGACA
>tRNA.1306
GTCAGTTTGCCCGAGTGGTCTAAGGGGTTACGTTCAGGTCGTAACGTTTTCGAACGCGTGGGTTCAAATC
CCACAGCTGACA
>tRNA.1307
GTCAGTTTGCCCGAGAGGTCTAAGGGGTTACGTTCAGGTCGTAATGTTTTCGAACGCGTGGGTTCAAATC
CCACAGCTGACA
>tRNA.1308
GTCAGTTTGCCCGAGAGGTCTAAGGGGTTACGTTCAGGTCGTAATGTTTTCGAACGCGTGGGTTCAAATC
CCACAGCTGACA
>tRNA.1309
GTCAGTTTGCCCGAGAGGTCTAAGGGGTTACGTTCAGGTCGTAATGTTTTCGAACGCGTGGGTTCAAATC
CCACAGCTGACA
>tRNA.1310
GGGGATGTAGCTCAAATGGTAGAGCGCTCGCTTAGCATGCGAGAGGTACAGGGATCGATACCCTGCTTCT
CCA
>tRNA.1311
GGGGATGTAGCTCAAATGGTAGAGCGCTCGCTTAGCATGCGAGAGGTACAGGGATCGATACCCTGCTTCT
CCA
>tRNA.1312
GGGGATGTAGCTCAAATGGTAGAGCGCTCGCTTAGCATGCGAGAGGTACAGGGATCGATACCCTGCTTCT
CCA
>tRNA.1313
GGGGATGTAGCTCAAATGGTAGAGCGCTCGCTTAGCATGCGAGAGGTACAGGGATCGATACCCTGCTTCT
CCA
>tRNA.1314
GGGGATGTAGCTCAAATGGTAGAGCGCTCGCTTAGCATGCGAGAGGTACAGGGATCGATACCCTGCTTCT
CCA
>tRNA.1315
GGGGATGTAGCTCAAATGGTAGAGCGCTCGCTTAGCATGCGAGAGGTACAGGGATCGATACCCTGCTTCT
CCA
>tRNA.1316
GGGGATGTAGCTCAAATGGTAGAGCGCTCGCTTAGCATGCGAGAGGTACAGGGATCGATACCCTGCTTCT
CCA
>tRNA.1317
GGGGATGTAGCTCAAATGGTAGAGCGCTCGCTTAGCATGCGAGAGGTACAGGGATCGATACCCTGCTTCT
CCA
>tRNA.1318
GGGGATGTAGCTCAAATGGTAGAGCGCTCGCTTAGCATGCGAGAGGTACAGGGATCGATACCCTGCTTCT
CCA
>tRNA.1319
GGGGATGTAGCTCAAATGGTAGAGCGCTCGCTTAGCATGCGAGAGGTACAGGGATCGATACCCTGCTTCT
CCA
>tRNA.1320
GGGGATGTAGCTCAAATGGTAGAGCGCTCGCTTAGCATGCGAGAGGTACAGGGATCGATACCCTGCTTCT
CCA
>tRNA.1321
GGGGATGTAGCTCAAATGGTAGAGCGCTCGCTTAGCATGCGAGAGGTACAGGGATCGATACCCTGCTTCT
CCA
>tRNA.1322
GGGGATGTAGCTCAAATGGTAGAGCGCTCGCTTAGCATGCGAGAGGTACAGGGATCGATACCCTGCTTCT
CCA
>tRNA.1335
GGGGATGTAGCTCAAATGGTAGAGCGCTCGCTTAGCATGCGAGAGGTACAGGAATCGATACCCTGCTTCT
CCA
>tRNA.1336
GGGGATGTAGCTCAAATGGTAGAGCGCTCGCTTAGCATGCGAGAGGTACAGGAATCGATACCCTGCTTCT
CCA
>tRNA.1337
GGGGATGTAGCTCAAATGGTAGAGCGCTCGCTTAGCATGCGAGAGGTACAGGAATCGATACCCTGCTTCT
CCA
>tRNA.1323
GGGGATGTAGCTCAAATGGTAGAGCGCTCGCTTAGCATGCGAGAGGTACAGGGATCGATACCCTGCTTCT
CCA
>tRNA.1324
GGGGATGTAGCTCAAATGGTAGAGCGCTCGCTTAGCATGCGAGAGGTACAGGGATCGATACCCTGCTTCT
CCA
>tRNA.1325
GGGGATGTAGCTCAAATGGTAGAGCGCTCGCTTAGCATGCGAGAGGTACAGGGATCGATACCCTGCTTCT
CCA
>tRNA.1326
GGGGATGTAGCTCAAATGGTAGAGCGCTCGCTTAGCATGCGAGAGGTACAGGGATCGATACCCTGCTTCT
CCA
>tRNA.1327
GGGGATGTAGCTCAAATGGTAGAGCGCTCGCTTAGCATGCGAGAGGTACAGGGATCGATACCCTGCTTCT
CCA
>tRNA.1328
GGGGATGTAGCTCAAATGGTAGAGCGCTCGCTTAGCATGCGAGAGGTACAGGGATCGATACCCTGCTTCT
CCA
>tRNA.1338
GTCCCCGTGGCCCAATGGATAAGGCATCCGCCTACGAAGCGGGAGATTGCGGGTTCGAGTCCCGTCGGAG
ACT
>tRNA.1339
GTCCCCGTGGCCCAATGGATAAGGCATCCGCCTACGAAGCGGGAGATTGCGGGTTCGAGTCCCGTCGGAG
ACT
>tRNA.1340
GTCCCCGTGGCCCAATGGATAAGGCATCCGCCTACGAAGCGGGAGATTGCGGGTTCGAGTCCCGTCGGAG
ACT
>tRNA.1341
GTCCCCGTGGCCCAATGGATAAGGCATCCGCCTACGAAGCGGGAGATTGCGGGTTCGAGTCCCGTCGGAG
ACT
>tRNA.1342
GTCCCCGTGGCCCAATGGATAAGGCATCCGCCTACGAAGCGGGAGATTGCGGGTTCGAGTCCCGTCGGAG
ACT
>tRNA.1343
GTCCCCGTGGCCCAATGGATAAGGCATCCGCCTACGAAGCGGGAGATTGCGGGTTCGAGTCCCGTCGGAG
ACT
>tRNA.1344
GTCCCCGTGGCCCAATGGATAAGGCATCCGCCTACGAAGCGGGAGATTGCGGGTTCGAGTCCCGTCGGAG
ACT
>tRNA.1345
GTCCCCGTGGCCCAATGGATAAGGCATCCGCCTACGAAGCGGGAGATTGCGGGTTCGAGTCCCGTCGGAG
ACT
>HCV_package-SL4629.1
TACCAACCCATGGAGGTGTGGTG
>HCV_package-SL4629.2
TACCAACCCATGGAGGTGTGGTG
>HCV_package-SL4629.3
TACCAACCCATGGAGGTGTGGTG
>HCV_package-SL4629.4
TACCAACCCATGGAGGTGTGGTG
>HCV_package-SL4629.5
TACCAACCCATGGAGGTGTGGTG
>HCV_package-SL4629.6
TACCAACCCATGGAGGTGTGGTG
>HCV_package-SL4629.7
TACCAACCCATGGAGGTGTGGTG
>HCV_package-SL4629.8
TACCAACCCATGGAGGTGTGGTG
>HCV_package-SL4629.9
TACCAACCCATGGAGGTGTGGTG
>HCV_package-SL4629.10
TACCAACCCATGGAGGTGTGGTG
>HCV_package-SL4629.11
TACCAACCCATGGAGGTGTGGTG
>tRNA.1347
TCCCAAATAGTCTAGGCGGTTAGGATACGTGGCTTTCACCCACGCGACCCGGGTTCGAGTCCCGGTTTGG
GAA
>tRNA.1348
TCCCAAATAGTCTAGGCGGTTAGGATACGTGGCTTTCACCCACGCGACCCGGGTTCGAGTCCCGGTTTGG
GAA
>tRNA.1355
TCCCAAATACTCTAGGCGGTTAGGATACGTGGCTTTCACCCACGCGACCCGGGTTCGAGTCCCGGTTTGG
GAA
>tRNA.1356
TCCCAAATACTCTAGGCGGTTAGGATACGTGGCTTTCACCCACGCGACCCGGGTTCGAGTCCCGGTTTGG
GAA
>tRNA.1357
TCCCAAATACTCTAGGCGGTTAGGATACGTGGCTTTCACCCACGCGACCCGGGTTCGAGTCCCGGTTTGG
GAA
>tRNA.1358
TCCCAAATACTCTAGGCGGTTAGGATACGTGGCTTTCACCCACGCGACCCGGGTTCGAGTCCCGGTTTGG
GAA
>tRNA.1359
TCCCAAATACTCTAGGCGGTTAGGATACGTGGCTTTCACCCACGCGACCCGGGTTCGAGTCCCGGTTTGG
GAA
>tRNA.1360
TCCCAAATACTCTAGGCGGTTAGGATACGTGGCTTTCACCCACGCGACCCGGGTTCGAGTCCCGGTTTGG
GAA
>tRNA.1362
TCCCAAATAGTCTAGGCGGTTAGGATACGTGGCTTTCACCCACGCGACCCGGGTTCGAGTCCCGGTTTTA
GAA
>tRNA.1350
TCCCAAATAGTCTAGGCGGTTAGAATACGTGGCTTTCACCCACGCGACCCGGGTTCGAGTCCCGGTTTGG
GAA
>tRNA.1351
TCCCAAATAGTCTAGGCGGTTAGAATACGTGGCTTTCACCCACGCGACCCGGGTTCGAGTCCCGGTTTGG
GAA
>tRNA.1352
TCCCAAATAGTCTAGGCGGTTAGAATACGTGGCTTTCACCCACGCGACCCGGGTTCGAGTCCCGGTTTGG
GAA
>tRNA.1363
TCCCAAATAGTCTAGGCGGTTAGGATACGTGGCTTTCACCCACGCGACCCGGGTTCGAGTCCCGGTTTTA
GAA
>tRNA.1353
TCCCAAATAGTCTAGGCGGTTAGAATACGTGGCTTTCACCCACGCGACCCGGGTTCGAGTCCCGGTTTGG
GAA
>tRNA.1354
TCCCAAATAGTCTAGGCGGTTAGAATACGTGGCTTTCACCCACGCGACCCGGGTTCGAGTCCCGGTTTGG
GAA
>tRNA.1349
TCCCAAATAGTCTAGGCGGTTAGGATACGTGGCTTTCACCCACGCGACCCGGGTTCGAGTCCCGGTTTGG
GAA
>tRNA.1361
TCCCAAATAGTCTAGGCGGTTAGGATACGTGGCTTTCACCACGCGACCCGGGTTCGAGTCCCGGTTTGGG
AA
>tRNA.1346
TCCCAAATAGTCTAGGCGGTAGGATACGTGGCTTTCACCCACGCGACCCGGGTTCGAGTCCCGGTTTGGG
AA
>tRNA.1364
tcccaaatagtctagcggttaggatacgtggctttcaccacgcgacccgggttcgagtcccgtttgggaa
>tRNA.1365
tcccaaagtctaggcggttaggatacgtggcttttcaccacgcgacccgggttcgagtcccggtttggga
a
>tRNA.1367
ATTGAGAAGTTTTAACTTATCAGGCTCATAATCTGAAGATGTAGGTTCAAGTCCTGCT
>tRNA.1366
GTCTTCGTGGCCTAATGGATAAGGCATCGCCCTCCGAAGGCGGGGATTGAGGGTTCGAGTCCCTTCGAAG
ACG
>tRNA.1372
TTCTCGTTAGTATAGTGGTTAGTATACCCGCCTGTCACGCGGGTGACCCGGTTCAATTCCCGGACGGGAA
G
>tRNA.1368
TTCTCGTTAGTATAGTGGTTAGTATACCCGCCTGTCACGCGGGTGACCCGGGTTCAATTCCCGGACGGGA
AG
>tRNA.1373
TTCTCGTTAGTATAGTGGTTAGTATACCCGCCTGTCACGCGGGTGACCCGGTTCAATTCCCGGACGGGAA
G
>tRNA.1369
TTCTCGTTAGTATAGTGGTTAGTATACCCGCCTGTCACGCGGGTGACCCGGGTTCAATTCCCGGACGGGA
AG
>tRNA.1374
TTCTCGTTAGTATAGTGGTTAGTATACCCGCCTGTCACGCGGGTGACCCGGTTCAATTCCCGGACGGGAA
G
>tRNA.1370
TTCTCGTTAGTATAGTGGTTAGTATACCCGCCTGTCACGCGGGTGACCCGGGTTCAATTCCCGGACGGGA
AG
>tRNA.1371
ACCGATGTAGCTCAATGGAAGAGCTCCCGAAAGGGGAGGAGGTGGTTCGATTCCATCCATCGGTA
>tRNA.1377
aacgatgtagctcaactggaagagcacagggcttcggccctggggatgcctgttcaattcgggccatcgt
ta
>tRNA.1375
gctcctgtagctcagttggttagagcggtggtcttatgagccgcaggtcgagggttcgagcccctcctgg
agca
>tRNA.1376
gctcctgtagctcagttggttagagcggtggtcttatgagccgcaggtcgagggttcgagcccctcctgg
agca
>tRNA.1414
TCTCATATAGTCTAGGCGGTTAGGATAGCTGGCTCTCACCCAGCAGACCCGGGTTCGAGTCCCGGTGTGG
GAA
>tRNA.1415
TCTCATATAGTCTAGGCGGTTAGGATAGCTGGCTCTCACCCAGCAGACCCGGGTTCGAGTCCCGGTGTGG
GAA
>tRNA.1416
TCTCATATAGTCTAGGCGGTTAGGATAGCTGGCTCTCACCCAGCAGACCCGGGTTCGAGTCCCGGTGTGG
GAA
>tRNA.1417
TCTCATATAGTCTAGGCGGTTAGGATAGCTGGCTCTCACCCAGCAGACCCGGGTTCGAGTCCCGGTGTGG
GAA
>tRNA.1418
TCTCATATAGTCTAGGCGGTTAGGATAGCTGGCTCTCACCCAGCAGACCCGGGTTCGAGTCCCGGTGTGG
GAA
>tRNA.1419
TCTCATATAGTCTAGGCGGTTAGGATAGCTGGCTCTCACCCAGCAGACCCGGGTTCGAGTCCCGGTGTGG
GAA
>tRNA.1420
TCTCATATAGTCTAGGCGGTTAGGATAGCTGGCTCTCACCCAGCAGACCCGGGTTCGAGTCCCGGTGTGG
GAA
>tRNA.1397
TCCCATATAGTCTAGGCGGTTAGGATAGCTGGCTCTCACCCAGCAGACCCGGGTTCGAGTCCCGGTGTGG
GAA
>tRNA.1398
TCCCATATAGTCTAGGCGGTTAGGATAGCTGGCTCTCACCCAGCAGACCCGGGTTCGAGTCCCGGTGTGG
GAA
>tRNA.1399
TCCCATATAGTCTAGGCGGTTAGGATAGCTGGCTCTCACCCAGCAGACCCGGGTTCGAGTCCCGGTGTGG
GAA
>tRNA.1400
TCCCATATAGTCTAGGCGGTTAGGATAGCTGGCTCTCACCCAGCAGACCCGGGTTCGAGTCCCGGTGTGG
GAA
>tRNA.1401
TCCCATATAGTCTAGGCGGTTAGGATAGCTGGCTCTCACCCAGCAGACCCGGGTTCGAGTCCCGGTGTGG
GAA
>tRNA.1411
TCCCATATAGTCTAGGCGGTTAGGATAGCTGGCTCTCACCCAGCACACCCGGGTTCGAGTCCCGGTGTGG
GAA
>tRNA.1412
TCCCATATAGTCTAGGCGGTTAGGATAGCTGGCTCTCACCCAGCACACCCGGGTTCGAGTCCCGGTGTGG
GAA
>tRNA.1413
TCCCATATAGTCTAGGCGGTTAGGATAGCTGGCTCTCACCCAGCACACCCGGGTTCGAGTCCCGGTGTGG
GAA
>tRNA.1402
TCCCATATAGTCTAGGCGGTTAGGATAGCTGGCTCTCACCCAGCAGACCCGGGTTCGAGTCCCGGTGTGG
GAA
>tRNA.1403
TCCCATATAGTCTAGGCGGTTAGGATAGCTGGCTCTCACCCAGCAGACCCGGGTTCGAGTCCCGGTGTGG
GAA
>tRNA.1404
TCCCATATAGTCTAGGCGGTTAGGATAGCTGGCTCTCACCCAGCAGACCCGGGTTCGAGTCCCGGTGTGG
GAA
>tRNA.1405
TCCCATATAGTCTAGGCGGTTAGGATAGCTGGCTCTCACCCAGCAGACCCGGGTTCGAGTCCCGGTGTGG
GAA
>tRNA.1406
TCCCATATAGTCTAGGCGGTTAGGATAGCTGGCTCTCACCCAGCAGACCCGGGTTCGAGTCCCGGTGTGG
GAA
>tRNA.1424
TCCCATATAGTCTAGGCGGTTAGGATAGCTGGCTCTCACCCAGCAGACCCGGGTTCGAGTCCCGGTGTAG
GCG
>tRNA.1425
TCCCATATAGTCTAGGCGGTTAGGATAGCTGGCTCTCACCCAGCAGACCCGGGTTCGAGTCCCGGTGTAG
GCG
>tRNA.1423
TCCCATATAGTCTAGGCGGTTAGGATAGCTGGCTCTCACCCAGCAGACCCGGGTTCGAGTCCCGGTGTAG
GAA
>tRNA.1407
TCCCATATAGTCTAGGCGGTTAGGATAGCTGGCTCTCACCCAGCAGACCCGGGTTCGAGTCCCGGTGTGG
GAA
>tRNA.1428
GTTCAGCGGTTAGGATAGCTGGCTCTCACCCAGCAGACCCGGGTTCGAGTCCCGG
>tRNA.1408
TCCCATATAGTCTAGGCGGTTAGGATAGCTGGCTCTCACCCAGCAGACCCGGGTTCGAGTCCCGGTGTGG
GAA
>tRNA.1378
TCCCAAATAGTCTAGGCGGTTAGGATACGTGGCTTTCACCCACGCGACCCGGGTTCGAGTCCCGGTTTGG
GAA
>tRNA.1379
TCCCAAATAGTCTAGGCGGTTAGGATACGTGGCTTTCACCCACGCGACCCGGGTTCGAGTCCCGGTTTGG
GAA
>tRNA.1380
TCCCAAATAGTCTAGGCGGTTAGGATACGTGGCTTTCACCCACGCGACCCGGGTTCGAGTCCCGGTTTGG
GAA
>tRNA.1381
TCCCAAATAGTCTAGGCGGTTAGGATACGTGGCTTTCACCCACGCGACCCGGGTTCGAGTCCCGGTTTGG
GAA
>tRNA.1382
TCCCAAATAGTCTAGGCGGTTAGGATACGTGGCTTTCACCCACGCGACCCGGGTTCGAGTCCCGGTTTGG
GAA
>tRNA.1383
TCCCAAATAGTCTAGGCGGTTAGGATACGTGGCTTTCACCCACGCGACCCGGGTTCGAGTCCCGGTTTGG
GAA
>tRNA.1396
TCCCAAATGGTCTAGGCGGTTAGGATACGTGGCTTTCACCCACGCGACCCGGGTTCGAGTCCCGGTTTGG
GAA
>tRNA.1384
TCCCAAATAGTCTAGGCGGTTAGGATACGTGGCTTTCACCCACGCGACCCGGGTTCGAGTCCCGGTTTGG
GAA
>tRNA.1385
TCCCAAATAGTCTAGGCGGTTAGGATACGTGGCTTTCACCCACGCGACCCGGGTTCGAGTCCCGGTTTGG
GAA
>tRNA.1422
TCCCAAATACTCTAGGCGGTTAGGATACGTGGCTTTCACCCACGCGACCCGGGTTCGAGTCCCGGTTTGG
GAA
>tRNA.1386
TCCCAAATAGTCTAGGCGGTTAGGATACGTGGCTTTCACCCACGCGACCCGGGTTCGAGTCCCGGTTTGG
GAA
>tRNA.1387
TCCCAAATAGTCTAGGCGGTTAGGATACGTGGCTTTCACCCACGCGACCCGGGTTCGAGTCCCGGTTTGG
GAA
>tRNA.1427
TCCCAAATAGTCTAGGCGGTTAGGATACGCGGCTTTCACCCACGCGACCGGGGTTCGAGTCCCGGTTTGG
GAA
>tRNA.1421
TCCCAAATAGTCTAGGCGGTTAGGATACGTGGCTTTCACCCACGCGACCCGGGTTCGAGTCCCGGTTAGG
GAA
>tRNA.1426
TCCCAAATAGTCTAGGCGGTTAGGATACGTGGCTTTCACCCACGCGACCCGGTTCGAGTCCCGGTTTGGG
AA
>tRNA.1388
TCCCAAATAGTCTAGGCGGTTAGGATACGTGGCTTTCACCCACGCGACCCGGGTTCGAGTCCCGGTTTGG
GAA
>tRNA.1389
TCCCAAATAGTCTAGGCGGTTAGGATACGTGGCTTTCACCCACGCGACCCGGGTTCGAGTCCCGGTTTGG
GAA
>tRNA.1390
TCCCAAATAGTCTAGGCGGTTAGGATACGTGGCTTTCACCCACGCGACCCGGGTTCGAGTCCCGGTTTGG
GAA
>tRNA.1391
TCCCAAATAGTCTAGGCGGTTAGGATACGTGGCTTTCACCCACGCGACCCGGGTTCGAGTCCCGGTTTGG
GAA
>tRNA.1392
TCCCAAATAGTCTAGGCGGTTAGGATACGTGGCTTTCACCCACGCGACCCGGGTTCGAGTCCCGGTTTGG
GAA
>tRNA.1393
TCCCAAATAGTCTAGGCGGTTAGGATACGTGGCTTTCACCCACGCGACCCGGGTTCGAGTCCCGGTTTGG
GAA
>tRNA.1409
TCCCAAATAGTCAGGCGGTTAGGATACGTGGCTTTCACCCACGCGACCCGGGTTCGAGTCCCGGTTTGGG
AA
>tRNA.1394
TCCCAAATAGTCTAGGCGGTTAGGATACGTGGCTTTCACCCACGCGACCCGGGTTCGAGTCCCGGTTTGG
GAA
>tRNA.1395
TCCCAAATAGTCTAGGCGGTTAGGATACGTGGCTTTCACCCACGCGACCCGGGTTCGAGTCCCGGTTTGG
GAA
>tRNA.1410
TCCCAAATAGTCAGGCGGTTAGGATACGTGGCTTTCACCCACGCGACCCGGGTTCGAGTCCCGGTTTGGG
AA
>SNORD36.1
TTGAAATGATGTTTACAAGATAATCCAACTCTGAAGCCTATGTGTAGATTGAAATCTAGAGCTTTTTAAC
CCTGATCAAT
>snosnR60_Z15.1
GTTGAGGAGGTGATGATTCACAAATGCATAGTTCAACTGAATTGCCCCCACGGCAGCTGTTGATAACATT
CCATCAAAGTCTTTCGCTCCTATCTGATTCTCAAC
>5S_rRNA.4
GTAGACGGCCATCTTAGGCTGAAAGCACCGTATCCCGTTCGCTCTGCGAAGTTAAGCAGCCTCAAGCTCG
GGTAGTACTCGGGTGGGTGACCACCGGGAAGTCCGGGTGCTGTCTACC
>LSU_rRNA_eukarya.7
GGACCTGATATCAGGCAAGATTACCCGCTGAACTTAAAGCATATCAATAAGCGGAGGAAAAGAAACTAAC
AAGGATTCCCCTAGTAACGGCGAGTGAAGCGGGAAGAGCTCAAGCTTAAAATCTCCGTGCAAGTTTTGCG
CGGCGAATTGTAGTCTATAGAGGCGTGGTCAGTGAGGGCGCTCGGGGCAAGTTCCTTGGAAGAGGACAGC
ATGGAGGGTGATACTCCCGTTCATCCCTGGGTGGCTCTTGCGTACGACCCGTTTTCTTTGAGTCGCGTTG
TTTGGGAATGCAGCGCAAAGTAGGTGGTAAATTCCATCTAAAGCTAAATATTGGTGCGAGACCGATAGCG
AACAAGTACCGTGAGGGAAAGATGAAAAGAACTTTGAAAAGAGAGTTAAAGAGTACCTGAAACTGCTGAA
AGGGAACCGAATCGTTTCCAGTGTCTATAATCCGTGGCATATTTCATTGGCGAGTGTGTGCTTGCGTGTG
CTTTGGCAGTGGCTTTTTTGGCTGCGCTGGGCGTGCGTGCTGTGTGTGCTTGCTGGTGCCCTGTGCTGCG
GTGGGACGTCAAGGTCAGTTCGTGTGCTGCGGGAAATGGCTGCCGAGGAGGTAGGGCTTACGCTCCGCGT
TTGTCTGTTATATCTTGGTGGACGAGTCGTCGCGGTTGGGACTGAGGTGCCTACAACGTGCTTTTGAGTG
AGTGCGTGTCTCCGTGTGCGCCGTGTGCGGATAGCTTGCTATGCGTGTGTGGTTGTGTGTGGATTGATGC
GCGCTTTAGCTTGTCGCCGTTCGGGACGTTGACGAAATGGAGCGATCCGACCCGTCTTGAAACACGGACC
AAGGAGTCTAACATGTGTGCAAGTGTTAGGGTGTGGAAACCCCAGCGCGAAATGAAAGTGAAGGGCAGCG
CAAGTTGTCTGAGGTAGGAAACGTTGCGGGCTTCGGTCTGCGGCGTGGCACTATCGACCGATCATGAACC
TTCGTGGTGAAAGATTTGAGTTTGAGCACATATGTTGGTACCCGAAAGATGGTGAACTATGCCTGAGTAG
GGTGAAGCCAGGGGAAACTCTGGTGGAAGCTCGTAGCGATTCTGACGTGCAAATCGATCGTCAAAACTTG
GGTATAGGGGCGAAAGACTAATCGAACCATCTAGTAGCTGGTTCCCTCCGAAATTTCCCTCAGGATAGCA
GCAACTTATTTACGATAGTTTTATGAGGTAAAGCGAATGATTAGAGGATTCGGGGAAGAAACTTCCTCGA
CCTATTCTCAAACTTTAAATCTGTAAGACCTGCAGGTTTCTTAATTGAACTTGTGGATGTGAATATCAAG
TTGCTAGTGGGCCATACGGGGTAAGCTCGTCTGGCGATGCGGGATGAACCGAACGCAAAGTTAAAGTGCC
AAAATGCCCGCTCACCTAGATACCATAAAAGGTGTTGGTTCATTTAGACAGCAGGACGGTGGCCATGGAA
GTCGGAATCCGCTAAGGAGTGTGTAACAACTCACCTGCCGAATGAACTAGCCCTGAAAATGGATGGCGCT
AAAGCGGGCTACTTATACTTTGCCGTTAGCGCGATGGCATTTGTAATGTACGCGTTAATGAGTAGGAGGG
CGTGAGGGTCGTGAAGAAGCTCGTGGCGTGAGCCTGAGTGAAACGGCCTTTAGTGCAGATCTTGGTGGTA
GTAGCAAATATTCAAATGCGAACTTTGAAGACTGAAGTGGAGAAAGGTTCCGTGTGATCAGTAATTGGAC
ACGGGTGAGTCGATCCTAAGAGATAGGATAATTCCGTTTGAAAGCTGGGCTGTTTGGGGCGTGGGGTTCG
TCCTCACGTTTTGTATGCAGCCTCGTGTATCGAAAGGGAATCAGGTTAATATTCCTGAACCGAGACGTGG
ATAATGTGTGGCAACACAACCGACCCAGGAGACGCTAGCGTGTGCCCAGGGAAGAGTTCTCTTTTCTTTT
TAACAAGCATGTCCTGCCTTGGAAACGGATTATCCGGCGATAAGGAGGACGCCTTGGCAAAGCACTTTAC
TTTTTGAAGTGTCCTGCGCGCCCACGACAGCCCTTGAAAATCCTGGCTAGAGATTTATTCGCACCCTCGT
TCGTACTCATAACCGCATCAGGTCTCCAAGGTTAGCAGCCTCTAGTTGATAGAAGAATGTAGATAAGGGA
AGTCGGCAAAATAGATCCGTAACTTCGGGAAAAGGATTGGCTCTGAGGGTTGGGCCTAGGGGTCTTTTTG
GAGAGCTTGTGGCGGCCTACGCTGGGCTGCGTCTGGACCTTTCGGGGACCGGATGCAGCCCGTCGGTCGG
GCTGCTCTTGCTGTGCTGAAGAGAAAGGTCGTTGGCTTTCGGGCTGGCGGCTGTTTCCTTAGTGCGTTGA
ACAACCGGCTCAGAACTGGAGCGGACAAGGGGAATCCGACTGTTTAATTAAAACAAAGCATTGTGATGGC
CGGAGACGGTGTTGACACAATGTGATTTCTGCCCAGTGCTCTGAATGTCAAAGTGAAGAGATTCAACCAA
GCGCGGGTAAACGGCGGGAGTAACTATGACTCTCTTAAGGTAGCCAAATGCCTCGTCATCTAACTAGTGA
CGCGCATGAATGGATTAATGAGATTCCCACTGTCCCTATCTACTGTCTAGCGAACCCACAGCCAAGGGAA
CGGGCTTGGAATAATCAGCGGGGAAAGAAGACCCTGTTGAGCTTGACTCTAGTCTGACGTTGTGAAATGA
CTTGGGAGGTGTAGAATAAGTGGGAGGCTCTGCCGTCCGTGAAATACCACTACTCTCAATGTTGTTTTAC
TTATACCATGATGTAGCATCTGCGTGGCCTCGCGGTCGCGCAGTTCTAGTTGTAAGCTCGGGCTTCTGCC
TGGGTGAGCTACGTGGAAGACATCGTCAGGTGGGGAGTTTGGCTGGGGCGGCACATCTGTTAAATGATAA
CACAGGTGTCCTAAGGTGAGCTCAATGAGAACAGAAATCTCATGTAGAACAAAAGGGTAAAAGCTCACTT
GATTTTGATTTTCAGTATGAATACAAACCGTGAAAGCGTGGCCTATCGATCCTTTAGTTCTTTAGAATTT
TAAGCTAGAGGTGTCAGAAAAGTTACCACAGGGATAACTGGCTTGTGGCAGCCAAGCGTCCATAGCGACG
TTGCTTTTTGATTCTTCGATGTCGGCTCTTCCTATCATTGCGAAGTAGAACTCGCCAATTGTTGGATTGT
TCACCCACTAATAGGGAACGTGAGCTGGGTTTAGACCGTCGTGAGACAGGGTTAGTTTTACCCTACTGAT
GAGTTCGTTGTCTAAACAGTAATCCAACCCAGTACGAGAGGAACCGTTGGTTCAGATAATTGGTAACTGC
GGTTAGCTGAAAAGCTAGTGCCGCCAAGCTACCATCTGTAGGATTATGGCTGAACGCCTCTAAGTCAGAA
TCCATGCTGGAATAGACGATAATCACCTTTCCCGATGTGCCGCGAATAGCGATAGGTGTCTTCTGGGCAC
CCAACATCATACAATTGCAACGCACTCCGCTGCCTGTCAAATGCTGGTGGCGGAGAGTAGGCTGACTTGT
ATTTCAAATATTGGGAAAGATAAATCCTTTGTAGACGACTTAACTACAGAACGGGGTGTTGTAAGCATGA
GAGTAGTCTTGTACTACGATCTGCTGAGATTTAGCCCTTGTTCTATTGATTTGT
>5_8S_rRNA.2
AACTTTCAGCAGTGGATGTCTAGGCTCGCACATCGATGAAGAACGCTGCGAACTGCGATACGTAATGCGA
ATTGCAGGATTCAGTGAGTCATCGAAATTTTGAACGCATATTGCACTTCCGGGTTAGTCCTGGGAGTATG
CCTGTATCAGTGTCC
>SSU_rRNA_eukarya.5
AACCTGGTTGATCCTGCCAGTAGTCATACGCTTGTCTCAAAGATTAAGCCATGCATGTCTAAGTATAAAC
ACTTTTGTACTGTGAAACTGCGAATGGCTCATTATATCAGTTATAGTCTACTCGATAGTACCTTACTACT
TGGATACCCGTAGTAATTCTAGAGCTAATACATGCATGAATACCCAACTGCTTGTCGGGCGGGTAGCATT
TATTAGATTGAAACCAATGCAGTCTTCGGGCTGGTATTGTGTTGAGTCATAATAACTGTGCGGATCGCGC
TTTTGCGCGATAAATCGATTGAGTTTCTGCCCTATCAGCTTTGGATGGTAGGATATGGGCCTACCATGGC
ATTAACGGGTAACGGGGAATTAGGGTTTGATTCCGGAGAGGGAGCCTTAGAAACGGCTACCACATCCAAG
GAAGGCAGCAGGCGCGTAAATTACCCAATCCTGACACAGGGAGGTAGTGACAATAAATAACAATGCTCTG
GCTCTTCGAGTCGGGCAATTGGAATGAGAACAATTTAAATCCCTTAACGAGGATCAATTGGAGGGCAAGT
CTGGTGCCAGCAGCCGCGGTAATTCCAGCTCCAATAGCGTATATTAAAGTTGTTGCAGTTAAAAAGCTCG
TAGTTGGATTTCTGTTTTGGATGTCCGGTCCGCTCCCTCTGGGAGTGTGTACTTATGGATGTTCGAGGCA
TTTTTTGTGAGGCTGCCTTTCTGCCATTAAGTTGGTGGGTTGGTGGGCTTGCATCGTTTACTGTGAAAAA
ATTAGAGTGTTTAAAGCAGGCGTTTGCTCATTTGAATACATTAGCATGGAATAATAAGATACGGCCTTGG
TGGTCTATTTTGTTGGTTTGCACACCAGGGTAATGATTAATAGGGACAGTTGGGGGTATTCATATTTCAG
CGTCAGAGGTGAAATTCTTGGATCGCTGAAAGATGAGCTTAGGCGAAAGCATTTACCAAGGATGTTTTCA
TTAATCAAGAACGAAAGTTAGGGGATCGAAGATGATTAGATACCATCGTAGTCTTAACCATAAACTATGC
CGACTCGGGATTGGCAGTCGTTTACCTTAAATGACCTTGTCAGCACCGTATGAGAAATCAAAGTCTTTGG
GTTCCGGGGGGAGTATGGTCGCAAGGCTGAAACTTAAAGGAATTGACGGAAGGGCACCACCAGGAGTGGA
GCCTGCGGCTTAATTTGACTCAACACGGGAAAACTTACCAGGTCCAGACATAGTAAGGATTGACAGATTG
AGAGCTCTTTCTTGATTCTATGGGTGGTGGTGCATGGCCGTTCTTAGTTGGTGGAGTGATTTGTCTGGTT
AATTCCGTTAACGAACGAGACCTCCGCGTGCTAAATAGTTCCGCTTACCATTTTTGGTAGGTTCGTGGAC
TTCTTAGAGGGACTTTTGGGTAATCAAACCAAAGGAAGTTGGAGGCAATAACAGGTCTGTGATGCCCTTA
GATGTTCTGGGCCGCACGCGCGCTACACTGATGCGTTCAACGAGTATACAACCTTGATCGATAGGTCTGG
GTAATCTTGTGAATGCGCATCGTGCTAGGGATAGACTGTTGCAATTTTCAGTCTTGAACGAGGAATTCCT
AGTAAACGCAAGTCATCAGCTTGCATTGATTACGTCCCTGCCCTTTGTACACACCGCCCGTCGCACCTAC
CGATTGAATGACTCGGTGAAAAATTGGGACCGTGAGTCCGTTTGCTTCATTGCGAGTGGATTGATGGGAA
CTTTTTTAAACCTCGCCATTTAGAGGAAGGTGAAGTCGTAACAAGGTTTCCGTAGGTGAACCTGCGGAAG
GATCATTA
>5S_rRNA.3
GTAGACGGCCATCTTAGGCTGAAAGCACCGTATCCCGTTCGCTCTGCGAAGTTAAGCAGCCTCAAGCTCG
GGTAGTACTCGGGTGGGTGACCACCGGGGAAGTCCGGGTGCTGTCTACC
>LSU_rRNA_eukarya.6
GGACCTGATATCAGGCAAGATTACCCGCTGAACTTAAGCATATCAATAAGCGGAGGAAAAGAAACTAACA
AGGATTCCCCTAGTAACGGCGAGTGAAGCGGGAAGAGCTCAAGCTTAAAATCTCCGTGCAAGTTTTGCGC
GGCGAATTGTAGTCTATAGAGGCGTGGTCAGTGAGGGCGCTCGGGGCAAGTTCCTTGGAAGAGGACAGCA
TGGAGGGTGATACTCCCGTTCATCCCTGGGTGGCTCTTGCGTACGACCCGTTTTCTTTGAGTCGCGTTGT
TTGGGAATGCAGCGCAAAGTAGGTGGTAAATTCCATCTAAAGCTAAATATTGGTGCGAGACCGATAGCGA
ACAAGTACCGTGAGGGAAAGATGAAAAGAACTTTGAAAAGAGAGTTAAAGAGTACCTGAAACTGCTGAAA
GGGAACCGAATCGTTTCCAGTGTCTATAATCCGTGGCATATTTCATTGGCGAGTGTGTGCTTGCGTGTGC
TTTGGCAGTGGCTTTTTTGGCTGCGCTGGGCGTGCGTGCTGTGTGTGCTTGCTGGTGCCCTGTGCTGCGG
TGGGACGTCAAGGTCAGTTCGTGTGCTGCGGGAAATGGCTGCCGAGGAGGTAGGGCTTACGCTCCGCGTT
TGTCTGTTATATCTTGGTGGACGAGTCGTCGCGGTTGGGACTGAGGTGCCTACAACGTGCTTTTGAGTGA
GTGCGTGTCTCCGTGTGCGCCGTGTGCGGATAGCTTGCTATGCGTGTGTGGTTGTGTGTGGATTGATGCG
CGCTTTAGCTTGTCGCCGTTCGGGACGTTGACGAAATGGAGCGATCCGACCCGTCTTGAAACACGGACCA
AGGAGTCTAACATGTGTGCAAGTGTTAGGGTGTGGAAACCCCAGCGCGAAATGAAAGTGAAGGGCAGCGC
AAGTTGTCTGAGGTAGGAAACGTTGCGGGCTTCGGTCTGCGGCGTGGCACTATCGACCGATCATGAACCT
TCGTGGTGAAAGATTTGAGTTTGAGCACATATGTTGGTACCCGAAAGATGGTGAACTATGCCTGAGTAGG
GTGAAGCCAGGGGAAACTCTGGTGGAAGCTCGTAGCGATTCTGACGTGCAAATCGATCGTCAAACTTGGG
TATAGGGGCGAAAGACTAATCGAACCATCTAGTAGCTGGTTCCCTCCGAAATTTCCCTCAGGATAGCAGC
AACTTATTTACGATAGTTTTATGAGGTAAAGCGAATGATTAGAGGATTCGGGGAAGAAACTTCCTCGACC
TATTCTCAAACTTTAAATCTGTAAGACCTGCAGGTTTCTTAATTGAACTTGTGGATGTGAATATCAAGTT
GCTAGTGGGCCATACGGGGTAAGCTCGTCTGGCGATGCGGGATGAACCGAACGCAAAGTTAAAGTGCCAA
AATGCCCGCTCACCTAGATACCATAAAAGGTGTTGGTTCATTTAGACAGCAGGACGGTGGCCATGGAAGT
CGGAATCCGCTAAGGAGTGTGTAACAACTCACCTGCCGAATGAACTAGCCCTGAAAATGGATGGCGCTAA
AGCGGGCTACTTATACTTTGCCGTTAGCGCGATGGCATTTGTAATGTACGCGTTAATGAGTAGGAGGGCG
TGAGGGTCGTGAAGAAGCTCGTGGCGTGAGCCTGAGTGAAACGGCCTTTAGTGCAGATCTTGGTGGTAGT
AGCAAATATTCAAATGCGAACTTTGAAGACTGAAGTGGAGAAAGGTTCCGTGTGATCAGTAATTGGACAC
GGGTGAGTCGATCCTAAGAGATAGGATAATTCCGTTTGAAAGCTGGGCTGTTTGGGGCGTGGGGTTCGTC
CTCACGTTTTGTATGCAGCCTCGTGTATCGAAAGGGAATCAGGTTAATATTCCTGAACCGAGACGTGGAT
AATGTGTGGCAACACAACCGACCCAGGAGACGCTAGCGTGTGCCCAGGGAAGAGTTCTCTTTTCTTTTTA
ACAAGCATGTCCTGCCTTGGAAACGGATTATCCGGCGATAAGGAGGACGCCTTGGCAAAGCACTTTACTT
TTTGAAGTGTCCTGCGCGCCCACGACAGCCCTTGAAAATCCTGGCTAGAGATTTATTCGCACCCTCGTTC
GTACTCATAACCGCATCAGGTCTCCAAGGTTAGCAGCCTCTAGTTGATAGAAGAATGTAGATAAGGGAAG
TCGGCAAAATAGATCCGTAACTTCGGGAAAAGGATTGGCTCTGAGGGTTGGGCCTAGGGGTCTTTTTGGA
GAGCTTGTGGCGGCCTACGCTGGGCTGCGTCTGGACCTTTCGGGGACTGGATGCGGCCCGTCGGTCGGGC
TGCTCTTGCTGTGCTGAAGAGAAAGGTCGTTGGCTTTCGGGCTGGCGGCTGTTTCCTTAGTGCGTTGAAC
AACCGGCTCAGAACTGGAGCGGACAAGGGGAATCCGACTGTTTAATTAAAACAAAGCATTGTGATGGCCG
GAGACGGTGTTGACACAATGTGATTTCTGCCCAGTGCTCTGAATGTCAAAGTGAAGAGATTCAACCAAGC
GCGGGTAAACGGCGGGAGTAACTATGACTCTCTTAAGGTAGCCAAATGCCTCGTCATCTAACTAGTGACG
CGCATGAATGGATTAATGAGATTCCCACTGTCCCTATCTACTGTCTAGCGAACCCACAGCCAAGGGAACG
GGCTTGGAATAATCAGCGGGGAAAGAAGACCCTGTTGAGCTTGACTCTAGTCTGACGTTGTGAAATGACT
TGGGAGGTGTAGAATAAGTGGGAGGCTCTGCCGTCCGTGAAATACCACTACTCTCAATGTTGTTTTACTT
ATACCATGATGTAGCATCTGCGTGGCCTCGCGGTCGCGCAGTTCTAGTTGTAAGCTCGGGCTTCTGCCTG
GGTGAGCTACGTGGAAGACATCGTCAGGTGGGGAGTTTGGCTGGGGCGGCACATCTGTTAAATGATAACA
CAGGTGTCCTAAGGTGAGCTCAATGAGAACAGAAATCTCATGTAGAACAAAAGGGTAAAAGCTCACTTGA
TTTTGATTTTCAGTATGAATACAAACCGTGAAAGCGTGGCCTATCGATCCTTTAGTTCTTTAGAATTTTA
AGCTAGAGGTGTCAGAAAAGTTACCACAGGGATAACTGGCTTGTGGCAGCCAAGCGTCCATAGCGACGTT
GCTTTTTGATTCTTCGATGTCGGCTCTTCCTATCATTGCGAAGTAGAACTCGCCAATTGTTGGATTGTTC
ACCCACTAATAGGGAACGTGAGCTGGGTTTAGACCGTCGTGAGACAGGTTAGTTTTACCCTACTGATGAG
TTCGTTGTCTAAACAGTAATCCAACCCAGTACGAGAGGAACCGTTGGTTCAGATAATTGGTAACTGCGGT
TAGCTGAAAAGCTAGTGCCGCCAAGCTACCATCTGTAGGATTATGGCTGAACGCCTCTAAGTCAGAATCC
ATGCTGGAATAGACGATAATCACCTTTCCCGATGTGCCGCGAATAGCGATAGGTGTCTTCTGGGCACCCA
ACATCATACAATTGCAACGCACTCCGCTGCCTGTCAAATGCTGGTGGCGGAGAGTAGGCTGACTTGTAAT
TTCAAATATTGGGAAAGATAAATCCTTTGTAGACGACTTAACTACAGAACGGGGTGTTGTAAGCATGAGA
GTAGTCTTGTACTACGATCTGCTGAGATTTAGCCCTTGTTCTATTGATTTGT
>5_8S_rRNA.3
AACTTTCAGCAGTGGATGTCTAGGCTCGCACATCGATGAAGAACGCTGCGAACTGCGATACGTAATGCGA
ATTGCAGGATTCAGTGAGTCATCGAAATTTTGAACGCATATTGCACTTCCGGGTTAGTCCTGGGAGTATG
CCTGTATCAGTGTCC
>SSU_rRNA_eukarya.6
AACCTGGTTGATCCTGCCAGTAGTCATACGCTTGTCTCAAAGATTAAGCCATGCATGTCTAAGTATAAAC
ACTTTTGTACTGTGAAACTGCGAATGGCTCATTATATCAGTTATAGTCTACTCGATAGTACCTTACTACT
TGGATACCCGTAGTAATTCTAGAGCTAATACATGCATGAATACCCAACTGCTTGTCGGGCGGGTAGCATT
TATTAGATTGAAACCAATGCAGTCTTCGGGCTGGTATTGTGTTGAGTCATAATAACTGTGCGGATCGCGC
TTTTGCGCGATAAATCGATTGAGTTTCTGCCCTATCAGCTTTGGATGGTAGGATATGGGCCTACCATGGC
ATTAACGGGTAACGGGGAATTAGGGTTTGATTCCGGAGAGGGAGCCTTAGAAACGGCTACCACATCCAAG
GAAGGCAGCAGGCGCGTAAATTACCCAATCCTGACACAGGGAGGTAGTGACAATAAATAACAATGCTCTG
GCTCTTCGAGTCGGGCAATTGGAATGAGAACAATTTAAATCCCTTAACGAGGATCAATTGGAGGGCAAGT
CTGGTGCCAGCAGCCGCGGTAATTCCAGCTCCAATAGCGTATATTAAAGTTGTTGCAGTTAAAAAGCTCG
TAGTTGGATTTCTGTTTTGGATGTCCGGTCCGCTCCCTCTGGGAGTGTGTACTTATGGATGTTCGAGGCA
TTTTTTGTGAGGCTGCCTTTCTGCCATTAAGTTGGTGGGTTGGTGGGCTTGCATCGTTTACTGTGAAAAA
ATTAGAGTGTTTAAAGCAGGCGTTTGCTCATTTGAATACATTAGCATGGAATAATAAGATACGGCCTTGG
TGGTCTATTTTGTTGGTTTGCACACCAGGGTAATGATTAATAGGGACAGTTGGGGGTATTCATATTTCAG
CGTCAGAGGTGAAATTCTTGGATCGCTGAAAGATGAGCTTAGGCGAAAGCATTTACCAAGGATGTTTTCA
TTAATCAAGAACGAAAGTTAGGGGATCGAAGATGATTAGATACCATCGTAGTCTTAACCATAAACTATGC
CGACTCGGGATTGGCAGTCGTTTACCTTAAATGACCTTGTCAGCACCGTATGAGAAATCAAAGTCTTTGG
GTTCCGGGGGGAGTATGGTCGCAAGGCTGAAACTTAAAGGAATTGACGGAAGGGCACCACCAGGAGTGGA
GCCTGCGGCTTAATTTGACTCAACACGGGAAAACTTACCAGGTCCAGACATAGTAAGGATTGACAGATTG
AGAGCTCTTTCTTGATTCTATGGGTGGTGGTGCATGGCCGTTCTTAGTTGGTGGAGTGATTTGTCTGGTT
AATTCCGTTAACGAACGAGACCTCCGCGTGCTAAATAGTTCCGCTTACCATTTTTGGTAGGTTCGTGGAC
TTCTTAGAGGGACTTTTGGGTAATCAAACCAAAGGAAGTTGGAGGCAATAACAGGTCTGTGATGCCCTTA
GATGTTCTGGGCCGCACGCGCGCTACACTGATGCGTTCAACGAGTATACAACCTTGATCGATAGGTCTGG
GTAATCTTGTGAATGCGCATCGTGCTAGGGATAGACTGTTGCAATTTTCAGTCTTGAACGAGGAATTCCT
AGTAAACGCAAGTCATCAGCTTGCATTGATTACGTCCCTGCCCTTTGTACACACCGCCCGTCGCACCTAC
CGATTGAATGACTCGGTGAAAAATTGGGACCGTGAGTCCGTTTGCTTCATTGCGAGTGGATTGATGGGAA
CTTTTTTAAACCTCGCCATTTAGAGGAAGGTGAAGTCGTAACAAGGTTTCCGTAGGTGAACCTGCGGAAG
GATCATTA
>tRNA.1429
AGATTTTTGGAAGTCCCTCATTGCCTTTTCACGGCAAAGATACGAGTTCAATTCTCGTAATATGTA
>tRNA.1605
GCTCTTATGGTGTAATGGTTAGCACTCTGGACTTTGAATCAGCGATCCGGGTTCAAATCCAGGTAGGAGC
T
>tRNA.1488
GGTCTTATGGTGTAATGGTTAGCACTCTGGACTCTGAATCCAGCGATCCGGGTTCAAATCCCGGTAGGAC
CT
>tRNA.1432
GCTCTTATGGTGTAATGGTTAGCACTCTGGACTTTGAATCCAGCGATCCGGGTTCAAATCCCGGTAGGAG
CT
>tRNA.1489
GGTCTTATGGTGTAATGGTTAGCACTCTGGACTCTGAATCCAGCGATCCGGGTTCAAATCCCGGTAGGAC
CT
>tRNA.1433
GCTCTTATGGTGTAATGGTTAGCACTCTGGACTTTGAATCCAGCGATCCGGGTTCAAATCCCGGTAGGAG
CT
>tRNA.1490
GGTCTTATGGTGTAATGGTTAGCACTCTGGACTCTGAATCCAGCGATCCGGGTTCAAATCCCGGTAGGAC
CT
>tRNA.1593
GCTCTTATGGTGTAATGGTTAGCACTCTGACTGCACTCTGGACTTTGAATCCAGCGATCCGGGTTCAAAT
CCCGGTAGGAGCT
>tRNA.1491
GGTCTTATGGTGTAATGGTTAGCACTCTGGACTCTGAATCCAGCGATCCGGGTTCAAATCCCGGTAGGAC
CT
>tRNA.1587
GCTCTTATGGTGTAATGGTTAGCACTCTGGACTGCACTCTGGACTTTGAATCCAGCGATCCGGGTTCAAA
TCCCGGTAGGAGCT
>tRNA.1492
GGTCTTATGGTGTAATGGTTAGCACTCTGGACTCTGAATCCAGCGATCCGGGTTCAAATCCCGGTAGGAC
CT
>tRNA.1563
GCTCTTATGGTGTAATGGTTAGCACTCTGGACTTTGAATCCAGCGATCCGGGTTCAAATCCCGCTAGGAG
CT
>tRNA.1493
GGTCTTATGGTGTAATGGTTAGCACTCTGGACTCTGAATCCAGCGATCCGGGTTCAAATCCCGGTAGGAC
CT
>tRNA.1434
GCTCTTATGGTGTAATGGTTAGCACTCTGGACTTTGAATCCAGCGATCCGGGTTCAAATCCCGGTAGGAG
CT
>tRNA.1494
GGTCTTATGGTGTAATGGTTAGCACTCTGGACTCTGAATCCAGCGATCCGGGTTCAAATCCCGGTAGGAC
CT
>tRNA.1435
GCTCTTATGGTGTAATGGTTAGCACTCTGGACTTTGAATCCAGCGATCCGGGTTCAAATCCCGGTAGGAG
CT
>tRNA.1495
GGTCTTATGGTGTAATGGTTAGCACTCTGGACTCTGAATCCAGCGATCCGGGTTCAAATCCCGGTAGGAC
CT
>tRNA.1588
GCTCTTATGGTGTAATGGTTAGCACTCTGGACTGCACTCTGGACTTTGAATCCAGCGATCCGGGTTCAAA
TCCCGGTAGGAGCT
>tRNA.1496
GGTCTTATGGTGTAATGGTTAGCACTCTGGACTCTGAATCCAGCGATCCGGGTTCAAATCCCGGTAGGAC
CT
>tRNA.1589
GCTCTTATGGTGTAATGGTTAGCACTCTGGACTGCACTCTGGACTTTGAATCCAGCGATCCGGGTTCAAA
TCCCGGTAGGAGCT
>tRNA.1497
GGTCTTATGGTGTAATGGTTAGCACTCTGGACTCTGAATCCAGCGATCCGGGTTCAAATCCCGGTAGGAC
CT
>tRNA.1436
GCTCTTATGGTGTAATGGTTAGCACTCTGGACTTTGAATCCAGCGATCCGGGTTCAAATCCCGGTAGGAG
CT
>tRNA.1498
GGTCTTATGGTGTAATGGTTAGCACTCTGGACTCTGAATCCAGCGATCCGGGTTCAAATCCCGGTAGGAC
CT
>tRNA.1590
GCTCTTATGGTGTAATGGTTAGCACTCTGGACTGCACTCTGGACTTTGAATCCAGCGATCCGGGTTCAAA
TCCCGGTAGGAGCT
>tRNA.1499
GGTCTTATGGTGTAATGGTTAGCACTCTGGACTCTGAATCCAGCGATCCGGGTTCAAATCCCGGTAGGAC
CT
>tRNA.1437
GCTCTTATGGTGTAATGGTTAGCACTCTGGACTTTGAATCCAGCGATCCGGGTTCAAATCCCGGTAGGAG
CT
>tRNA.1500
GGTCTTATGGTGTAATGGTTAGCACTCTGGACTCTGAATCCAGCGATCCGGGTTCAAATCCCGGTAGGAC
CT
>tRNA.1578
GCTCTTATGGTGTAATGGTTAGCACTCTGGACTCTGAATCCAGCGATCCGGGTTCAAATCCCGGTAGGAC
CT
>tRNA.1579
GCTCTTATGGTGTAATGGTTAGCACTCTGGACTCTGAATCCAGCGATCCGGGTTCAAATCCCGGTAGGAC
CT
>tRNA.1591
GCTCTTATGGTGTAATGGTTAGCACTCTGGACTGCACTCTGGACTTTGAATCCAGCGATCCGGGTTCAAA
TCCCGGTAGGAGCT
>tRNA.1501
GGTCTTATGGTGTAATGGTTAGCACTCTGGACTCTGAATCCAGCGATCCGGGTTCAAATCCCGGTAGGAC
CT
>tRNA.1602
GCTCTTATGGTGTAATGGTTAGCACTCTGGACTGCACTCTGGACTCTGAATCCAGCGATCCGGGTTCAAA
TCCCGGTAGGACCT
>tRNA.1580
GCTCTTATGGTGTAATGGTTAGCACTCTGGACTCTGAATCCAGCGATCCGGGTTCAAATCCCGGTAGGAC
CT
>tRNA.1581
GCTCTTATGGTGTAATGGTTAGCACTCTGGACTCTGAATCCAGCGATCCGGGTTCAAATCCCGGTAGGAC
CT
>tRNA.1603
GCTCTTATGGTGTAATGGTTAGCACTCTGGACTGCACTCTGGACTCTGAATCCAGCGATCCGGGTTCAAA
TCCCGGTAGGACCT
>tRNA.1438
GCTCTTATGGTGTAATGGTTAGCACTCTGGACTTTGAATCCAGCGATCCGGGTTCAAATCCCGGTAGGAG
CT
>tRNA.1502
GGTCTTATGGTGTAATGGTTAGCACTCTGGACTCTGAATCCAGCGATCCGGGTTCAAATCCCGGTAGGAC
CT
>tRNA.1439
GCTCTTATGGTGTAATGGTTAGCACTCTGGACTTTGAATCCAGCGATCCGGGTTCAAATCCCGGTAGGAG
CT
>tRNA.1503
GGTCTTATGGTGTAATGGTTAGCACTCTGGACTCTGAATCCAGCGATCCGGGTTCAAATCCCGGTAGGAC
CT
>tRNA.1592
GCTCTTATGGTGTAATGGTTAGCACTCTGGACTGCACTCTGGACTTTGAATCCAGCGATCCGGGTTCAAA
TCCCGGTAGGAGCT
>tRNA.1504
GGTCTTATGGTGTAATGGTTAGCACTCTGGACTCTGAATCCAGCGATCCGGGTTCAAATCCCGGTAGGAC
CT
>tRNA.1582
GCTCTTATGGTGTAATGGTTAGCACTCTGGACTCTGAATCCAGCGATCCGGGTTCAAATCCCGGTAGGAC
CT
>tRNA.1604
GCTCTTATGGTGTAATGGTTAGCACTCTGGACTGCACTCTGGACTCTGAATCCAGCGATCCGGGTTCAAA
TCCCGGTAGGACCT
>tRNA.1440
GCTCTTATGGTGTAATGGTTAGCACTCTGGACTTTGAATCCAGCGATCCGGGTTCAAATCCCGGTAGGAG
CT
>tRNA.1505
GGTCTTATGGTGTAATGGTTAGCACTCTGGACTCTGAATCCAGCGATCCGGGTTCAAATCCCGGTAGGAC
CT
>tRNA.1583
GCTCTTATGGTGTAATGGTTAGCACTCTGGACTCTGAATCCAGCGATCCGGGTTCAAATCCCGGTAGGAC
CT
>tRNA.1441
GCTCTTATGGTGTAATGGTTAGCACTCTGGACTTTGAATCCAGCGATCCGGGTTCAAATCCCGGTAGGAG
CT
>tRNA.1506
GGTCTTATGGTGTAATGGTTAGCACTCTGGACTCTGAATCCAGCGATCCGGGTTCAAATCCCGGTAGGAC
CT
>tRNA.1564
GCTCTTATGGTGTAATGGTTAGCACTCTGGACTTTGAATCCAGCGATCCGGGTTCAAATCCCGCTAGGAG
CT
>tRNA.1507
GGTCTTATGGTGTAATGGTTAGCACTCTGGACTCTGAATCCAGCGATCCGGGTTCAAATCCCGGTAGGAC
CT
>tRNA.1442
GCTCTTATGGTGTAATGGTTAGCACTCTGGACTTTGAATCCAGCGATCCGGGTTCAAATCCCGGTAGGAG
CT
>tRNA.1508
GGTCTTATGGTGTAATGGTTAGCACTCTGGACTCTGAATCCAGCGATCCGGGTTCAAATCCCGGTAGGAC
CT
>tRNA.1443
GCTCTTATGGTGTAATGGTTAGCACTCTGGACTTTGAATCCAGCGATCCGGGTTCAAATCCCGGTAGGAG
CT
>tRNA.1509
GGTCTTATGGTGTAATGGTTAGCACTCTGGACTCTGAATCCAGCGATCCGGGTTCAAATCCCGGTAGGAC
CT
>tRNA.1444
GCTCTTATGGTGTAATGGTTAGCACTCTGGACTTTGAATCCAGCGATCCGGGTTCAAATCCCGGTAGGAG
CT
>tRNA.1510
GGTCTTATGGTGTAATGGTTAGCACTCTGGACTCTGAATCCAGCGATCCGGGTTCAAATCCCGGTAGGAC
CT
>tRNA.1548
GCTCTTATGGTGTAATGGTTAGCACTCTGGACTTTGAATCCAGCGATCCGGGCTCAAATCCCGGTAGGAG
CT
>tRNA.1585
GGTCTTATGGTGTAATGGTTAGCACTCTGGACTCTGAATCCAGCGATCCGGGTTCAAATCCCGGTAGGAG
CT
>tRNA.1511
GGTCTTATGGTGTAATGGTTAGCACTCTGGACTCTGAATCCAGCGATCCGGGTTCAAATCCCGGTAGGAC
CT
>tRNA.1445
GCTCTTATGGTGTAATGGTTAGCACTCTGGACTTTGAATCCAGCGATCCGGGTTCAAATCCCGGTAGGAG
CT
>tRNA.1512
GGTCTTATGGTGTAATGGTTAGCACTCTGGACTCTGAATCCAGCGATCCGGGTTCAAATCCCGGTAGGAC
CT
>tRNA.1446
GCTCTTATGGTGTAATGGTTAGCACTCTGGACTTTGAATCCAGCGATCCGGGTTCAAATCCCGGTAGGAG
CT
>tRNA.1513
GGTCTTATGGTGTAATGGTTAGCACTCTGGACTCTGAATCCAGCGATCCGGGTTCAAATCCCGGTAGGAC
CT
>tRNA.1447
GCTCTTATGGTGTAATGGTTAGCACTCTGGACTTTGAATCCAGCGATCCGGGTTCAAATCCCGGTAGGAG
CT
>tRNA.1586
GGTCTTATGGTGTAATGGTTAGCACTCTGGACTCTGAATCCAGCGATCCGGGTTCAAATCCCGGTAGGAG
CT
>tRNA.1514
GGTCTTATGGTGTAATGGTTAGCACTCTGGACTCTGAATCCAGCGATCCGGGTTCAAATCCCGGTAGGAC
CT
>tRNA.1448
GCTCTTATGGTGTAATGGTTAGCACTCTGGACTTTGAATCCAGCGATCCGGGTTCAAATCCCGGTAGGAG
CT
>tRNA.1515
GGTCTTATGGTGTAATGGTTAGCACTCTGGACTCTGAATCCAGCGATCCGGGTTCAAATCCCGGTAGGAC
CT
>tRNA.1449
GCTCTTATGGTGTAATGGTTAGCACTCTGGACTTTGAATCCAGCGATCCGGGTTCAAATCCCGGTAGGAG
CT
>tRNA.1450
GCTCTTATGGTGTAATGGTTAGCACTCTGGACTTTGAATCCAGCGATCCGGGTTCAAATCCCGGTAGGAG
CT
>tRNA.1547
GGTCTTATGGTGTAATGGTTAGCACTCTGGACTCTGAATCCAGCGATCCGGGTTCAAATCCCGGTAGGGC
CT
>tRNA.1451
GCTCTTATGGTGTAATGGTTAGCACTCTGGACTTTGAATCCAGCGATCCGGGTTCAAATCCCGGTAGGAG
CT
>tRNA.1516
GGTCTTATGGTGTAATGGTTAGCACTCTGGACTCTGAATCCAGCGATCCGGGTTCAAATCCCGGTAGGAC
CT
>tRNA.1452
GCTCTTATGGTGTAATGGTTAGCACTCTGGACTTTGAATCCAGCGATCCGGGTTCAAATCCCGGTAGGAG
CT
>tRNA.1517
GGTCTTATGGTGTAATGGTTAGCACTCTGGACTCTGAATCCAGCGATCCGGGTTCAAATCCCGGTAGGAC
CT
>tRNA.1453
GCTCTTATGGTGTAATGGTTAGCACTCTGGACTTTGAATCCAGCGATCCGGGTTCAAATCCCGGTAGGAG
CT
>tRNA.1518
GGTCTTATGGTGTAATGGTTAGCACTCTGGACTCTGAATCCAGCGATCCGGGTTCAAATCCCGGTAGGAC
CT
>tRNA.1454
GCTCTTATGGTGTAATGGTTAGCACTCTGGACTTTGAATCCAGCGATCCGGGTTCAAATCCCGGTAGGAG
CT
>tRNA.1519
GGTCTTATGGTGTAATGGTTAGCACTCTGGACTCTGAATCCAGCGATCCGGGTTCAAATCCCGGTAGGAC
CT
>tRNA.1599
GCTCTTATGGTGTAATGGTTAGCACTCTGGACTTTGAACCCAGCGATCCGTGTTCAAATCCCGGTAGGAG
CT
>tRNA.1565
GGTCTTATGGTGTAATGGTTAGCACTCTGGACTTTGAATCCAGCGATCCGGGTTCAAATCCCGGTAGGAG
CT
>tRNA.1520
GGTCTTATGGTGTAATGGTTAGCACTCTGGACTCTGAATCCAGCGATCCGGGTTCAAATCCCGGTAGGAC
CT
>tRNA.1455
GCTCTTATGGTGTAATGGTTAGCACTCTGGACTTTGAATCCAGCGATCCGGGTTCAAATCCCGGTAGGAG
CT
>tRNA.1521
GGTCTTATGGTGTAATGGTTAGCACTCTGGACTCTGAATCCAGCGATCCGGGTTCAAATCCCGGTAGGAC
CT
>tRNA.1600
GCTCTTATGGTGTAATGGTTAGCACTCTGGACTTTGAACCCAGCGATCCGTGTTCAAATCCCGGTAGGAG
CT
>tRNA.1566
GGTCTTATGGTGTAATGGTTAGCACTCTGGACTTTGAATCCAGCGATCCGGGTTCAAATCCCGGTAGGAG
CT
>tRNA.1522
GGTCTTATGGTGTAATGGTTAGCACTCTGGACTCTGAATCCAGCGATCCGGGTTCAAATCCCGGTAGGAC
CT
>tRNA.1456
GCTCTTATGGTGTAATGGTTAGCACTCTGGACTTTGAATCCAGCGATCCGGGTTCAAATCCCGGTAGGAG
CT
>tRNA.1523
GGTCTTATGGTGTAATGGTTAGCACTCTGGACTCTGAATCCAGCGATCCGGGTTCAAATCCCGGTAGGAC
CT
>tRNA.1457
GCTCTTATGGTGTAATGGTTAGCACTCTGGACTTTGAATCCAGCGATCCGGGTTCAAATCCCGGTAGGAG
CT
>tRNA.1524
GGTCTTATGGTGTAATGGTTAGCACTCTGGACTCTGAATCCAGCGATCCGGGTTCAAATCCCGGTAGGAC
CT
>tRNA.1458
GCTCTTATGGTGTAATGGTTAGCACTCTGGACTTTGAATCCAGCGATCCGGGTTCAAATCCCGGTAGGAG
CT
>tRNA.1525
GGTCTTATGGTGTAATGGTTAGCACTCTGGACTCTGAATCCAGCGATCCGGGTTCAAATCCCGGTAGGAC
CT
>tRNA.1459
GCTCTTATGGTGTAATGGTTAGCACTCTGGACTTTGAATCCAGCGATCCGGGTTCAAATCCCGGTAGGAG
CT
>tRNA.1526
GGTCTTATGGTGTAATGGTTAGCACTCTGGACTCTGAATCCAGCGATCCGGGTTCAAATCCCGGTAGGAC
CT
>tRNA.1460
GCTCTTATGGTGTAATGGTTAGCACTCTGGACTTTGAATCCAGCGATCCGGGTTCAAATCCCGGTAGGAG
CT
>tRNA.1527
GGTCTTATGGTGTAATGGTTAGCACTCTGGACTCTGAATCCAGCGATCCGGGTTCAAATCCCGGTAGGAC
CT
>tRNA.1461
GCTCTTATGGTGTAATGGTTAGCACTCTGGACTTTGAATCCAGCGATCCGGGTTCAAATCCCGGTAGGAG
CT
>tRNA.1528
GGTCTTATGGTGTAATGGTTAGCACTCTGGACTCTGAATCCAGCGATCCGGGTTCAAATCCCGGTAGGAC
CT
>tRNA.1462
GCTCTTATGGTGTAATGGTTAGCACTCTGGACTTTGAATCCAGCGATCCGGGTTCAAATCCCGGTAGGAG
CT
>tRNA.1567
GGTCTTATGGTGTAATGGTTAGCACTCTGGACTTTGAATCCAGCGATCCGGGTTCAAATCCCGGTAGGAG
CT
>tRNA.1568
GGTCTTATGGTGTAATGGTTAGCACTCTGGACTTTGAATCCAGCGATCCGGGTTCAAATCCCGGTAGGAG
CT
>tRNA.1569
GGTCTTATGGTGTAATGGTTAGCACTCTGGACTTTGAATCCAGCGATCCGGGTTCAAATCCCGGTAGGAG
CT
>tRNA.1463
GCTCTTATGGTGTAATGGTTAGCACTCTGGACTTTGAATCCAGCGATCCGGGTTCAAATCCCGGTAGGAG
CT
>tRNA.1430
GGTCTTATGGTGTAATGGTTAGCACTCTGGACTTTGAATCCAGCGATCCGGGTTCAAATCCCGGTAGGAC
CT
>tRNA.1464
GCTCTTATGGTGTAATGGTTAGCACTCTGGACTTTGAATCCAGCGATCCGGGTTCAAATCCCGGTAGGAG
CT
>tRNA.1570
GGTCTTATGGTGTAATGGTTAGCACTCTGGACTTTGAATCCAGCGATCCGGGTTCAAATCCCGGTAGGAG
CT
>tRNA.1571
GGTCTTATGGTGTAATGGTTAGCACTCTGGACTTTGAATCCAGCGATCCGGGTTCAAATCCCGGTAGGAG
CT
>tRNA.1529
GGTCTTATGGTGTAATGGTTAGCACTCTGGACTCTGAATCCAGCGATCCGGGTTCAAATCCCGGTAGGAC
CT
>tRNA.1465
GCTCTTATGGTGTAATGGTTAGCACTCTGGACTTTGAATCCAGCGATCCGGGTTCAAATCCCGGTAGGAG
CT
>tRNA.1572
GGTCTTATGGTGTAATGGTTAGCACTCTGGACTTTGAATCCAGCGATCCGGGTTCAAATCCCGGTAGGAG
CT
>tRNA.1530
GGTCTTATGGTGTAATGGTTAGCACTCTGGACTCTGAATCCAGCGATCCGGGTTCAAATCCCGGTAGGAC
CT
>tRNA.1466
GCTCTTATGGTGTAATGGTTAGCACTCTGGACTTTGAATCCAGCGATCCGGGTTCAAATCCCGGTAGGAG
CT
>tRNA.1573
GGTCTTATGGTGTAATGGTTAGCACTCTGGACTTTGAATCCAGCGATCCGGGTTCAAATCCCGGTAGGAG
CT
>tRNA.1531
GGTCTTATGGTGTAATGGTTAGCACTCTGGACTCTGAATCCAGCGATCCGGGTTCAAATCCCGGTAGGAC
CT
>tRNA.1467
GCTCTTATGGTGTAATGGTTAGCACTCTGGACTTTGAATCCAGCGATCCGGGTTCAAATCCCGGTAGGAG
CT
>tRNA.1532
GGTCTTATGGTGTAATGGTTAGCACTCTGGACTCTGAATCCAGCGATCCGGGTTCAAATCCCGGTAGGAC
CT
>tRNA.1468
GCTCTTATGGTGTAATGGTTAGCACTCTGGACTTTGAATCCAGCGATCCGGGTTCAAATCCCGGTAGGAG
CT
>tRNA.1574
GGTCTTATGGTGTAATGGTTAGCACTCTGGACTTTGAATCCAGCGATCCGGGTTCAAATCCCGGTAGGAG
CT
>tRNA.1533
GGTCTTATGGTGTAATGGTTAGCACTCTGGACTCTGAATCCAGCGATCCGGGTTCAAATCCCGGTAGGAC
CT
>tRNA.1469
GCTCTTATGGTGTAATGGTTAGCACTCTGGACTTTGAATCCAGCGATCCGGGTTCAAATCCCGGTAGGAG
CT
>tRNA.1575
GGTCTTATGGTGTAATGGTTAGCACTCTGGACTTTGAATCCAGCGATCCGGGTTCAAATCCCGGTAGGAG
CT
>tRNA.1534
GGTCTTATGGTGTAATGGTTAGCACTCTGGACTCTGAATCCAGCGATCCGGGTTCAAATCCCGGTAGGAC
CT
>tRNA.1470
GCTCTTATGGTGTAATGGTTAGCACTCTGGACTTTGAATCCAGCGATCCGGGTTCAAATCCCGGTAGGAG
CT
>tRNA.1535
GGTCTTATGGTGTAATGGTTAGCACTCTGGACTCTGAATCCAGCGATCCGGGTTCAAATCCCGGTAGGAC
CT
>tRNA.1471
GCTCTTATGGTGTAATGGTTAGCACTCTGGACTTTGAATCCAGCGATCCGGGTTCAAATCCCGGTAGGAG
CT
>tRNA.1536
GGTCTTATGGTGTAATGGTTAGCACTCTGGACTCTGAATCCAGCGATCCGGGTTCAAATCCCGGTAGGAC
CT
>tRNA.1537
GGTCTTATGGTGTAATGGTTAGCACTCTGGACTCTGAATCCAGCGATCCGGGTTCAAATCCCGGTAGGAC
CT
>tRNA.1594
GCTCTTATGGTTAATGGTTAGCACTCTGGACTTTGAATCCAGCGATCCGGGTTCAAATCCCGGTAGGAGC
T
>tRNA.1549
GGTCTTATGGTGTAATGGTTAGCACTCTGGACTCTGAATCCAGCGATCCGGGTTCAAATCCCAGTAGGAC
CT
>tRNA.1595
GCTCTTATGGTTAATGGTTAGCACTCTGGACTTTGAATCCAGCGATCCGGGTTCAAATCCCGGTAGGAGC
T
>tRNA.1550
GGTCTTATGGTGTAATGGTTAGCACTCTGGACTCTGAATCCAGCGATCCGGGTTCAAATCCCAGTAGGAC
CT
>tRNA.1472
GCTCTTATGGTGTAATGGTTAGCACTCTGGACTTTGAATCCAGCGATCCGGGTTCAAATCCCGGTAGGAG
CT
>tRNA.1551
GGTCTTATGGTGTAATGGTTAGCACTCTGGACTCTGAATCCAGCGATCCGGGTTCAAATCCCAGTAGGAC
CT
>tRNA.1473
GCTCTTATGGTGTAATGGTTAGCACTCTGGACTTTGAATCCAGCGATCCGGGTTCAAATCCCGGTAGGAG
CT
>tRNA.1552
GGTCTTATGGTGTAATGGTTAGCACTCTGGACTCTGAATCCAGCGATCCGGGTTCAAATCCCAGTAGGAC
CT
>tRNA.1596
GCTCTTATGGTTAATGGTTAGCACTCTGGACTTTGAATCCAGCGATCCGGGTTCAAATCCCGGTAGGAGC
T
>tRNA.1553
GGTCTTATGGTGTAATGGTTAGCACTCTGGACTCTGAATCCAGCGATCCGGGTTCAAATCCCAGTAGGAC
CT
>tRNA.1474
GCTCTTATGGTGTAATGGTTAGCACTCTGGACTTTGAATCCAGCGATCCGGGTTCAAATCCCGGTAGGAG
CT
>tRNA.1554
GGTCTTATGGTGTAATGGTTAGCACTCTGGACTCTGAATCCAGCGATCCGGGTTCAAATCCCAGTAGGAC
CT
>tRNA.1475
GCTCTTATGGTGTAATGGTTAGCACTCTGGACTTTGAATCCAGCGATCCGGGTTCAAATCCCGGTAGGAG
CT
>tRNA.1538
GGTCTTATGGTGTAATGGTTAGCACTCTGGACTCTGAATCCAGCGATCCGGGTTCAAATCCCGGTAGGAC
CT
>tRNA.1576
GGTCTTATGGTGTAATGGTTAGCACTCTGGACTTTGAATCCAGCGATCCGGGTTCAAATCCCGGTAGGAG
CT
>tRNA.1476
GCTCTTATGGTGTAATGGTTAGCACTCTGGACTTTGAATCCAGCGATCCGGGTTCAAATCCCGGTAGGAG
CT
>tRNA.1555
GGTCTTATGGTGTAATGGTTAGCACTCTGGACTCTGAATCCAGCGATCCGGGTTCAAATCCCAGTAGGAC
CT
>tRNA.1477
GCTCTTATGGTGTAATGGTTAGCACTCTGGACTTTGAATCCAGCGATCCGGGTTCAAATCCCGGTAGGAG
CT
>tRNA.1556
GGTCTTATGGTGTAATGGTTAGCACTCTGGACTCTGAATCCAGCGATCCGGGTTCAAATCCCAGTAGGAC
CT
>tRNA.1478
GCTCTTATGGTGTAATGGTTAGCACTCTGGACTTTGAATCCAGCGATCCGGGTTCAAATCCCGGTAGGAG
CT
>tRNA.1557
GGTCTTATGGTGTAATGGTTAGCACTCTGGACTCTGAATCCAGCGATCCGGGTTCAAATCCCAGTAGGAC
CT
>tRNA.1597
GCTCTTATGGTTAATGGTTAGCACTCTGGACTTTGAATCCAGCGATCCGGGTTCAAATCCCGGTAGGAGC
T
>tRNA.1558
GGTCTTATGGTGTAATGGTTAGCACTCTGGACTCTGAATCCAGCGATCCGGGTTCAAATCCCAGTAGGAC
CT
>tRNA.1577
GGTCTTATGGTGTAATGGTTAGCACTCTGGACTTTGAATCCAGCGATCCGGGTTCAAATCCCGGTAGGAG
CT
>tRNA.1479
GCTCTTATGGTGTAATGGTTAGCACTCTGGACTTTGAATCCAGCGATCCGGGTTCAAATCCCGGTAGGAG
CT
>tRNA.1559
GGTCTTATGGTGTAATGGTTAGCACTCTGGACTCTGAATCCAGCGATCCGGGTTCAAATCCCAGTAGGAC
CT
>tRNA.1480
GCTCTTATGGTGTAATGGTTAGCACTCTGGACTTTGAATCCAGCGATCCGGGTTCAAATCCCGGTAGGAG
CT
>tRNA.1539
GGTCTTATGGTGTAATGGTTAGCACTCTGGACTCTGAATCCAGCGATCCGGGTTCAAATCCCGGTAGGAC
CT
>tRNA.1481
GCTCTTATGGTGTAATGGTTAGCACTCTGGACTTTGAATCCAGCGATCCGGGTTCAAATCCCGGTAGGAG
CT
>tRNA.1560
GGTCTTATGGTGTAATGGTTAGCACTCTGGACTCTGAATCCAGCGATCCGGGTTCAAATCCCAGTAGGAC
CT
>tRNA.1482
GCTCTTATGGTGTAATGGTTAGCACTCTGGACTTTGAATCCAGCGATCCGGGTTCAAATCCCGGTAGGAG
CT
>tRNA.1601
GCTCTTATGATGTAATGGTTAGCACTCTGGACTCTGAATCCAGCGATCCGGGTTCAAATCCCGGTAGGAC
CT
>tRNA.1561
GGTCTTATGGTGTAATGGTTAGCACTCTGGACTCTGAATCCAGCGATCCGGGTTCAAATCCCAGTAGGAC
CT
>tRNA.1598
GCTCTTATGGTTAATGGTTAGCACTCTGGACTTTGAATCCAGCGATCCGGGTTCAAATCCCGGTAGGAGC
T
>tRNA.1540
GGTCTTATGGTGTAATGGTTAGCACTCTGGACTCTGAATCCAGCGATCCGGGTTCAAATCCCGGTAGGAC
CT
>tRNA.1483
GCTCTTATGGTGTAATGGTTAGCACTCTGGACTTTGAATCCAGCGATCCGGGTTCAAATCCCGGTAGGAG
CT
>tRNA.1541
GGTCTTATGGTGTAATGGTTAGCACTCTGGACTCTGAATCCAGCGATCCGGGTTCAAATCCCGGTAGGAC
CT
>tRNA.1484
GCTCTTATGGTGTAATGGTTAGCACTCTGGACTTTGAATCCAGCGATCCGGGTTCAAATCCCGGTAGGAG
CT
>tRNA.1542
GGTCTTATGGTGTAATGGTTAGCACTCTGGACTCTGAATCCAGCGATCCGGGTTCAAATCCCGGTAGGAC
CT
>tRNA.1485
GCTCTTATGGTGTAATGGTTAGCACTCTGGACTTTGAATCCAGCGATCCGGGTTCAAATCCCGGTAGGAG
CT
>tRNA.1562
GGTCTTATGGTGTAATGGTTAGCACTCTGGACTCTGAATCCAGCGATCCGGGTTCAAATCCCAGTAGGAC
CT
>tRNA.1486
GCTCTTATGGTGTAATGGTTAGCACTCTGGACTTTGAATCCAGCGATCCGGGTTCAAATCCCGGTAGGAG
CT
>tRNA.1584
GGTCTTATGGTGTCATGGTTAGCACTCTGGACTCTGAATCCAGCGATCCGGGTTCAACTCCCGGTAGGAC
CT
>tRNA.1487
GCTCTTATGGTGTAATGGTTAGCACTCTGGACTTTGAATCCAGCGATCCGGGTTCAAATCCCGGTAGGAG
CT
>tRNA.1546
GGTCTTATGGTGTAATGGTTAGCACTCTGGACTCTGAATCCAGCGATCCGGGTTCAACTCCCGGTAGGAC
CT
>tRNA.1545
GCTCTTATGGTGTAATGGTTAGCACTCTGGACTTTGAATCCAGCGATCTGGGTTCAAATCCCGGTAGGAG
CT
>tRNA.1431
GGTCTTATGGTGTAATGGTTAGCACTCTGGACTTTGAATCCAGCGATCCGGGTTCAAATCCCGGTAGGAC
CT
>tRNA.1544
GCTCTTATGGTGTAATGGTTAGCACTCTGGACTTTGAATCCAGCGATCTGGGTTCGAATCCCGGTAGGAG
CT
>tRNA.1543
GGTCTTATGGTGTAATGGTTAGCACTCTGGACTCTGAATCCAGCGATCCGGGTTCAAATCCCGGTAGGAC
CT
>5S_rRNA.10
gtagacggccatcttaggctgaaagcaccgtatccgttcgctctgcgaagttaagcagcctcaagctcgg
gtagtactcgggtgggtgaccaccggggaagtccgggtgctgtctacc
>LSU_rRNA_eukarya.13
GGACCTGATATCAGGCAAGATTACCCGCTGAACTTAAGCATATCAATAAGCGGAGGAAAAGAAACTAACA
AGGATTCCCCTAGTAACGGCGAGTGAAGCGGGAAGAGCTCAAGCTTAAAATCTCCGTGCAAGTTTTGCGC
GGCGAATTGTAGTCTATAGAGGCGTGGTCAGTGAGGGCGCTCGGGGCAAGTTCCTTGGAAGAGGACAGCA
TGGAGGGTGATACTCCCGTTCATCCTGGGTGGCTCTTGCGTACGACCCGTTTTCTTTGAGTCGCGTTGTT
TGGGAATGCAGCGCAAAGTAGGTGGTAAATTCCATCTAAAGCTAAATATTGGTGCGAGACCGATAGCGAA
CAAGTACCGTGAGGGAAAGATGAAAAGAACTTTGAAAAGAGAGTTAAAGAGTACCTGAAACTGCTGAAAG
GGAAACCGAATCGTTTCCAGTGTCTATAATCCGTGGCATATTTCATTGGCGAGTGTGTGCTTGCGTGTGC
TTTGGCAGTGGCTTTTTTGGCTGCGCTGGGCGTGCGTGCTGTGTGTGCTTGCTGGTGCCCTGTGCTGCGG
TGGGACGTCAAGGTCAGTTCGTGTGCTGCGGGAAATGGCTGCCGAGGAGGTAGGGCTTACGCTCCGCGTT
TGTCTGTTATATCTTGGTGGACGAGTCGTCGCGGTTGGGACTGAGGTGCCTACAACGTGCTTTTGAGTGA
GTGCGTGTCTCCGTGTGCGCCGTGTGCGGATAGCTTGCTATGCGTGTGTGGTTGTGTGTGGATTGATGCG
CGCTTTAGCTTGTCGCCGTTCGGGACGTTGACGAAATGGAGCGATCCGACCCGTCTTGAAACACGGACCA
AGGAGTCTAACATGTGTGCAAGTGTTAGGGTGTGGAAACCCCAGCGCGAAATGAAAGTGAAGGGCAGCGC
AAGTTGTCTGAGGTAGGAAACGTTGCGGGCTTCGGTCTGCGGCGTGGCACTATCGACCGATCATGAACCT
TCGTGGTGAAAGATTTGAGTTTGAGCACATATGTTGGTACCCGAAAGATGGTGAACTATGCCTGAGTAGG
GTGAAGCCAGGGGAAACTCTGGTGGAAGCTCGTAGCGATTCTGACGTGCAAATCGATCGTCCAAACTTGG
GTATAGGGGCGAAAGACTAATCGAACCATCTAGTAGCTGGTTCCCTCCGAAATTTCCCTCAGGATAGCAG
CAACTTATTTACGATAGTTTTATGAGGTAAAGCGAATGATTAGAGGATTCGGGAAGAAACTTCCTCGACC
TATTCTCAAACTTTAAATCTGTAAGACCTGCAGGTTTCTTAATTGAACTTGTGGATGTGAATATCAAGTT
GCTAGTGGGCCATACGGGGTAAGCTCGTCTGGCGATGCGGGATGAACCGAACGCAAAGTTAAAGTGCCAA
AATGCCCGCTCACCTAGATACCATAAAAGGTGTTGGTTCATTTAGACAGCAGGACGGTGGCCATGGAAGT
CGGAATCCGCTAAGGAGTGTGTAACAACTCACCTGCCGAATGAACTAGCCCTGAAAATGGATGGCGCTAA
AGCGGGCTACTTATACTTTGCCGTTAGCGCGATGGCATTTGTAATGTACGCGTTAATGAGTAGGAGGGCG
TGAGGGTCGTGAAGAAGCTCGTGGCGTGAGCCTGAGTGAAACGGCCTTTAGTGCAGATCTTGGTGGTAGT
AGCAAATATTCAAATGCGAACTTTGAAGACTGAAGTGGAGAAAGGTTCCGTGTGATCAGTAATTGGACAC
GGGTGAGTCGATCCTAAGAGATAGGATAATTCCGTTTGAAAGCTGGGCTGTTTGGGGCGTGGGGTTCGTC
CTCACGTTTTGTATGCAGCCTCGTGTATCGAAAGGGAATCAGGTTAATATCCTGAACCGAGACGTGGATA
ATGTGTGGCAACACAACCGACCCAGGAGACGCTAGCGTGTGCCCAGGGAAGAGTTCTCTTTTCTTTTTAA
CAAGCATGTCCTGCCTTGGAAAACGGATTATCCGGCGATAAGGAGGACGCCTTGCAAAGCACTTTACTTT
TTGAAGTGTCCTGCGCGCCCACGACAGCCTTGAAAATCCTGGCTAGAGATTTATTCGCACCCTCGTTCGT
ACTCATAACCGCATCAGGTCTCCAAGGTTAGCAGCCTCTAGTTGATAGAAGAATGTAGATAAGGGAAGTC
GGCAAAATAGATCCGTAACTTCGGGAAAAGGATTGGCTCTGAGGGTTGGGCCTAGGGGTCTTTTTGGAGA
GCTTGTGGCGGCCTACGCTGGGCTGCGTCTGGACCTTTCGGGACCGGATGCGGCCCGTCGGTCGGGCTGC
TCTTGCTGTGCTGAAGAGAAAGGTCGTTGGCTTTCGGGCTGGCGGCTGTTTCCTTAGTGCGTTGAACAAC
CGGCTCAGAACTGGAGCGGACAAGGGGAATCCGACTGTTTAATTAAAACAAAGCATTGTGATGGCCGGAG
ACGGTGTTGACACAATGTGATTTCTGCCCAGTGCTCTGAATGTCAAAGTGAAGAGATTCAACCAAGCGCG
GGTAAACGGCGGGAGTAACTATGACTCTCTTAAGGTAGCCAAATGCCTCGTCATCTAACTAGTGACGCGC
ATGAATGGATTAATGAGATTCCCACTGTCCCTATCTACCTGTCTAGCGAACCCACAGCCAAGGGAACGGG
CTTGGAATAATCAGCGGGGAAAGAAGACCCTGTTGAGCTTGACTCTAGTCTGACGTTGTGAAATGACTTG
GGAGGTGTAGAATAAGTGGGAGGCTCTGCCGTCCGTGAAATACCACTACTCTCAATGTTGTTTTACTTAT
ACCATGATGTAGCATCTGCGTGGCCTCGCGGTCCGCGCAGTTCTAGTTGTAAGCTCGGGCTTCTGCCTGG
GTGAGCTACGTGGAAGACATCGTCAGGTGGGGAGTTTGGCTGGGGCGGCACATCTGTTAAATGATAACAC
AGGTGTCCTAAGGTGAGCTCAATGAGAACAGAAATCTCATGTAGAACAAAAGGGTAAAAGCTCACTTGAT
TTTGATTTTCAGTATGAATACAAACCGTGAAAGCGTGGCCTATCGATCCTTTAGTTCTTTAGAATTTAAG
CTAGAGGTGTCAGAAAAGTTACCACAGGGATAACTGGCTTGTGGCAGCCAAGCGTCCATAGCGACGTTGC
TTTTTGATTCTTCGATGTCGGCTCTTCCTATCATTGCGAAGTAGAACTCGCCAATTGTTGGATTGTTCAC
CCACTAATAGGGAACGTGAGCTGGTTTAGACCGTCGTGAGACAGGTTAGTTTTACCCTACTGATGAGTTC
GTTGTCTAAACAGTAATCCAACCCAGTACGAGAGGAACCGTTGGTTCAGATAATTGGTAACTGCGGTTAG
CTGAAAAGCTAGTGCCGCCAAGCTACCATCTGTAGGATTATGGCTGAACGCCTCTAAGTCAGAATCCATG
CTGGAATAGACGATAATCACCTTTCCCGATGTGCGCGAATAGCGATAgttcttctgggcacccaacatca
tacaattgcaacgcactccgctgcctgtcaaatgctgtggcggagagtaggctgacttgtaatttcaaga
ttgggaaagataaatcctttgtagacgacttaactacagaacggggtgttgtaagcatgagagtagtctt
gtactacgatctgctgagatttagcctttgtttctattgatttgt
>5_8S_rRNA.9
AACTTTCAGCAGTGGATGTCTAGGCTCGCACATCGATGAAGAACGCTGCGAACTGCGATACGTAATGCGA
ATTGCAGGATTCAGTGAGTCATCGAATTTTGAACGCATATTGCACTTCCGGGTTAGTCCTGGGAGTATGC
CTGTATCAGTGTCC
>SSU_rRNA_eukarya.10
AACCTGGTTGATCCTGCCAGTAGTCATACGCTTGTCTCAAAGATTAAGCCATGCATGTCTAAGTATAAAC
ACTTTTGTACTGTGAAACTGCGAATGGCTCATTATATCAGTTATAGTCTACTCGATAGTACCTTACTACT
TGGATACCCGTAGTAATTCTAGAGCTAATACATGCATGAATACCCAACTGCTTGTCGGGCGGGTAGCATT
TATTAGATTGAAACCAATGCAGTCTTCGGGCTGGTATTGTGTTGAGTCATAATAACTGTGCGGATCGCGC
TTTTGCGCGATAAATCGATTGAGTTTCTGCCCTATCAGCTTTGGATGGTAGGATATGGGCCTACCATGGC
ATTAACGGGTAACGGGGAATTAGGGTTTGATTCCGGAGAGGGAGCCTTAGAAACGGCTACCACATCCAAG
GAAGGCAGCAGGCGCGTAAATTACCCAATCCTGACACAGGGAGGTAGTGACAATAAATAACAATGCTCTG
GCTCTTCGAGTCGGGCAATTGGAATGAGAACAATTTAAATCCCTTAACGAGGATCAATTGGAGGGCAAGT
CTGGTGCCAGCAGCCGCGGTAATTCCAGCTCCAATAGCGTATATTAAAGTTGTTGCAGTTAAAAAGCTCG
TAGTTGGATTTCTGTTTTGGATGTCCGGTCCGCTCCCTCTGGGAGTGTGTACTTATGGATGTTCGAGGCA
TTTTTTGTGAGGCTGCCTTTCTGCCATTAAGTTGGTGGGTTGGTGGGCTTGCATCGTTTACTGTGAAAAA
TTAGAGTGTTTAAAGCAGGCGTTTGCTCATTTGAATACATTAGCATGGAATAATAAGATACGGCCTTGGT
GGTCTATTTTGTTGGTTTGCACACCAGGGTAATGATTAATAGGGACAGTTGGGGGTATTCATATTTCAGC
GTCAGAGGTGAAATTCTTGGATCGCTGAAAGATGAGCTTAGGCGAAAGCATTTACCAAGGATGTTTTCAT
TAATCAAGAACGAAAGTTAGGGGATCGAAGATGATTAGATACCATCGTAGTCTTAACCATAAACTATGCC
GACTCGGGATTGGCAGTCGTTTACCTTAAATGACCTTGTCAGCACCGTATGAGAAATCAAAGTCTTTGGG
TTCCGGGGGGAGTATGGTCGCAAGGCTGAAACTTAAAGGAATTGACGGAAGGGCACCACCAGGAGTGGAG
CCTGCGGCTTAATTTGACTCAACACGGGAAAACTTACCAGGTCCAGACATAGTAAGGATTGACAGATTGA
GAGCTCTTTCTTGATTCTATGGGTGGTGGTGCATGGCCGTTCTTAGTTGGTGGAGTGATTTGTCTGGTTA
ATTCCGTTAACGAACGAGACCTCCGCGTGCTAAATAGTTCCGCTTACCATTTTTGGTAGGTTCGTGGACT
TCTTAGAGGGACTTTTGGGTAATCAAACCAAAGGAAGTTGGAGGCAATAACAGGTCTGTGATGCCCTTAG
ATGTTCTGGGCCGCACGCGCGCTACACTGATGCGTTCAACGAGTATACAACCTTGATCGATAGGTCTGGG
TAATCTTGTGAATGCGCATCGTGCTAGGGATAGACTGTTGCAATTTTCAGTCTTGAACGAGGAATTCCTA
GTAAACGCAAGTCATCAGCTTGCATTGATTACGTCCCTGCCCTTTGTACACACCGCCCGTCGCACCTACC
GATTGAATGACTCGGTGAAAAATTGGGACCGTGAGTCCGTTTGCTTCATTGCGAGTGGATTGATGGGAAC
TTTTTTAAACCTCGCCATTAGAGGAAGGTGAAGTCGTAACAAGGTTTCCGTAGGTGAACCTGCGGAAGGA
TCATTA
>5S_rRNA.5
GTAGACGGCCATCTTAGGCTGAAAGCACCGTATCCCGTTCGCTCTGCGAAGTTAAGCAGCCTCAAGCTCG
GGTAGTACTCGGGTGGGTGACCACCGGGGAAGTCCGGGTGCTGTCTACC
>LSU_rRNA_eukarya.8
GGACCTGATATCAGGCAAGATTACCCGCTGAACTTAAGCATATCAATAAGCGGAGGAAAAGAAACTAACA
AGGATTCCCCTAGTAACGGCGAGTGAAGCGGGAAGAGCTCAAGCTTAAAATCTCCGTGCAAGTTTTGCGC
GGCGAATTGTAGTCTATAGAGGCGTGGTCAGTGAGGGCGCTCGGGGCAAGTTCCTTGGAAGAGGACAGCA
TGGAGGGTGATACTCCCGTTCATCCCTGGGTGGCTCTTGCGTACGACCCGTTTTCTTTGAGTCGCGTTGT
TTGGGAATGCAGCGCAAAGTAGGTGGTAAATTCCATCTAAAGCTAAATATTGGTGCGAGACCGATAGCGA
ACAAGTACCGTGAGGGAAAGATGAAAAGAACTTTGAAAAGAGAGTTAAAGAGTACCTGAAACTGCTGAAA
GGGAACCGAATCGTTTCCAGTGTCTATAATCCGTGGCATATTTCATTGGCGAGTGTGTGCTTGCGTGTGC
TTTGGCAGTGGCTTTTTTGGCTGCGCTGGGCGTGCGTGCTGTGTGTGCTTGCTGGTGCCCTGTGCTGCGG
TGGGACGTCAAGGTCAGTTCGTGTGCTGCGGGAAATGGCTGCCGAGGAGGTAGGGCTTACGCTCCGCGTT
TGTCTGTTATATCTTGGTGGACGAGTCGTCGCGGTTGGGACTGAGGTGCCTACAACGTGCTTTTGAGTGA
GTGCGTGTCTCCGTGTGCGCCGTGTGCGGATAGCTTGCTATGCGTGTGTGGTTGTGTGTGGATTGATGCG
CGCTTTAGCTTGTCGCCGTTCGGGACGTTGACGAAATGGAGCGATCCGACCCGTCTTGAAACACGGACCA
AGGAGTCTAACATGTGTGCAAGTGTTAGGGTGTGGAAACCCCAGCGCGAAATGAAAGTGAAGGGCAGCGC
AAGTTGTCTGAGGTAGGAAACGTTGCGGGCTTCGGTCTGCGGCGTGGCACTATCGACCGATCATGAACCT
TCGTGGTGAAAGATTTGAGTTTGAGCACATATGTTGGTACCCGAAAGATGGTGAACTATGCCTGAGTAGG
GTGAAGCCAGGGGAAACTCTGGTGGAAGCTCGTAGCGATTCTGACGTGCAAATCGATCGTCAAACTTGGG
TATAGGGGCGAAAGACTAATCGAACCATCTAGTAGCTGGTTCCCTCCGAAATTTCCCTCAGGATAGCAGC
AACTTATTTACGATAGTTTTATGAGGTAAAGCGAATGATTAGAGGATTCGGGGAAGAAACTTCCTCGACC
TATTCTCAAACTTTAAATCTGTAAGACCTGCAGGTTTCTTAATTGAACTTGTGGATGTGAATATCAAGTT
GCTAGTGGGCCATACGGGGTAAGCTCGTCTGGCGATGCGGGATGAACCGAACGCAAAGTTAAAGTGCCAA
AATGCCCGCTCACCTAGATACCATAAAAGGTGTTGGTTCATTTAGACAGCAGGACGGTGGCCATGGAAGT
CGGAATCCGCTAAGGAGTGTGTAACAACTCACCTGCCGAATGAACTAGCCCTGAAAATGGATGGCGCTAA
AGCGGGCTACTTATACTTTGCCGTTAGCGCGATGGCATTTGTAATGTACGCGTTAATGAGTAGGAGGGCG
TGAGGGTCGTGAAGAAGCTCGTGGCGTGAGCCTGAGTGAAACGGCCTTTAGTGCAGATCTTGGTGGTAGT
AGCAAATATTCAAATGCGAACTTTGAAGACTGAAGTGGAGAAAGGTTCCGTGTGATCAGTAATTGGACAC
GGGTGAGTCGATCCTAAGAGATAGGATAATTCCGTTTGAAAGCTGGGCTGTTTGGGGCGTGGGGTTCGTC
CTCACGTTTTGTATGCAGCCTCGTGTATCGAAAGGGAATCAGGTTAATATTCCTGAACCGAGACGTGGAT
AATGTGTGGCAACACAACCGACCCAGGAGACGCTAGCGTGTGCCCAGGGAAGAGTTCTCTTTTCTTTTTA
ACAAGCATGTCCTGCCTTGGAAACGGATTATCCGGCGATAAGGAGGACGCCTTGGCAAAGCACTTTACTT
TTTGAAGTGTCCTGCGCGCCCACGACAGCCCTTGAAAATCCTGGCTAGAGATTTATTCGCACCCTCGTTC
GTACTCATAACCGCATCAGGTCTCCAAGGTTAGCAGCCTCTAGTTGATAGAAGAATGTAGATAAGGGAAG
TCGGCAAAATAGATCCGTAACTTCGGGAAAAGGATTGGCTCTGAGGGTTGGGCCTAGGGGTCTTTTTGGA
GAGCTTGTGGCGGCCTACGCTGGGCTGCGTCTGGACCTTTCGGGGACCGGATGCGGCCCGTCGGTCGGGC
TGCTCTTGCTGTGCTGAAGAGAAAGGTCGTTGGCTTTCGGGCTGGCGGCTGTTTCCTTAGTGCGTTGAAC
AACCGGCTCAGAACTGGAGCGGACAAGGGGAATCCGACTGTTTAATTAAAACAAAGCATTGTGATGGCCG
GAGACGGTGTTGACACAATGTGATTTCTGCCCAGTGCTCTGAATGTCAAAGTGAAGAGATTCAACCAAGC
GCGGGTAAACGGCGGGAGTAACTATGACTCTCTTAAGGTAGCCAAATGCCTCGTCATCTAACTAGTGACG
CGCATGAATGGATTAATGAGATTCCCACTGTCCCTATCTACTGTCTAGCGAACCCACAGCCAAGGGAACG
GGCTTGGAATAATCAGCGGGGAAAGAAGACCCTGTTGAGCTTGACTCTAGTCTGACGTTGTGAAATGACT
TGGGAGGTGTAGAATAAGTGGGAGGCTCTGCCGTCCGTGAAATACCACTACTCTCAATGTTGTTTTACTT
ATACCATGATGTAGCATCTGCGTGGCCTCGCGGTCGCGCAGTTCTAGTTGTAAGCTCGGGCTTCTGCCTG
GGTGAGCTACGTGGAAGACATCGTCAGGTGGGGAGTTTGGCTGGGGCGGCACATCTGTTAAATGATAACA
CAGGTGTCCTAAGGTGAGCTCAATGAGAACAGAAATCTCATGTAGAACAAAAGGGTAAAAGCTCACTTGA
TTTTGATTTTCAGTATGAATACAAACCGTGAAAGCGTGGCCTATCGATCCTTTAGTTCTTTAGAATTTTA
AGCTAGAGGTGTCAGAAAAGTTACCACAGGGATAACTGGCTTGTGGCAGCCAAGCGTCCATAGCGACGTT
GCTTTTTGATTCTTCGATGTCGGCTCTTCCTATCATTGCGAAGTAGAACTCGCCAATTGTTGGATTGTTC
ACCCACTAATAGGGAACGTGAGCTGGGTTTAGACCGTCGTGAGACAGGTTAGTTTTACCCTACTGATGAG
TTCGTTGTCTAAACAGTAATCCAACCCAGTACGAGAGGAACCGTTGGTTCAGATAATTGGTAACTGCGGT
TAGCTGAAAAGCTAGTGCCGCCAAGCTACCATCTGTAGGATTATGGCTGAACGCCTCTAAGTCAGAATCC
ATGCTGGAATAGACGATAATCACCTTTCCCGATGTGCCGCGAATAGCGATAGGTGTCTTCTGGGCACCCA
ACATCATACAATTGCAACGCACTCCGCTGCCTGTCAAATGCTGGTGGCGGAGAGTAGGCTGACTTGTAAT
TTCAAATATTGGGAAAGATAAATCCTTTGTAGACGACTTAACTACAGAACGGGGTGTTGTAAGCATGAGA
GTAGTCTTGTACTACGATCTGCTGAGATTTAGCCCTTGTTCTATTGATTTGT
>5_8S_rRNA.4
AACTTTCAGCAGTGGATGTCTAGGCTCGCACATCGATGAAGAACGCTGCGAACTGCGATACGTAATGCGA
ATTGCAGGATTCAGTGAGTCATCGAAATTTTGAACGCATATTGCACTTCCGGGTTAGTCCTGGGAGTATG
CCTGTATCAGTGTCC
>SSU_rRNA_eukarya.7
AACCTGGTTGATCCTGCCAGTAGTCATACGCTTGTCTCAAAGATTAAGCCATGCATGTCTAAGTATAAAC
ACTTTTGTACTGTGAAACTGCGAATGGCTCATTATATCAGTTATAGTCTACTCGATAGTACCTTACTACT
TGGATACCCGTAGTAATTCTAGAGCTAATACATGCATGAATACCCAACTGCTTGTCGGGCGGGTAGCATT
TATTAGATTGAAACCAATGCAGTCTTCGGGCTGGTATTGTGTTGAGTCATAATAACTGTGCGGATCGCGC
TTTTGCGCGATAAATCGATTGAGTTTCTGCCCTATCAGCTTTGGATGGTAGGATATGGGCCTACCATGGC
ATTAACGGGTAACGGGGAATTAGGGTTTGATTCCGGAGAGGGAGCCTTAGAAACGGCTACCACATCCAAG
GAAGGCAGCAGGCGCGTAAATTACCCAATCCTGACACAGGGAGGTAGTGACAATAAATAACAATGCTCTG
GCTCTTCGAGTCGGGCAATTGGAATGAGAACAATTTAAATCCCTTAACGAGGATCAATTGGAGGGCAAGT
CTGGTGCCAGCAGCCGCGGTAATTCCAGCTCCAATAGCGTATATTAAAGTTGTTGCAGTTAAAAAGCTCG
TAGTTGGATTTCTGTTTTGGATGTCCGGTCCGCTCCCTCTGGGAGTGTGTACTTATGGATGTTCGAGGCA
TTTTTTGTGAGGCTGCCTTTCTGCCATTAAGTTGGTGGGTTGGTGGGCTTGCATCGTTTACTGTGAAAAA
ATTAGAGTGTTTAAAGCAGGCGTTTGCTCATTTGAATACATTAGCATGGAATAATAAGATACGGCCTTGG
TGGTCTATTTTGTTGGTTTGCACACCAGGGTAATGATTAATAGGGACAGTTGGGGGTATTCATATTTCAG
CGTCAGAGGTGAAATTCTTGGATCGCTGAAAGATGAGCTTAGGCGAAAGCATTTACCAAGGATGTTTTCA
TTAATCAAGAACGAAAGTTAGGGGATCGAAGATGATTAGATACCATCGTAGTCTTAACCATAAACTATGC
CGACTCGGGATTGGCAGTCGTTTACCTTAAATGACCTTGTCAGCACCGTATGAGAAATCAAAGTCTTTGG
GTTCCGGGGGGAGTATGGTCGCAAGGCTGAAACTTAAAGGAATTGACGGAAGGGCACCACCAGGAGTGGA
GCCTGCGGCTTAATTTGACTCAACACGGGAAAACTTACCAGGTCCAGACATAGTAAGGATTGACAGATTG
AGAGCTCTTTCTTGATTCTATGGGTGGTGGTGCATGGCCGTTCTTAGTTGGTGGAGTGATTTGTCTGGTT
AATTCCGTTAACGAACGAGACCTCCGCGTGCTAAATAGTTCCGCTTACCATTTTTGGTAGGTTCGTGGAC
TTCTTAGAGGGACTTTTGGGTAATCAAACCAAAGGAAGTTGGAGGCAATAACAGGTCTGTGATGCCCTTA
GATGTTCTGGGCCGCACGCGCGCTACACTGATGCGTTCAACGAGTATACAACCTTGATCGATAGGTCTGG
GTAATCTTGTGAATGCGCATCGTGCTAGGGATAGACTGTTGCAATTTTCAGTCTTGAACGAGGAATTCCT
AGTAAACGCAAGTCATCAGCTTGCATTGATTACGTCCCTGCCCTTTGTACACACCGCCCGTCGCACCTAC
CGATTGAATGACTCGGTGAAAAATTGGGACCGTGAGTCCGTTTGCTTCATTGCGAGTGGATTGATGGGAA
CTTTTTTAAACCTCGCCATTTAGAGGAAGGTGAAGTCGTAACAAGGTTTCCGTAGGTGAACCTGCGGAAG
GATCATTA
>5S_rRNA.6
GTAGACGGCCATCTTAGGCTGAAAGCACCGTATCCCGTTCGCTCTGCGAAGTTAAGCAGCCTCAAGCTCG
GGTAGTACTCGGGTGGGTGACCACCGGGGAAGTCCGGGTGCTGTCTACC
>LSU_rRNA_eukarya.9
GGACCTGATATCAGGCAAGATTACCCGCTGAACTTAAGCATATCAATAAGCGGAGGAAAAGAAACTAACA
AGGATTCCCCTAGTAACGGCGAGTGAAGCGGGAAGAGCTCAAGCTTAAAATCTCCGTGCAAGTTTTGCGC
GGCGAATTGTAGTCTATAGAGGCGTGGTCAGTGAGGGCGCTCGGGGCAAGTTCCTTGGAAGAGGACAGCA
TGGAGGGTGATACTCCCGTTCATCCCTGGGTGGCTCTTGCGTACGACCCGTTTTCTTTGAGTCGCGTTGT
TTGGGAATGCAGCGCAAAGTAGGTGGTAAATTCCATCTAAAGCTAAATATTGGTGCGAGACCGATAGCGA
ACAAGTACCGTGAGGGAAAGATGAAAAGAACTTTGAAAAGAGAGTTAAAGAGTACCTGAAACTGCTGAAA
GGGAACCGAATCGTTTCCAGTGTCTATAATCCGTGGCATATTTCATTGGCGAGTGTGTGCTTGCGTGTGC
TTTGGCAGTGGCTTTTTTGGCTGCGCTGGGCGTGCGTGCTGTGTGTGCTTGCTGGTGCCCTGTGCTGCGG
TGGGACGTCAAGGTCAGTTCGTGTGCTGCGGGAAATGGCTGCCGAGGAGGTAGGGCTTACGCTCCGCGTT
TGTCTGTTATATCTTGGTGGACGAGTCGTCGCGGTTGGGACTGAGGTGCCTACAACGTGCTTTTGAGTGA
GTGCGTGTCTCCGTGTGCGCCGTGTGCGGATAGCTTGCTATGCGTGTGTGGTTGTGTGTGGATTGATGCG
CGCTTTAGCTTGTCGCCGTTCGGGACGTTGACGAAATGGAGCGATCCGACCCGTCTTGAAACACGGACCA
AGGAGTCTAACATGTGTGCAAGTGTTAGGGTGTGGAAACCCCAGCGCGAAATGAAAGTGAAGGGCAGCGC
AAGTTGTCTGAGGTAGGAAACGTTGCGGGCTTCGGTCTGCGGCGTGGCACTATCGACCGATCATGAACCT
TCGTGGTGAAAGATTTGAGTTTGAGCACATATGTTGGTACCCGAAAGATGGTGAACTATGCCTGAGTAGG
GTGAAGCCAGGGGAAACTCTGGTGGAAGCTCGTAGCGATTCTGACGTGCAAATCGATCGTCAAACTTGGG
TATAGGGGCGAAAGACTAATCGAACCATCTAGTAGCTGGTTCCCTCCGAAATTTCCCTCAGGATAGCAGC
AACTTATTTACGATAGTTTTATGAGGTAAAGCGAATGATTAGAGGATTCGGGGAAGAAACTTCCTCGACC
TATTCTCAAACTTTAAATCTGTAAGACCTGCAGGTTTCTTAATTGAACTTGTGGATGTGAATATCAAGTT
GCTAGTGGGCCATACGGGGTAAGCTCGTCTGGCGATGCGGGATGAACCGAACGCAAAGTTAAAGTGCCAA
AATGCCCGCTCACCTAGATACCATAAAAGGTGTTGGTTCATTTAGACAGCAGGACGGTGGCCATGGAAGT
CGGAATCCGCTAAGGAGTGTGTAACAACTCACCTGCCGAATGAACTAGCCCTGAAAATGGATGGCGCTAA
AGCGGGCTACTTATACTTTGCCGTTAGCGCGATGGCATTTGTAATGTACGCGTTAATGAGTAGGAGGGCG
TGAGGGTCGTGAAGAAGCTCGTGGCGTGAGCCTGAGTGAAACGGCCTTTAGTGCAGATCTTGGTGGTAGT
AGCAAATATTCAAATGCGAACTTTGAAGACTGAAGTGGAGAAAGGTTCCGTGTGATCAGTAATTGGACAC
GGGTGAGTCGATCCTAAGAGATAGGATAATTCCGTTTGAAAGCTGGGCTGTTTGGGGCGTGGGGTTCGTC
CTCACGTTTTGTATGCAGCCTCGTGTATCGAAAGGGAATCAGGTTAATATTCCTGAACCGAGACGTGGAT
AATGTGTGGCAACACAACCGACCCAGGAGACGCTAGCGTGTGCCCAGGGAAGAGTTCTCTTTTCTTTTTA
ACAAGCATGTCCTGCCTTGGAAACGGATTATCCGGCGATAAGGAGGACGCCTTGGCAAAGCACTTTACTT
TTTGAAGTGTCCTGCGCGCCCACGACAGCCCTTGAAAATCCTGGCTAGAGATTTATTCGCACCCTCGTTC
GTACTCATAACCGCATCAGGTCTCCAAGGTTAGCAGCCTCTAGTTGATAGAAGAATGTAGATAAGGGAAG
TCGGCAAAATAGATCCGTAACTTCGGGAAAAGGATTGGCTCTGAGGGTTGGGCCTAGGGGTCTTTTTGGA
GAGCTTGTGGCGGCCTACGCTGGGCTGCGTCTGGACCTTTCGGGGACCGGATGCGGCCCGTCGGTCGGGC
TGCTCTTGCTGTGCTGAAGAGAAAGGTCGTTGGCTTTCGGGCTGGCGGCTGTTTCCTTAGTGCGTTGAAC
AACCGGCTCAGAACTGGAGCGGACAAGGGGAATCCGACTGTTTAATTAAAACAAAGCATTGTGATGGCCG
GAGACGGTGTTGACACAATGTGATTTCTGCCCAGTGCTCTGAATGTCAAAGTGAAGAGATTCAACCAAGC
GCGGGTAAACGGCGGGAGTAACTATGACTCTCTTAAGGTAGCCAAATGCCTCGTCATCTAACTAGTGACG
CGCATGAATGGATTAATGAGATTCCCACTGTCCCTATCTACTGTCTAGCGAACCCACAGCCAAGGGAACG
GGCTTGGAATAATCAGCGGGGAAAGAAGACCCTGTTGAGCTTGACTCTAGTCTGACGTTGTGAAATGACT
TGGGAGGTGTAGAATAAGTGGGAGGCTCTGCCGTCCGTGAAATACCACTACTCTCAATGTTGTTTTACTT
ATACCATGATGTAGCATCTGCGTGGCCTCGCGGTCGCGCAGTTCTAGTTGTAAGCTCGGGCTTCTGCCTG
GGTGAGCTACGTGGAAGACATCGTCAGGTGGGGAGTTTGGCTGGGGCGGCACATCTGTTAAATGATAACA
CAGGTGTCCTAAGGTGAGCTCAATGAGAACAGAAATCTCATGTAGAACAAAAGGGTAAAAGCTCACTTGA
TTTTGATTTTCAGTATGAATACAAACCGTGAAAGCGTGGCCTATCGATCCTTTAGTTCTTTAGAATTTTA
AGCTAGAGGTGTCAGAAAAGTTACCACAGGGATAACTGGCTTGTGGCAGCCAAGCGTCCATAGCGACGTT
GCTTTTTGATTCTTCGATGTCGGCTCTTCCTATCATTGCGAAGTAGAACTCGCCAATTGTTGGATTGTTC
ACCCACTAATAGGGAACGTGAGCTGGGTTTAGACCGTCGTGAGACAGGTTAGTTTTACCCTACTGATGAG
TTCGTTGTCTAAACAGTAATCCAACCCAGTACGAGAGGAACCGTTGGTTCAGATAATTGGTAACTGCGGT
TAGCTGAAAAGCTAGTGCCGCCAAGCTACCATCTGTAGGATTATGGCTGAACGCCTCTAAGTCAGAATCC
ATGCTGGAATAGACGATAATCACCTTTCCCGATGTGCCGCGAATAGCGATAGGTGTCTTCTGGGCACCCA
ACATCATACAATTGCAACGCACTCCGCTGCCTGTCAAATGCTGGTGGCGGAGAGTAGGCTGACTTGTAAT
TTCAAATATTGGGAAAGATAAATCCTTTGTAGACGACTTAACTACAGAACGGGGTGTTGTAAGCATGAGA
GTAGTCTTGTACTACGATCTGCTGAGATTTAGCCCTTGTTCTATTGATTTGT
>5_8S_rRNA.5
AACTTTCAGCAGTGGATGTCTAGGCTCGCACATCGATGAAGAACGCTGCGAACTGCGATACGTAATGCGA
ATTGCAGGATTCAGTGAGTCATCGAAATTTTGAACGCATATTGCACTTCCGGGTTAGTCCTGGGAGTATG
CCTGTATCAGTGTCC
>SSU_rRNA_eukarya.11
ACTCTGAAGAGCCCATGGATTCGTCGTCGCTGGGGGTCACGGATTCAGACTCGTCGTTTTCATGCGTAGA
GGAAGCCATGGAGATACTTGGAGGGCAAGTCTGGTGCCAGCAGCCGCGGTAATTCCAGCTCCAATAGCGT
ATATTAAAGTTGTTGCAGTTAAAAAGCTCGTAGTTGGATTTCTGTTTTGGATGTCCGGTCCGCTCCCTCT
GGGAGTGTGTACTTATGGATGTTCGAGGCATTTTTTGTGAGGCTGCCTTTCTGCCATTAAGTTGGTGGGT
TGGTGGGCTTGCATCGTTTACTGTGAAAAAATTAGAGTGTTTAAAGCAGGCGTTTGCTCATTTGAATACA
TTAGCATGGAATAATAAGATACGGCCTTGGTGGTCTATTTTGTTGGTTTGCACACCAGGGTAATGATTAA
TAGGGACAGTTGGGGGTATTCATATTTCAGCGTCAGAGGTGAAATTCTTGGATCGCTGAAAGATGAGCTT
AGGCGAAAGCATTTACCAAGGATGTTTTCATTAATCAAGAACGAAAGTTAGGGGATCGAAGATGATTAGA
TACCATCGTAGTCTTAACCATAAACTATGCCGACTCGGGATTGGCAGTCGTTTACCTTAAATGACCTTGT
CAGCACCGTATGAGAAATCAAAGTCTTTGGGTTCCGGGGGGAGTATGGTCGCAAGGCTGAAACTTAAAGG
AATTGACGGAAGGGCACCACCAGGAGTGGAGCCTGCGGCTTAATTTGACTCAACACGGGAAAACTTACCA
GGTCCAGACATAGTAAGGATTGACAGATTGAGAGCTCTTTCTTGATTCTATGGGTGGTGGTGCATGGCCG
TTCTTAGTTGGTGGAGTGATTTGTCTGGTTAATTCCGTTAACGAACGAGACCTCCGCGTGCTAAATAGTT
CCGCTTACCATTTTTGGTAGGTTCGTGGACTTCTTAGAGGGACTTTTGGGTAATCAAACCAAAGGAAGTT
GGAGGCAATAACAGGTCTGTGATGCCCTTAGATGTTCTGGGCCGCACGCGCGCTACACTGATGCGTTCAA
CGAGTATACAACCTTGATCGATAGGTCTGGGTAATCTTGTGAATGCGCATCGTGCTAGGGATAGACTGTT
GCAATTTTCAGTCTTGAACGAGGAATTCCTAGTAAACGCAAGTCATCAGCTTGCATTGATTACGTCCCTG
CCCTTTGTACACACCGCCCGTCGCACCTACCGATTGAATGACTCGGTGAAAAATTGGGACCGTGAGTCCG
TTTGCTTCATTGCGAGTGGATTGATGGGAACTTTTTTAAACCTCGCCATTTAGAGGAAGGTGAAGTCGTA
ACAAGGTTTCCGTAGGTGAACCTGCGGAAGG
>SSU_rRNA_eukarya.12
CTGGTTGATCCTGCCAGTAGTCATACGCTTGTCTCAAAGATTAAGCCATGCATGTCTAAGTATAAACACT
TTTGTACTGTGAAACTGCGAATGGCTCATTATATCAGTTATAGTCTACTCGATAGTACCTTACTACTTGG
ATACCCGTAGTAATTCTAGAGCTAATACATGCATGAATACCCAACTGCTTGTCGGGCGGGTAGCATTTAT
TAGATTGAAACCAATGCAGTCTTCGGGCTGGTATTGTGTTGAGTCATAATAACTGTGCGGATCGCGCTTT
TGCGCGATAAATCGATTGAGTTTCTGCCCTATCAGCTTTGGATGGTAGGATATGGGCCTACCATGGCATT
AACGGGTAACGGGGAATTAGGGTTTGATTCCGGAGAGGGAGCCTTAGAAACGGCTACCACATCCAAGGAA
GGCAGCAGGCGCGTAAATTACCCAATCCTGACACAGGGAGGTAGTGACAATAAATAACAATGCTCTGGCT
CTTCGAGTCGGGCAATTGGAATGAGAACAATTTAAATCCCTTAACGAGGATCAATTGGAGGGCAAGTCTG
GTGAAATAATTTTTTTATTACTGGATTATCCTATTGGGATAAGAGGGTAACGTAGTGTGTACT
>5S_rRNA.7
GTAGACGGCCATCTTAGGCTGAAAGCACCGTATCCCGTTCGCTCTGCGAAGTTAAGCAGCCTCAAGCTCG
GGTAGTACTCGGGTGGGTGACCACCGGGGAAGTCCGGGTGCTGTCTACC
>LSU_rRNA_eukarya.10
GGACCTGATATCAGGCAAGATTACCCGCTGAACTTAAGCATATCAATAAGCGGAGGAAAAGAAACTAACA
AGGATTCCCCTAGTAACGGCGAGTGAAGCGGGAAGAGCTCAAGCTTAAAATCTCCGTGCAAGTTTTGCGC
GGCGAATTGTAGTCTATAGAGGCGTGGTCAGTGAGGGCGCTCGGGGCAAGTTCCTTGGAAGAGGACAGCA
TGGAGGGTGATACTCCCGTTCATCCCTGGGTGGCTCTTGCGTACGACCCGTTTTCTTTGAGTCGCGTTGT
TTGGGAATGCAGCGCAAAGTAGGTGGTAAATTCCATCTAAAGCTAAATATTGGTGCGAGACCGATAGCGA
ACAAGTACCGTGAGGGAAAGATGAAAAGAACTTTGAAAAGAGAGTTAAAGAGTACCTGAAACTGCTGAAA
GGGAACCGAATCGTTTCCAGTGTCTATAATCCGTGGCATATTTCATTGGCGAGTGTGTGCTTGCGTGTGC
TTTGGCAGTGGCTTTTTTGGCTGCGCTGGGCGTGCGTGCTGTGTGTGCTTGCTGGTGCCCTGTGCTGCGG
TGGGACGTCAAGGTCAGTTCGTGTGCTGCGGGAAATGGCTGCCGAGGAGGTAGGGCTTACGCTCCGCGTT
TGTCTGTTATATCTTGGTGGACGAGTCGTCGCGGTTGGGACTGAGGTGCCTACAACGTGCTTTTGAGTGA
GTGCGTGTCTCCGTGTGCGCCGTGTGCGGATAGCTTGCTATGCGTGTGTGGTTGTGTGTGGATTGATGCG
CGCTTTAGCTTGTCGCCGTTCGGGACGTTGACGAAATGGAGCGATCCGACCCGTCTTGAAACACGGACCA
AGGAGTCTAACATGTGTGCAAGTGTTAGGGTGTGGAAACCCCAGCGCGAAATGAAAGTGAAGGGCAGCGC
AAGTTGTCTGAGGTAGGAAACGTTGCGGGCTTCGGTCTGCGGCGTGGCACTATCGACCGATCATGAACCT
TCGTGGTGAAAGATTTGAGTTTGAGCACATATGTTGGTACCCGAAAGATGGTGAACTATGCCTGAGTAGG
GTGAAGCCAGGGGAAACTCTGGTGGAAGCTCGTAGCGATTCTGACGTGCAAATCGATCGTCAAACTTGGG
TATAGGGGCGAAAGACTAATCGAACCATCTAGTAGCTGGTTCCCTCCGAAATTTCCCTCAGGATAGCAGC
AACTTATTTACGATAGTTTTATGAGGTAAAGCGAATGATTAGAGGATTCGGGGAAGAAACTTCCTCGACC
TATTCTCAAACTTTAAATCTGTAAGACCTGCAGGTTTCTTAATTGAACTTGTGGATGTGAATATCAAGTT
GCTAGTGGGCCATACGGGGTAAGCTCGTCTGGCGATGCGGGATGAACCGAACGCAAAGTTAAAGTGCCAA
AATGCCCGCTCACCTAGATACCATAAAAGGTGTTGGTTCATTTAGACAGCAGGACGGTGGCCATGGAAGT
CGGAATCCGCTAAGGAGTGTGTAACAACTCACCTGCCGAATGAACTAGCCCTGAAAATGGATGGCGCTAA
AGCGGGCTACTTATACTTTGCCGTTAGCGCGATGGCATTTGTAATGTACGCGTTAATGAGTAGGAGGGCG
TGAGGGTCGTGAAGAAGCTCGTGGCGTGAGCCTGAGTGAAACGGCCTTTAGTGCAGATCTTGGTGGTAGT
AGCAAATATTCAAATGCGAACTTTGAAGACTGAAGTGGAGAAAGGTTCCGTGTGATCAGTAATTGGACAC
GGGTGAGTCGATCCTAAGAGATAGGATAATTCCGTTTGAAAGCTGGGCTGTTTGGGGCGTGGGGTTCGTC
CTCACGTTTTGTATGCAGCCTCGTGTATCGAAAGGGAATCAGGTTAATATTCCTGAACCGAGACGTGGAT
AATGTGTGGCAACACAACCGACCCAGGAGACGCTAGCGTGTGCCCAGGGAAGAGTTCTCTTTTCTTTTTA
ACAAGCATGTCCTGCCTTGGAAACGGATTATCCGGCGATAAGGAGGACGCCTTGGCAAAGCACTTTACTT
TTTGAAGTGTCCTGCGCGCCCACGACAGCCCTTGAAAATCCTGGCTAGAGATTTATTCGCACCCTCGTTC
GTACTCATAACCGCATCAGGTCTCCAAGGTTAGCAGCCTCTAGTTGATAGAAGAATGTAGATAAGGGAAG
TCGGCAAAATAGATCCGTAACTTCGGGAAAAGGATTGGCTCTGAGGGTTGGGCCTAGGGGTCTTTTTGGA
GAGCTTGTGGCGGCCTACGCTGGGCTGCGTCTGGACCTTTCGGGGACCGGATGCGGCCCGTCGGTCGGGC
TGCTCTTGCTGTGCTGAAGAGAAAGGTCGTTGGCTTTCGGGCTGGCGGCTGTTTCCTTAGTGCGTTGAAC
AACCGGCTCAGAACTGGAGCGGACAAGGGGAATCCGACTGTTTAATTAAAACAAAGCATTGTGATGGCCG
GAGACGGTGTTGACACAATGTGATTTCTGCCCAGTGCTCTGAATGTCAAAGTGAAGAGATTCAACCAAGC
GCGGGTAAACGGCGGGAGTAACTATGACTCTCTTAAGGTAGCCAAATGCCTCGTCATCTAACTAGTGACG
CGCATGAATGGATTAATGAGATTCCCACTGTCCCTATCTACTGTCTAGCGAACCCACAGCCAAGGGAACG
GGCTTGGAATAATCAGCGGGGAAAGAAGACCCTGTTGAGCTTGACTCTAGTCTGACGTTGTGAAATGACT
TGGGAGGTGTAGAATAAGTGGGAGGCTCTGCCGTCCGTGAAATACCACTACTCTCAATGTTGTTTTACTT
ATACCATGATGTAGCATCTGCGTGGCCTCGCGGTCGCGCAGTTCTAGTTGTAAGCTCGGGCTTCTGCCTG
GGTGAGCTACGTGGAAGACATCGTCAGGTGGGGAGTTTGGCTGGGGCGGCACATCTGTTAAATGATAACA
CAGGTGTCCTAAGGTGAGCTCAATGAGAACAGAAATCTCATGTAGAACAAAAGGGTAAAAGCTCACTTGA
TTTTGATTTTCAGTATGAATACAAACCGTGAAAGCGTGGCCTATCGATCCTTTAGTTCTTTAGAATTTTA
AGCTAGAGGTGTCAGAAAAGTTACCACAGGGATAACTGGCTTGTGGCAGCCAAGCGTCCATAGCGACGTT
GCTTTTTGATTCTTCGATGTCGGCTCTTCCTATCATTGCGAAGTAGAACTCGCCAATTGTTGGATTGTTC
ACCCACTAATAGGGAACGTGAGCTGGGTTTAGACCGTCGTGAGACAGGTTAGTTTTACCCTACTGATGAG
TTCGTTGTCTAAACAGTAATCCAACCCAGTACGAGAGGAACCGTTGGTTCAGATAATTGGTAACTGCGGT
TAGCTGAAAAGCTAGTGCCGCCAAGCTACCATCTGTAGGATTATGGCTGAACGCCTCTAAGTCAGAATCC
ATGCTGGAATAGACGATAATCACCTTTCCCGATGTGCCGCGAATAGCGATAGGTGTCTTCTGGGCACCCA
ACATCATACAATTGCAACGCACTCCGCTGCCTGTCAAATGCTGGTGGCGGAGAGTAGGCTGACTTGTAAT
TTCAAATATTGGGAAAGATAAATCCTTTGTAGACGACTTAACTACAGAACGGGGTGTTGTAAGCATGAGA
GTAGTCTTGTACTACGATCTGCTGAGATTTAGCCCTTGTTCTATTGATTTGT
>5_8S_rRNA.6
AACTTTCAGCAGTGGATGTCTAGGCTCGCACATCGATGAAGAACGCTGCGAACTGCGATACGTAATGCGA
ATTGCAGGATTCAGTGAGTCATCGAAATTTTGAACGCATATTGCACTTCCGGGTTAGTCCTGGGAGTATG
CCTGTATCAGTGTCC
>SSU_rRNA_eukarya.8
AACCTGGTTGATCCTGCCAGTAGTCATACGCTTGTCTCAAAGATTAAGCCATGCATGTCTAAGTATAAAC
ACTTTTGTACTGTGAAACTGCGAATGGCTCATTATATCAGTTATAGTCTACTCGATAGTACCTTACTACT
TGGATACCCGTAGTAATTCTAGAGCTAATACATGCATGAATACCCAACTGCTTGTCGGGCGGGTAGCATT
TATTAGATTGAAACCAATGCAGTCTTCGGGCTGGTATTGTGTTGAGTCATAATAACTGTGCGGATCGCGC
TTTTGCGCGATAAATCGATTGAGTTTCTGCCCTATCAGCTTTGGATGGTAGGATATGGGCCTACCATGGC
ATTAACGGGTAACGGGGAATTAGGGTTTGATTCCGGAGAGGGAGCCTTAGAAACGGCTACCACATCCAAG
GAAGGCAGCAGGCGCGTAAATTACCCAATCCTGACACAGGGAGGTAGTGACAATAAATAACAATGCTCTG
GCTCTTCGAGTCGGGCAATTGGAATGAGAACAATTTAAATCCCTTAACGAGGATCAATTGGAGGGCAAGT
CTGGTGCCAGCAGCCGCGGTAATTCCAGCTCCAATAGCGTATATTAAAGTTGTTGCAGTTAAAAAGCTCG
TAGTTGGATTTCTGTTTTGGATGTCCGGTCCGCTCCCTCTGGGAGTGTGTACTTATGGATGTTCGAGGCA
TTTTTTGTGAGGCTGCCTTTCTGCCATTAAGTTGGTGGGTTGGTGGGCTTGCATCGTTTACTGTGAAAAA
ATTAGAGTGTTTAAAGCAGGCGTTTGCTCATTTGAATACATTAGCATGGAATAATAAGATACGGCCTTGG
TGGTCTATTTTGTTGGTTTGCACACCAGGGTAATGATTAATAGGGACAGTTGGGGGTATTCATATTTCAG
CGTCAGAGGTGAAATTCTTGGATCGCTGAAAGATGAGCTTAGGCGAAAGCATTTACCAAGGATGTTTTCA
TTAATCAAGAACGAAAGTTAGGGGATCGAAGATGATTAGATACCATCGTAGTCTTAACCATAAACTATGC
CGACTCGGGATTGGCAGTCGTTTACCTTAAATGACCTTGTCAGCACCGTATGAGAAATCAAAGTCTTTGG
GTTCCGGGGGGAGTATGGTCGCAAGGCTGAAACTTAAAGGAATTGACGGAAGGGCACCACCAGGAGTGGA
GCCTGCGGCTTAATTTGACTCAACACGGGAAAACTTACCAGGTCCAGACATAGTAAGGATTGACAGATTG
AGAGCTCTTTCTTGATTCTATGGGTGGTGGTGCATGGCCGTTCTTAGTTGGTGGAGTGATTTGTCTGGTT
AATTCCGTTAACGAACGAGACCTCCGCGTGCTAAATAGTTCCGCTTACCATTTTTGGTAGGTTCGTGGAC
TTCTTAGAGGGACTTTTGGGTAATCAAACCAAAGGAAGTTGGAGGCAATAACAGGTCTGTGATGCCCTTA
GATGTTCTGGGCCGCACGCGCGCTACACTGATGCGTTCAACGAGTATACAACCTTGATCGATAGGTCTGG
GTAATCTTGTGAATGCGCATCGTGCTAGGGATAGACTGTTGCAATTTTCAGTCTTGAACGAGGAATTCCT
AGTAAACGCAAGTCATCAGCTTGCATTGATTACGTCCCTGCCCTTTGTACACACCGCCCGTCGCACCTAC
CGATTGAATGACTCGGTGAAAAATTGGGACCGTGAGTCCGTTTGCTTCATTGCGAGTGGATTGATGGGAA
CTTTTTTAAACCTCGCCATTTAGAGGAAGGTGAAGTCGTAACAAGGTTTCCGTAGGTGAACCTGCGGAAG
GATCATTA
>5S_rRNA.8
GTAGACGGCCATCTTAGGCTGAAAGCACCGTATCCCGTTCGCTCTGCGAAGTTAAGCAGCCTCAAGCTCG
GGTAGTACTCGGGTGGGTGACCACCGGGGAAGTCCGGGTGCTGTCTACC
>LSU_rRNA_eukarya.11
GGACCTGATATCAGGCAAGATTACCCGCTGAACTTAAGCATATCAATAAGCGGAGGAAAAGAAACTAACA
AGGATTCCCCTAGTAACGGCGAGTGAAGCGGGAAGAGCTCAAGCTTAAAATCTCCGTGCAAGTTTTGCGC
GGCGAATTGTAGTCTATAGAGGCGTGGTCAGTGAGGGCGCTCGGGGCAAGTTCCTTGGAAGAGGACAGCA
TGGAGGGTGATACTCCCGTTCATCCCTGGGTGGCTCTTGCGTACGACCCGTTTTCTTTGAGTCGCGTTGT
TTGGGAATGCAGCGCAAAGTAGGTGGTAAATTCCATCTAAAGCTAAATATTGGTGCGAGACCGATAGCGA
ACAAGTACCGTGAGGGAAAGATGAAAAGAACTTTGAAAAGAGAGTTAAAGAGTACCTGAAACTGCTGAAA
GGGAACCGAATCGTTTCCAGTGTCTATAATCCGTGGCATATTTCATTGGCGAGTGTGTGCTTGCGTGTGC
TTTGGCAGTGGCTTTTTTGGCTGCGCTGGGCGTGCGTGCTGTGTGTGCTTGCTGGTGCCCTGTGCTGCGG
TGGGACGTCAAGGTCAGTTCGTGTGCTGCGGGAAATGGCTGCCGAGGAGGTAGGGCTTACGCTCCGCGTT
TGTCTGTTATATCTTGGTGGACGAGTCGTCGCGGTTGGGACTGAGGTGCCTACAACGTGCTTTTGAGTGA
GTGCGTGTCTCCGTGTGCGCCGTGTGCGGATAGCTTGCTATGCGTGTGTGGTTGTGTGTGGATTGATGCG
CGCTTTAGCTTGTCGCCGTTCGGGACGTTGACGAAATGGAGCGATCCGACCCGTCTTGAAACACGGACCA
AGGAGTCTAACATGTGTGCAAGTGTTAGGGTGTGGAAACCCCAGCGCGAAATGAAAGTGAAGGGCAGCGC
AAGTTGTCTGAGGTAGGAAACGTTGCGGGCTTCGGTCTGCGGCGTGGCACTATCGACCGATCATGAACCT
TCGTGGTGAAAGATTTGAGTTTGAGCACATATGTTGGTACCCGAAAGATGGTGAACTATGCCTGAGTAGG
GTGAAGCCAGGGGAAACTCTGGTGGAAGCTCGTAGCGATTCTGACGTGCAAATCGATCGTCAAACTTGGG
TATAGGGGCGAAAGACTAATCGAACCATCTAGTAGCTGGTTCCCTCCGAAATTTCCCTCAGGATAGCAGC
AACTTATTTACGATAGTTTTATGAGGTAAAGCGAATGATTAGAGGATTCGGGGAAGAAACTTCCTCGACC
TATTCTCAAACTTTAAATCTGTAAGACCTGCAGGTTTCTTAATTGAACTTGTGGATGTGAATATCAAGTT
GCTAGTGGGCCATACGGGGTAAGCTCGTCTGGCGATGCGGGATGAACCGAACGCAAAGTTAAAGTGCCAA
AATGCCCGCTCACCTAGATACCATAAAAGGTGTTGGTTCATTTAGACAGCAGGACGGTGGCCATGGAAGT
CGGAATCCGCTAAGGAGTGTGTAACAACTCACCTGCCGAATGAACTAGCCCTGAAAATGGATGGCGCTAA
AGCGGGCTACTTATACTTTGCCGTTAGCGCGATGGCATTTGTAATGTACGCGTTAATGAGTAGGAGGGCG
TGAGGGTCGTGAAGAAGCTCGTGGCGTGAGCCTGAGTGAAACGGCCTTTAGTGCAGATCTTGGTGGTAGT
AGCAAATATTCAAATGCGAACTTTGAAGACTGAAGTGGAGAAAGGTTCCGTGTGATCAGTAATTGGACAC
GGGTGAGTCGATCCTAAGAGATAGGATAATTCCGTTTGAAAGCTGGGCTGTTTGGGGCGTGGGGTTCGTC
CTCACGTTTTGTATGCAGCCTCGTGTATCGAAAGGGAATCAGGTTAATATTCCTGAACCGAGACGTGGAT
AATGTGTGGCAACACAACCGACCCAGGAGACGCTAGCGTGTGCCCAGGGAAGAGTTCTCTTTTCTTTTTA
ACAAGCATGTCCTGCCTTGGAAACGGATTATCCGGCGATAAGGAGGACGCCTTGGCAAAGCACTTTACTT
TTTGAAGTGTCCTGCGCGCCCACGACAGCCCTTGAAAATCCTGGCTAGAGATTTATTCGCACCCTCGTTC
GTACTCATAACCGCATCAGGTCTCCAAGGTTAGCAGCCTCTAGTTGATAGAAGAATGTAGATAAGGGAAG
TCGGCAAAATAGATCCGTAACTTCGGGAAAAGGATTGGCTCTGAGGGTTGGGCCTAGGGGTCTTTTTGGA
GAGCTTGTGGCGGCCTACGCTGGGCTGCGTCTGGACCTTTCGGGGACCGGATGCGGCCCGTCGGTCGGGC
TGCTCTTGCTGTGCTGAAGAGAAAGGTCGTTGGCTTTCGGGCTGGCGGCTGTTTCCTTAGTGCGTTGAAC
AACCGGCTCAGAACTGGAGCGGACAAGGGGAATCCGACTGTTTAATTAAAACAAAGCATTGTGATGGCCG
GAGACGGTGTTGACACAATGTGATTTCTGCCCAGTGCTCTGAATGTCAAAGTGAAGAGATTCAACCAAGC
GCGGGTAAACGGCGGGAGTAACTATGACTCTCTTAAGGTAGCCAAATGCCTCGTCATCTAACTAGTGACG
CGCATGAATGGATTAATGAGATTCCCACTGTCCCTATCTACTGTCTAGCGAACCCACAGCCAAGGGAACG
GGCTTGGAATAATCAGCGGGGAAAGAAGACCCTGTTGAGCTTGACTCTAGTCTGACGTTGTGAAATGACT
TGGGAGGTGTAGAATAAGTGGGAGGCTCTGCCGTCCGTGAAATACCACTACTCTCAATGTTGTTTTACTT
ATACCATGATGTAGCATCTGCGTGGCCTCGCGGTCGCGCAGTTCTAGTTGTAAGCTCGGGCTTCTGCCTG
GGTGAGCTACGTGGAAGACATCGTCAGGTGGGGAGTTTGGCTGGGGCGGCACATCTGTTAAATGATAACA
CAGGTGTCCTAAGGTGAGCTCAATGAGAACAGAAATCTCATGTAGAACAAAAGGGTAAAAGCTCACTTGA
TTTTGATTTTCAGTATGAATACAAACCGTGAAAGCGTGGCCTATCGATCCTTTAGTTCTTTAGAATTTTA
AGCTAGAGGTGTCAGAAAAGTTACCACAGGGATAACTGGCTTGTGGCAGCCAAGCGTCCATAGCGACGTT
GCTTTTTGATTCTTCGATGTCGGCTCTTCCTATCATTGCGAAGTAGAACTCGCCAATTGTTGGATTGTTC
ACCCACTAATAGGGAACGTGAGCTGGGTTTAGACCGTCGTGAGACAGGTTAGTTTTACCCTACTGATGAG
TTCGTTGTCTAAACAGTAATCCAACCCAGTACGAGAGGAACCGTTGGTTCAGATAATTGGTAACTGCGGT
TAGCTGAAAAGCTAGTGCCGCCAAGCTACCATCTGTAGGATTATGGCTGAACGCCTCTAAGTCAGAATCC
ATGCTGGAATAGACGATAATCACCTTTCCCGATGTGCCGCGAATAGCGATAGGTGTCTTCTGGGCACCCA
ACATCATACAATTGCAACGCACTCCGCTGCCTGTCAAATGCTGGTGGCGGAGAGTAGGCTGACTTGTAAT
TTCAAATATTGGGAAAGATAAATCCTTTGTAGACGACTTAACTACAGAACGGGGTGTTGTAAGCATGAGA
GTAGTCTTGTACTACGATCTGCTGAGATTTAGCCCTTGTTCTATTGATTTGT
>5_8S_rRNA.7
AACTTTCAGCAGTGGATGTCTAGGCTCGCACATCGATGAAGAACGCTGCGAACTGCGATACGTAATGCGA
ATTGCAGGATTCAGTGAGTCATCGAAATTTTGAACGCATATTGCACTTCCGGGTTAGTCCTGGGAGTATG
CCTGTATCAGTGTCC
>SSU_rRNA_eukarya.9
AACCTGGTTGATCCTGCCAGTAGTCATACGCTTGTCTCAAAGATTAAGCCATGCATGTCTAAGTATAAAC
ACTTTTGTACTGTGAAACTGCGAATGGCTCATTATATCAGTTATAGTCTACTCGATAGTACCTTACTACT
TGGATACCCGTAGTAATTCTAGAGCTAATACATGCATGAATACCCAACTGCTTGTCGGGCGGGTAGCATT
TATTAGATTGAAACCAATGCAGTCTTCGGGCTGGTATTGTGTTGAGTCATAATAACTGTGCGGATCGCGC
TTTTGCGCGATAAATCGATTGAGTTTCTGCCCTATCAGCTTTGGATGGTAGGATATGGGCCTACCATGGC
ATTAACGGGTAACGGGGAATTAGGGTTTGATTCCGGAGAGGGAGCCTTAGAAACGGCTACCACATCCAAG
GAAGGCAGCAGGCGCGTAAATTACCCAATCCTGACACAGGGAGGTAGTGACAATAAATAACAATGCTCTG
GCTCTTCGAGTCGGGCAATTGGAATGAGAACAATTTAAATCCCTTAACGAGGATCAATTGGAGGGCAAGT
CTGGTGCCAGCAGCCGCGGTAATTCCAGCTCCAATAGCGTATATTAAAGTTGTTGCAGTTAAAAAGCTCG
TAGTTGGATTTCTGTTTTGGATGTCCGGTCCGCTCCCTCTGGGAGTGTGTACTTATGGATGTTCGAGGCA
TTTTTTGTGAGGCTGCCTTTCTGCCATTAAGTTGGTGGGTTGGTGGGCTTGCATCGTTTACTGTGAAAAA
ATTAGAGTGTTTAAAGCAGGCGTTTGCTCATTTGAATACATTAGCATGGAATAATAAGATACGGCCTTGG
TGGTCTATTTTGTTGGTTTGCACACCAGGGTAATGATTAATAGGGACAGTTGGGGGTATTCATATTTCAG
CGTCAGAGGTGAAATTCTTGGATCGCTGAAAGATGAGCTTAGGCGAAAGCATTTACCAAGGATGTTTTCA
TTAATCAAGAACGAAAGTTAGGGGATCGAAGATGATTAGATACCATCGTAGTCTTAACCATAAACTATGC
CGACTCGGGATTGGCAGTCGTTTACCTTAAATGACCTTGTCAGCACCGTATGAGAAATCAAAGTCTTTGG
GTTCCGGGGGGAGTATGGTCGCAAGGCTGAAACTTAAAGGAATTGACGGAAGGGCACCACCAGGAGTGGA
GCCTGCGGCTTAATTTGACTCAACACGGGAAAACTTACCAGGTCCAGACATAGTAAGGATTGACAGATTG
AGAGCTCTTTCTTGATTCTATGGGTGGTGGTGCATGGCCGTTCTTAGTTGGTGGAGTGATTTGTCTGGTT
AATTCCGTTAACGAACGAGACCTCCGCGTGCTAAATAGTTCCGCTTACCATTTTTGGTAGGTTCGTGGAC
TTCTTAGAGGGACTTTTGGGTAATCAAACCAAAGGAAGTTGGAGGCAATAACAGGTCTGTGATGCCCTTA
GATGTTCTGGGCCGCACGCGCGCTACACTGATGCGTTCAACGAGTATACAACCTTGATCGATAGGTCTGG
GTAATCTTGTGAATGCGCATCGTGCTAGGGATAGACTGTTGCAATTTTCAGTCTTGAACGAGGAATTCCT
AGTAAACGCAAGTCATCAGCTTGCATTGATTACGTCCCTGCCCTTTGTACACACCGCCCGTCGCACCTAC
CGATTGAATGACTCGGTGAAAAATTGGGACCGTGAGTCCGTTTGCTTCATTGCGAGTGGATTGATGGGAA
CTTTTTTAAACCTCGCCATTTAGAGGAAGGTGAAGTCGTAACAAGGTTTCCGTAGGTGAACCTGCGGAAG
GATCATTA
>5S_rRNA.9
GTAGACGGCCATCTTAGGCTGAAAGCACCGTATCCCGTTCGCTCTGCGAAGTTAAGCAGCCTCAAGCTCG
GGTAGTACTCGGGTGGGTGACCACCGGGGAAGTCCGGGTGCTGTCTACC
>LSU_rRNA_eukarya.12
GGACCTGATATCAGGCAAGATTACCCGCTGAACTTAAGCATATCAATAAGCGGAGGAAAAGAAACTAACA
AGGATTCCCCTAGTAACGGCGAGTGAAGCGGGAAGAGCTCAAGCTTAAAATCTCCGTGCAAGTTTTGCGC
GGCGAATTGTAGTCTATAGAGGCGTGGTCAGTGAGGGCGCTCGGGGCAAGTTCCTTGGAAGAGGACAGCA
TGGAGGGTGATACTCCCGTTCATCCCTGGGTGGCTCTTGCGTACGACCCGTTTTTCTTTGAGTCGCGTTG
TTTGGGAATGCAGCGCAAAGTAGGTGGTAAATTCCATCTAAAGCTAAATATTGGTGCGAGACCGATAGCG
AACAAGTACCGTGAGGGAAAGATGAAAAGAACTTTGAAAAGAGAGTTAAAGAGTACCTGAAACTGCTGAA
AGGGAAACCGAATCGTTTCCAGTGTCTATAATCCGTGGCATATTTCATTGGCGAGTGTGTGCTTGCGTGT
GCTTTGGCAGTGGCTTTTTTGGCTGCGCTGGGCGTGCGTGCTGTGTGTGCTTGCTGGTGCCCTGTGCTGC
GGTGGGACGTCAAGGTCAGTTCGTGTGCTGCGGGAAATGGCTGCCGAGGAGGTAGGGCTTACGCTCCGCG
TTTGTCTGTTATATCTTGGTGGACGAGTCGTCGCGGTTGGGACTGAGGTGCCTACAACGTGCTTTTGAGT
GAGTGCGTGTCTCCGTGTGCGCCGTGTGCGGATAGCTTGCTATGCGTGTGTGGTTGTGTGTGGATTGATG
CGCGCTTTAGCTTGTCGCCGTTCGGGACGTTGACGAAATGGAGCGATCCGACCCGTCTTGAAACACGGAC
CAAGGAGTCTAACATGTGTGCAAGTGTTAGGGTGTGGAAACCCCAGCGCGAAATGAAAGTGAAGGGCAGC
GCAAGTTGTCTGAGGTAGGAAACGTTGCGGGCTTCGGTCTGCGGCGTGGCACTATCGACCGATCATGAAC
CTTCGTGGTGAAAGATTTGAGTTTGAGCACATATGTTGGTACCCGAAAGATGGTGAACTATGCCTGAGTA
GGGTGAAGCCAGGGGAAACTCTGGTGGAAGCTCGTAGCGATTCTGACGTGCAAATCGATCGTCAAACTTG
GGTATAGGGGCGAAAGACTAATCGAACCATCTAGTAGCTGGTTCCCTCCGAAATTTCCCTCAGGATAGCA
GCAACTTATTTACGATAGTTTTATGAGGTAAAGCGAATGATTAGAGGATTCGGGGAAGAAACTTCCTCGA
CCTATTCTCAAACTTTAAATCTGTAAGACCTGCAGGTTTCTTAATTGAACTTGTGGATGTGAATATCAAG
TTGCTAGTGGGCCATACGGGGTAAGCTCGTCTGGCGATGCGGGATGAACCGAACGCAAAGTTAAAGTGCC
AAAATGCCCGCTCACCTAGATACCATAAAAGGTGTTGGTTCATTTAGACAGCAGGACGGTGGCCATGGAA
GTCGGAATCCGCTAAGGAGTGTGTAACAACTCACCTGCCGAATGAACTAGCCCTGAAAATGGATGGCGCT
AAAGCGGGCTACTTATACTTTGCCGTTAGCGCGATGGCATTTGTAATGTACGCGTTAATGAGTAGGAGGG
CGTGAGGGTCGTGAAGAAGCTCGTGGCGTGAGCCTGAGTGAAACGGCCTTTAGTGCAGATCTTGGTGGTA
GTAGCAAATATTCAAATGCGAACTTTGAAGACTGAAGTGGAGAAAGGTTCCGTGTGATCAGTAATTGGAC
ACGGGTGAGTCGATCCTAAGAGATAGGATAATTCCGTTTGAAAGCTGGGCTGTTTGGGGCGTGGGGTTCG
TCCTCACGTTTTGTATGCAGCCTCGTGTATCGAAAGGGAATCAGGTTAATATTCCTGAACCGAGACGTGG
ATAATGTGTGGCAACACAACCGACCCAGGAGACGCTAGCGTGTGCCCAGGGAAGAGTTCTCTTTTCTTTT
AACAAGCATGTCCTGCCTTGGAAACGGATTATCCGGCGATAAGGAGGACGCCTTGGCAAAGCACTTTACT
TTTTGAAGTGTCCTGCGCGCCCACGACAGCCTTGAAAATCCTGGCTAGAGATTTATTCGCACCCTCGTTC
GTACTCATAACCGCATCAGGTCTCCAAGGTTAGCAGCCTCTAGTTGATAGAAGAATGTAGATAAGGGAAG
TCGGCAAAATAGATCCGTAACTTCGGGAAAAGGATTGGCTCTGAGGGTTGGGCCTAGGGGTCTTTTTGGA
GAGCTTGTGGCGGCCTACGCTGGGCTGCGTCTGGACCTTTCGGGGACCGGATGCGGCCCGTCGGTCGGGC
TGCTCTTGCTGTGCTGAAGAGAAAGGTCGTTGGCTTTCGGGCTGGCGGCTGTTTCCTTAGTGCGTTGAAC
AACCGGCTCAGAACTGGAGCGGACAAGGGGAATCCGACTGTTTAATTAAAACAAAGCATTGTGATGGCCG
GAGACGGTGTTGACACAATGTGATTTCTGCCCAGTGCTCTGAATGTCAAAGTGAAGAGATTCAACCAAGC
GCGGGTAAACGGCGGGAGTAACTATGACTCTCTTAAGGTAGCCAAATGCCTCGTCATCTAACTAGTGACG
CGCATGAATGGATTAATGAGATTCCCACTGTCCCTATCTACTGTCTAGCGAACCCACAGCCAAGGGAACG
GGCTTGGAATAATCAGCGGGGAAAGAAGACCCTGTTGAGCTTGACTCTAGTCTGACGTTGTGAAATGACT
TGGGAGGTGTAGAATAAGTGGGAGGCTCTGCCGTCCGTGAAATACCACTACTCTCAATGTTGTTTTACTT
ATACCATGATGTAGCATCTGCGTGGCCTCGCGGTCGCGCAGTTCTAGTTGTAAGCTCGGGCTTCTGCCTG
GGTGAGCTACGTGGAAGACATCGTCAGGTGGGGAGTTTGGCTGGGGCGGCACATCTGTTAAATGATAACA
CAGGTGTCCTAAGGTGAGCTCAATGAGAACAGAAATCTCATGTAGAACAAAAGGGTAAAAGCTCACTTGA
TTTTGATTTTCAGTATGAATACAAACCGTGAAAGCGTGGCCTATCGATCCTTTAGTTCTTTAGAATTTTA
AGCTAGAGGTGTCAGAAAAGTTACCACAGGGATAACTGGCTTGTGGCAGCCAAGCGTCCATAGCGACGTT
GCTTTTTGATTCTTCGATGTCGGCTCTTCCTATCATTGCGAAGTAGAACTCGCCAATTGTTGGATTGTTC
ACCCACTAATAGGGAACGTGAGCTGGGTTTAGACCGTCGTGAGACAGGTTAGTTTTACCCTACTGATGAG
TTCGTTGTCTAAACAGTAATCCAACCCAGTACGAGAGGAACCGTTGGTTCAGATAATTGGTAACTGCGGT
TAGCTGAAAAGCTAGTGCCGCCAAGCTACCATCTGTAGGATTATGGCTGAACGCCTCTAAGTCAGAATCC
ATGCTGGAATAGACGATAATCACCTTTCCCGATGTGCCGCGAATAGCGATAGGTGTCTTCTGGGCACCCA
ACATCATACAATTGCAACGCACTCCGCTGCCTGTCAAATGCTGGTGGCGGAGAGTAGGCTGACTTGTAAT
TTCAAATATTGGGAAAGATAAATCCTTTGTAGACGACTTAACTACAGAACGGGGTGTTGTAAGCATGAGA
GTAGTCTTGTACTACGATCTGCTGAGATTTAGCCCTTGTTCTATTGATTTGT
>5_8S_rRNA.8
aactttcagcagtggatgtctaggctcgcacatcgatgaagaacgctgcgaactgcgatacgtaatgcga
attgcaggattcagtgagtcatcgaaattttgaacgcatattgcacttccgggttagtcctgggagtatg
cctgtatcagtgtcc
>LSU_rRNA_eukarya.19
GGACCTGATATCAGGCAAGATACCCCGCCTGAACTTAAGCATATCAATAAGCGGAGGAAAAGAAACTAAC
AAGGATTCCCCTAGTAACGGCGAGTGAAGCGGGAAGAGCTCAAGCTTAAAATCTCCGTGCAAGTTTTGCG
CGGCGAATTGTAGTCTATAGAGGCGTGGTCAGTGAGGGCGCTCGGGGCAAGTTCCTTGGAAGAGGACAGC
ATGGAGGGTGATACTCCCGTTCATCCCTGGGTGGCTCTTGCGTACGACCCGTTTTCTTTGAGTCGCGTTG
TTTGGGAATGCAGCGCAAAGTAGGTGGTAAATTCCATCTAAAGCTAAATATTGGTGCGAGACCGATAGCG
AACAAGTACCGTGAGGGAAAGATGAAAAGAACTTTGAAAAGAGAGTTAAAGAGTACCTGAAACTGCTGAA
AGGGAACCGAATCGTTTCCAGTGTCTATAATCCGTGGCATATTTCATTGGCGAGTGTGTgcttgagtggc
ttt
>5_8S_rRNA.15
AACTTTCAGCAGTGGATGTCTAGGCTCGCACATCGATGAAGAACGCTGCGAACTGCGATACGTAATGCGA
ATTGCAGGATTCAGTGAGTCATCGAAATTTTGAACGCATATTGCACTTCCGGGTTAGTCCTGGGAGTATG
CCTGCTATCAGTGTCC
>SSU_rRNA_eukarya.17
AACCTGGTTGATCCTGCCAGTAGTCATACGCTTGTCTCAAAGATTAAGCCATGCATGTCTAAGTATAAAC
ACTTTTGTACTGTGAAACTGCGAATGGCTCATTATATCAGTTATAGTCTACTCGATAGTACCTTACTACT
TGGATACCCGTAGTAATTCTAGAGCTAATACATGCATGAATACCCAACTGCTTGTCGGGCGGGTAGCATT
TATTAGATTGAAACCAATGCAGTCTTCGGGCTGGTATTGTGTTGAGTCATAATAACTGTGCGGATCGCGC
TTTTGCGCGATAAATCGATTGAGTTTCTGCCCTATCAGCTTTGGATGGTAGGATATGGGCCTACCATGGC
ATTAACGGGTAACGGGGAATTAGGGTTTGATTCCGGAGAGGGAGCCTTAGAAACGGCTACCACATCCAAG
GAAGGCAGCAGGCGCGTAAATTACCCAATCCTGACACAGGGAGGTAGTGACAATAAATAACAATGCTCTG
GCTCTTCGAGTCGGGCAATTGGAATGAGAACAATTTAAATCCCTTAACGAGGATCAATTGGAGGGCAAGT
CTGGTGCCAGCAGCCGCGGGTAAATTCCAGCTCCAATAGCGTATATTAAAGTTGTTGCAGTTAAAAAGCT
CGTAGTTGGATTTCTGTTTTTGGATGTCCGGTCCGCTCCCTCTGGGAGTGTGTACTTATGGATGTTCGAG
GCATTTTTTGTGAGGCTGCCTTTCTGCCATTAAGTTGGTGGGTTTGGTGGGCTTGCATCGTTTACTGTGA
AAAAATTAGAGTGTTTAAGCAGGCGTTTGCTCATTTGAATACATTAGCATGGAATAATAAGATACGGCCT
TGGTGGTCTATTTTGTTGGTTTGCACACCAGGGTAATGATTAATAGGGACAGTTGGGGGTATTCATATTT
CAGCGTCAGAGGTGAAATTCTTGGATCGCTGAAAGATGAGCTTAGGCGAAAGCATTTACCAAGGATGTTT
TCATAATCAAGAACGAAGTTAGGGATCGAAGATGATTAGATACCATCGTAGTCTTAACCATAAACTATGC
CGACTCGGGATTGGCAGTCGTTTACCTTAAATGACCTTGTCAGCACCGTATGAGAAATCAAAGTCTTTGG
GTTCCGGGGGGAGTATGGTCGCAAGGCTGAAACTTAAAGGAATTGACGGAAGGGCACCACCAGGAGTGGA
GCCTGCGGCTTAATTTGACTCAACACGGGAAAACTTACCAGGTCCAGACATAGTAAGGATTGACAGATTG
AGAGCTCTTTCTTGATTCTATGGGTGGTGGTGCATGGCCGTTCTTAGTTGGTGGAGTGATTTGTCTGGTT
AATTCCGTTAACGAACGAGACCTCCGCGTGCTAAATAGTTCCGCTTACCATTTTTGGTAGGTTCGTGGAC
TTCTTAGAGGGACTTTTGGGTAATCAAACAAAGGAAGTTGGAGGCAATAACAGGTCTGTGATGCCCTTAG
ATGTTCTGGGCCGCACGCGCGCTACACTGATGCGTTCAACGAGTATACAACCTTGATCGATAGGTCTGGG
TAATCTTGTGAATGCGCATCGTGCTAGGGATAGACTGTTGCAATTTTCAGTCTTGAACGAGGAATTCCTA
GTAAACGCAAGTCATCAGCTTGCATTGATTACGTCCCTGCCCTTTGTACACACCGCCCGTCGCACCTACC
GATTGAATGACTCGGTGAAAAATTGGGACCGTGAGTCCGTTTGCTTCATTGCGAGTGGATTGATGGGAAC
TTTTTTAAACCTCGCCATTTAGAGGAAGGTGAAGTCGTAACAAGGTTTCCGTAGGTGAACCTGCGGAAGG
ATCATTA
>5S_rRNA.11
GTAGACGGCCATCTTAGGCTGAAAGCACCGTATCCCGTTCGCTCTGCGAAGTTAAGCAGCCTCAAGCTCG
GGTAGTACTCGGGTGGGTGACCACCGGGGAAGTCCGGGTGCTGTCTACC
>LSU_rRNA_eukarya.14
GGACCTGATATCAGGCAAGATTACCCGCTGAACTTAAGCATATCAATAAGCGGAGGAAAAGAAACTAACA
AGGATTCCCCTAGTAACGGCGAGTGAAGCGGGAAGAGCTCAAGCTTAAAATCTCCGTGCAAGTTTTGCGC
GGCGAATTGTAGTCTATAGAGGCGTGGTCAGTGAGGGCGCTCGGGGCAAGTTCCTTGGAAGAGGACAGCA
TGGAGGGTGATACTCCCGTTCATCCCTGGGTGGCTCTTGCGTACGACCCGTTTTCTTTGAGTCGCGTTGT
TTGGGAATGCAGCGCAAAGTAGGTGGTAAATTCCATCTAAAGCTAAATATTGGTGCGAGACCGATAGCGA
ACAAGTACCGTGAGGGAAAGATGAAAAGAACTTTGAAAAGAGAGTTAAAGAGTACCTGAAACTGCTGAAA
GGGAACCGAATCGTTTCCAGTGTCTATAATCCGTGGCATATTTCATTGGCGAGTGTGTGCTTGCGTGTGC
TTTGGCAGTGGCTTTTTTGGCTGCGCTGGGCGTGCGTGCTGTGTGTGCTTGCTGGTGCCCTGTGCTGCGG
TGGGACGTCAAGGTCAGTTCGTGTGCTGCGGGAAATGGCTGCCGAGGAGGTAGGGCTTACGCTCCGCGTT
TGTCTGTTATATCTTGGTGGACGAGTCGTCGCGGTTGGGACTGAGGTGCCTACAACGTGCTTTTGAGTGA
GTGCGTGTCTCCGTGTGCGCCGTGTGCGGATAGCTTGCTATGCGTGTGTGGTTGTGTGTGGATTGATGCG
CGCTTTAGCTTGTCGCCGTTCGGGACGTTGACGAAATGGAGCGATCCGACCCGTCTTGAAACACGGACCA
AGGAGTCTAACATGTGTGCAAGTGTTAGGGTGTGGAAACCCCAGCGCGAAATGAAAGTGAAGGGCAGCGC
AAGTTGTCTGAGGTAGGAAACGTTGCGGGCTTCGGTCTGCGGCGTGGCACTATCGACCGATCATGAACCT
TCGTGGTGAAAGATTTGAGTTTGAGCACATATGTTGGTACCCGAAAGATGGTGAACTATGCCTGAGTAGG
GTGAAGCCAGGGGAAACTCTGGTGGAAGCTCGTAGCGATTCTGACGTGCAAATCGATCGTCAAACTTGGG
TATAGGGGCGAAAGACTAATCGAACCATCTAGTAGCTGGTTCCCTCCGAAATTTCCCTCAGGATAGCAGC
AACTTATTTACGATAGTTTTATGAGGTAAAGCGAATGATTAGAGGATTCGGGGAAGAAACTTCCTCGACC
TATTCTCAAACTTTAAATCTGTAAGACCTGCAGGTTTCTTAATTGAACTTGTGGATGTGAATATCAAGTT
GCTAGTGGGCCATACGGGGTAAGCTCGTCTGGCGATGCGGGATGAACCGAACGCAAAGTTAAAGTGCCAA
AATGCCCGCTCACCTAGATACCATAAAAGGTGTTGGTTCATTTAGACAGCAGGACGGTGGCCATGGAAGT
CGGAATCCGCTAAGGAGTGTGTAACAACTCACCTGCCGAATGAACTAGCCCTGAAAATGGATGGCGCTAA
AGCGGGCTACTTATACTTTGCCGTTAGCGCGATGGCATTTGTAATGTACGCGTTAATGAGTAGGAGGGCG
TGAGGGTCGTGAAGAAGCTCGTGGCGTGAGCCTGAGTGAAACGGCCTTTAGTGCAGATCTTGGTGGTAGT
AGCAAATATTCAAATGCGAACTTTGAAGACTGAAGTGGAGAAAGGTTCCGTGTGATCAGTAATTGGACAC
GGGTGAGTCGATCCTAAGAGATAGGATAATTCCGTTTGAAAGCTGGGCTGTTTGGGGCGTGGGGTTCGTC
CTCACGTTTTGTATGCAGCCTCGTGTATCGAAAGGGAATCAGGTTAATATTCCTGAACCGAGACGTGGAT
AATGTGTGGCAACACAACCGACCCAGGAGACGCTAGCGTGTGCCCAGGGAAGAGTTCTCTTTTCTTTTTA
ACAAGCATGTCCTGCCTTGGAAACGGATTATCCGGCGATAAGGAGGACGCCTTGGCAAAGCACTTTACTT
TTTGAAGTGTCCTGCGCGCCCACGACAGCCCTTGAAAATCCTGGCTAGAGATTTATTCGCACCCTCGTTC
GTACTCATAACCGCATCAGGTCTCCAAGGTTAGCAGCCTCTAGTTGATAGAAGAATGTAGATAAGGGAAG
TCGGCAAAATAGATCCGTAACTTCGGGAAAAGGATTGGCTCTGAGGGTTGGGCCTAGGGGTCTTTTTGGA
GAGCTTGTGGCGGCCTACGCTGGGCTGCGTCTGGACCTTTCGGGGACCGGATGCGGCCCGTCGGTCGGGC
TGCTCTTGCTGTGCTGAAGAGAAAGGTCGTTGGCTTTCGGGCTGGCGGCTGTTTCCTTAGTGCGTTGAAC
AACCGGCTCAGAACTGGAGCGGACAAGGGGAATCCGACTGTTTAATTAAAACAAAGCATTGTGATGGCCG
GAGACGGTGTTGACACAATGTGATTTCTGCCCAGTGCTCTGAATGTCAAAGTGAAGAGATTCAACCAAGC
GCGGGTAAACGGCGGGAGTAACTATGACTCTCTTAAGGTAGCCAAATGCCTCGTCATCTAACTAGTGACG
CGCATGAATGGATTAATGAGATTCCCACTGTCCCTATCTACTGTCTAGCGAACCCACAGCCAAGGGAACG
GGCTTGGAATAATCAGCGGGGAAAGAAGACCCTGTTGAGCTTGACTCTAGTCTGACGTTGTGAAATGACT
TGGGAGGTGTAGAATAAGTGGGAGGCTCTGCCGTCCGTGAAATACCACTACTCTCAATGTTGTTTTACTT
ATACCATGATGTAGCATCTGCGTGGCCTCGCGGTCGCGCAGTTCTAGTTGTAAGCTCGGGCTTCTGCCTG
GGTGAGCTACGTGGAAGACATCGTCAGGTGGGGAGTTTGGCTGGGGCGGCACATCTGTTAAATGATAACA
CAGGTGTCCTAAGGTGAGCTCAATGAGAACAGAAATCTCATGTAGAACAAAAGGGTAAAAGCTCACTTGA
TTTTGATTTTCAGTATGAATACAAACCGTGAAAGCGTGGCCTATCGATCCTTTAGTTCTTTAGAATTTTA
AGCTAGAGGTGTCAGAAAAGTTACCACAGGGATAACTGGCTTGTGGCAGCCAAGCGTCCATAGCGACGTT
GCTTTTTGATTCTTCGATGTCGGCTCTTCCTATCATTGCGAAGTAGAACTCGCCAATTGTTGGATTGTTC
ACCCACTAATAGGGAACGTGAGCTGGGTTTAGACCGTCGTGAGACAGGTTAGTTTTACCCTACTGATGAG
TTCGTTGTCTAAACAGTAATCCAACCCAGTACGAGAGGAACCGTTGGTTCAGATAATTGGTAACTGCGGT
TAGCTGAAAAGCTAGTGCCGCCAAGCTACCATCTGTAGGATTATGGCTGAACGCCTCTAAGTCAGAATCC
ATGCTGGAATAGACGATAATCACCTTTCCCGATGTGCCGCGAATAGCGATAGGTGTCTTCTGGGCACCCA
ACATCATACAATTGCAACGCACTCCGCTGCCTGTCAAATGCTGGTGGCGGAGAGTAGGCTGACTTGTAAT
TTCAAATATTGGGAAAGATAAATCCTTTGTAGACGACTTAACTACAGAACGGGGTGTTGTAAGCATGAGA
GTAGTCTTGTACTACGATCTGCTGAGATTTAGCCCTTGTTCTATTGATTTGT
>5_8S_rRNA.10
AACTTTCAGCAGTGGATGTCTAGGCTCGCACATCGATGAAGAACGCTGCGAACTGCGATACGTAATGCGA
ATTGCAGGATTCAGTGAGTCATCGAAATTTTGAACGCATATTGCACTTCCGGGTTAGTCCTGGGAGTATG
CCTGTATCAGTGTCC
>SSU_rRNA_eukarya.13
AACCTGGTTGATCCTGCCAGTAGTCATACGCTTGTCTCAAAGATTAAGCCATGCATGTCTAAGTATAAAC
ACTTTTGTACTGTGAAACTGCGAATGGCTCATTATATCAGTTATAGTCTACTCGATAGTACCTTACTACT
TGGATACCCGTAGTAATTCTAGAGCTAATACATGCATGAATACCCAACTGCTTGTCGGGCGGGTAGCATT
TATTAGATTGAAACCAATGCAGTCTTCGGGCTGGTATTGTGTTGAGTCATAATAACTGTGCGGATCGCGC
TTTTGCGCGATAAATCGATTGAGTTTCTGCCCTATCAGCTTTGGATGGTAGGATATGGGCCTACCATGGC
ATTAACGGGTAACGGGGAATTAGGGTTTGATTCCGGAGAGGGAGCCTTAGAAACGGCTACCACATCCAAG
GAAGGCAGCAGGCGCGTAAATTACCCAATCCTGACACAGGGAGGTAGTGACAATAAATAACAATGCTCTG
GCTCTTCGAGTCGGGCAATTGGAATGAGAACAATTTAAATCCCTTAACGAGGATCAATTGGAGGGCAAGT
CTGGTGCCAGCAGCCGCGGTAATTCCAGCTCCAATAGCGTATATTAAAGTTGTTGCAGTTAAAAAGCTCG
TAGTTGGATTTCTGTTTTGGATGTCCGGTCCGCTCCCTCTGGGAGTGTGTACTTATGGATGTTCGAGGCA
TTTTTTGTGAGGCTGCCTTTCTGCCATTAAGTTGGTGGGTTGGTGGGCTTGCATCGTTTACTGTGAAAAA
ATTAGAGTGTTTAAAGCAGGCGTTTGCTCATTTGAATACATTAGCATGGAATAATAAGATACGGCCTTGG
TGGTCTATTTTGTTGGTTTGCACACCAGGGTAATGATTAATAGGGACAGTTGGGGGTATTCATATTTCAG
CGTCAGAGGTGAAATTCTTGGATCGCTGAAAGATGAGCTTAGGCGAAAGCATTTACCAAGGATGTTTTCA
TTAATCAAGAACGAAAGTTAGGGGATCGAAGATGATTAGATACCATCGTAGTCTTAACCATAAACTATGC
CGACTCGGGATTGGCAGTCGTTTACCTTAAATGACCTTGTCAGCACCGTATGAGAAATCAAAGTCTTTGG
GTTCCGGGGGGAGTATGGTCGCAAGGCTGAAACTTAAAGGAATTGACGGAAGGGCACCACCAGGAGTGGA
GCCTGCGGCTTAATTTGACTCAACACGGGAAAACTTACCAGGTCCAGACATAGTAAGGATTGACAGATTG
AGAGCTCTTTCTTGATTCTATGGGTGGTGGTGCATGGCCGTTCTTAGTTGGTGGAGTGATTTGTCTGGTT
AATTCCGTTAACGAACGAGACCTCCGCGTGCTAAATAGTTCCGCTTACCATTTTTGGTAGGTTCGTGGAC
TTCTTAGAGGGACTTTTGGGTAATCAAACCAAAGGAAGTTGGAGGCAATAACAGGTCTGTGATGCCCTTA
GATGTTCTGGGCCGCACGCGCGCTACACTGATGCGTTCAACGAGTATACAACCTTGATCGATAGGTCTGG
GTAATCTTGTGAATGCGCATCGTGCTAGGGATAGACTGTTGCAATTTTCAGTCTTGAACGAGGAATTCCT
AGTAAACGCAAGTCATCAGCTTGCATTGATTACGTCCCTGCCCTTTGTACACACCGCCCGTCGCACCTAC
CGATTGAATGACTCGGTGAAAAATTGGGACCGTGAGTCCGTTTGCTTCATTGCGAGTGGATTGATGGGAA
CTTTTTTAAACCTCGCCATTTAGAGGAAGGTGAAGTCGTAACAAGGTTTCCGTAGGTGAACCTGCGGAAG
GATCATTA
>5S_rRNA.12
GTAGACGGCCATCTTAGGCTGAAAGCACCGTATCCCGTTCGCTCTGCGAAGTTAAGCAGCCTCAAGCTCG
GGTAGTACTCGGGTGGGTGACCACCGGGGAAGTCCGGGTGCTGTCTACC
>LSU_rRNA_eukarya.18
GGACCTGATATCAGGCAAGATTACCCGCTGAACTTAAGCATATCAATAAGCGGAGGAAAAGAAACTAACA
AGGATTCCCCTAGTAACGGCGAGTGAAGCGGGAAGAGCTCAAGCTTAAAATCTCCGTGCAAGTTTTGCGC
GGCGAATTGTAGTCTATAGAGGCGTGGTCAGTGAGGGCGCTCGGGGCAAGTTCCTTGGAAGAGGACAGCA
TGGAGGGTGATACTCCCGTTCATCCCTGGGTGGCTCTTGCGTACGACCCGTTTTCTTTGAGTCGCGTTGT
TTGGGAATGCAGCGCAAAGTAGGTGGTAAATTCCATCTAAAGCTAAATATTGGTGCGAGACCGATAGCGA
ACAAGTACCGTGAGGGAAAGATGAAAAGAACTTTGAAAAGAGAGTTAAAGAGTACCTGAAACTGCTGAAA
GGGAACCGAATCGTTTCCAGTGTCTATAATCCGTGGCATATTTCATTGGCGAGTGTGTGCTTGCGTGTGC
TTTGGCAGTGGCTTTTTTGGCTGCGCTGGGCGTGCGTGCTGTGTGTGCTTGCTGGTGCCCTGTGCTGCGG
TGGGACGTCAAGGTCAGTTCGTGTGCTGCGGGAAATGGCTGCCGAGGAGGTAGGGCTTACGCTCCGCGTT
TGTCTGTTATATCTTGGTGGACGAGTCGTCGCGGTTGGGACTGAGGTGCCTACAACGTGCTTTTGAGTGA
GTGCGTGTCTCCGTGTGCGCCGTGTGCGGATAGCTTGCTATGCGTGTGTGGTTGTGTGTGGATTGATGCG
CGCTTTAGCTTGTCGCCGTTCGGGACGTTGACGAAATGGAGCGATCCGACCCGTCTTGAAACACGGACCA
AGGAGTCTAACATGTGTGCAAGTGTTAGGGTGTGGAAACCCCAGCGCGAAATGAAAGTGAAGGGCAGCGC
AAGTTGTCTGAGGTAGGAAACGTTGCGGGCTTCGGTCTGCGGCGTGGCACTATCGACCGATCATGAACCT
TCGTGGTGAAAGATTTGAGTTTGAGCACATATGTTGGTACCCGAAAGATGGTGAACTATGCCTGAGTAGG
GTGAAGCCAGGGGAAACTCTGGTGGAAGCTCGTAGCGATTCTGACGTGCAAATCGATCGTCAAACTTGGG
TATAGGGGCGAAAGACTAATCGAACCATCTAGTAGCTGGTTCCCTCCGAAATTTCCCTCAGGATAGCAGC
AACTTATTTACGATAGTTTTATGAGGTAAAGCGAATGATTAGAGGATTCGGGGAAGAAACTTCCTCGACC
TATTCTCAAACTTTAAATCTGTAAGACCTGCAGGTTTCTTAATTGAACTTGTGGATGTGAATATCAAGTT
GCTAGTGGGCCATACGGGGTAAGCTCGTCTGGCGATGCGGGATGAACCGAACGCAAAGTTAAAGTGCCAA
AATGCCCGCTCACCTAGATACCATAAAAGGTGTTGGTTCATTTAGACAGCAGGACGGTGGCCATGGAAGT
CGGAATCCGCTAAGGAGTGTGTAACAACTCACCTGCCGAATGAACTAGCCCTGAAAATGGATGGCGCTAA
AGCGGGCTACTTATACTTTGCCGTTAGCGCGATGGCATTTGTAATGTACGCGTTAATGAGTAGGAGGGCG
TGAGGGTCGTGAAGAAGCTCGTGGCGTGAGCCTGAGTGAAACGGCCTTTAGTGCAGATCTTGGTGGTAGT
AGCAAATATTCAAATGCGAACTTTGAAGACTGAAGTGGAGAAAGGTTCCGTGTGATCAGTAATTGGACAC
GGGTGAGTCGATCCTAAGAGATAGGATAATTCCGTTTGAAAGCTGGGCTGTTTGGGGCGTGGGGTTCGTC
CTCACGTTTTGTATGCAGCCTCGTGTATCGAAAGGGAATCAGGTTAATATTCCTGAACCGAGACGTGGAT
AATGTGTGGCAACACAACCGACCCAGGAGACGCTAGCGTGTGCCCAGGGAAGAGTTCTCTTTTCTTTTTA
ACAAGCATGTCCTGCCTTGGAAACGGATTATCCGGCGATAAGGAGGACGCCTTGGCAAAGCACTTTACTT
TTTGAAGTGTCCTGCGCGCCCACGACAGCCCTTGAAAATCCTGGCTAGAGATTTATTCGCACCCTCGTTC
GTACTCATAACCGCATCAGGTCTCCAAGGTTAGCAGCCTCTAGTTGATAGAAGAATGTAGATAAGGGAAG
TCGGCAAAATAGATCCGTAACTTCGGGAAAAGGATTGGCTCTGAGGGTTGGGCCTAGGGGTCTTTTTGGA
GAGCTTGTGGCGGCCTACGCTGGGCTGCGTCTGGACCTTTCGGGGACTGGATGCGGCCCGTCGGTCGGGC
TGCTCTTGCTGTGCTGAAGAGAAAGGTCGTTGGCTTTCGGGCTGGCGGCTGTTTCCTTAGTGCGTTGAAC
AACCGGCTCAGAACTGGAGCGGACAAGGGGAATCCGACTGTTTAATTAAAACAAAGCATTGTGATGGCCG
GAGACGGTGTTGACACAATGTGATTTCTGCCCAGTGCTCTGAATGTCAAAGTGAAGAGATTCAACCAAGC
GCGGGTAAACGGCGGGAGTAACTATGACTCTCTTAAGGTAGCCAAATGCCTCGTCATCTAACTAGTGACG
CGCATGAATGGATTAATGAGATTCCCACTGTCCCTATCTACTGTCTAGCGAACCCACAGCCAAGGGAACG
GGCTTGGAATAATCAGCGGGGAAAGAAGACCCTGTTGAGCTTGACTCTAGTCTGACGTTGTGAAATGACT
TGGGAGGTGTAGAATAAGTGGGAGGCTCTGCCGTCCGTGAAATACCACTACTCTCAATGTTGTTTTACTT
ATACCATGATGTAGCATCTGCGTGGCCTCGCGGTCGCGCAGTTCTAGTTGTAAGCTCGGGCTTCTGCCTG
GGTGAGCTACGTGGAAGACATCGTCAGGTGGGGAGTTTGGCTGGGGCGGCACATCTGTTAAATGATAACA
CAGGTGTCCTAAGGTGAGCTCAATGAGAACAGAAATCTCATGTAGAACAAAAGGGTAAAAGCTCACTTGA
TTTTGATTTTCAGTATGAATACAAACCGTGAAAGCGTGGCCTATCGATCCTTTAGTTCTTTAGAATTTTA
AGCTAGAGGTGTCAGAAAAGTTACCACAGGGATAACTGGCTTGTGGCAGCCAAGCGTCCATAGCGACGTT
GCTTTTTGATTCTTCGATGTCGGCTCTTCCTATCATTGCGAAGTAGAACTCGCCAATTGTTGGATTGTTC
ACCCACTAATAGGGAACGTGAGCTGGGTTTAGACCGTCGTGAGACAGGTTAGTTTTACCCTACTGATGAG
TTCGTTGTCTAAACAGTAATCCAACCCAGTACGAGAGGAACCGTTGGTTCAGATAATTGGTAACTGCGGT
TAGCTGAAAAGCTAGTGCCGCCAAGCTACCATCTGTAGGATTATGGCTGAACGCCTCTAAGTCAGAATCC
ATGCTGGAATAGACGATAATCACCTTTCCCGATGTGCCGCGAATAGCGATAGGTGTCTTCTGGGCACCCA
ACATCATACAATTGCAACGCACTCCGCTGCCTGTCAAATGCTGGTGGCGGAGAGTAGGCTGACTTGTAAT
TTCAAATATTGGGAAAGATAAATCCTTTGTAGACGACTTAACTACAGAACGGGGTGTTGTAAGCATGAGA
GTAGTCTTGTACTACGATCTGCTGAGATTTAGCCCTTGTTCTATTGATTTGT
>5_8S_rRNA.11
AACTTTCAGCAGTGGATGTCTAGGCTCGCACATCGATGAAGAACGCTGCGAACTGCGATACGTAATGCGA
ATTGCAGGATTCAGTGAGTCATCGAAATTTTGAACGCATATTGCACTTCCGGGTTAGTCCTGGGAGTATG
CCTGTATCAGTGTCC
>SSU_rRNA_eukarya.18
AATTGCCCTCGTTGTTCACGCTCATCCGTTGAAGATGCAGCTGGATGTAGGCCTTGGCGCGTTCGCGTAC
GAACTCCATGTTTGTCACGGTTTGATTGTGGAGGGCAAGTCTGGTGCCAGCAGCCGCGGTAATTCCAGCT
CCAATAGCGTATATTAAAGTTGTTGCAGTTAAAAAGCTCGTAGTTGGATTTCTGTTTTGGATGTCCGGTC
CGCTCCCTCTGGGAGTGTGTACTTATGGATGTTCGAGGCATTTTTTGTGAGGCTGCCTTTCTGCCATTAA
GTTGGTGGGTTGGTGGGCTTGCATCGTTTACTGTGAAAAAATTAGAGTGTTTAAAGCAGGCGTTTGCTCA
TTTGAATACATTAGCATGGAATAATAAGATACGGCCTTGGTGGTCTATTTTGTTGGTTTGCACACCAGGG
TAATGATTAATAGGGACAGTTGGGGGTATTCATATTTCAGCGTCAGAGGTGAAATTCTTGGATCGCTGAA
AGATGAGCTTAGGCGAAAGCATTTACCAAGGATGTTTTCATTAATCAAGAACGAAAGTTAGGGGATCGAA
GATGATTAGATACCATCGTAGTCTTAACCATAAACTATGCCGACTCGGGATTGGCAGTCGTTTACCTTAA
ATGACCTTGTCAGCACCGTATGAGAAATCAAAGTCTTTGGGTTCCGGGGGGAGTATGGTCGCAAGGCTGA
AACTTAAAGGAATTGACGGAAGGGCACCACCAGGAGTGGAGCCTGCGGCTTAATTTGACTCAACACGGGA
AAACTTACCAGGTCCAGACATAGTAAGGATTGACAGATTGAGAGCTCTTTCTTGATTCTATGGGTGGTGG
TGCATGGCCGTTCTTAGTTGGTGGAGTGATTTGTCTGGTTAATTCCGTTAACGAACGAGACCTCCGCGTG
CTAAATAGTTCCGCTTACCATTTTTGGTAGGTTCGTGGACTTCTTAGAGGGACTTTTGGGTAATCAAACC
AAAGGAAGTTGGAGGCAATAACAGGTCTGTGATGCCCTTAGATGTTCTGGGCCGCACGCGCGCTACACTG
ATGCGTTCAACGAGTATACAACCTTGATCGATAGGTCTGGGTAATCTTGTGAATGCGCATCGTGCTAGGG
ATAGACTGTTGCAATTTTCAGTCTTGAACGAGGAATTCCTAGTAAACGCAAGTCATCAGCTTGCATTGAT
TACGTCCCTGCCCTTTGTACACACCGCCCGTCGCACCTACCGATTGAATGACTCGGTGAAAAATTGGGAC
CGTGAGTCCGTTTGCTTCATTGCGAGTGGATTGATGGGAACTTTTTTAAACCTCGCCATTTAGAGGAAGG
TGAAGTCGTAACAAGGTTTCCGTAGGTGAACCTGCGGAAGGATCATTA
>SSU_rRNA_eukarya.19
CTGGTTGATCCTGCCAGTAGTCATACGCTTGTCTCAAAGATTAAGCCATGCATGTCTAAGTATAAACACT
TTTGTACTGTGAAACTGCGAATGGCTCATTATATCAGTTATAGTCTACTCGATAGTACCTTACTACTTGG
ATACCCGTAGTAATTCTAGAGCTAATACATGCATGAATACCCAACTGCTTGTCGGGCGGGTAGCATTTAT
TAGATTGAAACCAATGCAGTCTTCGGGCTGGTATTGTGTTGAGTCATAATAACTGTGCGGATCGCGCTTT
TGCGCGATAAATCGATTGAGTTTCTGCCCTATCAGCTTTGGATGGTAGGATATGGGCCTACCATGGCATT
AACGGGTAACGGGGAATTAGGGTTTGATTCCGGAGAGGGAGCCTTAGAAACGGCTACCACATCCAAGGAA
GGCAGCAGGCGCGTAAATTACCCAATCCTGACACAGGGAGGTAGTGACAATAAATAACAATGCTCTGGCT
CTTCGAGTCGGGCAATTGGAATGAGAACAATTTAAATCCCTTAACGAGGATCAATTGGAGGGCAAGTCTG
GTGAAATAATTTTTTTATTACTGGATTATCCTATTGGGATAAGAGGGTAACGTAGTGTGTACT
>5S_rRNA.13
GTAGACGGCCATCTTAGGCTGAAAGCACCGTATCCCGTTCGCTCTGCGAAGTTAAGCAGCCTCAAGCTCG
GGTAGTACTCGGGTGGGTGACCACCGGGGAAGTCCGGGTGCTGTCTACC
>LSU_rRNA_eukarya.15
GGACCTGATATCAGGCAAGATTACCCGCTGAACTTAAGCATATCAATAAGCGGAGGAAAAGAAACTAACA
AGGATTCCCCTAGTAACGGCGAGTGAAGCGGGAAGAGCTCAAGCTTAAAATCTCCGTGCAAGTTTTGCGC
GGCGAATTGTAGTCTATAGAGGCGTGGTCAGTGAGGGCGCTCGGGGCAAGTTCCTTGGAAGAGGACAGCA
TGGAGGGTGATACTCCCGTTCATCCCTGGGTGGCTCTTGCGTACGACCCGTTTTCTTTGAGTCGCGTTGT
TTGGGAATGCAGCGCAAAGTAGGTGGTAAATTCCATCTAAAGCTAAATATTGGTGCGAGACCGATAGCGA
ACAAGTACCGTGAGGGAAAGATGAAAAGAACTTTGAAAAGAGAGTTAAAGAGTACCTGAAACTGCTGAAA
GGGAACCGAATCGTTTCCAGTGTCTATAATCCGTGGCATATTTCATTGGCGAGTGTGTGCTTGCGTGTGC
TTTGGCAGTGGCTTTTTTGGCTGCGCTGGGCGTGCGTGCTGTGTGTGCTTGCTGGTGCCCTGTGCTGCGG
TGGGACGTCAAGGTCAGTTCGTGTGCTGCGGGAAATGGCTGCCGAGGAGGTAGGGCTTACGCTCCGCGTT
TGTCTGTTATATCTTGGTGGACGAGTCGTCGCGGTTGGGACTGAGGTGCCTACAACGTGCTTTTGAGTGA
GTGCGTGTCTCCGTGTGCGCCGTGTGCGGATAGCTTGCTATGCGTGTGTGGTTGTGTGTGGATTGATGCG
CGCTTTAGCTTGTCGCCGTTCGGGACGTTGACGAAATGGAGCGATCCGACCCGTCTTGAAACACGGACCA
AGGAGTCTAACATGTGTGCAAGTGTTAGGGTGTGGAAACCCCAGCGCGAAATGAAAGTGAAGGGCAGCGC
AAGTTGTCTGAGGTAGGAAACGTTGCGGGCTTCGGTCTGCGGCGTGGCACTATCGACCGATCATGAACCT
TCGTGGTGAAAGATTTGAGTTTGAGCACATATGTTGGTACCCGAAAGATGGTGAACTATGCCTGAGTAGG
GTGAAGCCAGGGGAAACTCTGGTGGAAGCTCGTAGCGATTCTGACGTGCAAATCGATCGTCAAACTTGGG
TATAGGGGCGAAAGACTAATCGAACCATCTAGTAGCTGGTTCCCTCCGAAATTTCCCTCAGGATAGCAGC
AACTTATTTACGATAGTTTTATGAGGTAAAGCGAATGATTAGAGGATTCGGGGAAGAAACTTCCTCGACC
TATTCTCAAACTTTAAATCTGTAAGACCTGCAGGTTTCTTAATTGAACTTGTGGATGTGAATATCAAGTT
GCTAGTGGGCCATACGGGGTAAGCTCGTCTGGCGATGCGGGATGAACCGAACGCAAAGTTAAAGTGCCAA
AATGCCCGCTCACCTAGATACCATAAAAGGTGTTGGTTCATTTAGACAGCAGGACGGTGGCCATGGAAGT
CGGAATCCGCTAAGGAGTGTGTAACAACTCACCTGCCGAATGAACTAGCCCTGAAAATGGATGGCGCTAA
AGCGGGCTACTTATACTTTGCCGTTAGCGCGATGGCATTTGTAATGTACGCGTTAATGAGTAGGAGGGCG
TGAGGGTCGTGAAGAAGCTCGTGGCGTGAGCCTGAGTGAAACGGCCTTTAGTGCAGATCTTGGTGGTAGT
AGCAAATATTCAAATGCGAACTTTGAAGACTGAAGTGGAGAAAGGTTCCGTGTGATCAGTAATTGGACAC
GGGTGAGTCGATCCTAAGAGATAGGATAATTCCGTTTGAAAGCTGGGCTGTTTGGGGCGTGGGGTTCGTC
CTCACGTTTTGTATGCAGCCTCGTGTATCGAAAGGGAATCAGGTTAATATTCCTGAACCGAGACGTGGAT
AATGTGTGGCAACACAACCGACCCAGGAGACGCTAGCGTGTGCCCAGGGAAGAGTTCTCTTTTCTTTTTA
ACAAGCATGTCCTGCCTTGGAAACGGATTATCCGGCGATAAGGAGGACGCCTTGGCAAAGCACTTTACTT
TTTGAAGTGTCCTGCGCGCCCACGACAGCCCTTGAAAATCCTGGCTAGAGATTTATTCGCACCCTCGTTC
GTACTCATAACCGCATCAGGTCTCCAAGGTTAGCAGCCTCTAGTTGATAGAAGAATGTAGATAAGGGAAG
TCGGCAAAATAGATCCGTAACTTCGGGAAAAGGATTGGCTCTGAGGGTTGGGCCTAGGGGTCTTTTTGGA
GAGCTTGTGGCGGCCTACGCTGGGCTGCGTCTGGACCTTTCGGGGACCGGATGCGGCCCGTCGGTCGGGC
TGCTCTTGCTGTGCTGAAGAGAAAGGTCGTTGGCTTTCGGGCTGGCGGCTGTTTCCTTAGTGCGTTGAAC
AACCGGCTCAGAACTGGAGCGGACAAGGGGAATCCGACTGTTTAATTAAAACAAAGCATTGTGATGGCCG
GAGACGGTGTTGACACAATGTGATTTCTGCCCAGTGCTCTGAATGTCAAAGTGAAGAGATTCAACCAAGC
GCGGGTAAACGGCGGGAGTAACTATGACTCTCTTAAGGTAGCCAAATGCCTCGTCATCTAACTAGTGACG
CGCATGAATGGATTAATGAGATTCCCACTGTCCCTATCTACTGTCTAGCGAACCCACAGCCAAGGGAACG
GGCTTGGAATAATCAGCGGGGAAAGAAGACCCTGTTGAGCTTGACTCTAGTCTGACGTTGTGAAATGACT
TGGGAGGTGTAGAATAAGTGGGAGGCTCTGCCGTCCGTGAAATACCACTACTCTCAATGTTGTTTTACTT
ATACCATGATGTAGCATCTGCGTGGCCTCGCGGTCGCGCAGTTCTAGTTGTAAGCTCGGGCTTCTGCCTG
GGTGAGCTACGTGGAAGACATCGTCAGGTGGGGAGTTTGGCTGGGGCGGCACATCTGTTAAATGATAACA
CAGGTGTCCTAAGGTGAGCTCAATGAGAACAGAAATCTCATGTAGAACAAAAGGGTAAAAGCTCACTTGA
TTTTGATTTTCAGTATGAATACAAACCGTGAAAGCGTGGCCTATCGATCCTTTAGTTCTTTAGAATTTTA
AGCTAGAGGTGTCAGAAAAGTTACCACAGGGATAACTGGCTTGTGGCAGCCAAGCGTCCATAGCGACGTT
GCTTTTTGATTCTTCGATGTCGGCTCTTCCTATCATTGCGAAGTAGAACTCGCCAATTGTTGGATTGTTC
ACCCACTAATAGGGAACGTGAGCTGGGTTTAGACCGTCGTGAGACAGGTTAGTTTTACCCTACTGATGAG
TTCGTTGTCTAAACAGTAATCCAACCCAGTACGAGAGGAACCGTTGGTTCAGATAATTGGTAACTGCGGT
TAGCTGAAAAGCTAGTGCCGCCAAGCTACCATCTGTAGGATTATGGCTGAACGCCTCTAAGTCAGAATCC
ATGCTGGAATAGACGATAATCACCTTTCCCGATGTGCCGCGAATAGCGATAGGTGTCTTCTGGGCACCCA
ACATCATACAATTGCAACGCACTCCGCTGCCTGTCAAATGCTGGTGGCGGAGAGTAGGCTGACTTGTAAT
TTCAAATATTGGGAAAGATAAATCCTTTGTAGACGACTTAACTACAGAACGGGGTGTTGTAAGCATGAGA
GTAGTCTTGTACTACGATCTGCTGAGATTTAGCCCTTGTTCTATTGATTTGT
>5_8S_rRNA.12
AACTTTCAGCAGTGGATGTCTAGGCTCGCACATCGATGAAGAACGCTGCGAACTGCGATACGTAATGCGA
ATTGCAGGATTCAGTGAGTCATCGAAATTTTGAACGCATATTGCACTTCCGGGTTAGTCCTGGGAGTATG
CCTGTATCAGTGTCC
>SSU_rRNA_eukarya.14
AACCTGGTTGATCCTGCCAGTAGTCATACGCTTGTCTCAAAGATTAAGCCATGCATGTCTAAGTATAAAC
ACTTTTGTACTGTGAAACTGCGAATGGCTCATTATATCAGTTATAGTCTACTCGATAGTACCTTACTACT
TGGATACCCGTAGTAATTCTAGAGCTAATACATGCATGAATACCCAACTGCTTGTCGGGCGGGTAGCATT
TATTAGATTGAAACCAATGCAGTCTTCGGGCTGGTATTGTGTTGAGTCATAATAACTGTGCGGATCGCGC
TTTTGCGCGATAAATCGATTGAGTTTCTGCCCTATCAGCTTTGGATGGTAGGATATGGGCCTACCATGGC
ATTAACGGGTAACGGGGAATTAGGGTTTGATTCCGGAGAGGGAGCCTTAGAAACGGCTACCACATCCAAG
GAAGGCAGCAGGCGCGTAAATTACCCAATCCTGACACAGGGAGGTAGTGACAATAAATAACAATGCTCTG
GCTCTTCGAGTCGGGCAATTGGAATGAGAACAATTTAAATCCCTTAACGAGGATCAATTGGAGGGCAAGT
CTGGTGCCAGCAGCCGCGGTAATTCCAGCTCCAATAGCGTATATTAAAGTTGTTGCAGTTAAAAAGCTCG
TAGTTGGATTTCTGTTTTGGATGTCCGGTCCGCTCCCTCTGGGAGTGTGTACTTATGGATGTTCGAGGCA
TTTTTTGTGAGGCTGCCTTTCTGCCATTAAGTTGGTGGGTTGGTGGGCTTGCATCGTTTACTGTGAAAAA
ATTAGAGTGTTTAAAGCAGGCGTTTGCTCATTTGAATACATTAGCATGGAATAATAAGATACGGCCTTGG
TGGTCTATTTTGTTGGTTTGCACACCAGGGTAATGATTAATAGGGACAGTTGGGGGTATTCATATTTCAG
CGTCAGAGGTGAAATTCTTGGATCGCTGAAAGATGAGCTTAGGCGAAAGCATTTACCAAGGATGTTTTCA
TTAATCAAGAACGAAAGTTAGGGGATCGAAGATGATTAGATACCATCGTAGTCTTAACCATAAACTATGC
CGACTCGGGATTGGCAGTCGTTTACCTTAAATGACCTTGTCAGCACCGTATGAGAAATCAAAGTCTTTGG
GTTCCGGGGGGAGTATGGTCGCAAGGCTGAAACTTAAAGGAATTGACGGAAGGGCACCACCAGGAGTGGA
GCCTGCGGCTTAATTTGACTCAACACGGGAAAACTTACCAGGTCCAGACATAGTAAGGATTGACAGATTG
AGAGCTCTTTCTTGATTCTATGGGTGGTGGTGCATGGCCGTTCTTAGTTGGTGGAGTGATTTGTCTGGTT
AATTCCGTTAACGAACGAGACCTCCGCGTGCTAAATAGTTCCGCTTACCATTTTTGGTAGGTTCGTGGAC
TTCTTAGAGGGACTTTTGGGTAATCAAACCAAAGGAAGTTGGAGGCAATAACAGGTCTGTGATGCCCTTA
GATGTTCTGGGCCGCACGCGCGCTACACTGATGCGTTCAACGAGTATACAACCTTGATCGATAGGTCTGG
GTAATCTTGTGAATGCGCATCGTGCTAGGGATAGACTGTTGCAATTTTCAGTCTTGAACGAGGAATTCCT
AGTAAACGCAAGTCATCAGCTTGCATTGATTACGTCCCTGCCCTTTGTACACACCGCCCGTCGCACCTAC
CGATTGAATGACTCGGTGAAAAATTGGGACCGTGAGTCCGTTTGCTTCATTGCGAGTGGATTGATGGGAA
CTTTTTTAAACCTCGCCATTTAGAGGAAGGTGAAGTCGTAACAAGGTTTCCGTAGGTGAACCTGCGGAAG
GATCATTA
>5S_rRNA.14
GTAGACGGCCATCTTAGGCTGAAAGCACCGTATCCCGTTCGCTCTGCGAAGTTAAGCAGCCTCAAGCTCG
GGTAGTACTCGGGTGGGTGACCACCGGGGAAGTCCGGGTGCTGTCTACC
>LSU_rRNA_eukarya.16
GGACCTGATATCAGGCAAGATTACCCGCTGAACTTAAGCATATCAATAAGCGGAGGAAAAGAAACTAACA
AGGATTCCCCTAGTAACGGCGAGTGAAGCGGGAAGAGCTCAAGCTTAAAATCTCCGTGCAAGTTTTGCGC
GGCGAATTGTAGTCTATAGAGGCGTGGTCAGTGAGGGCGCTCGGGGCAAGTTCCTTGGAAGAGGACAGCA
TGGAGGGTGATACTCCCGTTCATCCCTGGGTGGCTCTTGCGTACGACCCGTTTTCTTTGAGTCGCGTTGT
TTGGGAATGCAGCGCAAAGTAGGTGGTAAATTCCATCTAAAGCTAAATATTGGTGCGAGACCGATAGCGA
ACAAGTACCGTGAGGGAAAGATGAAAAGAACTTTGAAAAGAGAGTTAAAGAGTACCTGAAACTGCTGAAA
GGGAACCGAATCGTTTCCAGTGTCTATAATCCGTGGCATATTTCATTGGCGAGTGTGTGCTTGCGTGTGC
TTTGGCAGTGGCTTTTTTGGCTGCGCTGGGCGTGCGTGCTGTGTGTGCTTGCTGGTGCCCTGTGCTGCGG
TGGGACGTCAAGGTCAGTTCGTGTGCTGCGGGAAATGGCTGCCGAGGAGGTAGGGCTTACGCTCCGCGTT
TGTCTGTTATATCTTGGTGGACGAGTCGTCGCGGTTGGGACTGAGGTGCCTACAACGTGCTTTTGAGTGA
GTGCGTGTCTCCGTGTGCGCCGTGTGCGGATAGCTTGCTATGCGTGTGTGGTTGTGTGTGGATTGATGCG
CGCTTTAGCTTGTCGCCGTTCGGGACGTTGACGAAATGGAGCGATCCGACCCGTCTTGAAACACGGACCA
AGGAGTCTAACATGTGTGCAAGTGTTAGGGTGTGGAAACCCCAGCGCGAAATGAAAGTGAAGGGCAGCGC
AAGTTGTCTGAGGTAGGAAACGTTGCGGGCTTCGGTCTGCGGCGTGGCACTATCGACCGATCATGAACCT
TCGTGGTGAAAGATTTGAGTTTGAGCACATATGTTGGTACCCGAAAGATGGTGAACTATGCCTGAGTAGG
GTGAAGCCAGGGGAAACTCTGGTGGAAGCTCGTAGCGATTCTGACGTGCAAATCGATCGTCAAACTTGGG
TATAGGGGCGAAAGACTAATCGAACCATCTAGTAGCTGGTTCCCTCCGAAATTTCCCTCAGGATAGCAGC
AACTTATTTACGATAGTTTTATGAGGTAAAGCGAATGATTAGAGGATTCGGGGAAGAAACTTCCTCGACC
TATTCTCAAACTTTAAATCTGTAAGACCTGCAGGTTTCTTAATTGAACTTGTGGATGTGAATATCAAGTT
GCTAGTGGGCCATACGGGGTAAGCTCGTCTGGCGATGCGGGATGAACCGAACGCAAAGTTAAAGTGCCAA
AATGCCCGCTCACCTAGATACCATAAAAGGTGTTGGTTCATTTAGACAGCAGGACGGTGGCCATGGAAGT
CGGAATCCGCTAAGGAGTGTGTAACAACTCACCTGCCGAATGAACTAGCCCTGAAAATGGATGGCGCTAA
AGCGGGCTACTTATACTTTGCCGTTAGCGCGATGGCATTTGTAATGTACGCGTTAATGAGTAGGAGGGCG
TGAGGGTCGTGAAGAAGCTCGTGGCGTGAGCCTGAGTGAAACGGCCTTTAGTGCAGATCTTGGTGGTAGT
AGCAAATATTCAAATGCGAACTTTGAAGACTGAAGTGGAGAAAGGTTCCGTGTGATCAGTAATTGGACAC
GGGTGAGTCGATCCTAAGAGATAGGATAATTCCGTTTGAAAGCTGGGCTGTTTGGGGCGTGGGGTTCGTC
CTCACGTTTTGTATGCAGCCTCGTGTATCGAAAGGGAATCAGGTTAATATTCCTGAACCGAGACGTGGAT
AATGTGTGGCAACACAACCGACCCAGGAGACGCTAGCGTGTGCCCAGGGAAGAGTTCTCTTTTCTTTTTA
ACAAGCATGTCCTGCCTTGGAAACGGATTATCCGGCGATAAGGAGGACGCCTTGGCAAAGCACTTTACTT
TTTGAAGTGTCCTGCGCGCCCACGACAGCCCTTGAAAATCCTGGCTAGAGATTTATTCGCACCCTCGTTC
GTACTCATAACCGCATCAGGTCTCCAAGGTTAGCAGCCTCTAGTTGATAGAAGAATGTAGATAAGGGAAG
TCGGCAAAATAGATCCGTAACTTCGGGAAAAGGATTGGCTCTGAGGGTTGGGCCTAGGGGTCTTTTTGGA
GAGCTTGTGGCGGCCTACGCTGGGCTGCGTCTGGACCTTTCGGGGACCGGATGCGGCCCGTCGGTCGGGC
TGCTCTTGCTGTGCTGAAGAGAAAGGTCGTTGGCTTTCGGGCTGGCGGCTGTTTCCTTAGTGCGTTGAAC
AACCGGCTCAGAACTGGAGCGGACAAGGGGAATCCGACTGTTTAATTAAAACAAAGCATTGTGATGGCCG
GAGACGGTGTTGACACAATGTGATTTCTGCCCAGTGCTCTGAATGTCAAAGTGAAGAGATTCAACCAAGC
GCGGGTAAACGGCGGGAGTAACTATGACTCTCTTAAGGTAGCCAAATGCCTCGTCATCTAACTAGTGACG
CGCATGAATGGATTAATGAGATTCCCACTGTCCCTATCTACTGTCTAGCGAACCCACAGCCAAGGGAACG
GGCTTGGAATAATCAGCGGGGAAAGAAGACCCTGTTGAGCTTGACTCTAGTCTGACGTTGTGAAATGACT
TGGGAGGTGTAGAATAAGTGGGAGGCTCTGCCGTCCGTGAAATACCACTACTCTCAATGTTGTTTTACTT
ATACCATGATGTAGCATCTGCGTGGCCTCGCGGTCGCGCAGTTCTAGTTGTAAGCTCGGGCTTCTGCCTG
GGTGAGCTACGTGGAAGACATCGTCAGGTGGGGAGTTTGGCTGGGGCGGCACATCTGTTAAATGATAACA
CAGGTGTCCTAAGGTGAGCTCAATGAGAACAGAAATCTCATGTAGAACAAAAGGGTAAAAGCTCACTTGA
TTTTGATTTTCAGTATGAATACAAACCGTGAAAGCGTGGCCTATCGATCCTTTAGTTCTTTAGAATTTTA
AGCTAGAGGTGTCAGAAAAGTTACCACAGGGATAACTGGCTTGTGGCAGCCAAGCGTCCATAGCGACGTT
GCTTTTTGATTCTTCGATGTCGGCTCTTCCTATCATTGCGAAGTAGAACTCGCCAATTGTTGGATTGTTC
ACCCACTAATAGGGAACGTGAGCTGGGTTTAGACCGTCGTGAGACAGGTTAGTTTTACCCTACTGATGAG
TTCGTTGTCTAAACAGTAATCCAACCCAGTACGAGAGGAACCGTTGGTTCAGATAATTGGTAACTGCGGT
TAGCTGAAAAGCTAGTGCCGCCAAGCTACCATCTGTAGGATTATGGCTGAACGCCTCTAAGTCAGAATCC
ATGCTGGAATAGACGATAATCACCTTTCCCGATGTGCCGCGAATAGCGATAGGTGTCTTCTGGGCACCCA
ACATCATACAATTGCAACGCACTCCGCTGCCTGTCAAATGCTGGTGGCGGAGAGTAGGCTGACTTGTAAT
TTCAAATATTGGGAAAGATAAATCCTTTGTAGACGACTTAACTACAGAACGGGGTGTTGTAAGCATGAGA
GTAGTCTTGTACTACGATCTGCTGAGATTTAGCCCTTGTTCTATTGATTTGT
>5_8S_rRNA.13
AACTTTCAGCAGTGGATGTCTAGGCTCGCACATCGATGAAGAACGCTGCGAACTGCGATACGTAATGCGA
ATTGCAGGATTCAGTGAGTCATCGAAATTTTGAACGCATATTGCACTTCCGGGTTAGTCCTGGGAGTATG
CCTGTATCAGTGTCC
>SSU_rRNA_eukarya.15
AACCTGGTTGATCCTGCCAGTAGTCATACGCTTGTCTCAAAGATTAAGCCATGCATGTCTAAGTATAAAC
ACTTTTGTACTGTGAAACTGCGAATGGCTCATTATATCAGTTATAGTCTACTCGATAGTACCTTACTACT
TGGATACCCGTAGTAATTCTAGAGCTAATACATGCATGAATACCCAACTGCTTGTCGGGCGGGTAGCATT
TATTAGATTGAAACCAATGCAGTCTTCGGGCTGGTATTGTGTTGAGTCATAATAACTGTGCGGATCGCGC
TTTTGCGCGATAAATCGATTGAGTTTCTGCCCTATCAGCTTTGGATGGTAGGATATGGGCCTACCATGGC
ATTAACGGGTAACGGGGAATTAGGGTTTGATTCCGGAGAGGGAGCCTTAGAAACGGCTACCACATCCAAG
GAAGGCAGCAGGCGCGTAAATTACCCAATCCTGACACAGGGAGGTAGTGACAATAAATAACAATGCTCTG
GCTCTTCGAGTCGGGCAATTGGAATGAGAACAATTTAAATCCCTTAACGAGGATCAATTGGAGGGCAAGT
CTGGTGCCAGCAGCCGCGGTAATTCCAGCTCCAATAGCGTATATTAAAGTTGTTGCAGTTAAAAAGCTCG
TAGTTGGATTTCTGTTTTGGATGTCCGGTCCGCTCCCTCTGGGAGTGTGTACTTATGGATGTTCGAGGCA
TTTTTTGTGAGGCTGCCTTTCTGCCATTAAGTTGGTGGGTTGGTGGGCTTGCATCGTTTACTGTGAAAAA
ATTAGAGTGTTTAAAGCAGGCGTTTGCTCATTTGAATACATTAGCATGGAATAATAAGATACGGCCTTGG
TGGTCTATTTTGTTGGTTTGCACACCAGGGTAATGATTAATAGGGACAGTTGGGGGTATTCATATTTCAG
CGTCAGAGGTGAAATTCTTGGATCGCTGAAAGATGAGCTTAGGCGAAAGCATTTACCAAGGATGTTTTCA
TTAATCAAGAACGAAAGTTAGGGGATCGAAGATGATTAGATACCATCGTAGTCTTAACCATAAACTATGC
CGACTCGGGATTGGCAGTCGTTTACCTTAAATGACCTTGTCAGCACCGTATGAGAAATCAAAGTCTTTGG
GTTCCGGGGGGAGTATGGTCGCAAGGCTGAAACTTAAAGGAATTGACGGAAGGGCACCACCAGGAGTGGA
GCCTGCGGCTTAATTTGACTCAACACGGGAAAACTTACCAGGTCCAGACATAGTAAGGATTGACAGATTG
AGAGCTCTTTCTTGATTCTATGGGTGGTGGTGCATGGCCGTTCTTAGTTGGTGGAGTGATTTGTCTGGTT
AATTCCGTTAACGAACGAGACCTCCGCGTGCTAAATAGTTCCGCTTACCATTTTTGGTAGGTTCGTGGAC
TTCTTAGAGGGACTTTTGGGTAATCAAACCAAAGGAAGTTGGAGGCAATAACAGGTCTGTGATGCCCTTA
GATGTTCTGGGCCGCACGCGCGCTACACTGATGCGTTCAACGAGTATACAACCTTGATCGATAGGTCTGG
GTAATCTTGTGAATGCGCATCGTGCTAGGGATAGACTGTTGCAATTTTCAGTCTTGAACGAGGAATTCCT
AGTAAACGCAAGTCATCAGCTTGCATTGATTACGTCCCTGCCCTTTGTACACACCGCCCGTCGCACCTAC
CGATTGAATGACTCGGTGAAAAATTGGGACCGTGAGTCCGTTTGCTTCATTGCGAGTGGATTGATGGGAA
CTTTTTTAAACCTCGCCATTTAGAGGAAGGTGAAGTCGTAACAAGGTTTCCGTAGGTGAACCTGCGGAAG
GATCATTA
>5S_rRNA.15
GTAGACGGCCATCTTAGGCTGAAAGCACCGTATCCCGTTCGCTCTGCGAAGTTAAGCAGCCTCAAGCTCG
GGTAGTACTCGGGTGGGTGACCACCGGGGAAGTCCGGGTGCTGTCTACC
>LSU_rRNA_eukarya.17
GGACCTGATATCAGGCAAGATTACCCGCTGAACTTAAGCATATCAATAAGCGGAGGAAAAGAAACTAACA
AGGATTCCCCTAGTAACGGCGAGTGAAGCGGGAAGAGCTCAAGCTTAAAATCTCCGTGCAAGTTTTGCGC
GGCGAATTGTAGTCTATAGAGGCGTGGTCAGTGAGGGCGCTCGGGGCAAGTTCCTTGGAAGAGGACAGCA
TGGAGGGTGATACTCCCGTTCATCCCTGGGTGGCTCTTGCGTACGACCCGTTTTCTTTGAGTCGCGTTGT
TTGGGAATGCAGCGCAAAGTAGGTGGTAAATTCCATCTAAAGCTAAATATTGGTGCGAGACCGATAGCGA
ACAAGTACCGTGAGGGAAAGATGAAAAGAACTTTGAAAAGAGAGTTAAAGAGTACCTGAAACTGCTGAAA
GGGAACCGAATCGTTTCCAGTGTCTATAATCCGTGGCATATTTCATTGGCGAGTGTGTGCTTGCGTGTGC
TTTGGCAGTGGCTTTTTTGGCTGCGCTGGGCGTGCGTGCTGTGTGTGCTTGCTGGTGCCCTGTGCTGCGG
TGGGACGTCAAGGTCAGTTCGTGTGCTGCGGGAAATGGCTGCCGAGGAGGTAGGGCTTACGCTCCGCGTT
TGTCTGTTATATCTTGGTGGACGAGTCGTCGCGGTTGGGACTGAGGTGCCTACAACGTGCTTTTGAGTGA
GTGCGTGTCTCCGTGTGCGCCGTGTGCGGATAGCTTGCTATGCGTGTGTGGTTGTGTGTGGATTGATGCG
CGCTTTAGCTTGTCGCCGTTCGGGACGTTGACGAAATGGAGCGATCCGACCCGTCTTGAAACACGGACCA
AGGAGTCTAACATGTGTGCAAGTGTTAGGGTGTGGAAACCCCAGCGCGAAATGAAAGTGAAGGGCAGCGC
AAGTTGTCTGAGGTAGGAAACGTTGCGGGCTTCGGTCTGCGGCGTGGCACTATCGACCGATCATGAACCT
TCGTGGTGAAAGATTTGAGTTTGAGCACATATGTTGGTACCCGAAAGATGGTGAACTATGCCTGAGTAGG
GTGAAGCCAGGGGAAACTCTGGTGGAAGCTCGTAGCGATTCTGACGTGCAAATCGATCGTCAAACTTGGG
TATAGGGGCGAAAGACTAATCGAACCATCTAGTAGCTGGTTCCCTCCGAAATTTCCCTCAGGATAGCAGC
AACTTATTTACGATAGTTTTATGAGGTAAAGCGAATGATTAGAGGATTCGGGGAAGAAACTTCCTCGACC
TATTCTCAAACTTTAAATCTGTAAGACCTGCAGGTTTCTTAATTGAACTTGTGGATGTGAATATCAAGTT
GCTAGTGGGCCATACGGGGTAAGCTCGTCTGGCGATGCGGGATGAACCGAACGCAAAGTTAAAGTGCCAA
AATGCCCGCTCACCTAGATACCATAAAAGGTGTTGGTTCATTTAGACAGCAGGACGGTGGCCATGGAAGT
CGGAATCCGCTAAGGAGTGTGTAACAACTCACCTGCCGAATGAACTAGCCCTGAAAATGGATGGCGCTAA
AGCGGGCTACTTATACTTTGCCGTTAGCGCGATGGCATTTGTAATGTACGCGTTAATGAGTAGGAGGGCG
TGAGGGTCGTGAAGAAGCTCGTGGCGTGAGCCTGAGTGAAACGGCCTTTAGTGCAGATCTTGGTGGTAGT
AGCAAATATTCAAATGCGAACTTTGAAGACTGAAGTGGAGAAAGGTTCCGTGTGATCAGTAATTGGACAC
GGGTGAGTCGATCCTAAGAGATAGGATAATTCCGTTTGAAAGCTGGGCTGTTTGGGGCGTGGGGTTCGTC
CTCACGTTTTGTATGCAGCCTCGTGTATCGAAAGGGAATCAGGTTAATATTCCTGAACCGAGACGTGGAT
AATGTGTGGCAACACAACCGACCCAGGAGACGCTAGCGTGTGCCCAGGGAAGAGTTCTCTTTTCTTTTTA
ACAAGCATGTCCTGCCTTGGAAACGGATTATCCGGCGATAAGGAGGACGCCTTGGCAAAGCACTTTACTT
TTTGAAGTGTCCTGCGCGCCCACGACAGCCCTTGAAAATCCTGGCTAGAGATTTATTCGCACCCTCGTTC
GTACTCATAACCGCATCAGGTCTCCAAGGTTAGCAGCCTCTAGTTGATAGAAGAATGTAGATAAGGGAAG
TCGGCAAAATAGATCCGTAACTTCGGGAAAAGGATTGGCTCTGAGGGTTGGGCCTAGGGGTCTTTTTGGA
GAGCTTGTGGCGGCCTACGCTGGGCTGCGTCTGGACCTTTCGGGGACCGGATGCGGCCCGTCGGTCGGGC
TGCTCTTGCTGTGCTGAAGAGAAAGGTCGTTGGCTTTCGGGCTGGCGGCTGTTTCCTTAGTGCGTTGAAC
AACCGGCTCAGAACTGGAGCGGACAAGGGGAATCCGACTGTTTAATTAAAACAAAGCATTGTGATGGCCG
GAGACGGTGTTGACACAATGTGATTTCTGCCCAGTGCTCTGAATGTCAAAGTGAAGAGATTCAACCAAGC
GCGGGTAAACGGCGGGAGTAACTATGACTCTCTTAAGGTAGCCAAATGCCTCGTCATCTAACTAGTGACG
CGCATGAATGGATTAATGAGATTCCCACTGTCCCTATCTACTGTCTAGCGAACCCACAGCCAAGGGAACG
GGCTTGGAATAATCAGCGGGGAAAGAAGACCCTGTTGAGCTTGACTCTAGTCTGACGTTGTGAAATGACT
TGGGAGGTGTAGAATAAGTGGGAGGCTCTGCCGTCCGTGAAATACCACTACTCTCAATGTTGTTTTACTT
ATACCATGATGTAGCATCTGCGTGGCCTCGCGGTCGCGCAGTTCTAGTTGTAAGCTCGGGCTTCTGCCTG
GGTGAGCTACGTGGAAGACATCGTCAGGTGGGGAGTTTGGCTGGGGCGGCACATCTGTTAAATGATAACA
CAGGTGTCCTAAGGTGAGCTCAATGAGAACAGAAATCTCATGTAGAACAAAAGGGTAAAAGCTCACTTGA
TTTTGATTTTCAGTATGAATACAAACCGTGAAAGCGTGGCCTATCGATCCTTTAGTTCTTTAGAATTTTA
AGCTAGAGGTGTCAGAAAAGTTACCACAGGGATAACTGGCTTGTGGCAGCCAAGCGTCCATAGCGACGTT
GCTTTTTGATTCTTCGATGTCGGCTCTTCCTATCATTGCGAAGTAGAACTCGCCAATTGTTGGATTGTTC
ACCCACTAATAGGGAACGTGAGCTGGGTTTAGACCGTCGTGAGACAGGTTAGTTTTACCCTACTGATGAG
TTCGTTGTCTAAACAGTAATCCAACCCAGTACGAGAGGAACCGTTGGTTCAGATAATTGGTAACTGCGGT
TAGCTGAAAAGCTAGTGCCGCCAAGCTACCATCTGTAGGATTATGGCTGAACGCCTCTAAGTCAGAATCC
ATGCTGGAATAGACGATAATCACCTTTCCCGATGTGCCGCGAATAGCGATAGGTGTCTTCTGGGCACCCA
ACATCATACAATTGCAACGCACTCCGCTGCCTGTCAAATGCTGGTGGCGGAGAGTAGGCTGACTTGTAAT
TTCAAATATTGGGAAAGATAAATCCTTTGTAGACGACTTAACTACAGAACGGGGTGTTGTAAGCATGAGA
GTAGTCTTGTACTACGATCTGCTGAGATTTAGCCCTTGTTCTATTGATTTGT
>5_8S_rRNA.14
AACTTTCAGCAGTGGATGTCTAGGCTCGCACATCGATGAAGAACGCTGCGAACTGCGATACGTAATGCGA
ATTGCAGGATTCAGTGAGTCATCGAAATTTTGAACGCATATTGCACTTCCGGGTTAGTCCTGGGAGTATG
CCTGTATCAGTGTCC
>SSU_rRNA_eukarya.16
AACCTGGTTGATCCTGCCAGTAGTCATACGCTTGTCTCAAAGATTAAGCCATGCATGTCTAAGTATAAAC
ACTTTTGTACTGTGAAACTGCGAATGGCTCATTATATCAGTTATAGTCTACTCGATAGTACCTTACTACT
TGGATACCCGTAGTAATTCTAGAGCTAATACATGCATGAATACCCAACTGCTTGTCGGGCGGGTAGCATT
TATTAGATTGAAACCAATGCAGTCTTCGGGCTGGTATTGTGTTGAGTCATAATAACTGTGCGGATCGCGC
TTTTGCGCGATAAATCGATTGAGTTTCTGCCCTATCAGCTTTGGATGGTAGGATATGGGCCTACCATGGC
ATTAACGGGTAACGGGGAATTAGGGTTTGATTCCGGAGAGGGAGCCTTAGAAACGGCTACCACATCCAAG
GAAGGCAGCAGGCGCGTAAATTACCCAATCCTGACACAGGGAGGTAGTGACAATAAATAACAATGCTCTG
GCTCTTCGAGTCGGGCAATTGGAATGAGAACAATTTAAATCCCTTAACGAGGATCAATTGGAGGGCAAGT
CTGGTGCCAGCAGCCGCGGTAATTCCAGCTCCAATAGCGTATATTAAAGTTGTTGCAGTTAAAAAGCTCG
TAGTTGGATTTCTGTTTTGGATGTCCGGTCCGCTCCCTCTGGGAGTGTGTACTTATGGATGTTCGAGGCA
TTTTTTGTGAGGCTGCCTTTCTGCCATTAAGTTGGTGGGTTGGTGGGCTTGCATCGTTTACTGTGAAAAA
ATTAGAGTGTTTAAAGCAGGCGTTTGCTCATTTGAATACATTAGCATGGAATAATAAGATACGGCCTTGG
TGGTCTATTTTGTTGGTTTGCACACCAGGGTAATGATTAATAGGGACAGTTGGGGGTATTCATATTTCAG
CGTCAGAGGTGAAATTCTTGGATCGCTGAAAGATGAGCTTAGGCGAAAGCATTTACCAAGGATGTTTTCA
TTAATCAAGAACGAAAGTTAGGGGATCGAAGATGATTAGATACCATCGTAGTCTTAACCATAAACTATGC
CGACTCGGGATTGGCAGTCGTTTACCTTAAATGACCTTGTCAGCACCGTATGAGAAATCAAAGTCTTTGG
GTTCCGGGGGGAGTATGGTCGCAAGGCTGAAACTTAAAGGAATTGACGGAAGGGCACCACCAGGAGTGGA
GCCTGCGGCTTAATTTGACTCAACACGGGAAAACTTACCAGGTCCAGACATAGTAAGGATTGACAGATTG
AGAGCTCTTTCTTGATTCTATGGGTGGTGGTGCATGGCCGTTCTTAGTTGGTGGAGTGATTTGTCTGGTT
AATTCCGTTAACGAACGAGACCTCCGCGTGCTAAATAGTTCCGCTTACCATTTTTGGTAGGTTCGTGGAC
TTCTTAGAGGGACTTTTGGGTAATCAAACCAAAGGAAGTTGGAGGCAATAACAGGTCTGTGATGCCCTTA
GATGTTCTGGGCCGCACGCGCGCTACACTGATGCGTTCAACGAGTATACAACCTTGATCGATAGGTCTGG
GTAATCTTGTGAATGCGCATCGTGCTAGGGATAGACTGTTGCAATTTTCAGTCTTGAACGAGGAATTCCT
AGTAAACGCAAGTCATCAGCTTGCATTGATTACGTCCCTGCCCTTTGTACACACCGCCCGTCGCACCTAC
CGATTGAATGACTCGGTGAAAAATTGGGACCGTGAGTCCGTTTGCTTCATTGCGAGTGGATTGATGGGAA
CTTTTTTAAACCTCGCCATTTAGAGGAAGGTGAAGTCGTAACAAGGTTTCCGTAGGTGAACCTGCGGAAG
GATCATTA
>HCV_package-SL4629.12
TACCAACCCATGGAGGTGTGGTG
>HCV_package-SL4629.13
TACCAACCCATGGAGGTGTGGTG
>5_8S_rRNA.16
AACTTTCAGCAGTGGATGTCTAGGCTCGCACATCGATGAAGAACGCTGCGAACTGCGATACGTAATGCGA
ATTGCAGGATTCAGTGAGTCATCGAAATTTTGAACGCATATTGCACTTCCGGGTTAGTCCTGGGAGTATG
CCTGTATCAGTGTCC
>SSU_rRNA_eukarya.23
AACCTGGTTGATCCTGCCAGTAGTCATACGCTTGTCTCAAAGATTAAGCCATGCATGTCTAAGTATAAAC
ACTTTTGTACTGTGAAACTGCGAATGGCTCATTATATCAGTTATAGTCTACTCGATAGTACCTTACTACT
TGGATACCCGTAGTAATTCTAGAGCTAATACATGCATGAATACCCAACTGCTTGTCGGGCGGGTAGCATT
TATTAGATTGAAACCAATGCAGTCTTCGGGCTGGTATTGTGTTGAGTCATAATAACTGTGCGGATCGCGC
TTTTGCGCGATAAATCGATTGAGTTTCTGCCCTATCAGCTTTGGATGGTAGGATATGGGCCTACCATGGC
ATTAACGGGTAACGGGGAATTAGGGTTTGATTCCGGAGAGGGAGCCTTAGAAACGGCTACCACATCCAAG
GAAGGCAGCAGGCGCGTAAATTACCCAATCCTGACACAGGGAGGTAGTGACAATAAATAACAATGCTCTG
GCTCTTCGAGTCGGGCAATTGGAATGAGAACAATTTAAATCCCTTAACGAGGATCAATTGGAGGGCAAGT
CTGGTGCCAGCAGCCGCGGTAATTCCAGCTCCAATAGCGTATATTAAAGTTGTTGCAGTTAAAAAGCTCG
TAGTTGGATTTCTGTTTTGGATGTCCGGTCCGCTCCCTCTGGGAGTGTGTACTTATGGATGTTCGAGGCA
TTTTTTGTGAGGCTGCCTTTCTGCCATTAAGTTGGTGGGTTGGTGGGCTTGCATCGTTTACTGTGAAAAA
ATTAGAGTGTTTAAAGCAGGCGTTTGCTCATTTGAATACATTAGCATGGAATAATAAGATACGGCCTTGG
TGGTCTATTTTGTTGGTTTGCACACCAGGGTAATGATTAATAGGGACAGTTGGGGGTATTCATATTTCAG
CGTCAGAGGTGAAATTCTTGGATCGCTGAAAGATGAGCTTAGGCGAAAGCATTTACCAAGGATGTTTTCA
TTAATCAAGAACGAAAGTTAGGGGATCGAAGATGATTAGATACCATCGTAGTCTTAACCATAAACTATGC
CGACTCGGGATTGGCAGTCGTTTACCTTAAATGACCTTGTCAGCACCGTATGAGAAATCAAAGTCTTTGG
GTTCCGGGGGAGTATGGTCGCAAGGCTGAAACTTAAAGGAATTGACGGAAGGGCACCACCAGGAGTGGAG
CCTGCGGCTTAATTTGACTCAACACGGGAAAACTTACCAGGTCCAGACATAGTAAGGATTGACAGATTGA
GAGCTCTTTCTTGATTCTATGGGTGGTGGTGCATGGCCGTTCTTAGTTGGTGGAGTGATTTGTCTGGTTA
ATTCCGTTAACGAACGAGACCTCCGCGTGCTAAATAGTTCCGCTTACCATTTTTGGTAGGTTCGTGGACT
TCTTAGAGGGACTTTTGGGTAATCAAACCAAAGGAAGTTGGAGGCAATAACAGGTCTGTGATGCCCTTAG
ATGTTCTGGGCCGCACGCGCGCTACACTGATGCGTTCAACGAGTATACAACCTTGATCGATAGGTCTGGG
TAATCTTGTGAATGCGCATCGTGCTAGGGATAGACTGTTGCAATTTTCAGTCTTGAACGAGGAATTCCTA
GTAAACGCAAGTCATCAGCTTGCATTGATTACGTCCCTGCCCTTTGTACACACCGCCCGTCGCACCTACC
GATTGAATGACTCGGTGAAAAATTGGGACCGTGAGTCCGTTTGCTTCATTGCGAGTGGATTGATGGGAAC
TTTTTTAAACCTCGCCATTTAGAGGAAGGTGAAGTCGTAACAAGGTTTCCGTAGGTGAACCTGCGGAAGG
ATCATTA
>5S_rRNA.16
GTAGACGGCCATCTTAGGCTGAAAGCACCGTATCCCGTTCGCTCTGCGAAGTTAAGCAGCCTCAAGCTCG
GGTAGTACTCGGGTGGGTGACCACCGGGGAAGTCCGGGTGCTGTCTACC
>LSU_rRNA_eukarya.20
GGACCTGATATCAGGCAAGATTACCCGCTGAACTTAAGCATATCAATAAGCGGAGGAAAAGAAACTAACA
AGGATTCCCCTAGTAACGGCGAGTGAAGCGGGAAGAGCTCAAGCTTAAAATCTCCGTGCAAGTTTTGCGC
GGCGAATTGTAGTCTATAGAGGCGTGGTCAGTGAGGGCGCTCGGGGCAAGTTCCTTGGAAGAGGACAGCA
TGGAGGGTGATACTCCCGTTCATCCCTGGGTGGCTCTTGCGTACGACCCGTTTTCTTTGAGTCGCGTTGT
TTGGGAATGCAGCGCAAAGTAGGTGGTAAATTCCATCTAAAGCTAAATATTGGTGCGAGACCGATAGCGA
ACAAGTACCGTGAGGGAAAGATGAAAAGAACTTTGAAAAGAGAGTTAAAGAGTACCTGAAACTGCTGAAA
GGGAACCGAATCGTTTCCAGTGTCTATAATCCGTGGCATATTTCATTGGCGAGTGTGTGCTTGCGTGTGC
TTTGGCAGTGGCTTTTTTGGCTGCGCTGGGCGTGCGTGCTGTGTGTGCTTGCTGGTGCCCTGTGCTGCGG
TGGGACGTCAAGGTCAGTTCGTGTGCTGCGGGAAATGGCTGCCGAGGAGGTAGGGCTTACGCTCCGCGTT
TGTCTGTTATATCTTGGTGGACGAGTCGTCGCGGTTGGGACTGAGGTGCCTACAACGTGCTTTTGAGTGA
GTGCGTGTCTCCGTGTGCGCCGTGTGCGGATAGCTTGCTATGCGTGTGTGGTTGTGTGTGGATTGATGCG
CGCTTTAGCTTGTCGCCGTTCGGGACGTTGACGAAATGGAGCGATCCGACCCGTCTTGAAACACGGACCA
AGGAGTCTAACATGTGTGCAAGTGTTAGGGTGTGGAAACCCCAGCGCGAAATGAAAGTGAAGGGCAGCGC
AAGTTGTCTGAGGTAGGAAACGTTGCGGGCTTCGGTCTGCGGCGTGGCACTATCGACCGATCATGAACCT
TCGTGGTGAAAGATTTGAGTTTGAGCACATATGTTGGTACCCGAAAGATGGTGAACTATGCCTGAGTAGG
GTGAAGCCAGGGGAAACTCTGGTGGAAGCTCGTAGCGATTCTGACGTGCAAATCGATCGTCAAACTTGGG
TATAGGGGCGAAAGACTAATCGAACCATCTAGTAGCTGGTTCCCTCCGAAATTTCCCTCAGGATAGCAGC
AACTTATTTACGATAGTTTTATGAGGTAAAGCGAATGATTAGAGGATTCGGGGAAGAAACTTCCTCGACC
TATTCTCAAACTTTAAATCTGTAAGACCTGCAGGTTTCTTAATTGAACTTGTGGATGTGAATATCAAGTT
GCTAGTGGGCCATACGGGGTAAGCTCGTCTGGCGATGCGGGATGAACCGAACGCAAAGTTAAAGTGCCAA
AATGCCCGCTCACCTAGATACCATAAAAGGTGTTGGTTCATTTAGACAGCAGGACGGTGGCCATGGAAGT
CGGAATCCGCTAAGGAGTGTGTAACAACTCACCTGCCGAATGAACTAGCCCTGAAAATGGATGGCGCTAA
AGCGGGCTACTTATACTTTGCCGTTAGCGCGATGGCATTTGTAATGTACGCGTTAATGAGTAGGAGGGCG
TGAGGGTCGTGAAGAAGCTCGTGGCGTGAGCCTGAGTGAAACGGCCTTTAGTGCAGATCTTGGTGGTAGT
AGCAAATATTCAAATGCGAACTTTGAAGACTGAAGTGGAGAAAGGTTCCGTGTGATCAGTAATTGGACAC
GGGTGAGTCGATCCTAAGAGATAGGATAATTCCGTTTGAAAGCTGGGCTGTTTGGGGCGTGGGGTTCGTC
CTCACGTTTTGTATGCAGCCTCGTGTATCGAAAGGGAATCAGGTTAATATTCCTGAACCGAGACGTGGAT
AATGTGTGGCAACACAACCGACCCAGGAGACGCTAGCGTGTGCCCAGGGAAGAGTTCTCTTTTCTTTTTA
ACAAGCATGTCCTGCCTTGGAAACGGATTATCCGGCGATAAGGAGGACGCCTTGGCAAAGCACTTTACTT
TTTGAAGTGTCCTGCGCGCCCACGACAGCCCTTGAAAATCCTGGCTAGAGATTTATTCGCACCCTCGTTC
GTACTCATAACCGCATCAGGTCTCCAAGGTTAGCAGCCTCTAGTTGATAGAAGAATGTAGATAAGGGAAG
TCGGCAAAATAGATCCGTAACTTCGGGAAAAGGATTGGCTCTGAGGGTTGGGCCTAGGGGTCTTTTTGGA
GAGCTTGTGGCGGCCTACGCTGGGCTGCGTCTGGACCTTTCGGGGACCGGATGCGGCCCGTCGGTCGGGC
TGCTCTTGCTGTGCTGAAGAGAAAGGTCGTTGGCTTTCGGGCTGGCGGCTGTTTCCTTAGTGCGTTGAAC
AACCGGCTCAGAACTGGAGCGGACAAGGGGAATCCGACTGTTTAATTAAAACAAAGCATTGTGATGGCCG
GAGACGGTGTTGACACAATGTGATTTCTGCCCAGTGCTCTGAATGTCAAAGTGAAGAGATTCAACCAAGC
GCGGGTAAACGGCGGGAGTAACTATGACTCTCTTAAGGTAGCCAAATGCCTCGTCATCTAACTAGTGACG
CGCATGAATGGATTAATGAGATTCCCACTGTCCCTATCTACTGTCTAGCGAACCCACAGCCAAGGGAACG
GGCTTGGAATAATCAGCGGGGAAAGAAGACCCTGTTGAGCTTGACTCTAGTCTGACGTTGTGAAATGACT
TGGGAGGTGTAGAATAAGTGGGAGGCTCTGCCGTCCGTGAAATACCACTACTCTCAATGTTGTTTTACTT
ATACCATGATGTAGCATCTGCGTGGCCTCGCGGTCGCGCAGTTCTAGTTGTAAGCTCGGGCTTCTGCCTG
GGTGAGCTACGTGGAAGACATCGTCAGGTGGGGAGTTTGGCTGGGGCGGCACATCTGTTAAATGATAACA
CAGGTGTCCTAAGGTGAGCTCAATGAGAACAGAAATCTCATGTAGAACAAAAGGGTAAAAGCTCACTTGA
TTTTGATTTTCAGTATGAATACAAACCGTGAAAGCGTGGCCTATCGATCCTTTAGTTCTTTAGAATTTTA
AGCTAGAGGTGTCAGAAAAGTTACCACAGGGATAACTGGCTTGTGGCAGCCAAGCGTCCATAGCGACGTT
GCTTTTTGATTCTTCGATGTCGGCTCTTCCTATCATTGCGAAGTAGAACTCGCCAATTGTTGGATTGTTC
ACCCACTAATAGGGAACGTGAGCTGGGTTTAGACCGTCGTGAGACAGGTTAGTTTTACCCTACTGATGAG
TTCGTTGTCTAAACAGTAATCCAACCCAGTACGAGAGGAACCGTTGGTTCAGATAATTGGTAACTGCGGT
TAGCTGAAAAGCTAGTGCCGCCAAGCTACCATCTGTAGGATTATGGCTGAACGCCTCTAAGTCAGAATCC
ATGCTGGAATAGACGATAATCACCTTTCCCGATGTGCCGCGAATAGCGATAGGTGTCTTCTGGGCACCCA
ACATCATACAATTGCAACGCACTCCGCTGCCTGTCAAATGCTGGTGGCGGAGAGTAGGCTGACTTGTAAT
TTCAAATATTGGGAAAGATAAATCCTTTGTAGACGACTTAACTACAGAACGGGGTGTTGTAAGCATGAGA
GTAGTCTTGTACTACGATCTGCTGAGATTTAGCCCTTGTTCTATTGATTTGT
>5_8S_rRNA.17
AACTTTCAGCAGTGGATGTCTAGGCTCGCACATCGATGAAGAACGCTGCGAACTGCGATACGTAATGCGA
ATTGCAGGATTCAGTGAGTCATCGAAATTTTGAACGCATATTGCACTTCCGGGTTAGTCCTGGGAGTATG
CCTGTATCAGTGTCC
>SSU_rRNA_eukarya.20
AACCTGGTTGATCCTGCCAGTAGTCATACGCTTGTCTCAAAGATTAAGCCATGCATGTCTAAGTATAAAC
ACTTTTGTACTGTGAAACTGCGAATGGCTCATTATATCAGTTATAGTCTACTCGATAGTACCTTACTACT
TGGATACCCGTAGTAATTCTAGAGCTAATACATGCATGAATACCCAACTGCTTGTCGGGCGGGTAGCATT
TATTAGATTGAAACCAATGCAGTCTTCGGGCTGGTATTGTGTTGAGTCATAATAACTGTGCGGATCGCGC
TTTTGCGCGATAAATCGATTGAGTTTCTGCCCTATCAGCTTTGGATGGTAGGATATGGGCCTACCATGGC
ATTAACGGGTAACGGGGAATTAGGGTTTGATTCCGGAGAGGGAGCCTTAGAAACGGCTACCACATCCAAG
GAAGGCAGCAGGCGCGTAAATTACCCAATCCTGACACAGGGAGGTAGTGACAATAAATAACAATGCTCTG
GCTCTTCGAGTCGGGCAATTGGAATGAGAACAATTTAAATCCCTTAACGAGGATCAATTGGAGGGCAAGT
CTGGTGCCAGCAGCCGCGGTAATTCCAGCTCCAATAGCGTATATTAAAGTTGTTGCAGTTAAAAAGCTCG
TAGTTGGATTTCTGTTTTGGATGTCCGGTCCGCTCCCTCTGGGAGTGTGTACTTATGGATGTTCGAGGCA
TTTTTTGTGAGGCTGCCTTTCTGCCATTAAGTTGGTGGGTTGGTGGGCTTGCATCGTTTACTGTGAAAAA
ATTAGAGTGTTTAAAGCAGGCGTTTGCTCATTTGAATACATTAGCATGGAATAATAAGATACGGCCTTGG
TGGTCTATTTTGTTGGTTTGCACACCAGGGTAATGATTAATAGGGACAGTTGGGGGTATTCATATTTCAG
CGTCAGAGGTGAAATTCTTGGATCGCTGAAAGATGAGCTTAGGCGAAAGCATTTACCAAGGATGTTTTCA
TTAATCAAGAACGAAAGTTAGGGGATCGAAGATGATTAGATACCATCGTAGTCTTAACCATAAACTATGC
CGACTCGGGATTGGCAGTCGTTTACCTTAAATGACCTTGTCAGCACCGTATGAGAAATCAAAGTCTTTGG
GTTCCGGGGGGAGTATGGTCGCAAGGCTGAAACTTAAAGGAATTGACGGAAGGGCACCACCAGGAGTGGA
GCCTGCGGCTTAATTTGACTCAACACGGGAAAACTTACCAGGTCCAGACATAGTAAGGATTGACAGATTG
AGAGCTCTTTCTTGATTCTATGGGTGGTGGTGCATGGCCGTTCTTAGTTGGTGGAGTGATTTGTCTGGTT
AATTCCGTTAACGAACGAGACCTCCGCGTGCTAAATAGTTCCGCTTACCATTTTTGGTAGGTTCGTGGAC
TTCTTAGAGGGACTTTTGGGTAATCAAACCAAAGGAAGTTGGAGGCAATAACAGGTCTGTGATGCCCTTA
GATGTTCTGGGCCGCACGCGCGCTACACTGATGCGTTCAACGAGTATACAACCTTGATCGATAGGTCTGG
GTAATCTTGTGAATGCGCATCGTGCTAGGGATAGACTGTTGCAATTTTCAGTCTTGAACGAGGAATTCCT
AGTAAACGCAAGTCATCAGCTTGCATTGATTACGTCCCTGCCCTTTGTACACACCGCCCGTCGCACCTAC
CGATTGAATGACTCGGTGAAAAATTGGGACCGTGAGTCCGTTTGCTTCATTGCGAGTGGATTGATGGGAA
CTTTTTTAAACCTCGCCATTTAGAGGAAGGTGAAGTCGTAACAAGGTTTCCGTAGGTGAACCTGCGGAAG
GATCATTA
>5S_rRNA.17
GTAGACGGCCATCTTAGGCTGAAAGCACCGTATCCCGTTCGCTCTGCGAAGTTAAGCAGCCTCAAGCTCG
GGTAGTACTCGGGTGGGTGACCACCGGGGAAGTCCGGGTGCTGTCTACC
>LSU_rRNA_eukarya.21
GGACCTGATATCAGGCAAGATTACCCGCTGAACTTAAGCATATCAATAAGCGGAGGAAAAGAAACTAACA
AGGATTCCCCTAGTAACGGCGAGTGAAGCGGGAAGAGCTCAAGCTTAAAATCTCCGTGCAAGTTTTGCGC
GGCGAATTGTAGTCTATAGAGGCGTGGTCAGTGAGGGCGCTCGGGGCAAGTTCCTTGGAAGAGGACAGCA
TGGAGGGTGATACTCCCGTTCATCCCTGGGTGGCTCTTGCGTACGACCCGTTTTCTTTGAGTCGCGTTGT
TTGGGAATGCAGCGCAAAGTAGGTGGTAAATTCCATCTAAAGCTAAATATTGGTGCGAGACCGATAGCGA
ACAAGTACCGTGAGGGAAAGATGAAAAGAACTTTGAAAAGAGAGTTAAAGAGTACCTGAAACTGCTGAAA
GGGAACCGAATCGTTTCCAGTGTCTATAATCCGTGGCATATTTCATTGGCGAGTGTGTGCTTGCGTGTGC
TTTGGCAGTGGCTTTTTTGGCTGCGCTGGGCGTGCGTGCTGTGTGTGCTTGCTGGTGCCCTGTGCTGCGG
TGGGACGTCAAGGTCAGTTCGTGTGCTGCGGGAAATGGCTGCCGAGGAGGTAGGGCTTACGCTCCGCGTT
TGTCTGTTATATCTTGGTGGACGAGTCGTCGCGGTTGGGACTGAGGTGCCTACAACGTGCTTTTGAGTGA
GTGCGTGTCTCCGTGTGCGCCGTGTGCGGATAGCTTGCTATGCGTGTGTGGTTGTGTGTGGATTGATGCG
CGCTTTAGCTTGTCGCCGTTCGGGACGTTGACGAAATGGAGCGATCCGACCCGTCTTGAAACACGGACCA
AGGAGTCTAACATGTGTGCAAGTGTTAGGGTGTGGAAACCCCAGCGCGAAATGAAAGTGAAGGGCAGCGC
AAGTTGTCTGAGGTAGGAAACGTTGCGGGCTTCGGTCTGCGGCGTGGCACTATCGACCGATCATGAACCT
TCGTGGTGAAAGATTTGAGTTTGAGCACATATGTTGGTACCCGAAAGATGGTGAACTATGCCTGAGTAGG
GTGAAGCCAGGGGAAACTCTGGTGGAAGCTCGTAGCGATTCTGACGTGCAAATCGATCGTCAAACTTGGG
TATAGGGGCGAAAGACTAATCGAACCATCTAGTAGCTGGTTCCCTCCGAAATTTCCCTCAGGATAGCAGC
AACTTATTTACGATAGTTTTATGAGGTAAAGCGAATGATTAGAGGATTCGGGGAAGAAACTTCCTCGACC
TATTCTCAAACTTTAAATCTGTAAGACCTGCAGGTTTCTTAATTGAACTTGTGGATGTGAATATCAAGTT
GCTAGTGGGCCATACGGGGTAAGCTCGTCTGGCGATGCGGGATGAACCGAACGCAAAGTTAAAGTGCCAA
AATGCCCGCTCACCTAGATACCATAAAAGGTGTTGGTTCATTTAGACAGCAGGACGGTGGCCATGGAAGT
CGGAATCCGCTAAGGAGTGTGTAACAACTCACCTGCCGAATGAACTAGCCCTGAAAATGGATGGCGCTAA
AGCGGGCTACTTATACTTTGCCGTTAGCGCGATGGCATTTGTAATGTACGCGTTAATGAGTAGGAGGGCG
TGAGGGTCGTGAAGAAGCTCGTGGCGTGAGCCTGAGTGAAACGGCCTTTAGTGCAGATCTTGGTGGTAGT
AGCAAATATTCAAATGCGAACTTTGAAGACTGAAGTGGAGAAAGGTTCCGTGTGATCAGTAATTGGACAC
GGGTGAGTCGATCCTAAGAGATAGGATAATTCCGTTTGAAAGCTGGGCTGTTTGGGGCGTGGGGTTCGTC
CTCACGTTTTGTATGCAGCCTCGTGTATCGAAAGGGAATCAGGTTAATATTCCTGAACCGAGACGTGGAT
AATGTGTGGCAACACAACCGACCCAGGAGACGCTAGCGTGTGCCCAGGGAAGAGTTCTCTTTTCTTTTTA
ACAAGCATGTCCTGCCTTGGAAACGGATTATCCGGCGATAAGGAGGACGCCTTGGCAAAGCACTTTACTT
TTTGAAGTGTCCTGCGCGCCCACGACAGCCCTTGAAAATCCTGGCTAGAGATTTATTCGCACCCTCGTTC
GTACTCATAACCGCATCAGGTCTCCAAGGTTAGCAGCCTCTAGTTGATAGAAGAATGTAGATAAGGGAAG
TCGGCAAAATAGATCCGTAACTTCGGGAAAAGGATTGGCTCTGAGGGTTGGGCCTAGGGGTCTTTTTGGA
GAGCTTGTGGCGGCCTACGCTGGGCTGCGTCTGGACCTTTCGGGGACCGGATGCGGCCCGTCGGTCGGGC
TGCTCTTGCTGTGCTGAAGAGAAAGGTCGTTGGCTTTCGGGCTGGCGGCTGTTTCCTTAGTGCGTTGAAC
AACCGGCTCAGAACTGGAGCGGACAAGGGGAATCCGACTGTTTAATTAAAACAAAGCATTGTGATGGCCG
GAGACGGTGTTGACACAATGTGATTTCTGCCCAGTGCTCTGAATGTCAAAGTGAAGAGATTCAACCAAGC
GCGGGTAAACGGCGGGAGTAACTATGACTCTCTTAAGGTAGCCAAATGCCTCGTCATCTAACTAGTGACG
CGCATGAATGGATTAATGAGATTCCCACTGTCCCTATCTACTGTCTAGCGAACCCACAGCCAAGGGAACG
GGCTTGGAATAATCAGCGGGGAAAGAAGACCCTGTTGAGCTTGACTCTAGTCTGACGTTGTGAAATGACT
TGGGAGGTGTAGAATAAGTGGGAGGCTCTGCCGTCCGTGAAATACCACTACTCTCAATGTTGTTTTACTT
ATACCATGATGTAGCATCTGCGTGGCCTCGCGGTCGCGCAGTTCTAGTTGTAAGCTCGGGCTTCTGCCTG
GGTGAGCTACGTGGAAGACATCGTCAGGTGGGGAGTTTGGCTGGGGCGGCACATCTGTTAAATGATAACA
CAGGTGTCCTAAGGTGAGCTCAATGAGAACAGAAATCTCATGTAGAACAAAAGGGTAAAAGCTCACTTGA
TTTTGATTTTCAGTATGAATACAAACCGTGAAAGCGTGGCCTATCGATCCTTTAGTTCTTTAGAATTTTA
AGCTAGAGGTGTCAGAAAAGTTACCACAGGGATAACTGGCTTGTGGCAGCCAAGCGTCCATAGCGACGTT
GCTTTTTGATTCTTCGATGTCGGCTCTTCCTATCATTGCGAAGTAGAACTCGCCAATTGTTGGATTGTTC
ACCCACTAATAGGGAACGTGAGCTGGGTTTAGACCGTCGTGAGACAGGTTAGTTTTACCCTACTGATGAG
TTCGTTGTCTAAACAGTAATCCAACCCAGTACGAGAGGAACCGTTGGTTCAGATAATTGGTAACTGCGGT
TAGCTGAAAAGCTAGTGCCGCCAAGCTACCATCTGTAGGATTATGGCTGAACGCCTCTAAGTCAGAATCC
ATGCTGGAATAGACGATAATCACCTTTCCCGATGTGCCGCGAATAGCGATAGGTGTCTTCTGGGCACCCA
ACATCATACAATTGCAACGCACTCCGCTGCCTGTCAAATGCTGGTGGCGGAGAGTAGGCTGACTTGTAAT
TTCAAATATTGGGAAAGATAAATCCTTTGTAGACGACTTAACTACAGAACGGGGTGTTGTAAGCATGAGA
GTAGTCTTGTACTACGATCTGCTGAGATTTAGCCCTTGTTCTATTGATTTGT
>5_8S_rRNA.18
AACTTTCAGCAGTGGATGTCTAGGCTCGCACATCGATGAAGAACGCTGCGAACTGCGATACGTAATGCGA
ATTGCAGGATTCAGTGAGTCATCGAAATTTTGAACGCATATTGCACTTCCGGGTTAGTCCTGGGAGTATG
CCTGTATCAGTGTCC
>SSU_rRNA_eukarya.24
ttcccggtcggcgtccttgtgttcatccaacaggagaccagggttagagccagagaaccatcgaagtcgt
ttcgcgagagcttctggagggcaagtctggtgccagcagccgcggtaattccagctccaatagcgtatat
taaagttgttgcagttaaaaagctcgtagttggaTTTCTGTTTTGGATGTCCGGTCCGCTCCCTCTGGGA
GTGTGTACTTATGGATGTTCGAGGCATTTTTTGTGAGGCTGCCTTTCTGCCATTAAGTTGGTGGGTTGGT
GGGCTTGCATCGTTTACTGTGAAAAAATTAGAGTGTTTAAAGCAGGCGTTTGCTCATTTGAATACATTAG
CATGGAATAATAAGATACGGCCTTGGTGGTCTATTTTGTTGGTTTGCACACCAGGGTAATGATTAATAGG
GACAGTTGGGGGTATTCATATTTCAGCGTCAGAGGTGAAATTCTTGGATCGCTGAAAGATGAGCTTAGGC
GAAAGCATTTACCAAGGATGTTTTCATTAATCAAGAACGAAAGTTAGGGGATCGAAGATGATTAGATACC
ATCGTAGTCTTAACCATAAACTATGCCGACTCGGGATTGGCAGTCGTTTACCTTAAATGACCTTGTCAGC
ACCGTATGAGAAATCAAAGTCTTTGGGTTCCGGGGGGAGTATGGTCGCAAGGCTGAAACTTAAAGGAATT
GACGGAAGGGCACCACCAGGAGTGGAGCCTGCGGCTTAATTTGACTCAACACGGGAAAACTTACCAGGTC
CAGACATAGTAAGGATTGACAGATTGAGAGCTCTTTCTTGATTCTATGGGTGGTGGTGCATGGCCGTTCT
TAGTTGGTGGAGTGATTTGTCTGGTTAATTCCGTTAACGAACGAGACCTCCGCGTGCTAAATAGTTCCGC
TTACCATTTTTGGTAGGTTCGTGGACTTCTTAGAGGGACTTTTGGGTAATCAAACCAAAGGAAGTTGGAG
GCAATAACAGGTCTGTGATGCCCTTAGATGTTCTGGGCCGCACGCGCGCTACACTGATGCGTTCAACGAG
TATACAACCTTGATCGATAGGTCTGGGTAATCTTGTGAATGCGCATCGTGCTAGGGATAGACTGTTGCAA
TTTTCAGTCTTGAACGAGGAATTCCTAGTAAACGCAAGTCATCAGCTTGCATTGATTACGTCCCTGCCCT
TTGTACACACCGCCCGTCGCACCTACCGATTGAATGACTCGGTGAAAAATTGGGACCGTGAGTCCGTTTG
CTTCATTGCGAGTGGATTGATGGGAACTTTTTTAAACCTCGCCATTTAGAGGAAGGTGAAGTCGTAACAA
GGTTTCCGTAGGTGAACCTGCGGAAGGATCATTA
>SSU_rRNA_eukarya.25
CTGGTTGATCCTGCCAGTAGTCATACGCTTGTCTCAAAGATTAAGCCATGCATGTCTAAGTATAAACACT
TTTGTACTGTGAAACTGCGAATGGCTCATTATATCAGTTATAGTCTACTCGATAGTACCTTACTACTTGG
ATACCCGTAGTAATTCTAGAGCTAATACATGCATGAATACCCAACTGCTTGTCGGGCGGGTAGCATTTAT
TAGATTGAAACCAATGCAGTCTTCGGGCTGGTATTGTGTTGAGTCATAATAACTGTGCGGATCGCGCTTT
TGCGCGATAAATCGATTGAGTTTCTGCCCTATCAGCTTTGGATGGTAGGATATGGGCCTACCATGGCATT
AACGGGTAACGGGGAATTAGGGTTTGATTCCGGAGAGGGAGCCTTAGAAACGGCTACCACATCCAAGGAA
GGCAGCAGGCGCGTAAATTACCCAATCCTGACACAGGGAGGTAGTGACAATAAATAACAATGCTCTGGCT
CTTCGAGTCGGGCAATTGGAATGAGAACAATTTAAATCCCTTAACGAGGATCAATTGGAGGGCAAGTCTG
GTGAAATAATTTTTTTATTACTGGATTATCCTATTGGGATAAGAGGGTAACGTAGTGTGTACT
>5S_rRNA.18
GTAGACGGCCATCTTAGGCTGAAAGCACCGTATCCCGTTCGCTCTGCGAAGTTAAGCAGCCTCAAGCTCG
GGTAGTACTCGGGTGGGTGACCACCGGGGAAGTCCGGGTGCTGTCTACC
>LSU_rRNA_eukarya.22
GGACCTGATATCAGGCAAGATTACCCGCTGAACTTAAGCATATCAATAAGCGGAGGAAAAGAAACTAACA
AGGATTCCCCTAGTAACGGCGAGTGAAGCGGGAAGAGCTCAAGCTTAAAATCTCCGTGCAAGTTTTGCGC
GGCGAATTGTAGTCTATAGAGGCGTGGTCAGTGAGGGCGCTCGGGGCAAGTTCCTTGGAAGAGGACAGCA
TGGAGGGTGATACTCCCGTTCATCCCTGGGTGGCTCTTGCGTACGACCCGTTTTCTTTGAGTCGCGTTGT
TTGGGAATGCAGCGCAAAGTAGGTGGTAAATTCCATCTAAAGCTAAATATTGGTGCGAGACCGATAGCGA
ACAAGTACCGTGAGGGAAAGATGAAAAGAACTTTGAAAAGAGAGTTAAAGAGTACCTGAAACTGCTGAAA
GGGAACCGAATCGTTTCCAGTGTCTATAATCCGTGGCATATTTCATTGGCGAGTGTGTGCTTGCGTGTGC
TTTGGCAGTGGCTTTTTTGGCTGCGCTGGGCGTGCGTGCTGTGTGTGCTTGCTGGTGCCCTGTGCTGCGG
TGGGACGTCAAGGTCAGTTCGTGTGCTGCGGGAAATGGCTGCCGAGGAGGTAGGGCTTACGCTCCGCGTT
TGTCTGTTATATCTTGGTGGACGAGTCGTCGCGGTTGGGACTGAGGTGCCTACAACGTGCTTTTGAGTGA
GTGCGTGTCTCCGTGTGCGCCGTGTGCGGATAGCTTGCTATGCGTGTGTGGTTGTGTGTGGATTGATGCG
CGCTTTAGCTTGTCGCCGTTCGGGACGTTGACGAAATGGAGCGATCCGACCCGTCTTGAAACACGGACCA
AGGAGTCTAACATGTGTGCAAGTGTTAGGGTGTGGAAACCCCAGCGCGAAATGAAAGTGAAGGGCAGCGC
AAGTTGTCTGAGGTAGGAAACGTTGCGGGCTTCGGTCTGCGGCGTGGCACTATCGACCGATCATGAACCT
TCGTGGTGAAAGATTTGAGTTTGAGCACATATGTTGGTACCCGAAAGATGGTGAACTATGCCTGAGTAGG
GTGAAGCCAGGGGAAACTCTGGTGGAAGCTCGTAGCGATTCTGACGTGCAAATCGATCGTCAAACTTGGG
TATAGGGGCGAAAGACTAATCGAACCATCTAGTAGCTGGTTCCCTCCGAAATTTCCCTCAGGATAGCAGC
AACTTATTTACGATAGTTTTATGAGGTAAAGCGAATGATTAGAGGATTCGGGGAAGAAACTTCCTCGACC
TATTCTCAAACTTTAAATCTGTAAGACCTGCAGGTTTCTTAATTGAACTTGTGGATGTGAATATCAAGTT
GCTAGTGGGCCATACGGGGTAAGCTCGTCTGGCGATGCGGGATGAACCGAACGCAAAGTTAAAGTGCCAA
AATGCCCGCTCACCTAGATACCATAAAAGGTGTTGGTTCATTTAGACAGCAGGACGGTGGCCATGGAAGT
CGGAATCCGCTAAGGAGTGTGTAACAACTCACCTGCCGAATGAACTAGCCCTGAAAATGGATGGCGCTAA
AGCGGGCTACTTATACTTTGCCGTTAGCGCGATGGCATTTGTAATGTACGCGTTAATGAGTAGGAGGGCG
TGAGGGTCGTGAAGAAGCTCGTGGCGTGAGCCTGAGTGAAACGGCCTTTAGTGCAGATCTTGGTGGTAGT
AGCAAATATTCAAATGCGAACTTTGAAGACTGAAGTGGAGAAAGGTTCCGTGTGATCAGTAATTGGACAC
GGGTGAGTCGATCCTAAGAGATAGGATAATTCCGTTTGAAAGCTGGGCTGTTTGGGGCGTGGGGTTCGTC
CTCACGTTTTGTATGCAGCCTCGTGTATCGAAAGGGAATCAGGTTAATATTCCTGAACCGAGACGTGGAT
AATGTGTGGCAACACAACCGACCCAGGAGACGCTAGCGTGTGCCCAGGGAAGAGTTCTCTTTTCTTTTTA
ACAAGCATGTCCTGCCTTGGAAACGGATTATCCGGCGATAAGGAGGACGCCTTGGCAAAGCACTTTACTT
TTTGAAGTGTCCTGCGCGCCCACGACAGCCCTTGAAAATCCTGGCTAGAGATTTATTCGCACCCTCGTTC
GTACTCATAACCGCATCAGGTCTCCAAGGTTAGCAGCCTCTAGTTGATAGAAGAATGTAGATAAGGGAAG
TCGGCAAAATAGATCCGTAACTTCGGGAAAAGGATTGGCTCTGAGGGTTGGGCCTAGGGGTCTTTTTGGA
GAGCTTGTGGCGGCCTACGCTGGGCTGCGTCTGGACCTTTCGGGGACCGGATGCGGCCCGTCGGTCGGGC
TGCTCTTGCTGTGCTGAAGAGAAAGGTCGTTGGCTTTCGGGCTGGCGGCTGTTTCCTTAGTGCGTTGAAC
AACCGGCTCAGAACTGGAGCGGACAAGGGGAATCCGACTGTTTAATTAAAACAAAGCATTGTGATGGCCG
GAGACGGTGTTGACACAATGTGATTTCTGCCCAGTGCTCTGAATGTCAAAGTGAAGAGATTCAACCAAGC
GCGGGTAAACGGCGGGAGTAACTATGACTCTCTTAAGGTAGCCAAATGCCTCGTCATCTAACTAGTGACG
CGCATGAATGGATTAATGAGATTCCCACTGTCCCTATCTACTGTCTAGCGAACCCACAGCCAAGGGAACG
GGCTTGGAATAATCAGCGGGGAAAGAAGACCCTGTTGAGCTTGACTCTAGTCTGACGTTGTGAAATGACT
TGGGAGGTGTAGAATAAGTGGGAGGCTCTGCCGTCCGTGAAATACCACTACTCTCAATGTTGTTTTACTT
ATACCATGATGTAGCATCTGCGTGGCCTCGCGGTCGCGCAGTTCTAGTTGTAAGCTCGGGCTTCTGCCTG
GGTGAGCTACGTGGAAGACATCGTCAGGTGGGGAGTTTGGCTGGGGCGGCACATCTGTTAAATGATAACA
CAGGTGTCCTAAGGTGAGCTCAATGAGAACAGAAATCTCATGTAGAACAAAAGGGTAAAAGCTCACTTGA
TTTTGATTTTCAGTATGAATACAAACCGTGAAAGCGTGGCCTATCGATCCTTTAGTTCTTTAGAATTTTA
AGCTAGAGGTGTCAGAAAAGTTACCACAGGGATAACTGGCTTGTGGCAGCCAAGCGTCCATAGCGACGTT
GCTTTTTGATTCTTCGATGTCGGCTCTTCCTATCATTGCGAAGTAGAACTCGCCAATTGTTGGATTGTTC
ACCCACTAATAGGGAACGTGAGCTGGGTTTAGACCGTCGTGAGACAGGTTAGTTTTACCCTACTGATGAG
TTCGTTGTCTAAACAGTAATCCAACCCAGTACGAGAGGAACCGTTGGTTCAGATAATTGGTAACTGCGGT
TAGCTGAAAAGCTAGTGCCGCCAAGCTACCATCTGTAGGATTATGGCTGAACGCCTCTAAGTCAGAATCC
ATGCTGGAATAGACGATAATCACCTTTCCCGATGTGCCGCGAATAGCGATAGGTGTCTTCTGGGCACCCA
ACATCATACAATTGCAACGCACTCCGCTGCCTGTCAAATGCTGGTGGCGGAGAGTAGGCTGACTTGTAAT
TTCAAATATTGGGAAAGATAAATCCTTTGTAGACGACTTAACTACAGAACGGGGTGTTGTAAGCATGAGA
GTAGTCTTGTACTACGATCTGCTGAGATTTAGCCCTTGTTCTATTGATTTGT
>5_8S_rRNA.19
AACTTTCAGCAGTGGATGTCTAGGCTCGCACATCGATGAAGAACGCTGCGAACTGCGATACGTAATGCGA
ATTGCAGGATTCAGTGAGTCATCGAAATTTTGAACGCATATTGCACTTCCGGGTTAGTCCTGGGAGTATG
CCTGTATCAGTGTCC
>SSU_rRNA_eukarya.21
AACCTGGTTGATCCTGCCAGTAGTCATACGCTTGTCTCAAAGATTAAGCCATGCATGTCTAAGTATAAAC
ACTTTTGTACTGTGAAACTGCGAATGGCTCATTATATCAGTTATAGTCTACTCGATAGTACCTTACTACT
TGGATACCCGTAGTAATTCTAGAGCTAATACATGCATGAATACCCAACTGCTTGTCGGGCGGGTAGCATT
TATTAGATTGAAACCAATGCAGTCTTCGGGCTGGTATTGTGTTGAGTCATAATAACTGTGCGGATCGCGC
TTTTGCGCGATAAATCGATTGAGTTTCTGCCCTATCAGCTTTGGATGGTAGGATATGGGCCTACCATGGC
ATTAACGGGTAACGGGGAATTAGGGTTTGATTCCGGAGAGGGAGCCTTAGAAACGGCTACCACATCCAAG
GAAGGCAGCAGGCGCGTAAATTACCCAATCCTGACACAGGGAGGTAGTGACAATAAATAACAATGCTCTG
GCTCTTCGAGTCGGGCAATTGGAATGAGAACAATTTAAATCCCTTAACGAGGATCAATTGGAGGGCAAGT
CTGGTGCCAGCAGCCGCGGTAATTCCAGCTCCAATAGCGTATATTAAAGTTGTTGCAGTTAAAAAGCTCG
TAGTTGGATTTCTGTTTTGGATGTCCGGTCCGCTCCCTCTGGGAGTGTGTACTTATGGATGTTCGAGGCA
TTTTTTGTGAGGCTGCCTTTCTGCCATTAAGTTGGTGGGTTGGTGGGCTTGCATCGTTTACTGTGAAAAA
ATTAGAGTGTTTAAAGCAGGCGTTTGCTCATTTGAATACATTAGCATGGAATAATAAGATACGGCCTTGG
TGGTCTATTTTGTTGGTTTGCACACCAGGGTAATGATTAATAGGGACAGTTGGGGGTATTCATATTTCAG
CGTCAGAGGTGAAATTCTTGGATCGCTGAAAGATGAGCTTAGGCGAAAGCATTTACCAAGGATGTTTTCA
TTAATCAAGAACGAAAGTTAGGGGATCGAAGATGATTAGATACCATCGTAGTCTTAACCATAAACTATGC
CGACTCGGGATTGGCAGTCGTTTACCTTAAATGACCTTGTCAGCACCGTATGAGAAATCAAAGTCTTTGG
GTTCCGGGGGGAGTATGGTCGCAAGGCTGAAACTTAAAGGAATTGACGGAAGGGCACCACCAGGAGTGGA
GCCTGCGGCTTAATTTGACTCAACACGGGAAAACTTACCAGGTCCAGACATAGTAAGGATTGACAGATTG
AGAGCTCTTTCTTGATTCTATGGGTGGTGGTGCATGGCCGTTCTTAGTTGGTGGAGTGATTTGTCTGGTT
AATTCCGTTAACGAACGAGACCTCCGCGTGCTAAATAGTTCCGCTTACCATTTTTGGTAGGTTCGTGGAC
TTCTTAGAGGGACTTTTGGGTAATCAAACCAAAGGAAGTTGGAGGCAATAACAGGTCTGTGATGCCCTTA
GATGTTCTGGGCCGCACGCGCGCTACACTGATGCGTTCAACGAGTATACAACCTTGATCGATAGGTCTGG
GTAATCTTGTGAATGCGCATCGTGCTAGGGATAGACTGTTGCAATTTTCAGTCTTGAACGAGGAATTCCT
AGTAAACGCAAGTCATCAGCTTGCATTGATTACGTCCCTGCCCTTTGTACACACCGCCCGTCGCACCTAC
CGATTGAATGACTCGGTGAAAAATTGGGACCGTGAGTCCGTTTGCTTCATTGCGAGTGGATTGATGGGAA
CTTTTTTAAACCTCGCCATTTAGAGGAAGGTGAAGTCGTAACAAGGTTTCCGTAGGTGAACCTGCGGAAG
GATCATTA
>5S_rRNA.19
GTAGACGGCCATCTTAGGCTGAAAGCACCGTATCCCGTTCGCTCTGCGAAGTTAAGCAGCCTCAAGCTCG
GGTAGTACTCGGGTGGGTGACCACCGGGGAAGTCCGGGTGCTGTCTACC
>LSU_rRNA_eukarya.23
GGACCTGATATCAGGCAAGATTACCCGCTGAACTTAAGCATATCAATAAGCGGAGGAAAAGAAACTAACA
AGGATTCCCCTAGTAACGGCGAGTGAAGCGGGAAGAGCTCAAGCTTAAAATCTCCGTGCAAGTTTTGCGC
GGCGAATTGTAGTCTATAGAGGCGTGGTCAGTGAGGGCGCTCGGGGCAAGTTCCTTGGAAGAGGACAGCA
TGGAGGGTGATACTCCCGTTCATCCCTGGGTGGCTCTTGCGTACGACCCGTTTTCTTTGAGTCGCGTTGT
TTGGGAATGCAGCGCAAAGTAGGTGGTAAATTCCATCTAAAGCTAAATATTGGTGCGAGACCGATAGCGA
ACAAGTACCGTGAGGGAAAGATGAAAAGAACTTTGAAAAGAGAGTTAAAGAGTACCTGAAACTGCTGAAA
GGGAACCGAATCGTTTCCAGTGTCTATAATCCGTGGCATATTTCATTGGCGAGTGTGTGCTTGCGTGTGC
TTTGGCAGTGGCTTTTTTGGCTGCGCTGGGCGTGCGTGCTGTGTGTGCTTGCTGGTGCCCTGTGCTGCGG
TGGGACGTCAAGGTCAGTTCGTGTGCTGCGGGAAATGGCTGCCGAGGAGGTAGGGCTTACGCTCCGCGTT
TGTCTGTTATATCTTGGTGGACGAGTCGTCGCGGTTGGGACTGAGGTGCCTACAACGTGCTTTTGAGTGA
GTGCGTGTCTCCGTGTGCGCCGTGTGCGGATAGCTTGCTATGCGTGTGTGGTTGTGTGTGGATTGATGCG
CGCTTTAGCTTGTCGCCGTTCGGGACGTTGACGAAATGGAGCGATCCGACCCGTCTTGAAACACGGACCA
AGGAGTCTAACATGTGTGCAAGTGTTAGGGTGTGGAAACCCCAGCGCGAAATGAAAGTGAAGGGCAGCGC
AAGTTGTCTGAGGTAGGAAACGTTGCGGGCTTCGGTCTGCGGCGTGGCACTATCGACCGATCATGAACCT
TCGTGGTGAAAGATTTGAGTTTGAGCACATATGTTGGTACCCGAAAGATGGTGAACTATGCCTGAGTAGG
GTGAAGCCAGGGGAAACTCTGGTGGAAGCTCGTAGCGATTCTGACGTGCAAATCGATCGTCAAACTTGGG
TATAGGGGCGAAAGACTAATCGAACCATCTAGTAGCTGGTTCCCTCCGAAATTTCCCTCAGGATAGCAGC
AACTTATTTACGATAGTTTTATGAGGTAAAGCGAATGATTAGAGGATTCGGGGAAGAAACTTCCTCGACC
TATTCTCAAACTTTAAATCTGTAAGACCTGCAGGTTTCTTAATTGAACTTGTGGATGTGAATATCAAGTT
GCTAGTGGGCCATACGGGGTAAGCTCGTCTGGCGATGCGGGATGAACCGAACGCAAAGTTAAAGTGCCAA
AATGCCCGCTCACCTAGATACCATAAAAGGTGTTGGTTCATTTAGACAGCAGGACGGTGGCCATGGAAGT
CGGAATCCGCTAAGGAGTGTGTAACAACTCACCTGCCGAATGAACTAGCCCTGAAAATGGATGGCGCTAA
AGCGGGCTACTTATACTTTGCCGTTAGCGCGATGGCATTTGTAATGTACGCGTTAATGAGTAGGAGGGCG
TGAGGGTCGTGAAGAAGCTCGTGGCGTGAGCCTGAGTGAAACGGCCTTTAGTGCAGATCTTGGTGGTAGT
AGCAAATATTCAAATGCGAACTTTGAAGACTGAAGTGGAGAAAGGTTCCGTGTGATCAGTAATTGGACAC
GGGTGAGTCGATCCTAAGAGATAGGATAATTCCGTTTGAAAGCTGGGCTGTTTGGGGCGTGGGGTTCGTC
CTCACGTTTTGTATGCAGCCTCGTGTATCGAAAGGGAATCAGGTTAATATTCCTGAACCGAGACGTGGAT
AATGTGTGGCAACACAACCGACCCAGGAGACGCTAGCGTGTGCCCAGGGAAGAGTTCTCTTTTCTTTTTA
ACAAGCATGTCCTGCCTTGGAAACGGATTATCCGGCGATAAGGAGGACGCCTTGGCAAAGCACTTTACTT
TTTGAAGTGTCCTGCGCGCCCACGACAGCCCTTGAAAATCCTGGCTAGAGATTTATTCGCACCCTCGTTC
GTACTCATAACCGCATCAGGTCTCCAAGGTTAGCAGCCTCTAGTTGATAGAAGAATGTAGATAAGGGAAG
TCGGCAAAATAGATCCGTAACTTCGGGAAAAGGATTGGCTCTGAGGGTTGGGCCTAGGGGTCTTTTTGGA
GAGCTTGTGGCGGCCTACGCTGGGCTGCGTCTGGACCTTTCGGGGACCGGATGCGGCCCGTCGGTCGGGC
TGCTCTTGCTGTGCTGAAGAGAAAGGTCGTTGGCTTTCGGGCTGGCGGCTGTTTCCTTAGTGCGTTGAAC
AACCGGCTCAGAACTGGAGCGGACAAGGGGAATCCGACTGTTTAATTAAAACAAAGCATTGTGATGGCCG
GAGACGGTGTTGACACAATGTGATTTCTGCCCAGTGCTCTGAATGTCAAAGTGAAGAGATTCAACCAAGC
GCGGGTAAACGGCGGGAGTAACTATGACTCTCTTAAGGTAGCCAAATGCCTCGTCATCTAACTAGTGACG
CGCATGAATGGATTAATGAGATTCCCACTGTCCCTATCTACTGTCTAGCGAACCCACAGCCAAGGGAACG
GGCTTGGAATAATCAGCGGGGAAAGAAGACCCTGTTGAGCTTGACTCTAGTCTGACGTTGTGAAATGACT
TGGGAGGTGTAGAATAAGTGGGAGGCTCTGCCGTCCGTGAAATACCACTACTCTCAATGTTGTTTTACTT
ATACCATGATGTAGCATCTGCGTGGCCTCGCGGTCGCGCAGTTCTAGTTGTAAGCTCGGGCTTCTGCCTG
GGTGAGCTACGTGGAAGACATCGTCAGGTGGGGAGTTTGGCTGGGGCGGCACATCTGTTAAATGATAACA
CAGGTGTCCTAAGGTGAGCTCAATGAGAACAGAAATCTCATGTAGAACAAAAGGGTAAAAGCTCACTTGA
TTTTGATTTTCAGTATGAATACAAACCGTGAAAGCGTGGCCTATCGATCCTTTAGTTCTTTAGAATTTTA
AGCTAGAGGTGTCAGAAAAGTTACCACAGGGATAACTGGCTTGTGGCAGCCAAGCGTCCATAGCGACGTT
GCTTTTTGATTCTTCGATGTCGGCTCTTCCTATCATTGCGAAGTAGAACTCGCCAATTGTTGGATTGTTC
ACCCACTAATAGGGAACGTGAGCTGGGTTTAGACCGTCGTGAGACAGGTTAGTTTTACCCTACTGATGAG
TTCGTTGTCTAAACAGTAATCCAACCCAGTACGAGAGGAACCGTTGGTTCAGATAATTGGTAACTGCGGT
TAGCTGAAAAGCTAGTGCCGCCAAGCTACCATCTGTAGGATTATGGCTGAACGCCTCTAAGTCAGAATCC
ATGCTGGAATAGACGATAATCACCTTTCCCGATGTGCCGCGAATAGCGATAGGTGTCTTCTGGGCACCCA
ACATCATACAATTGCAACGCACTCCGCTGCCTGTCAAATGCTGGTGGCGGAGAGTAGGCTGACTTGTAAT
TTCAAATATTGGGAAAGATAAATCCTTTGTAGACGACTTAACTACAGAACGGGGTGTTGTAAGCATGAGA
GTAGTCTTGTACTACGATCTGCTGAGATTTAGCCCTTGTTCTATTGATTTGT
>5_8S_rRNA.20
AACTTTCAGCAGTGGATGTCTAGGCTCGCACATCGATGAAGAACGCTGCGAACTGCGATACGTAATGCGA
ATTGCAGGATTCAGTGAGTCATCGAAATTTTGAACGCATATTGCACTTCCGGGTTAGTCCTGGGAGTATG
CCTGTATCAGTGTCC
>SSU_rRNA_eukarya.22
AACCTGGTTGATCCTGCCAGTAGTCATACGCTTGTCTCAAAGATTAAGCCATGCATGTCTAAGTATAAAC
ACTTTTGTACTGTGAAACTGCGAATGGCTCATTATATCAGTTATAGTCTACTCGATAGTACCTTACTACT
TGGATACCCGTAGTAATTCTAGAGCTAATACATGCATGAATACCCAACTGCTTGTCGGGCGGGTAGCATT
TATTAGATTGAAACCAATGCAGTCTTCGGGCTGGTATTGTGTTGAGTCATAATAACTGTGCGGATCGCGC
TTTTGCGCGATAAATCGATTGAGTTTCTGCCCTATCAGCTTTGGATGGTAGGATATGGGCCTACCATGGC
ATTAACGGGTAACGGGGAATTAGGGTTTGATTCCGGAGAGGGAGCCTTAGAAACGGCTACCACATCCAAG
GAAGGCAGCAGGCGCGTAAATTACCCAATCCTGACACAGGGAGGTAGTGACAATAAATAACAATGCTCTG
GCTCTTCGAGTCGGGCAATTGGAATGAGAACAATTTAAATCCCTTAACGAGGATCAATTGGAGGGCAAGT
CTGGTGCCAGCAGCCGCGGTAATTCCAGCTCCAATAGCGTATATTAAAGTTGTTGCAGTTAAAAAGCTCG
TAGTTGGATTTCTGTTTTGGATGTCCGGTCCGCTCCCTCTGGGAGTGTGTACTTATGGATGTTCGAGGCA
TTTTTTGTGAGGCTGCCTTTCTGCCATTAAGTTGGTGGGTTGGTGGGCTTGCATCGTTTACTGTGAAAAA
ATTAGAGTGTTTAAAGCAGGCGTTTGCTCATTTGAATACATTAGCATGGAATAATAAGATACGGCCTTGG
TGGTCTATTTTGTTGGTTTGCACACCAGGGTAATGATTAATAGGGACAGTTGGGGGTATTCATATTTCAG
CGTCAGAGGTGAAATTCTTGGATCGCTGAAAGATGAGCTTAGGCGAAAGCATTTACCAAGGATGTTTTCA
TTAATCAAGAACGAAAGTTAGGGGATCGAAGATGATTAGATACCATCGTAGTCTTAACCATAAACTATGC
CGACTCGGGATTGGCAGTCGTTTACCTTAAATGACCTTGTCAGCACCGTATGAGAAATCAAAGTCTTTGG
GTTCCGGGGGGAGTATGGTCGCAAGGCTGAAACTTAAAGGAATTGACGGAAGGGCACCACCAGGAGTGGA
GCCTGCGGCTTAATTTGACTCAACACGGGAAAACTTACCAGGTCCAGACATAGTAAGGATTGACAGATTG
AGAGCTCTTTCTTGATTCTATGGGTGGTGGTGCATGGCCGTTCTTAGTTGGTGGAGTGATTTGTCTGGTT
AATTCCGTTAACGAACGAGACCTCCGCGTGCTAAATAGTTCCGCTTACCATTTTTGGTAGGTTCGTGGAC
TTCTTAGAGGGACTTTTGGGTAATCAAACCAAAGGAAGTTGGAGGCAATAACAGGTCTGTGATGCCCTTA
GATGTTCTGGGCCGCACGCGCGCTACACTGATGCGTTCAACGAGTATACAACCTTGATCGATAGGTCTGG
GTAATCTTGTGAATGCGCATCGTGCTAGGGATAGACTGTTGCAATTTTCAGTCTTGAACGAGGAATTCCT
AGTAAACGCAAGTCATCAGCTTGCATTGATTACGTCCCTGCCCTTTGTACACACCGCCCGTCGCACCTAC
CGATTGAATGACTCGGTGAAAAATTGGGACCGTGAGTCCGTTTGCTTCATTGCGAGTGGATTGATGGGAA
CTTTTTTAAACCTCGCCATTTAGAGGAAGGTGAAGTCGTAACAAGGTTTCCGTAGGTGAACCTGCGGAAG
GATCATTA
>5S_rRNA.20
GTAGACGGCCATCTTAGGCTGAAAGCACCGTATCCCGTTCGCTCTGCGAAGTTAAGCAGCCTCAAGCTCG
GGTAGTACTCGGGTGGGTGACCACCGGGGAAGTCCGGGTGCTGTCTACC
>tRNA.1607
GACAGCTTGGCCGAGCGGTTAAGGCGATAGACTCGAAATCTATTGGGGTAACCCGCGTGAGTTCAAGTCT
CACAGCTGTCG
>tRNA.1608
GACAGCTTGGCCGAGCGGTTAAGGCGATAGACTCGAAATCTATTGGGGTAACCCGCGTGAGTTCAAGTCT
CACAGCTGTCG
>tRNA.1609
GACAGCTTGGCCGAGCGGTTAAGGCGATAGACTCGAAATCTATTGGGGTAACCCGCGTGAGTTCAAGTCT
CACAGCTGTCG
>tRNA.1610
GACAGCTTGGCCGAGCGGTTAAGGCGATAGACTCGAAATCTATTGGGGTAACCCGCGTGAGTTCAAGTCT
CACAGCTGTCG
>tRNA.1611
GACAGCTTGGCCGAGCGGTTAAGGCGATAGACTCGAAATCTATTGGGGTAACCCGCGTGAGTTCAAGTCT
CACAGCTGTCG
>tRNA.1612
GACAGCTTGGCCGAGCGGTTAAGGCGATAGACTCGAAATCTATTGGGGTAACCCGCGTGAGTTCAAGTCT
CACAGCTGTCG
>tRNA.1613
GACAGCTTGGCCGAGCGGTTAAGGCGATAGACTCGAAATCTATTGGGGTAACCCGCGTGAGTTCAAGTCT
CACAGCTGTCG
>tRNA.1614
GACAGCTTGGCCGAGCGGTTAAGGCGATAGACTCGAAATCTATTGGGGTAACCCGCGTGAGTTCAAGTCT
CACAGCTGTCG
>tRNA.1615
GACAGCTTGGCCGAGCGGTTAAGGCGATAGACTCGAAATCTATTGGGGTAACCCGCGTGAGTTCAAGTCT
CACAGCTGTCG
>tRNA.1616
GACAGCTTGGCCGAGCGGTTAAGGCGATAGACTCGAAATCTATTGGGGTAACCCGCGTGAGTTCAAGTCT
CACAGCTGTCG
>tRNA.1617
GACAGCTTGGCCGAGCGGTTAAGGCGATAGACTCGAAATCTATTGGGGTAACCCGCGTGAGTTCAAGTCT
CACAGCTGTCG
>tRNA.1618
GACAGCTTGGCCGAGCGGTTAAGGCGATAGACTCGAAATCTATTGGGGTAACCCGCGTGAGTTCAAGTCT
CACAGCTGTCG
>tRNA.1619
GACAGCTTGGCCGAGCGGTTAAGGCGATAGACTCGAAATCTATTGGGGTAACCCGCGTGAGTTCAAGTCT
CACAGCTGTCG
>tRNA.1620
GACAGCTTGGCCGAGCGGTTAAGGCGATAGACTCGAAATCTATTGGGGTAACCCGCGTGAGTTCAAGTCT
CACAGCTGTCG
>tRNA.1621
GACAGCTTGGCCGAGCGGTTAAGGCGATAGACTCGAAATCTATTGGGGTAACCCGCGTGAGTTCAAGTCT
CACAGCTGTCG
>tRNA.1622
GACAGCTTGGCCGAGCGGTTAAGGCGATAGACTCGAAATCTATTGGGGTAACCCGCGTGAGTTCAAGTCT
CACAGCTGTCG
>tRNA.1657
GACAGCTTGGCCGAGCGGTTAAGGCGATAGACTCGATATCTATTGGGGTAACCCGCGTGAGTTCAAGTCT
CACAGCTGTCG
>tRNA.1623
GACAGCTTGGCCGAGCGGTTAAGGCGATAGACTCGAAATCTATTGGGGTAACCCGCGTGAGTTCAAGTCT
CACAGCTGTCG
>tRNA.1624
GACAGCTTGGCCGAGCGGTTAAGGCGATAGACTCGAAATCTATTGGGGTAACCCGCGTGAGTTCAAGTCT
CACAGCTGTCG
>tRNA.1625
GACAGCTTGGCCGAGCGGTTAAGGCGATAGACTCGAAATCTATTGGGGTAACCCGCGTGAGTTCAAGTCT
CACAGCTGTCG
>tRNA.1626
GACAGCTTGGCCGAGCGGTTAAGGCGATAGACTCGAAATCTATTGGGGTAACCCGCGTGAGTTCAAGTCT
CACAGCTGTCG
>tRNA.1627
GACAGCTTGGCCGAGCGGTTAAGGCGATAGACTCGAAATCTATTGGGGTAACCCGCGTGAGTTCAAGTCT
CACAGCTGTCG
>tRNA.1628
GACAGCTTGGCCGAGCGGTTAAGGCGATAGACTCGAAATCTATTGGGGTAACCCGCGTGAGTTCAAGTCT
CACAGCTGTCG
>tRNA.1629
GACAGCTTGGCCGAGCGGTTAAGGCGATAGACTCGAAATCTATTGGGGTAACCCGCGTGAGTTCAAGTCT
CACAGCTGTCG
>tRNA.1630
GACAGCTTGGCCGAGCGGTTAAGGCGATAGACTCGAAATCTATTGGGGTAACCCGCGTGAGTTCAAGTCT
CACAGCTGTCG
>tRNA.1631
GACAGCTTGGCCGAGCGGTTAAGGCGATAGACTCGAAATCTATTGGGGTAACCCGCGTGAGTTCAAGTCT
CACAGCTGTCG
>tRNA.1632
GACAGCTTGGCCGAGCGGTTAAGGCGATAGACTCGAAATCTATTGGGGTAACCCGCGTGAGTTCAAGTCT
CACAGCTGTCG
>tRNA.1633
GACAGCTTGGCCGAGCGGTTAAGGCGATAGACTCGAAATCTATTGGGGTAACCCGCGTGAGTTCAAGTCT
CACAGCTGTCG
>tRNA.1634
GACAGCTTGGCCGAGCGGTTAAGGCGATAGACTCGAAATCTATTGGGGTAACCCGCGTGAGTTCAAGTCT
CACAGCTGTCG
>tRNA.1635
GACAGCTTGGCCGAGCGGTTAAGGCGATAGACTCGAAATCTATTGGGGTAACCCGCGTGAGTTCAAGTCT
CACAGCTGTCG
>tRNA.1636
GACAGCTTGGCCGAGCGGTTAAGGCGATAGACTCGAAATCTATTGGGGTAACCCGCGTGAGTTCAAGTCT
CACAGCTGTCG
>tRNA.1637
GACAGCTTGGCCGAGCGGTTAAGGCGATAGACTCGAAATCTATTGGGGTAACCCGCGTGAGTTCAAGTCT
CACAGCTGTCG
>tRNA.1638
GACAGCTTGGCCGAGCGGTTAAGGCGATAGACTCGAAATCTATTGGGGTAACCCGCGTGAGTTCAAGTCT
CACAGCTGTCG
>tRNA.1639
GACAGCTTGGCCGAGCGGTTAAGGCGATAGACTCGAAATCTATTGGGGTAACCCGCGTGAGTTCAAGTCT
CACAGCTGTCG
>tRNA.1640
GACAGCTTGGCCGAGCGGTTAAGGCGATAGACTCGAAATCTATTGGGGTAACCCGCGTGAGTTCAAGTCT
CACAGCTGTCG
>tRNA.1641
GACAGCTTGGCCGAGCGGTTAAGGCGATAGACTCGAAATCTATTGGGGTAACCCGCGTGAGTTCAAGTCT
CACAGCTGTCG
>tRNA.1642
GACAGCTTGGCCGAGCGGTTAAGGCGATAGACTCGAAATCTATTGGGGTAACCCGCGTGAGTTCAAGTCT
CACAGCTGTCG
>tRNA.1643
GACAGCTTGGCCGAGCGGTTAAGGCGATAGACTCGAAATCTATTGGGGTAACCCGCGTGAGTTCAAGTCT
CACAGCTGTCG
>tRNA.1658
GACAGCTTGGCCGAGCGGTTAAGGCGATAGACTCGAAATCTATTGGGGTAACCCGCGTGAGTTCAAGTCT
CACAGCTGTGA
>tRNA.1644
GACAGCTTGGCCGAGCGGTTAAGGCGATAGACTCGAAATCTATTGGGGTAACCCGCGTGAGTTCAAGTCT
CACAGCTGTCG
>tRNA.1645
GACAGCTTGGCCGAGCGGTTAAGGCGATAGACTCGAAATCTATTGGGGTAACCCGCGTGAGTTCAAGTCT
CACAGCTGTCG
>tRNA.1646
GACAGCTTGGCCGAGCGGTTAAGGCGATAGACTCGAAATCTATTGGGGTAACCCGCGTGAGTTCAAGTCT
CACAGCTGTCG
>tRNA.1647
GACAGCTTGGCCGAGCGGTTAAGGCGATAGACTCGAAATCTATTGGGGTAACCCGCGTGAGTTCAAGTCT
CACAGCTGTCG
>tRNA.1648
GACAGCTTGGCCGAGCGGTTAAGGCGATAGACTCGAAATCTATTGGGGTAACCCGCGTGAGTTCAAGTCT
CACAGCTGTCG
>tRNA.1649
GACAGCTTGGCCGAGCGGTTAAGGCGATAGACTCGAAATCTATTGGGGTAACCCGCGTGAGTTCAAGTCT
CACAGCTGTCG
>tRNA.1650
GACAGCTTGGCCGAGCGGTTAAGGCGATAGACTCGAAATCTATTGGGGTAACCCGCGTGAGTTCAAGTCT
CACAGCTGTCG
>tRNA.1651
GACAGCTTGGCCGAGCGGTTAAGGCGATAGACTCGAAATCTATTGGGGTAACCCGCGTGAGTTCAAGTCT
CACAGCTGTCG
>tRNA.1652
GACAGCTTGGCCGAGCGGTTAAGGCGATAGACTCGAAATCTATTGGGGTAACCCGCGTGAGTTCAAGTCT
CACAGCTGTCG
>tRNA.1653
GACAGCTTGGCCGAGCGGTTAAGGCGATAGACTCGAAATCTATTGGGGTAACCCGCGTGAGTTCAAGTCT
CACAGCTGTCG
>tRNA.1654
GACAGCTTGGCCGAGCGGTTAAGGCGATAGACTCGAAATCTATTGGGGTAACCCGCGTGAGTTCAAGTCT
CACAGCTGTCG
>tRNA.1655
GACAGCTTGGCCGAGCGGTTAAGGCGATAGACTCGAAATCTATTGGGGTAACCCGCGTGAGTTCAAGTCT
CACAGCTGTCG
>tRNA.1656
GACAGCTTGGCCGAGCGGTTAAGGCGATAGACTCGAAATCTATTGGGGTAACCCGCGTGAGTTCAAGTCT
CACAGCTGTCG
>tRNA.1606
GACAGCTTGGCCGAGCGGTTAAGGCGATAGACTCGAAATCTATTGGGTAACCCGCGTGAGTTCAAGTCTC
ACAGCTGTCG
>LSU_rRNA_eukarya.27
GGACCTGATATCAGGCAAGATTACCCGCTGAACTTAAGCATATCAATAAGCGGAGGAAAAGAAACTAACA
AGGATTCCCCTAGTAACGGCGAGTGAAGCGGGAAGAGCTCAAGCTTAAAATCTCCGTGCAAGTTTTGCGC
GGCGAATTGTAGTCTATAGAGGCGTGGTCAGTGAGGGCGCTCGGGGCAAGTTCCTTGGAAGAGGACAGCA
TGGAGGGTGATACTCCCGTTCATCCCTGGGTGGCTCTTGCGTACGACCCGTTTTCTTTGAGTCGCGTTGT
TTGGGAATGCAGCGCAAAGTAGGTGGTAAATTCCATCTAAAGCTAAATATTGGTGCGAGACCGATAGCGA
ACAAGTACCGTGAGGGAAAGATGAAAAGAACTTTGAAAAGAGAGTTAAAGAGTACCTGAAACTGCTGAAA
GGGAACCGAATCGTTTCCAGTGTCTATAATCCGTGGCATATTTCATTGGCGAGTGTGTGCTTGCGTGTGC
TTTGGCAGTGGCTTTTTTGGCTGCGCTGGGCGTGCGTGCTGTGTGTGCTTGCTGGTGCCCTGTGCTGCGG
TGGGACGTCAAGGTCAGTTCGTGTGCTGCGGGAAATGGCTGCCGAGGAGGTAGGGCTTACGCTCCGCGTT
TGTCTGTTATATCTTGGTGGACGAGTCGTCGCGGTTGGGACTGAGGTGCCTACAACGTGCTTTTGAGTGA
GTGCGTGTCTCCGTGTGCGCCGTGTGCGGATAGCTTGCTATGCGTGTGTGGTTGTGTGTGGATTGATGCG
CGCTTTAGCTTGTCGCCGTTCGGGACGTTGACGAAATGGAGCGATCCGACCCGTCTTGAAACACGGACCA
AGGAGTCTAACATGTGTGCAAGTGTTAGGGTGTGGAAACCCCAGCGCGAAATGAAAGTGAAGGGCAGCGC
AAGTTGTCTGAGGTAGGAAACGTTGCGGGCTTCGGTCTGCGGCGTGGCACTATCGACCGATCATGAACCT
TCGTGGTGAAAGATTTGAGTTTGAGCACATATGTTGGTACCCGAAAGATGGTGAACTATGCCTGAGTAGG
GTGAAGCCAGGGGAAACTCTGGTGGAAGCTCGTAGCGATTCTGACGTGCAAATCGATCGTCAAACTTGGG
TATAGGGGCGAAAGACTAATCGAACCATCTAGTAGCTGGTTCCCTCCGAAATTTCCCTCAGGATAGCAGC
AACTTATTTACGATAGTTTTATGAGGTAAAGCGAATGATTAGAGGATTCGGGGAAGAAACTTCCTCGACC
TATTCTCAAACTTTAAATCTGTAAGACCTGCAGGTTTCTTAATTGAACTTGTGGATGTGAATATCAAGTT
GCTAGTGGGCCATACGGGGTAAGCTCGTCTGGCGATGCGGGATGAACCGAACGCAAAGTTAAAGTGCCAA
AATGCCCGCTCACCTAGATACCATAAAAGGTGTTGGTTCATTTAGACAGCAGGACGGTGGCCATGGAAGT
CGGAATCCGCTAAGGAGTGTGTAACAACTCACCTGCCGAATGAACTAGCCCTGAAAATGGATGGCGCTAA
AGCGGGCTACTTATACTTTGCCGTTAGCGCGATGGCATTTGTAATGTACGCGTTAATGAGTAGGAGGGCG
TGAGGGTCGTGAAGAAGCTCGTGGCGTGAGCCTGAGTGAAACGGCCTTTAGTGCAGATCTTGGTGGTAGT
AGCAAATATTCAAATGCGAACTTTGAAGACTGAAGTGGAGAAAGGTTCCGTGTGATCAGTAATTGGACAC
GGGTGAGTCGATCCTAAGAGATAGGATAATTCCGTTTGAAAGCTGGGCTGTTTGGGGCGTGGGGTTCGTC
CTCACGTTTTGTATGCAGCCTCGTGTATCGAAAGGGAATCAGGTTAATATTCCTGAACCGAGACGTGGAT
AATGTGTGGCAACACAACCGACCCAGGAGACGCTAGCGTGTGCCCAGGGAAGAGTTCTCTTTTCTTTTTA
ACAAGCATGTCCTGCCTTGGAAACGGATTATCCGGCGATAAGGAGGACGCCTTGGCAAAGCACTTTACTT
TTTGAAGTGTCCTGCGCGCCCACGACAGCCCTTGAAAATCCTGGCTAGAGATTTATTCGCACCCTCGTTC
GTACTCATAACCGCATCAGGTCTCCAAGGTTAGCAGCCTCTAGTTGATAGAAGAATGTAGATAAGGGAAG
TCGGCAAAATAGATCCGTAACTTCGGGAAAAGGATTGGCTCTGAGGGTTGGGCCTAGGGGTCTTTTTGGA
GAGCTTGTGGCGGCCTACGCTGGGCTGCGTCTGGACCTTTCGGGGACCGGATGCGGCCCGTCGGTCGGGC
TGCTCTTGCTGTGCTGAAGAGAAAGGTCGTTGGCTTTCGGGCTGGCGGCTGTTTCCTTAGTGCGTTGAAC
AACCGGCTCAGAACTGGAGCGGACAAGGGGAATCCGACTGTTTAATTAAAACAAAGCATTGTGATG
>5_8S_rRNA.21
AACTTTCAGCAGTGGATGTCTAGGCTCGCACATCGATGAAGAACGCTGCGAACTGCGATACGTAATGCGA
ATTGCAGGATTCAGTGAGTCATCGAAATTTTGAACGCATATTGCACTTCCGGGTTAGTCCTGGGAGTATG
CCTGTATCAGTGTCC
>SSU_rRNA_eukarya.26
AACCTGGTTGATCCTGCCAGTAGTCATACGCTTGTCTCAAAGATTAAGCCATGCATGTCTAAGTATAAAC
ACTTTTGTACTGTGAAACTGCGAATGGCTCATTATATCAGTTATAGTCTACTCGATAGTACCTTACTACT
TGGATACCCGTAGTAATTCTAGAGCTAATACATGCATGAATACCCAACTGCTTGTCGGGCGGGTAGCATT
TATTAGATTGAAACCAATGCAGTCTTCGGGCTGGTATTGTGTTGAGTCATAATAACTGTGCGGATCGCGC
TTTTGCGCGATAAATCGATTGAGTTTCTGCCCTATCAGCTTTGGATGGTAGGATATGGGCCTACCATGGC
ATTAACGGGTAACGGGGAATTAGGGTTTGATTCCGGAGAGGGAGCCTTAGAAACGGCTACCACATCCAAG
GAAGGCAGCAGGCGCGTAAATTACCCAATCCTGACACAGGGAGGTAGTGACAATAAATAACAATGCTCTG
GCTCTTCGAGTCGGGCAATTGGAATGAGAACAATTTAAATCCCTTAACGAGGATCAATTGGAGGGCAAGT
CTGGTGCCAGCAGCCGCGGTAATTCCAGCTCCAATAGCGTATATTAAAGTTGTTGCAGTTAAAAAGCTCG
TAGTTGGATTTCTGTTTTGGATGTCCGGTCCGCTCCCTCTGGGAGTGTGTACTTATGGATGTTCGAGGCA
TTTTTTGTGAGGCTGCCTTTCTGCCATTAAGTTGGTGGGTTGGTGGGCTTGCATCGTTTACTGTGAAAAA
ATTAGAGTGTTTAAAGCAGGCGTTTGCTCATTTGAATACATTAGCATGGAATAATAAGATACGGCCTTGG
TGGTCTATTTTGTTGGTTTGCACACCAGGGTAATGATTAATAGGGACAGTTGGGGGTATTCATATTTCAG
CGTCAGAGGTGAAATTCTTGGATCGCTGAAAGATGAGCTTAGGCGAAAGCATTTACCAAGGATGTTTTCA
TTAATCAAGAACGAAAGTTAGGGGATCGAAGATGATTAGATACCATCGTAGTCTTAACCATAAACTATGC
CGACTCGGGATTGGCAGTCGTTTACCTTAAATGACCTTGTCAGCACCGTATGAGAAATCAAAGTCTTTGG
GTTCCGGGGGGAGTATGGTCGCAAGGCTGAAACTTAAAGGAATTGACGGAAGGGCACCACCAGGAGTGGA
GCCTGCGGCTTAATTTGACTCAACACGGGAAAACTTACCAGGTCCAGACATAGTAAGGATTGACAGATTG
AGAGCTCTTTCTTGATTCTATGGGTGGTGGTGCATGGCCGTTCTTAGTTGGTGGAGTGATTTGTCTGGTT
AATTCCGTTAACGAACGAGACCTCCGCGTGCTAAATAGTTCCGCTTACCATTTTTGGTAGGTTCGTGGAC
TTCTTAGAGGGACTTTTGGGTAATCAAACCAAAGGAAGTTGGAGGCAATAACAGGTCTGTGATGCCCTTA
GATGTTCTGGGCCGCACGCGCGCTACACTGATGCGTTCAACGAGTATACAACCTTGATCGATAGGTCTGG
GTAATCTTGTGAATGCGCATCGTGCTAGGGATAGACTGTTGCAATTTTCAGTCTTGAACGAGGAATTCCT
AGTAAACGCAAGTCATCAGCTTGCATTGATTACGTCCCTGCCCTTTGTACACACCGCCCGTCGCACCTAC
CGATTGAATGACTCGGTGAAAAATTGGGACCGTGAGTCCGTTTGCTTCATTGCGAGTGGATTGATGGGAA
CTTTTTTAAACCTCGCCATTTAGAGGAAGGTGAAGTCGTAACAAGGTTTCCGTAGGTGAACCTGCGGAAG
GATCATTA
>5S_rRNA.21
GTAGACGGCCATCTTAGGCTGAAAGCACCGTATCCCGTTCGCTCTGCGAAGTTAAGCAGCCTCAAGCTCG
GGTAGTACTCGGGTGGGTGACCACCGGGGAAGTCCGGGTGCTGTCTACC
>LSU_rRNA_eukarya.24
GGACCTGATATCAGGCAAGATTACCCGCTGAACTTAAGCATATCAATAAGCGGAGGAAAAGAAACTAACA
AGGATTCCCCTAGTAACGGCGAGTGAAGCGGGAAGAGCTCAAGCTTAAAATCTCCGTGCAAGTTTTGCGC
GGCGAATTGTAGTCTATAGAGGCGTGGTCAGTGAGGGCGCTCGGGGCAAGTTCCTTGGAAGAGGACAGCA
TGGAGGGTGATACTCCCGTTCATCCCTGGGTGGCTCTTGCGTACGACCCGTTTTCTTTGAGTCGCGTTGT
TTGGGAATGCAGCGCAAAGTAGGTGGTAAATTCCATCTAAAGCTAAATATTGGTGCGAGACCGATAGCGA
ACAAGTACCGTGAGGGAAAGATGAAAAGAACTTTGAAAAGAGAGTTAAAGAGTACCTGAAACTGCTGAAA
GGGAACCGAATCGTTTCCAGTGTCTATAATCCGTGGCATATTTCATTGGCGAGTGTGTGCTTGCGTGTGC
TTTGGCAGTGGCTTTTTTGGCTGCGCTGGGCGTGCGTGCTGTGTGTGCTTGCTGGTGCCCTGTGCTGCGG
TGGGACGTCAAGGTCAGTTCGTGTGCTGCGGGAAATGGCTGCCGAGGAGGTAGGGCTTACGCTCCGCGTT
TGTCTGTTATATCTTGGTGGACGAGTCGTCGCGGTTGGGACTGAGGTGCCTACAACGTGCTTTTGAGTGA
GTGCGTGTCTCCGTGTGCGCCGTGTGCGGATAGCTTGCTATGCGTGTGTGGTTGTGTGTGGATTGATGCG
CGCTTTAGCTTGTCGCCGTTCGGGACGTTGACGAAATGGAGCGATCCGACCCGTCTTGAAACACGGACCA
AGGAGTCTAACATGTGTGCAAGTGTTAGGGTGTGGAAACCCCAGCGCGAAATGAAAGTGAAGGGCAGCGC
AAGTTGTCTGAGGTAGGAAACGTTGCGGGCTTCGGTCTGCGGCGTGGCACTATCGACCGATCATGAACCT
TCGTGGTGAAAGATTTGAGTTTGAGCACATATGTTGGTACCCGAAAGATGGTGAACTATGCCTGAGTAGG
GTGAAGCCAGGGGAAACTCTGGTGGAAGCTCGTAGCGATTCTGACGTGCAAATCGATCGTCAAACTTGGG
TATAGGGGCGAAAGACTAATCGAACCATCTAGTAGCTGGTTCCCTCCGAAATTTCCCTCAGGATAGCAGC
AACTTATTTACGATAGTTTTATGAGGTAAAGCGAATGATTAGAGGATTCGGGGAAGAAACTTCCTCGACC
TATTCTCAAACTTTAAATCTGTAAGACCTGCAGGTTTCTTAATTGAACTTGTGGATGTGAATATCAAGTT
GCTAGTGGGCCATACGGGGTAAGCTCGTCTGGCGATGCGGGATGAACCGAACGCAAAGTTAAAGTGCCAA
AATGCCCGCTCACCTAGATACCATAAAAGGTGTTGGTTCATTTAGACAGCAGGACGGTGGCCATGGAAGT
CGGAATCCGCTAAGGAGTGTGTAACAACTCACCTGCCGAATGAACTAGCCCTGAAAATGGATGGCGCTAA
AGCGGGCTACTTATACTTTGCCGTTAGCGCGATGGCATTTGTAATGTACGCGTTAATGAGTAGGAGGGCG
TGAGGGTCGTGAAGAAGCTCGTGGCGTGAGCCTGAGTGAAACGGCCTTTAGTGCAGATCTTGGTGGTAGT
AGCAAATATTCAAATGCGAACTTTGAAGACTGAAGTGGAGAAAGGTTCCGTGTGATCAGTAATTGGACAC
GGGTGAGTCGATCCTAAGAGATAGGATAATTCCGTTTGAAAGCTGGGCTGTTTGGGGCGTGGGGTTCGTC
CTCACGTTTTGTATGCAGCCTCGTGTATCGAAAGGGAATCAGGTTAATATTCCTGAACCGAGACGTGGAT
AATGTGTGGCAACACAACCGACCCAGGAGACGCTAGCGTGTGCCCAGGGAAGAGTTCTCTTTTCTTTTTA
ACAAGCATGTCCTGCCTTGGAAACGGATTATCCGGCGATAAGGAGGACGCCTTGGCAAAGCACTTTACTT
TTTGAAGTGTCCTGCGCGCCCACGACAGCCCTTGAAAATCCTGGCTAGAGATTTATTCGCACCCTCGTTC
GTACTCATAACCGCATCAGGTCTCCAAGGTTAGCAGCCTCTAGTTGATAGAAGAATGTAGATAAGGGAAG
TCGGCAAAATAGATCCGTAACTTCGGGAAAAGGATTGGCTCTGAGGGTTGGGCCTAGGGGTCTTTTTGGA
GAGCTTGTGGCGGCCTACGCTGGGCTGCGTCTGGACCTTTCGGGGACCGGATGCGGCCCGTCGGTCGGGC
TGCTCTTGCTGTGCTGAAGAGAAAGGTCGTTGGCTTTCGGGCTGGCGGCTGTTTCCTTAGTGCGTTGAAC
AACCGGCTCAGAACTGGAGCGGACAAGGGGAATCCGACTGTTTAATTAAAACAAAGCATTGTGATGGCCG
GAGACGGTGTTGACACAATGTGATTTCTGCCCAGTGCTCTGAATGTCAAAGTGAAGAGATTCAACCAAGC
GCGGGTAAACGGCGGGAGTAACTATGACTCTCTTAAGGTAGCCAAATGCCTCGTCATCTAACTAGTGACG
CGCATGAATGGATTAATGAGATTCCCACTGTCCCTATCTACTGTCTAGCGAACCCACAGCCAAGGGAACG
GGCTTGGAATAATCAGCGGGGAAAGAAGACCCTGTTGAGCTTGACTCTAGTCTGACGTTGTGAAATGACT
TGGGAGGTGTAGAATAAGTGGGAGGCTCTGCCGTCCGTGAAATACCACTACTCTCAATGTTGTTTTACTT
ATACCATGATGTAGCATCTGCGTGGCCTCGCGGTCGCGCAGTTCTAGTTGTAAGCTCGGGCTTCTGCCTG
GGTGAGCTACGTGGAAGACATCGTCAGGTGGGGAGTTTGGCTGGGGCGGCACATCTGTTAAATGATAACA
CAGGTGTCCTAAGGTGAGCTCAATGAGAACAGAAATCTCATGTAGAACAAAAGGGTAAAAGCTCACTTGA
TTTTGATTTTCAGTATGAATACAAACCGTGAAAGCGTGGCCTATCGATCCTTTAGTTCTTTAGAATTTTA
AGCTAGAGGTGTCAGAAAAGTTACCACAGGGATAACTGGCTTGTGGCAGCCAAGCGTCCATAGCGACGTT
GCTTTTTGATTCTTCGATGTCGGCTCTTCCTATCATTGCGAAGTAGAACTCGCCAATTGTTGGATTGTTC
ACCCACTAATAGGGAACGTGAGCTGGGTTTAGACCGTCGTGAGACAGGTTAGTTTTACCCTACTGATGAG
TTCGTTGTCTAAACAGTAATCCAACCCAGTACGAGAGGAACCGTTGGTTCAGATAATTGGTAACTGCGGT
TAGCTGAAAAGCTAGTGCCGCCAAGCTACCATCTGTAGGATTATGGCTGAACGCCTCTAAGTCAGAATCC
ATGCTGGAATAGACGATAATCACCTTTCCCGATGTGCCGCGAATAGCGATAGGTGTCTTCTGGGCACCCA
ACATCATACAATTGCAACGCACTCCGCTGCCTGTCAAATGCTGGTGGCGGAGAGTAGGCTGACTTGTAAT
TTCAAATATTGGGAAAGATAAATCCTTTGTAGACGACTTAACTACAGAACGGGGTGTTGTAAGCATGAGA
GTAGTCTTGTACTACGATCTGCTGAGATTTAGCCCTTGTTCTATTGATTTGT
>5_8S_rRNA.22
AACTTTCAGCAGTGGATGTCTAGGCTCGCACATCGATGAAGAACGCTGCGAACTGCGATACGTAATGCGA
ATTGCAGGATTCAGTGAGTCATCGAAATTTTGAACGCATATTGCACTTCCGGGTTAGTCCTGGGAGTATG
CCTGTATCAGTGTCC
>SSU_rRNA_eukarya.28
AACCTGGTTGATCCTGCCAGTAGTCATACGCTTGTCTCAAAGATTAAGCCATGCATGTCTAAGTATAAAC
ACTTTTGTACTGTGAAACTGCGAATGGCTCATTATATCAGTTATAGTCTACTCGATAGTACCTTACTACT
TGGATACCCGTAGTAATTCTAGAGCTAATACATGCATGAATACCCAACTGCTTGTCGGGCGGGTAGCATT
TATTAGATTGAAACCAATGCAGTCTTCGGGCTGGTATTGTGTTGAGTCATAATAACTGTGCGGATCGCGC
TTTTGCGCGATAAATCGATTGAGTTTCTGCCCTATCAGCTTTGGATGGTAGGATATGGGCCTACCATGGC
ATTAACGGGTAACGGGGAATTAGGGTTTGATTCCGGAGAGGGAGCCTTAGAAACGGCTACCACATCCAAG
GAAGGCAGCAGGCGCGTAAATTACCCAATCCTGACACAGGGAGGTAGTGACAATAAATAACAATGCTCTG
GCTCTTCGAGTCGGGCAATTGGAATGAGAACAATTTAAATCCCTTAACGAGGATCAATTGGAGGGCAAGT
TGTACTAGATAAGCCCCCGACCTGGTTCAGCAATATGCACCCGTTTCGACGGGTTTCGATCCTCCTCCGG
GAGGGTACCGTAACGTGATTCCCTTTGACCATTGTGTTGAGCCCTATGAATGAACCACGGGAGCGATATG
ATGCAGGGATAGCTAAGTGCTTTTTCCAAAGGAAGTAATCTTCTGCGCATGACCGAACTCGGATGGACTT
TGAACCACTGAAATGAATTTGACTGATCGGGAAGTCCGGAATAAAAGGCGAGATTGGCCACAAAATTGAG
CTGCCTTCAAAAAGGGGTAAGTTCTTGAAGCTAATTGCTTCCGCGTGGTTCCGAGGTTGACGTACACCGG
TCCGTCGGTCTGGTCTCTAACATTTCTTAGCGTAACGCTGGGATACCCCCCCCCCAAGTCTGGTGCCAGC
AGCCGCGGTAATTCCAGCTCCAATAGCGTATATTAAAGTTGTTGCAGTTAAAAAGCTCGTAGTTGGATTT
CTGTTTTGGATGTCCGGTCCGCTCCCTCTGGGAGTGTGTACTTATGGATGTTCGAGGCATTTTTTGTGAG
GCTGCCTTTCTGCCATTAAGTTGGTGGGTTGGTGGGCTTGCATCGTTTACTGTGAAAAAATTAGAGTGTT
TAAAGCAGGCGTTTGCTCATTTGAATACATTAGCATGGAATAATAAGATACGGCCTTGGTGGTCTATTTT
GTTGGTTTGCACACCAGGGTAATGATTAATAGGGACAGTTGGGGGTATTCATATTTCAGCGTCAGAGGTG
AAATTCTTGGATCGCTGAAAGATGAGCTTAGGCGAAAGCATTTACCAAGGATGTTTTCATTAATCAAGAA
CGAAAGTTAGGGGATCGAAGATGATTAGATACCATCGTAGTCTTAACCATAAACTATGCCGACTCGGGAT
TGGCAGTCGTTTACCTTAAATGACCTTGTCAGCACCGTATGAGAAATCAAAGTCTTTGGGTTCCGGGGGG
AGTATGGTCGCAAGGCTGAAACTTAAAGGAATTGACGGAAGGGCACCACCAGGAGTGGAGCCTGCGGCTT
AATTTGACTCAACACGGGAAAACTTACCAGGTCCAGACATAGTAAGGATTGACAGATTGAGAGCTCTTTC
TTGATTCTATGGGTGGTGGTGCATGGCCGTTCTTAGTTGGTGGAGTGATTTGTCTGGTTAATTCCGTTAA
CGAACGAGACCTCCGCGTGCTAAATAGTTCCGCTTACCATTTTTGGTAGGTTCGTGGACTTCTTAGAGGG
ACTTTTGGGTAATCAAACCAAAGGAAGTTGGAGGCAATAACAGGTCTGTGATGCCCTTAGATGTTCTGGG
CCGCACGCGCGCTACACTGATGCGTTCAACGAGTATACAACCTTGATCGATAGGTCTGGGTAATCTTGTG
AATGCGCATCGTGCTAGGGATAGACTGTTGCAATTTTCAGTCTTGAACGAGGAATTCCTAGTAAACGCAA
GTCATCAGCTTGCATTGATTACGTCCCTGCCCTTTGTACACACCGCCCGTCGCACCTACCGATTGAATGA
CTCGGTGAAAAATTGGGACCGTGAGTCCGTTTGCTTCATTGCGAGTGGATTGATGGGAACTTTTTTAAAC
CTCGCCATTTAGAGGAAGGTGAAGTCGTAACAAGGTTTCCGTAGGTGAACCTGCGGAAGGATCATTA
>5S_rRNA.22
GTAGACGGCCATCTTAGGCTGAAAGCACCGTATCCCGTTCGCTCTGCGAAGTTAAGCAGCCTCAAGCTCG
GGTAGTACTCGGGTGGGTGACCACCGGGGAAGTCCGGGTGCTGTCTACC
>LSU_rRNA_eukarya.25
GGACCTGATATCAGGCAAGATTACCCGCTGAACTTAAGCATATCAATAAGCGGAGGAAAAGAAACTAACA
AGGATTCCCCTAGTAACGGCGAGTGAAGCGGGAAGAGCTCAAGCTTAAAATCTCCGTGCAAGTTTTGCGC
GGCGAATTGTAGTCTATAGAGGCGTGGTCAGTGAGGGCGCTCGGGGCAAGTTCCTTGGAAGAGGACAGCA
TGGAGGGTGATACTCCCGTTCATCCCTGGGTGGCTCTTGCGTACGACCCGTTTTCTTTGAGTCGCGTTGT
TTGGGAATGCAGCGCAAAGTAGGTGGTAAATTCCATCTAAAGCTAAATATTGGTGCGAGACCGATAGCGA
ACAAGTACCGTGAGGGAAAGATGAAAAGAACTTTGAAAAGAGAGTTAAAGAGTACCTGAAACTGCTGAAA
GGGAACCGAATCGTTTCCAGTGTCTATAATCCGTGGCATATTTCATTGGCGAGTGTGTGCTTGCGTGTGC
TTTGGCAGTGGCTTTTTTGGCTGCGCTGGGCGTGCGTGCTGTGTGTGCTTGCTGGTGCCCTGTGCTGCGG
TGGGACGTCAAGGTCAGTTCGTGTGCTGCGGGAAATGGCTGCCGAGGAGGTAGGGCTTACGCTCCGCGTT
TGTCTGTTATATCTTGGTGGACGAGTCGTCGCGGTTGGGACTGAGGTGCCTACAACGTGCTTTTGAGTGA
GTGCGTGTCTCCGTGTGCGCCGTGTGCGGATAGCTTGCTATGCGTGTGTGGTTGTGTGTGGATTGATGCG
CGCTTTAGCTTGTCGCCGTTCGGGACGTTGACGAAATGGAGCGATCCGACCCGTCTTGAAACACGGACCA
AGGAGTCTAACATGTGTGCAAGTGTTAGGGTGTGGAAACCCCAGCGCGAAATGAAAGTGAAGGGCAGCGC
AAGTTGTCTGAGGTAGGAAACGTTGCGGGCTTCGGTCTGCGGCGTGGCACTATCGACCGATCATGAACCT
TCGTGGTGAAAGATTTGAGTTTGAGCACATATGTTGGTACCCGAAAGATGGTGAACTATGCCTGAGTAGG
GTGAAGCCAGGGGAAACTCTGGTGGAAGCTCGTAGCGATTCTGACGTGCAAATCGATCGTCAAACTTGGG
TATAGGGGCGAAAGACTAATCGAACCATCTAGTAGCTGGTTCCCTCCGAAATTTCCCTCAGGATAGCAGC
AACTTATTTACGATAGTTTTATGAGGTAAAGCGAATGATTAGAGGATTCGGGGAAGAAACTTCCTCGACC
TATTCTCAAACTTTAAATCTGTAAGACCTGCAGGTTTCTTAATTGAACTTGTGGATGTGAATATCAAGTT
GCTAGTGGGCCATACGGGGTAAGCTCGTCTGGCGATGCGGGATGAACCGAACGCAAAGTTAAAGTGCCAA
AATGCCCGCTCACCTAGATACCATAAAAGGTGTTGGTTCATTTAGACAGCAGGACGGTGGCCATGGAAGT
CGGAATCCGCTAAGGAGTGTGTAACAACTCACCTGCCGAATGAACTAGCCCTGAAAATGGATGGCGCTAA
AGCGGGCTACTTATACTTTGCCGTTAGCGCGATGGCATTTGTAATGTACGCGTTAATGAGTAGGAGGGCG
TGAGGGTCGTGAAGAAGCTCGTGGCGTGAGCCTGAGTGAAACGGCCTTTAGTGCAGATCTTGGTGGTAGT
AGCAAATATTCAAATGCGAACTTTGAAGACTGAAGTGGAGAAAGGTTCCGTGTGATCAGTAATTGGACAC
GGGTGAGTCGATCCTAAGAGATAGGATAATTCCGTTTGAAAGCTGGGCTGTTTGGGGCGTGGGGTTCGTC
CTCACGTTTTGTATGCAGCCTCGTGTATCGAAAGGGAATCAGGTTAATATTCCTGAACCGAGACGTGGAT
AATGTGTGGCAACACAACCGACCCAGGAGACGCTAGCGTGTGCCCAGGGAAGAGTTCTCTTTTCTTTTTA
ACAAGCATGTCCTGCCTTGGAAACGGATTATCCGGCGATAAGGAGGACGCCTTGGCAAAGCACTTTACTT
TTTGAAGTGTCCTGCGCGCCCACGACAGCCCTTGAAAATCCTGGCTAGAGATTTATTCGCACCCTCGTTC
GTACTCATAACCGCATCAGGTCTCCAAGGTTAGCAGCCTCTAGTTGATAGAAGAATGTAGATAAGGGAAG
TCGGCAAAATAGATCCGTAACTTCGGGAAAAGGATTGGCTCTGAGGGTTGGGCCTAGGGGTCTTTTTGGA
GAGCTTGTGGCGGCCTACGCTGGGCTGCGTCTGGACCTTTCGGGGACCGGATGCGGCCCGTCGGTCGGGC
TGCTCTTGCTGTGCTGAAGAGAAAGGTCGTTGGCTTTCGGGCTGGCGGCTGTTTCCTTAGTGCGTTGAAC
AACCGGCTCAGAACTGGAGCGGACAAGGGGAATCCGACTGTTTAATTAAAACAAAGCATTGTGATGGCCG
GAGACGGTGTTGACACAATGTGATTTCTGCCCAGTGCTCTGAATGTCAAAGTGAAGAGATTCAACCAAGC
GCGGGTAAACGGCGGGAGTAACTATGACTCTCTTAAGGTAGCCAAATGCCTCGTCATCTAACTAGTGACG
CGCATGAATGGATTAATGAGATTCCCACTGTCCCTATCTACTGTCTAGCGAACCCACAGCCAAGGGAACG
GGCTTGGAATAATCAGCGGGGAAAGAAGACCCTGTTGAGCTTGACTCTAGTCTGACGTTGTGAAATGACT
TGGGAGGTGTAGAATAAGTGGGAGGCTCTGCCGTCCGTGAAATACCACTACTCTCAATGTTGTTTTACTT
ATACCATGATGTAGCATCTGCGTGGCCTCGCGGTCGCGCAGTTCTAGTTGTAAGCTCGGGCTTCTGCCTG
GGTGAGCTACGTGGAAGACATCGTCAGGTGGGGAGTTTGGCTGGGGCGGCACATCTGTTAAATGATAACA
CAGGTGTCCTAAGGTGAGCTCAATGAGAACAGAAATCTCATGTAGAACAAAAGGGTAAAAGCTCACTTGA
TTTTGATTTTCAGTATGAATACAAACCGTGAAAGCGTGGCCTATCGATCCTTTAGTTCTTTAGAATTTTA
AGCTAGAGGTGTCAGAAAAGTTACCACAGGGATAACTGGCTTGTGGCAGCCAAGCGTCCATAGCGACGTT
GCTTTTTGATTCTTCGATGTCGGCTCTTCCTATCATTGCGAAGTAGAACTCGCCAATTGTTGGATTGTTC
ACCCACTAATAGGGAACGTGAGCTGGGTTTAGACCGTCGTGAGACAGGTTAGTTTTACCCTACTGATGAG
TTCGTTGTCTAAACAGTAATCCAACCCAGTACGAGAGGAACCGTTGGTTCAGATAATTGGTAACTGCGGT
TAGCTGAAAAGCTAGTGCCGCCAAGCTACCATCTGTAGGATTATGGCTGAACGCCTCTAAGTCAGAATCC
ATGCTGGAATAGACGATAATCACCTTTCCCGATGTGCCGCGAATAGCGATAGGTGTCTTCTGGGCACCCA
ACATCATACAATTGCAACGCACTCCGCTGCCTGTCAAATGCTGGTGGCGGAGAGTAGGCTGACTTGTAAT
TTCAAATATTGGGAAAGATAAATCCTTTGTAGACGACTTAACTACAGAACGGGGTGTTGTAAGCATGAGA
GTAGTCTTGTACTACGATCTGCTGAGATTTAGCCCTTGTTCTATTGATTTGT
>5_8S_rRNA.23
AACTTTCAGCAGTGGATGTCTAGGCTCGCACATCGATGAAGAACGCTGCGAACTGCGATACGTAATGCGA
ATTGCAGGATTCAGTGAGTCATCGAAATTTTGAACGCATATTGCACTTCCGGGTTAGTCCTGGGAGTATG
CCTGTATCAGTGTCC
>SSU_rRNA_eukarya.27
AACCTGGTTGATCCTGCCAGTAGTCATACGCTTGTCTCAAAGATTAAGCCATGCATGTCTAAGTATAAAC
ACTTTTGTACTGTGAAACTGCGAATGGCTCATTATATCAGTTATAGTCTACTCGATAGTACCTTACTACT
TGGATACCCGTAGTAATTCTAGAGCTAATACATGCATGAATACCCAACTGCTTGTCGGGCGGGTAGCATT
TATTAGATTGAAACCAATGCAGTCTTCGGGCTGGTATTGTGTTGAGTCATAATAACTGTGCGGATCGCGC
TTTTGCGCGATAAATCGATTGAGTTTCTGCCCTATCAGCTTTGGATGGTAGGATATGGGCCTACCATGGC
ATTAACGGGTAACGGGGAATTAGGGTTTGATTCCGGAGAGGGAGCCTTAGAAACGGCTACCACATCCAAG
GAAGGCAGCAGGCGCGTAAATTACCCAATCCTGACACAGGGAGGTAGTGACAATAAATAACAATGCTCTG
GCTCTTCGAGTCGGGCAATTGGAATGAGAACAATTTAAATCCCTTAACGAGGATCAATTGGAGGGCAAGT
CTGGTGCCAGCAGCCGCGGTAATTCCAGCTCCAATAGCGTATATTAAAGTTGTTGCAGTTAAAAAGCTCG
TAGTTGGATTTCTGTTTTGGATGTCCGGTCCGCTCCCTCTGGGAGTGTGTACTTATGGATGTTCGAGGCA
TTTTTTGTGAGGCTGCCTTTCTGCCATTAAGTTGGTGGGTTGGTGGGCTTGCATCGTTTACTGTGAAAAA
ATTAGAGTGTTTAAAGCAGGCGTTTGCTCATTTGAATACATTAGCATGGAATAATAAGATACGGCCTTGG
TGGTCTATTTTGTTGGTTTGCACACCAGGGTAATGATTAATAGGGACAGTTGGGGGTATTCATATTTCAG
CGTCAGAGGTGAAATTCTTGGATCGCTGAAAGATGAGCTTAGGCGAAAGCATTTACCAAGGATGTTTTCA
TTAATCAAGAACGAAAGTTAGGGGATCGAAGATGATTAGATACCATCGTAGTCTTAACCATAAACTATGC
CGACTCGGGATTGGCAGTCGTTTACCTTAAATGACCTTGTCAGCACCGTATGAGAAATCAAAGTCTTTGG
GTTCCGGGGGGAGTATGGTCGCAAGGCTGAAACTTAAAGGAATTGACGGAAGGGCACCACCAGGAGTGGA
GCCTGCGGCTTAATTTGACTCAACACGGGAAAACTTACCAGGTCCAGACATAGTAAGGATTGACAGATTG
AGAGCTCTTTCTTGATTCTATGGGTGGTGGTGCATGGCCGTTCTTAGTTGGTGGAGTGATTTGTCTGGTT
AATTCCGTTAACGAACGAGACCTCCGCGTGCTAAATAGTTCCGCTTACCATTTTTGGTAGGTTCGTGGAC
TTCTTAGAGGGACTTTTGGGTAATCAAACCAAAGGAAGTTGGAGGCAATAACAGGTCTGTGATGCCCTTA
GATGTTCTGGGCCGCACGCGCGCTACACTGATGCGTTCAACGAGTATACAACCTTGATCGATAGGTCTGG
GTAATCTTGTGAATGCGCATCGTGCTAGGGATAGACTGTTGCAATTTTCAGTCTTGAACGAGGAATTCCT
AGTAAACGCAAGTCATCAGCTTGCATTGATTACGTCCCTGCCCTTTGTACACACCGCCCGTCGCACCTAC
CGATTGAATGACTCGGTGAAAAATTGGGACCGTGAGTCCGTTTGCTTCATTGCGAGTGGATTGATGGGAA
CTTTTTTAAACCTCGCCATTTAGAGGAAGGTGAAGTCGTAACAAGGTTTCCGTAGGTGAACCTGCGGAAG
GATCATTA
>5S_rRNA.23
GTAGACGGCCATCTTAGGCTGAAAGCACCGTATCCCGTTCGCTCTGCGAAGTTAAGCAGCCTCAAGCTCG
GGTAGTACTCGGGTGGGTGACCACCGGGGAAGTCCGGGTGCTGTCTACC
>LSU_rRNA_eukarya.26
GGACCTGATATCAGGCAAGATTACCCGCTGAACTTAAGCATATCAATAAGCGGAGGAAAAGAAACTAACA
AGGATTCCCCTAGTAACGGCGAGTGAAGCGGGAAGAGCTCAAGCTTAAAATCTCCGTGCAAGTTTTGCGC
GGCGAATTGTAGTCTATAGAGGCGTGGTCAGTGAGGGCGCTCGGGGCAAGTTCCTTGGAAGAGGACAGCA
TGGAGGGTGATACTCCCGTTCATCCCTGGGTGGCTCTTGCGTACGACCCGTTTTCTTTGAGTCGCGTTGT
TTGGGAATGCAGCGCAAAGTAGGTGGTAAATTCCATCTAAAGCTAAATATTGGTGCGAGACCGATAGCGA
ACAAGTACCGTGAGGGAAAGATGAAAAGAACTTTGAAAAGAGAGTTAAAGAGTACCTGAAACTGCTGAAA
GGGAACCGAATCGTTTCCAGTGTCTATAATCCGTGGCATATTTCATTGGCGAGTGTGTGCTTGCGTGTGC
TTTGGCAGTGGCTTTTTTGGCTGCGCTGGGCGTGCGTGCTGTGTGTGCTTGCTGGTGCCCTGTGCTGCGG
TGGGACGTCAAGGTCAGTTCGTGTGCTGCGGGAAATGGCTGCCGAGGAGGTAGGGCTTACGCTCCGCGTT
TGTCTGTTATATCTTGGTGGACGAGTCGTCGCGGTTGGGACTGAGGTGCCTACAACGTGCTTTTGAGTGA
GTGCGTGTCTCCGTGTGCGCCGTGTGCGGATAGCTTGCTATGCGTGTGTGGTTGTGTGTGGATTGATGCG
CGCTTTAGCTTGTCGCCGTTCGGGACGTTGACGAAATGGAGCGATCCGACCCGTCTTGAAACACGGACCA
AGGAGTCTAACATGTGTGCAAGTGTTAGGGTGTGGAAACCCCAGCGCGAAATGAAAGTGAAGGGCAGCGC
AAGTTGTCTGAGGTAGGAAACGTTGCGGGCTTCGGTCTGCGGCGTGGCACTATCGACCGATCATGAACCT
TCGTGGTGAAAGATTTGAGTTTGAGCACATATGTTGGTACCCGAAAGATGGTGAACTATGCCTGAGTAGG
GTGAAGCCAGGGGAAACTCTGGTGGAAGCTCGTAGCGATTCTGACGTGCAAATCGATCGTCAAACTTGGG
TATAGGGGCGAAAGACTAATCGAACCATCTAGTAGCTGGTTCCCTCCGAAATTTCCCTCAGGATAGCAGC
AACTTATTTACGATAGTTTTATGAGGTAAAGCGAATGATTAGAGGATTCGGGGAAGAAACTTCCTCGACC
TATTCTCAAACTTTAAATCTGTAAGACCTGCAGGTTTCTTAATTGAACTTGTGGATGTGAATATCAAGTT
GCTAGTGGGCCATACGGGGTAAGCTCGTCTGGCGATGCGGGATGAACCGAACGCAAAGTTAAAGTGCCAA
AATGCCCGCTCACCTAGATACCATAAAAGGTGTTGGTTCATTTAGACAGCAGGACGGTGGCCATGGAAGT
CGGAATCCGCTAAGGAGTGTGTAACAACTCACCTGCCGAATGAACTAGCCCTGAAAATGGATGGCGCTAA
AGCGGGCTACTTATACTTTGCCGTTAGCGCGATGGCATTTGTAATGTACGCGTTAATGAGTAGGAGGGCG
TGAGGGTCGTGAAGAAGCTCGTGGCGTGAGCCTGAGTGAAACGGCCTTTAGTGCAGATCTTGGTGGTAGT
AGCAAATATTCAAATGCGAACTTTGAAGACTGAAGTGGAGAAAGGTTCCGTGTGATCAGTAATTGGACAC
GGGTGAGTCGATCCTAAGAGATAGGATAATTCCGTTTGAAAGCTGGGCTGTTTGGGGCGTGGGGTTCGTC
CTCACGTTTTGTATGCAGCCTCGTGTATCGAAAGGGAATCAGGTTAATATTCCTGAACCGAGACGTGGAT
AATGTGTGGCAACACAACCGACCCAGGAGACGCTAGCGTGTGCCCAGGGAAGAGTTCTCTTTTCTTTTTA
ACAAGCATGTCCTGCCTTGGAAACGGATTATCCGGCGATAAGGAGGACGCCTTGGCAAAGCACTTTACTT
TTTGAAGTGTCCTGCGCGCCCACGACAGCCCTTGAAAATCCTGGCTAGAGATTTATTCGCACCCTCGTTC
GTACTCATAACCGCATCAGGTCTCCAAGGTTAGCAGCCTCTAGTTGATAGAAGAATGTAGATAAGGGAAG
TCGGCAAAATAGATCCGTAACTTCGGGAAAAGGATTGGCTCTGAGGGTTGGGCCTAGGGGTCTTTTTGGA
GAGCTTGTGGCGGCCTACGCTGGGCTGCGTCTGGACCTTTCGGGGACCGGATGCGGCCCGTCGGTCGGGC
TGCTCTTGCTGTGCTGAAGAGAAAGGTCGTTGGCTTTCGGGCTGGCGGCTGTTTCCTTAGTGCGTTGAAC
AACCGGCTCAGAACTGGAGCGGACAAGGGGAATCCGACTGTTTAATTAAAACAAAGCATTGTGATGGCCG
GAGACGGTGTTGACACAATGTGATTTCTGCCCAGTGCTCTGAATGTCAAAGTGAAGAGATTCAACCAAGC
GCGGGTAAACGGCGGGAGTAACTATGACTCTCTTAAGGTAGCCAAATGCCTCGTCATCTAACTAGTGACG
CGCATGAATGGATTAATGAGATTCCCACTGTCCCTATCTACTGTCTAGCGAACCCACAGCCAAGGGAACG
GGCTTGGAATAATCAGCGGGGAAAGAAGACCCTGTTGAGCTTGACTCTAGTCTGACGTTGTGAAATGACT
TGGGAGGTGTAGAATAAGTGGGAGGCTCTGCCGTCCGTGAAATACCACTACTCTCAATGTTGTTTTACTT
ATACCATGATGTAGCATCTGCGTGGCCTCGCGGTCGCGCAGTTCTAGTTGTAAGCTCGGGCTTCTGCCTG
GGTGAGCTACGTGGAAGACATCGTCAGGTGGGGAGTTTGGCTGGGGCGGCACATCTGTTAAATGATAACA
CAGGTGTCCTAAGGTGAGCTCAATGAGAACAGAAATCTCATGTAGAACAAAAGGGTAAAAGCTCACTTGA
TTTTGATTTTCAGTATGAATACAAACCGTGAAAGCGTGGCCTATCGATCCTTTAGTTCTTTAGAATTTTA
AGCTAGAGGTGTCAGAAAAGTTACCACAGGGATAACTGGCTTGTGGCAGCCAAGCGTCCATAGCGACGTT
GCTTTTTGATTCTTCGATGTCGGCTCTTCCTATCATTGCGAAGTAGAACTCGCCAATTGTTGGATTGTTC
ACCCACTAATAGGGAACGTGAGCTGGGTTTAGACCGTCGTGAGACAGGTTAGTTTTACCCTACTGATGAG
TTCGTTGTCTAAACAGTAATCCAACCCAGTACGAGAGGAACCGTTGGTTCAGATAATTGGTAACTGCGGT
TAGCTGAAAAGCTAGTGCCGCCAAGCTACCATCTGTAGGATTATGGCTGAACGCCTCTAAGTCAGAATCC
ATGCTGGAATAGACGATAATCACCTTTCCCGATGTGCCGCGAATAGCGATAGGTGTCTTCTGGGCACCCA
ACATCATACAATTGCAACGCACTCCGCTGCCTGTCAAATGCTGGTGGCGGAGAGTAGGCTGACTTGTAAT
TTCAAATATTGGGAAAGATAAATCCTTTGTAGACGACTTAACTACAGAACGGGGTGTTGTAAGCATGAGA
GTAGTCTTGTACTACGATCTGCTGAGATTTAGCCCTTGTTCTATTGATTTGT
>5_8S_rRNA.24
AACTTTCAGCAGTGGATGTCTAGGCTCGCACATCGATGAAGAACGCTGCGAACTGCGATACGTAATGCGA
ATTGCAGGATTCAGTGAGTCATCGAAATTTTGAACGCATATTGCACTTCCGGGTTAGTCCTGGGAGTATG
CCTGTATCAGTGTCC
>SSU_rRNA_eukarya.29
CGCACGCGCGCTACACTGATGCGTTCAACGAGTATACAACCTTGATCGATAGGTCTGGGTAATCTTGTGA
ATGCGCATCGTGCTAGGGATAGACTGTTGCAATTTTCAGTCTTGAACGAGGAATTCCTAGTAAACGCAAG
TCATCAGCTTGCATTGATTACGTCCCTGCCCTTTGTACACACCGCCCGTCGCACCTACCGATTGAATGAC
TCGGTGAAAAATTGGGACCGTGAGTCCGTTTGCTTCATTGCGAGTGGATTGATGGGAACTTTTTTAAACC
TCGCCATTTAGAGGAAGGTGAAGTCGTAACAAGGTTTCCGTAGGTGAACCTGCGGAAGGATCATTA
>SSU_rRNA_eukarya.33
tctGGCCGCACGCGCGCTACACTGATGCGTTCAACGAGTATACAACCTTGATCGATAGGTCTGGGTAATC
TTGTGAATGCGCATCGTGCTAGGGATAGACTGTTGCAATTTTCAGTCTTGAACGAGGAATTCCTAGTAAA
CGCAAGTCATCAGCTTGCATTGATTACGTCCCTGCCCTTTGTACACACCGCCCGTCGCACCTACCGATTG
AATGACTCGGTGAAAAATTGGGACCGTGAGTCCGTTTGCTTCATTGCGAGTGGATTGATGGGAACTTTTT
TAAACCTCGCCATTTAGAGGAAGGTGAAGTCGTAACAAGGTTTCCGTAGGTGAACCTGCGGAAGGATCAT
TA
>5_8S_rRNA.25
AACTTTCAGCAGTGGATGTCTAGGCTCGCACATCGATGAAGAACGCTGCGAACTGCGATACGTAATGCGA
ATTGCAGGATTCAGTGAGTCATCGAAATTTTGAACGCATATTGCACTTCCGGGTTAGTCCTGGGAGTATG
CCTGTATCAGTGTCC
>LSU_rRNA_eukarya.28
GGACCTGATATCAGGCAAGATTACCCGCTGAACTTAAGCATATCAATAAGCGGAGGAAAAGAAACTAACA
AGGATTCCCCTAGTAACGGCGAGTGAAGCGGGAAGAGCTCAAGCTTAAAATCTCCGTGCAAGTTTTGCGC
GGCGAATTGTAGTCTATAGAGGCGTGGTCAGTGAGGGCGCTCGGGGCAAGTTCCTTGGAAGAGGACAGCA
TGGAGGGTGATACTCCCGTTCATCCCTGGGTGGCTCTTGCGTACGACCCGTTTTCTTTGAGTCGCGTTGT
TTGGGAATGCAGCGCAAAGTAGGTGGTAAATTCCATCTAAAGCTAAATATTGGTGCGAGACCGATAGCGA
ACAAGTACCGTGAGGGAAAGATGAAAAGAACTTTGAAAAGAGAGTTAAAGAGTACCTGAAACTGCTGAAA
GGGAACCGAATCGTTTCCAGTGTCTATAATCCGTGGCATATTTCATTGGCGAGTGTGTGCTTGCGTGTGC
TTTGGCAGTGGCTTTTTTGGCTGCGCTGGGCGTGCGTGCTGTGTGTGCTTGCTGGTGCCCTGTGCTGCGG
TGGGACGTCAAGGTCAGTTCGTGTGCTGCGGGAAATGGCTGCCGAGGAGGTAGGGCTTACGCTCCGCGTT
TGTCTGTTATATCTTGGTGGACGAGTCGTCGCGGTTGGGACTGAGGTGCCTACAACGTGCTTTTGAGTGA
GTGCGTGTCTCCGTGTGCGCCGTGTGCGGATAGCTTGCTATGCGTGTGTGGTTGTGTGTGGATTGATGCG
CGCTTTAGCTTGTCGCCGTTCGGGACGTTGACGAAATGGAGCGATCCGACCCGTCTTGAAACACGGACCA
AGGAGTCTAACATGTGTGCAAGTGTTAGGGTGTGGAAACCCCAGCGCGAAATGAAAGTGAAGGGCAGCGC
AAGTTGTCTGAGGTAGGAAACGTTGCGGGCTTCGGTCTGCGGCGTGGCACTATCGACCGATCATGAACCT
TCGTGGTGAAAGATTTGAGTTTGAGCACATATGTTGGTACCCGAAAGATGGTGAACTATGCCTGAGTAGG
GTGAAGCCAGGGGAAACTCTGGTGGAAGCTCGTAGCGATTCTGACGTGCAAATCGATCGTCAAACTTGGG
TATAGGGGCGAAAGACTAATCGAACCATCTAGTAGCTGGTTCCCTCCGAAATTTCCCTCAGGATAGCAGC
AACTTATTTACGATAGTTTTATGAGGTAAAGCGAATGATTAGAGGATTCGGGGAAGAAACTTCCTCGACC
TATTCTCAAACTTTAAATCTGTAAGACCTGCAGGTTTCTTAATTGAACTTGTGGATGTGAATATCAAGTT
GCTAGTGGGCCATACGGGGTAAGCTCGTCTGGCGATGCGGGATGAACCGAACGCAAAGTTAAAGTGCCAA
AATGCCCGCTCACCTAGATACCATAAAAGGTGTTGGTTCATTTAGACAGCAGGACGGTGGCCATGGAAGT
CGGAATCCGCTAAGGAGTGTGTAACAACTCACCTGCCGAATGAACTAGCCCTGAAAATGGATGGCGCTAA
AGCGGGCTACTTATACTTTGCCGTTAGCGCGATGGCATTTGTAATGTACGCGTTAATGAGTAGGAGGGCG
TGAGGGTCGTGAAGAAGCTCGTGGCGTGAGCCTGAGTGAAACGGCCTTTAGTGCAGATCTTGGTGGTAGT
AGCAAATATTCAAATGCGAACTTTGAAGACTGAAGTGGAGAAAGGTTCCGTGTGATCAGTAATTGGACAC
GGGTGAGTCGATCCTAAGAGATAGGATAATTCCGTTTGAAAGCTGGGCTGTTTGGGGCGTGGGGTTCGTC
CTCACGTTTTGTATGCAGCCTCGTGTATCGAAAGGGAATCAGGTTAATATTCCTGAACCGAGACGTGGAT
AATGTGTGGCAACACAACCGACCCAGGAGACGCTAGCGTGTGCCCAGGGAAGAGTTCTCTTTTCTTTTTA
ACAAGCATGTCCTGCCTTGGAAACGGATTATCCGGCGATAAGGAGGACGCCTTGGCAAAGCACTTTACTT
TTTGAAGTGTCCTGCGCGCCCACGACAGCCCTTGAAAATCCTGGCTAGAGATTTATTCGCACCCTCGTTC
GTACTCATAACCGCATCAGGTCTCCAAGGTTAGCAGCCTCTAGTTGATAGAAGAATGTAGATAAGGGAAG
TCGGCAAAATAGATCCGTAACTTCGGGAAAAGGATTGGCTCTGAGGGTTGGGCCTAGGGGTCTTTTTGGA
GAGCTTGTGGCGGCCTACGCTGGGCTGCGTCTGGACCTTTCGGGGACCGGATGCGGCCCGTCGGTCGGGC
TGCTCTTGCTGTGCTGAAGAGAAAGGTCGTTGGCTTTCGGGCTGGCGGCTGTTTCCTTAGTGCGTTGAAC
AACCGGCTCAGAACTGGAGCGGACAAGGGGAATCCGACTGTTTAATTAAAACAAAGCATTGTGATGGCCG
GAGACGGTGTTGACACAATGTGATTTCTGCCCAGTGCTCTGAATGTCAAAGTGAAGAGATTCAACCAAGC
GCGGGTAAACGGCGGGAGTAACTATGACTCTCTTAAGGTAGCCAAATGCCTCGTCATCTAACTAGTGACG
CGCATGAATGGATTAATGAGATTCCCACTGTCCCTATCTACTGTCTAGCGAACCCACAGCCAAGGGAACG
GGCTTGGAATAATCAGCGGGGAAAGAAGACCCTGTTGAGCTTGACTCTAGTCTGACGTTGTGAAATGACT
TGGGAGGTGTAGAATAAGTGGGAGGCTCTGCCGTCCGTGAAATACCACTACTCTCAATGTTGTTTTACTT
ATACCATGATGTAGCATCTGCGTGGCCTCGCGGTCGCGCAGTTCTAGTTGTAAGCTCGGGCTTCTGCCTG
GGTGAGCTACGTGGAAGACATCGTCAGGTGGGGAGTTTGGCTGGGGCGGCACATCTGTTAAATGATAACA
CAGGTGTCCTAAGGTGAGCTCAATGAGAACAGAAATCTCATGTAGAACAAAAGGGTAAAAGCTCACTTGA
TTTTGATTTTCAGTATGAATACAAACCGTGAAAGCGTGGCCTATCGATCCTTTAGTTCTTTAGAATTTTA
AGCTAGAGGTGTCAGAAAAGTTACCACAGGGATAACTGGCTTGTGGCAGCCAAGCGTCCATAGCGACGTT
GCTTTTTGATTCTTCGATGTCGGCTCTTCCTATCATTGCGAAGTAGAACTCGCCAATTGTTGGATTGTTC
ACCCACTAATAGGGAACGTGAGCTGGGTTTAGACCGTCGTGAGACAGGTTAGTTTTACCCTACTGATGAG
TTCGTTGTCTAAACAGTAATCCAACCCAGTACGAGAGGAACCGTTGGTTCAGATAATTGGTAACTGCGGT
TAGCTGAAAAGCTAGTGCCGCCAAGCTACCATCTGTAGGATTATGGCTGAACGCCTCTAAGTCAGAATCC
ATGCTGGAATAGACGATAATCACCTTTCCCGATGTGCCGCGAATAGCGATAGGTGTCTTCTGGGCACCCA
ACATCATACAATTGCAACGCACTCCGCTGCCTGTCAAATGCTGGTGGCGGAGAGTAGGCTGACTTGTAAT
TTCAAATATTGGGAAAGATAAATCCTTTGTAGACGACTTAACTACAGAACGGGGTGTTGTAAGCATGAGA
GTAGTCTTGTACTACGATCTGCTGAGATTTAGCCCTTGTTCTATTGATTTGT
>5S_rRNA.24
GTAGACGGCCATCTTAGGCTGAAAGCACCGTATCCCGTTCGCTCTGCGAAGTTAAGCAGCCTCAAGCTCG
GGTAGTACTCGGGTGGGTGACCACCGGGGAAGTCCGGGTGCTGTCTACC
>SSU_rRNA_eukarya.31
AACCTGGTTGATCCTGCCAGTAGTCATACGCTTGTCTCAAAGATTAAGCCATGCATGTCTAAGTATAAAC
ACTTTTGTACTGTGAAACTGCGAATGGCTCATTATATCAGTTATAGTCTACTCGATAGTACCTTACTACT
TGGATACCCGTAGTAATTCTAGAGCTAATACATGCATGAATACCCAACTGCTTGTCGGGCGGGTAGCATT
TATTAGATTGAAACCAATGCAGTCTTCGGGCTGGTATTGTGTTGAGTCATAATAACTGTGCGGATCGCGC
TTTTGCGCGATAAATCGATTGAGTTTCTGCCCTATCAGCTTTGGATGGTAGGATATGGGCCTACCATGGC
ATTAACGGGTAACGGGGAATTAGGGTTTGATTCCGGAGAGGGAGCCTTAGAAACGGCTACCACATCCAAG
GAAGGCAGCAGGCGCGTAAATTACCCAATCCTGACACAGGGAGGTAGTGACAATAAATAACAATGCTCTG
GCTCTTCGAGTCGGGCAATTGGAATGAGAACAATTTAAATCCCTTAACGAGGATCAATTGGAGGGCAAGT
CTGGTGAAATAATTTTTTTATTACTGGATTATCCTATTGGGATAAGAGGGTAACGTAGTGTGTACTAGGC
TTGCTTGCTTGATTTTTCTGTTCGGCTCTTGATTTTTACGCGGCACTTCGAGTTTCGAGACGGCTCTTGA
TTTTTCTGGACGGCTTCTTTGATTTTGACGGCACTTTAATATTCGTGACGGCTCTGTGAGTTGATGATGG
GCTCTGTTTTGCTTGAAAATTCTGCACTGCGTGGGATGGAGAGTTTGTTTCGATTGGTCACGAGTCTTGA
GGTAAGATCGTCCCGTGTGGGCGTGTCGTGTTATGCTTGTGTAAAGTACGGTACTAGATAAGCCCCCGAC
CTGGTTCAGCAATATGCACCCGTTTCGACGGGTTTCGATCCTCCTCCGGGAGGGTACCGTAACGTGATTC
CCTTTGACCATTGTGTTGAGCCCTATGAATGAACCACGGGAGCGATATGATGCAGGGATAGCTAAGTGCT
TTTTCCAAAGGAAGTAATCTTCTGCGCATGACCGAACTCGGATGGACTTTGAACCACTGAAATGAATTTG
ACTGATCGGGAAGTCCGGAATAAAAGGCGAGATTGGCCACAAAATTGAGCTGCCTTCAAAAAGGGGTAAG
TTCTTGAAGCTAATTGCTTCCGCGTGGTTCCGAGGTTGACGTACACCGGTCCGTCGGTCTGGTCTCTAAC
ATTTCTTAGCGTAACGCTGGGATACCCCCCCCCTGGAGGGCAAGTCTGGTGCCAGCAGCCGCGGTAATTC
CAGCTCCAATAGCGTATATTAAAGTTGTTGCAGTTAAAAAGCTCGTAGTTGGATTTCTGTTTTGGATGTC
CGGTCCGCTCCCTCTGGGAGTGTGTACTTATGGATGTTCGAGGCATTTTTTGTGAGGCTGCCTTTCTGCC
ATTAAGTTGGTGGGTTGGTGGGCTTGCATCGTTTACTGTGAAAAAATTAGAGTGTTTAAAGCAGGCGTTT
GCTCATTTGAATACATTAGCATGGAATAATAAGATACGGCCTTGGTGGTCTATTTTGTTGGTTTGCACAC
CAGGGTAATGATTAATAGGGACAGTTGGGGGTATTCATATTTCAGCGTCAGAGGTGAAATTCTTGGATCG
CTGAAAGATGAGCTTAGGCGAAAGCATTTACCAAGGATGTTTTCATTAATCAAGAACGAAAGTTAGGGGA
TCGAAGATGATTAGATACCATCGTAGTCTTAACCATAAACTATGCCGACTCGGGATTGGCAGTCGTTTAC
CTTAAATGACCTTGTCAGCACCGTATGAGAAATCAAAGTCTTTGGGTTCCGGGGGGAGTATGGTCGCAAG
GCTGAAACTTAAAGGAATTGACGGAAGGGCACCACCAGGAGTGGAGCCTGCGGCTTAATTTGACTCAACA
CGGGAAAACTTACCAGGTCCAGACATAGTAAGGATTGACAGATTGAGAGCTCTTTCTTGATTCTATGGGT
GGTGGTGCATGGCCGTTCTTAGTTGGTGGAGTGATTTGTCTGGTTAATTCCGTTAACGAACGAGACCTCC
GCGTGCTAAATAGTTCCGCTTACCATTTTTGGTAGGTTCGTGGACTTCTTAGAGGGACTTTTGGGTAATC
AAACCAAAGGAAGTTGGAGGCAATAACAGGTCTGTGATGCCCTTAGATGTTCTGGGCCGCACGCGCGCTA
CACTGATGCGTTCAACGAGTATACAACCTTGATCGATAGGTCTGGGTAATCTTGTGAATGCGCATCGTGC
TAGGGATAGACTGTTGCAATTTTCAGTCTTGAACGAGGAATTCCTAGTAAACGCAAGTCATCAGCTTGCA
TTGATTACGTCCCTGCCCTTTGTACACACCGCCCGTCGCACCTACCGATTGAATGACTCGGTGAAAAATT
GGGACCGTGAGTCCGTTTGCTTCATTGCGAGTGGATTGATGGGAACTTTTTTAAACCTCGCCATTTAGAG
GAAGGTGAAGTCGTAACAAGGTTTCCGTAGGTGAACCTGCGGAAGGATCATTA
>5_8S_rRNA.26
AACTTTCAGCAGTGGATGTCTAGGCTCGCACATCGATGAAGAACGCTGCGAACTGCGATACGTAATGCGA
ATTGCAGGATTCAGTGAGTCATCGAAATTTTGAACGCATATTGCACTTCCGGGTTAGTCCTGGGAGTATG
CCTGTATCAGTGTCC
>LSU_rRNA_eukarya.29
GGACCTGATATCAGGCAAGATTACCCGCTGAACTTAAGCATATCAATAAGCGGAGGAAAAGAAACTAACA
AGGATTCCCCTAGTAACGGCGAGTGAAGCGGGAAGAGCTCAAGCTTAAAATCTCCGTGCAAGTTTTGCGC
GGCGAATTGTAGTCTATAGAGGCGTGGTCAGTGAGGGCGCTCGGGGCAAGTTCCTTGGAAGAGGACAGCA
TGGAGGGTGATACTCCCGTTCATCCCTGGGTGGCTCTTGCGTACGACCCGTTTTCTTTGAGTCGCGTTGT
TTGGGAATGCAGCGCAAAGTAGGTGGTAAATTCCATCTAAAGCTAAATATTGGTGCGAGACCGATAGCGA
ACAAGTACCGTGAGGGAAAGATGAAAAGAACTTTGAAAAGAGAGTTAAAGAGTACCTGAAACTGCTGAAA
GGGAACCGAATCGTTTCCAGTGTCTATAATCCGTGGCATATTTCATTGGCGAGTGTGTGCTTGCGTGTGC
TTTGGCAGTGGCTTTTTTGGCTGCGCTGGGCGTGCGTGCTGTGTGTGCTTGCTGGTGCCCTGTGCTGCGG
TGGGACGTCAAGGTCAGTTCGTGTGCTGCGGGAAATGGCTGCCGAGGAGGTAGGGCTTACGCTCCGCGTT
TGTCTGTTATATCTTGGTGGACGAGTCGTCGCGGTTGGGACTGAGGTGCCTACAACGTGCTTTTGAGTGA
GTGCGTGTCTCCGTGTGCGCCGTGTGCGGATAGCTTGCTATGCGTGTGTGGTTGTGTGTGGATTGATGCG
CGCTTTAGCTTGTCGCCGTTCGGGACGTTGACGAAATGGAGCGATCCGACCCGTCTTGAAACACGGACCA
AGGAGTCTAACATGTGTGCAAGTGTTAGGGTGTGGAAACCCCAGCGCGAAATGAAAGTGAAGGGCAGCGC
AAGTTGTCTGAGGTAGGAAACGTTGCGGGCTTCGGTCTGCGGCGTGGCACTATCGACCGATCATGAACCT
TCGTGGTGAAAGATTTGAGTTTGAGCACATATGTTGGTACCCGAAAGATGGTGAACTATGCCTGAGTAGG
GTGAAGCCAGGGGAAACTCTGGTGGAAGCTCGTAGCGATTCTGACGTGCAAATCGATCGTCAAACTTGGG
TATAGGGGCGAAAGACTAATCGAACCATCTAGTAGCTGGTTCCCTCCGAAATTTCCCTCAGGATAGCAGC
AACTTATTTACGATAGTTTTATGAGGTAAAGCGAATGATTAGAGGATTCGGGGAAGAAACTTCCTCGACC
TATTCTCAAACTTTAAATCTGTAAGACCTGCAGGTTTCTTAATTGAACTTGTGGATGTGAATATCAAGTT
GCTAGTGGGCCATACGGGGTAAGCTCGTCTGGCGATGCGGGATGAACCGAACGCAAAGTTAAAGTGCCAA
AATGCCCGCTCACCTAGATACCATAAAAGGTGTTGGTTCATTTAGACAGCAGGACGGTGGCCATGGAAGT
CGGAATCCGCTAAGGAGTGTGTAACAACTCACCTGCCGAATGAACTAGCCCTGAAAATGGATGGCGCTAA
AGCGGGCTACTTATACTTTGCCGTTAGCGCGATGGCATTTGTAATGTACGCGTTAATGAGTAGGAGGGCG
TGAGGGTCGTGAAGAAGCTCGTGGCGTGAGCCTGAGTGAAACGGCCTTTAGTGCAGATCTTGGTGGTAGT
AGCAAATATTCAAATGCGAACTTTGAAGACTGAAGTGGAGAAAGGTTCCGTGTGATCAGTAATTGGACAC
GGGTGAGTCGATCCTAAGAGATAGGATAATTCCGTTTGAAAGCTGGGCTGTTTGGGGCGTGGGGTTCGTC
CTCACGTTTTGTATGCAGCCTCGTGTATCGAAAGGGAATCAGGTTAATATTCCTGAACCGAGACGTGGAT
AATGTGTGGCAACACAACCGACCCAGGAGACGCTAGCGTGTGCCCAGGGAAGAGTTCTCTTTTCTTTTTA
ACAAGCATGTCCTGCCTTGGAAACGGATTATCCGGCGATAAGGAGGACGCCTTGGCAAAGCACTTTACTT
TTTGAAGTGTCCTGCGCGCCCACGACAGCCCTTGAAAATCCTGGCTAGAGATTTATTCGCACCCTCGTTC
GTACTCATAACCGCATCAGGTCTCCAAGGTTAGCAGCCTCTAGTTGATAGAAGAATGTAGATAAGGGAAG
TCGGCAAAATAGATCCGTAACTTCGGGAAAAGGATTGGCTCTGAGGGTTGGGCCTAGGGGTCTTTTTGGA
GAGCTTGTGGCGGCCTACGCTGGGCTGCGTCTGGACCTTTCGGGGACCGGATGCGGCCCGTCGGTCGGGC
TGCTCTTGCTGTGCTGAAGAGAAAGGTCGTTGGCTTTCGGGCTGGCGGCTGTTTCCTTAGTGCGTTGAAC
AACCGGCTCAGAACTGGAGCGGACAAGGGGAATCCGACTGTTTAATTAAAACAAAGCATTGTGATGGCCG
GAGACGGTGTTGACACAATGTGATTTCTGCCCAGTGCTCTGAATGTCAAAGTGAAGAGATTCAACCAAGC
GCGGGTAAACGGCGGGAGTAACTATGACTCTCTTAAGGTAGCCAAATGCCTCGTCATCTAACTAGTGACG
CGCATGAATGGATTAATGAGATTCCCACTGTCCCTATCTACTGTCTAGCGAACCCACAGCCAAGGGAACG
GGCTTGGAATAATCAGCGGGGAAAGAAGACCCTGTTGAGCTTGACTCTAGTCTGACGTTGTGAAATGACT
TGGGAGGTGTAGAATAAGTGGGAGGCTCTGCCGTCCGTGAAATACCACTACTCTCAATGTTGTTTTACTT
ATACCATGATGTAGCATCTGCGTGGCCTCGCGGTCGCGCAGTTCTAGTTGTAAGCTCGGGCTTCTGCCTG
GGTGAGCTACGTGGAAGACATCGTCAGGTGGGGAGTTTGGCTGGGGCGGCACATCTGTTAAATGATAACA
CAGGTGTCCTAAGGTGAGCTCAATGAGAACAGAAATCTCATGTAGAACAAAAGGGTAAAAGCTCACTTGA
TTTTGATTTTCAGTATGAATACAAACCGTGAAAGCGTGGCCTATCGATCCTTTAGTTCTTTAGAATTTTA
AGCTAGAGGTGTCAGAAAAGTTACCACAGGGATAACTGGCTTGTGGCAGCCAAGCGTCCATAGCGACGTT
GCTTTTTGATTCTTCGATGTCGGCTCTTCCTATCATTGCGAAGTAGAACTCGCCAATTGTTGGATTGTTC
ACCCACTAATAGGGAACGTGAGCTGGGTTTAGACCGTCGTGAGACAGGTTAGTTTTACCCTACTGATGAG
TTCGTTGTCTAAACAGTAATCCAACCCAGTACGAGAGGAACCGTTGGTTCAGATAATTGGTAACTGCGGT
TAGCTGAAAAGCTAGTGCCGCCAAGCTACCATCTGTAGGATTATGGCTGAACGCCTCTAAGTCAGAATCC
ATGCTGGAATAGACGATAATCACCTTTCCCGATGTGCCGCGAATAGCGATAGGTGTCTTCTGGGCACCCA
ACATCATACAATTGCAACGCACTCCGCTGCCTGTCAAATGCTGGTGGCGGAGAGTAGGCTGACTTGTAAT
TTCAAATATTGGGAAAGATAAATCCTTTGTAGACGACTTAACTACAGAACGGGGTGTTGTAAGCATGAGA
GTAGTCTTGTACTACGATCTGCTGAGATTTAGCCCTTGTTCTATTGATTTGT
>5S_rRNA.25
GTAGACGGCCATCTTAGGCTGAAAGCACCGTATCCCGTTCGCTCTGCGAAGTTAAGCAGCCTCAAGCTCG
GGTAGTACTCGGGTGGGTGACCACCGGGGAAGTCCGGGTGCTGTCTACC
>SSU_rRNA_eukarya.30
AACCTGGTTGATCCTGCCAGTAGTCATACGCTTGTCTCAAAGATTAAGCCATGCATGTCTAAGTATAAAC
ACTTTTGTACTGTGAAACTGCGAATGGCTCATTATATCAGTTATAGTCTACTCGATAGTACCTTACTACT
TGGATACCCGTAGTAATTCTAGAGCTAATACATGCATGAATACCCAACTGCTTGTCGGGCGGGTAGCATT
TATTAGATTGAAACCAATGCAGTCTTCGGGCTGGTATTGTGTTGAGTCATAATAACTGTGCGGATCGCGC
TTTTGCGCGATAAATCGATTGAGTTTCTGCCCTATCAGCTTTGGATGGTAGGATATGGGCCTACCATGGC
ATTAACGGGTAACGGGGAATTAGGGTTTGATTCCGGAGAGGGAGCCTTAGAAACGGCTACCACATCCAAG
GAAGGCAGCAGGCGCGTAAATTACCCAATCCTGACACAGGGAGGTAGTGACAATAAATAACAATGCTCTG
GCTCTTCGAGTCGGGCAATTGGAATGAGAACAATTTAAATCCCTTAACGAGGATCAATTGGAGGGCAAGT
CTGGTGCCAGCAGCCGCGGTAATTCCAGCTCCAATAGCGTATATTAAAGTTGTTGCAGTTAAAAAGCTCG
TAGTTGGATTTCTGTTTTGGATGTCCGGTCCGCTCCCTCTGGGAGTGTGTACTTATGGATGTTCGAGGCA
TTTTTTGTGAGGCTGCCTTTCTGCCATTAAGTTGGTGGGTTGGTGGGCTTGCATCGTTTACTGTGAAAAA
ATTAGAGTGTTTAAAGCAGGCGTTTGCTCATTTGAATACATTAGCATGGAATAATAAGATACGGCCTTGG
TGGTCTATTTTGTTGGTTTGCACACCAGGGTAATGATTAATAGGGACAGTTGGGGGTATTCATATTTCAG
CGTCAGAGGTGAAATTCTTGGATCGCTGAAAGATGAGCTTAGGCGAAAGCATTTACCAAGGATGTTTTCA
TTAATCAAGAACGAAAGTTAGGGGATCGAAGATGATTAGATACCATCGTAGTCTTAACCATAAACTATGC
CGACTCGGGATTGGCAGTCGTTTACCTTAAATGACCTTGTCAGCACCGTATGAGAAATCAAAGTCTTTGG
GTTCCGGGGGGAGTATGGTCGCAAGGCTGAAACTTAAAGGAATTGACGGAAGGGCACCACCAGGAGTGGA
GCCTGCGGCTTAATTTGACTCAACACGGGAAAACTTACCAGGTCCAGACATAGTAAGGATTGACAGATTG
AGAGCTCTTTCTTGATTCTATGGGTGGTGGTGCATGGCCGTTCTTAGTTGGTGGAGTGATTTGTCTGGTT
AATTCCGTTAACGAACGAGACCTCCGCGTGCTAAATAGTTCCGCTTACCATTTTTGGTAGGTTCGTGGAC
TTCTTAGAGGGACTTTTGGGTAATCAAACCAAAGGAAGTTGGAGGCAATAACAGGTCTGTGATGCCCTTA
GATGTTCTGGGCCGCACGCGCGCTACACTGATGCGTTCAACGAGTATACAACCTTGATCGATAGGTCTGG
GTAATCTTGTGAATGCGCATCGTGCTAGGGATAGACTGTTGCAATTTTCAGTCTTGAACGAGGAATTCCT
AGTAAACGCAAGTCATCAGCTTGCATTGATTACGTCCCTGCCCTTTGTACACACCGCCCGTCGCACCTAC
CGATTGAATGACTCGGTGAAAAATTGGGACCGTGAGTCCGTTTGCTTCATTGCGAGTGGATTGATGGGAA
CTTTTTTAAACCTCGCCATTTAGAGGAAGGTGAAGTCGTAACAAGGTTTCCGTAGGTGAACCTGCGGAAG
GATCATTA
>5_8S_rRNA.27
AACTTTCAGCAGTGGATGTCTAGGCTCGCACATCGATGAAGAACGCTGCGAACTGCGATACGTAATGCGA
ATTGCAGGATTCAGTGAGTCATCGAAATTTTGAACGCATATTGCACTTCCGGGTTAGTCCTGGGAGTATG
CCTGTATCAGTGTCC
>LSU_rRNA_eukarya.30
GGACCTGATATCAGGCAAGATTACCCGCTGAACTTAAGCATATCAATAAGCGGAGGAAAAGAAACTAACA
AGGATTCCCCTAGTAACGGCGAGTGAAGCGGGAAGAGCTCAAGCTTAAAATCTCCGTGCAAGTTTTGCGC
GGCGAATTGTAGTCTATAGAGGCGTGGTCAGTGAGGGCGCTCGGGGCAAGTTCCTTGGAAGAGGACAGCA
TGGAGGGTGATACTCCCGTTCATCCCTGGGTGGCTCTTGCGTACGACCCGTTTTCTTTGAGTCGCGTTGT
TTGGGAATGCAGCGCAAAGTAGGTGGTAAATTCCATCTAAAGCTAAATATTGGTGCGAGACCGATAGCGA
ACAAGTACCGTGAGGGAAAGATGAAAAGAACTTTGAAAAGAGAGTTAAAGAGTACCTGAAACTGCTGAAA
GGGAACCGAATCGTTTCCAGTGTCTATAATCCGTGGCATATTTCATTGGCGAGTGTGTGCTTGCGTGTGC
TTTGGCAGTGGCTTTTTTGGCTGCGCTGGGCGTGCGTGCTGTGTGTGCTTGCTGGTGCCCTGTGCTGCGG
TGGGACGTCAAGGTCAGTTCGTGTGCTGCGGGAAATGGCTGCCGAGGAGGTAGGGCTTACGCTCCGCGTT
TGTCTGTTATATCTTGGTGGACGAGTCGTCGCGGTTGGGACTGAGGTGCCTACAACGTGCTTTTGAGTGA
GTGCGTGTCTCCGTGTGCGCCGTGTGCGGATAGCTTGCTATGCGTGTGTGGTTGTGTGTGGATTGATGCG
CGCTTTAGCTTGTCGCCGTTCGGGACGTTGACGAAATGGAGCGATCCGACCCGTCTTGAAACACGGACCA
AGGAGTCTAACATGTGTGCAAGTGTTAGGGTGTGGAAACCCCAGCGCGAAATGAAAGTGAAGGGCAGCGC
AAGTTGTCTGAGGTAGGAAACGTTGCGGGCTTCGGTCTGCGGCGTGGCACTATCGACCGATCATGAACCT
TCGTGGTGAAAGATTTGAGTTTGAGCACATATGTTGGTACCCGAAAGATGGTGAACTATGCCTGAGTAGG
GTGAAGCCAGGGGAAACTCTGGTGGAAGCTCGTAGCGATTCTGACGTGCAAATCGATCGTCAAACTTGGG
TATAGGGGCGAAAGACTAATCGAACCATCTAGTAGCTGGTTCCCTCCGAAATTTCCCTCAGGATAGCAGC
AACTTATTTACGATAGTTTTATGAGGTAAAGCGAATGATTAGAGGATTCGGGGAAGAAACTTCCTCGACC
TATTCTCAAACTTTAAATCTGTAAGACCTGCAGGTTTCTTAATTGAACTTGTGGATGTGAATATCAAGTT
GCTAGTGGGCCATACGGGGTAAGCTCGTCTGGCGATGCGGGATGAACCGAACGCAAAGTTAAAGTGCCAA
AATGCCCGCTCACCTAGATACCATAAAAGGTGTTGGTTCATTTAGACAGCAGGACGGTGGCCATGGAAGT
CGGAATCCGCTAAGGAGTGTGTAACAACTCACCTGCCGAATGAACTAGCCCTGAAAATGGATGGCGCTAA
AGCGGGCTACTTATACTTTGCCGTTAGCGCGATGGCATTTGTAATGTACGCGTTAATGAGTAGGAGGGCG
TGAGGGTCGTGAAGAAGCTCGTGGCGTGAGCCTGAGTGAAACGGCCTTTAGTGCAGATCTTGGTGGTAGT
AGCAAATATTCAAATGCGAACTTTGAAGACTGAAGTGGAGAAAGGTTCCGTGTGATCAGTAATTGGACAC
GGGTGAGTCGATCCTAAGAGATAGGATAATTCCGTTTGAAAGCTGGGCTGTTTGGGGCGTGGGGTTCGTC
CTCACGTTTTGTATGCAGCCTCGTGTATCGAAAGGGAATCAGGTTAATATTCCTGAACCGAGACGTGGAT
AATGTGTGGCAACACAACCGACCCAGGAGACGCTAGCGTGTGCCCAGGGAAGAGTTCTCTTTTCTTTTTA
ACAAGCATGTCCTGCCTTGGAAACGGATTATCCGGCGATAAGGAGGACGCCTTGGCAAAGCACTTTACTT
TTTGAAGTGTCCTGCGCGCCCACGACAGCCCTTGAAAATCCTGGCTAGAGATTTATTCGCACCCTCGTTC
GTACTCATAACCGCATCAGGTCTCCAAGGTTAGCAGCCTCTAGTTGATAGAAGAATGTAGATAAGGGAAG
TCGGCAAAATAGATCCGTAACTTCGGGAAAAGGATTGGCTCTGAGGGTTGGGCCTAGGGGTCTTTTTGGA
GAGCTTGTGGCGGCCTACGCTGGGCTGCGTCTGGACCTTTCGGGGACCGGATGCGGCCCGTCGGTCGGGC
TGCTCTTGCTGTGCTGAAGAGAAAGGTCGTTGGCTTTCGGGCTGGCGGCTGTTTCCTTAGTGCGTTGAAC
AACCGGCTCAGAACTGGAGCGGACAAGGGGAATCCGACTGTTTAATTAAAACAAAGCATTGTGATGGCCG
GAGACGGTGTTGACACAATGTGATTTCTGCCCAGTGCTCTGAATGTCAAAGTGAAGAGATTCAACCAAGC
GCGGGTAAACGGCGGGAGTAACTATGACTCTCTTAAGGTAGCCAAATGCCTCGTCATCTAACTAGTGACG
CGCATGAATGGATTAATGAGATTCCCACTGTCCCTATCTACTGTCTAGCGAACCCACAGCCAAGGGAACG
GGCTTGGAATAATCAGCGGGGAAAGAAGACCCTGTTGAGCTTGACTCTAGTCTGACGTTGTGAAATGACT
TGGGAGGTGTAGAATAAGTGGGAGGCTCTGCCGTCCGTGAAATACCACTACTCTCAATGTTGTTTTACTT
ATACCATGATGTAGCATCTGCGTGGCCTCGCGGTCGCGCAGTTCTAGTTGTAAGCTCGGGCTTCTGCCTG
GGTGAGCTACGTGGAAGACATCGTCAGGTGGGGAGTTTGGCTGGGGCGGCACATCTGTTAAATGATAACA
CAGGTGTCCTAAGGTGAGCTCAATGAGAACAGAAATCTCATGTAGAACAAAAGGGTAAAAGCTCACTTGA
TTTTGATTTTCAGTATGAATACAAACCGTGAAAGCGTGGCCTATCGATCCTTTAGTTCTTTAGAATTTTA
AGCTAGAGGTGTCAGAAAAGTTACCACAGGGATAACTGGCTTGTGGCAGCCAAGCGTCCATAGCGACGTT
GCTTTTTGATTCTTCGATGTCGGCTCTTCCTATCATTGCGAAGTAGAACTCGCCAATTGTTGGATTGTTC
ACCCACTAATAGGGAACGTGAGCTGGGTTTAGACCGTCGTGAGACAGGTTAGTTTTACCCTACTGATGAG
TTCGTTGTCTAAACAGTAATCCAACCCAGTACGAGAGGAACCGTTGGTTCAGATAATTGGTAACTGCGGT
TAGCTGAAAAGCTAGTGCCGCCAAGCTACCATCTGTAGGATTATGGCTGAACGCCTCTAAGTCAGAATCC
ATGCTGGAATAGACGATAATCACCTTTCCCGATGTGCCGCGAATAGCGATAGGTGTCTTCTGGGCACCCA
ACATCATACAATTGCAACGCACTCCGCTGCCTGTCAAATGCTGGTGGCGGAGAGTAGGCTGACTTGTAAT
TTCAAATATTGGGAAAGATAAATCCTTTGTAGACGACTTAACTACAGAACGGGGTGTTGTAAGCATGAGA
GTAGTCTTGTACTACGATCTGCTGAGATTTAGCCCTTGTTCTATTGATTTGT
>5S_rRNA.26
GTAGACGGCCATCTTAGGCTGAAAGCACCGTATCCCGTTCGCTCTGCGAAGTTAAGCAGCCTCAAGCTCG
GGTAGTACTCGGGTGGGTGACCACCGGGGAAGTCCGGGTGCTGTCTACC
>SSU_rRNA_eukarya.32
AACCTGGTTGATCCTGCCAGTAGTCATACGCTTGTCTCAAAGATTAAGCCATGCATGTCTAAGTATAAAC
ACTTTTGTACTGTGAAACTGCGAATGGCTCATTATATCAGTTATAGTCTACTCGATAGTACCTTACTACT
TGGATACCCGTAGTAATTCTAGAGCTAATACATGCATGAATACCCAACTGCTTGTCGGGCGGGTAGCATT
TATTAGATTGAAACCAATGCAGTCTTCGGGCTGGTATTGTGTTGAGTCATAATAACTGTGCGGATCGCGC
TTTTGCGCGATAAATCGATTGAGTTTCTGCCCTATCAGCTTTGGATGGTAGGATATGGGCCTACCATGGC
ATTAACGGGTAACGGGGAATTAGGGTTTGATTCCGGAGAGGGAGCCTTAGAAACGGCTACCACATCCAAG
GAAGGCAGCAGGCGCGTAAATTACCCAATCCTGACACAGGGAGGTAGTGACAATAAATAACAATGCTCTG
GCTCTTCGAGTCGGGCAATTGGAATGAGAACAATTTAAATCCCTTAACGAGGATCAATTGGAGGGCAAGT
CTGGTGAAATAATTTTTTTATTACTGGATTATCCTATTGGGATAAGAGGGTAACGTAGTGTGTACTAGGC
TTGCTTGCTTGATTTTTCTGTTCGGCTCTTGATTTTTACGCGGCACTTCGAGTTTCGAGACGGCTCTTGA
TTTTTCTGGACGGCTTCTTTGATTTTGACGGCACTTTAATATTCGTGACGGCTCTGTGAGTTGATGATGG
GCTCTGTTTTGCTTGAAAATTCTGCACTGCGTGGGATGGAGAGTTTGTTTCGATTGGTCACGAGTCTTGA
GGTAAGATCGTCCCGTGTGGGCGTGTCGTGTTATGCTTGTGTAAAGTACGGTACTAGATAAGCCCCCGAC
CTGGTTCAGCAATATGCACCCGTTTCGACGGGTTTCGATCCTCCTCCGGGAGGGTACCGTAACGTGATTC
CCTTTGACCATTGTGTTGAGCCCTATGAATGAACCACGGGAGCGATATGATGCAGGGATAGCTAAGTGCT
TTTTCCAAAGGAAGTAATCTTCTGCGCATGACCGAACTCGGATGGACTTTGAACCACTGAAATGAATTTG
ACTGATCGGGAAGTCCGGAATAAAAGGCGAGATTGGCCACAAAATTGAGCTGCCTTCAAAAAGGGGTAAG
TTCTTGAAGCTAATTGCTTCCGCGTGGTTCCGAGGTTGACGTACACCGGTCCGTCGGTCTGGTCTCTAAC
ATTTCTTAGCGTAACGCTGGGATACCCCCCCCCTGGAGGGCAAGTCTGGTGCCAGCAGCCGCGGTAATTC
CAGCTCCAATAGCGTATATTAAAGTTGTTGCAGTTAAAAAGCTCGTAGTTGGATTTCTGTTTTGGATGTC
CGGTCCGCTCCCTCTGGGAGTGTGTACTTATGGATGTTCGAGGCATTTTTTGTGAGGCTGCCTTTCTGCC
ATTAAGTTGGTGGGTTGGTGGGCTTGCATCGTTTACTGTGAAAAAATTAGAGTGTTTAAAGCAGGCGTTT
GCTCATTTGAATACATTAGCATGGAATAATAAGATACGGCCTTGGTGGTCTATTTTGTTGGTTTGCACAC
CAGGGTAATGATTAATAGGGACAGTTGGGGGTATTCATATTTCAGCGTCAGAGGTGAAATTCTTGGATCG
CTGAAAGATGAGCTTAGGCGAAAGCATTTACCAAGGATGTTTTCATTAATCAAGAACGAAAGTTAGGGGA
TCGAAGATGATTAGATACCATCGTAGTCTTAACCATAAACTATGCCGACTCGGGATTGGCAGTCGTTTAC
CTTAAATGACCTTGTCAGCACCGTATGAGAAATCAAAGTCTTTGGGTTCCGGGGGGAGTATGGTCGCAAG
GCTGAAACTTAAAGGAATTGACGGAAGGGCACCACCAGGAGTGGAGCCTGCGGCTTAATTTGACTCAACA
CGGGAAAACTTACCAGGTCCAGACATAGTAAGGATTGACAGATTGAGAGCTCTTTCTTGATTCTATGGGT
GGTGGTGCATGGCCGTTCTTAGTTGGTGGAGTGATTTGTCTGGTTAATTCCGTTAACGAACGAGACCTCC
GCGTGCTAAATAGTTCCGCTTACCATTTTTGGTAGGTTCGTGGACTTCTTAGAGGGACTTTTGGGTAATC
AAACCAAAGGAAGTTGGAGGCAATAACAGGTCTGTGATGCCCTTAGATGTTCTGGGCCGCACGCGCGCTA
CACTGATGCGTTCAACGAGTATACAACCTTGATCGATAGGTCTGGGTAATCTTGTGAATGCGCATCGTGC
TAGGGATAGACTGTTGCAATTTTCAGTCTTGAACGAGGAATTCCTAGTAAACGCAAGTCATCAGCTTGCA
TTGATTACGTCCCTGCCCTTTGTACACACCGCCCGTCGCACCTACCGATTGAATGACTCGGTGAAAAATT
GGGACCGTGAGTCCGTTTGCTTCATTGCGAGTGGATTGATGGGAACTTTTTTAAACCTCGCCATTTAGAG
GAAGGTGAAGTCGTAACAAGGTTTCCGTAGGTGAACCTGCGGAAGGATCATTA
>5_8S_rRNA.28
AACTTTCAGCAGTGGATGTCTAGGCTCGCACATCGATGAAGAACGCTGCGAACTGCGATACGTAATGCGA
ATTGCAGGATTCAGTGAGTCATCGAAATTTTGAACGCATATTGCACTTCCGGGTTAGTCCTGGGAGTATG
CCTGTATCAGTGTCC
>LSU_rRNA_eukarya.31
GGACCTGATATCAGGCAAGATTACCCGCTGAACTTAAGCATATCAATAAGCGGAGGAAAAGAAACTAACA
AGGATTCCCCTAGTAACGGCGAGTGAAGCGGGAAGAGCTCAAGCTTAAAATCTCCGTGCAAGTTTTGCGC
GGCGAATTGTAGTCTATAGAGGCGTGGTCAGTGAGGGCGCTCGGGGCAAGTTCCTTGGAAGAGGACAGCA
TGGAGGGTGATACTCCCGTTCATCCCTGGGTGGCTCTTGCGTACGACCCGTTTTCTTTGAGTCGCGTTGT
TTGGGAATGCAGCGCAAAGTAGGTGGTAAATTCCATCTAAAGCTAAATATTGGTGCGAGACCGATAGCGA
ACAAGTACCGTGAGGGAAAGATGAAAAGAACTTTGAAAAGAGAGTTAAAGAGTACCTGAAACTGCTGAAA
GGGAACCGAATCGTTTCCAGTGTCTATAATCCGTGGCATATTTCATTGGCGAGTGTGTGCTTGCGTGTGC
TTTGGCAGTGGCTTTTTTGGCTGCGCTGGGCGTGCGTGCTGTGTGTGCTTGCTGGTGCCCTGTGCTGCGG
TGGGACGTCAAGGTCAGTTCGTGTGCTGCGGGAAATGGCTGCCGAGGAGGTAGGGCTTACGCTCCGCGTT
TGTCTGTTATATCTTGGTGGACGAGTCGTCGCGGTTGGGACTGAGGTGCCTACAACGTGCTTTTGAGTGA
GTGCGTGTCTCCGTGTGCGCCGTGTGCGGATAGCTTGCTATGCGTGTGTGGTTGTGTGTGGATTGATGCG
CGCTTTAGCTTGTCGCCGTTCGGGACGTTGACGAAATGGAGCGATCCGACCCGTCTTGAAACACGGACCA
AGGAGTCTAACATGTGTGCAAGTGTTAGGGTGTGGAAACCCCAGCGCGAAATGAAAGTGAAGGGCAGCGC
AAGTTGTCTGAGGTAGGAAACGTTGCGGGCTTCGGTCTGCGGCGTGGCACTATCGACCGATCATGAACCT
TCGTGGTGAAAGATTTGAGTTTGAGCACATATGTTGGTACCCGAAAGATGGTGAACTATGCCTGAGTAGG
GTGAAGCCAGGGGAAACTCTGGTGGAAGCTCGTAGCGATTCTGACGTGCAAATCGATCGTCAAACTTGGG
TATAGGGGCGAAAGACTAATCGAACCATCTAGTAGCTGGTTCCCTCCGAAATTTCCCTCAGGATAGCAGC
AACTTATTTACGATAGTTTTATGAGGTAAAGCGAATGATTAGAGGATTCGGGGAAGAAACTTCCTCGACC
TATTCTCAAACTTTAAATCTGTAAGACCTGCAGGTTTCTTAATTGAACTTGTGGATGTGAATATCAAGTT
GCTAGTGGGCCATACGGGGTAAGCTCGTCTGGCGATGCGGGATGAACCGAACGCAAAGTTAAAGTGCCAA
AATGCCCGCTCACCTAGATACCATAAAAGGTGTTGGTTCATTTAGACAGCAGGACGGTGGCCATGGAAGT
CGGAATCCGCTAAGGAGTGTGTAACAACTCACCTGCCGAATGAACTAGCCCTGAAAATGGATGGCGCTAA
AGCGGGCTACTTATACTTTGCCGTTAGCGCGATGGCATTTGTAATGTACGCGTTAATGAGTAGGAGGGCG
TGAGGGTCGTGAAGAAGCTCGTGGCGTGAGCCTGAGTGAAACGGCCTTTAGTGCAGATCTTGGTGGTAGT
AGCAAATATTCAAATGCGAACTTTGAAGACTGAAGTGGAGAAAGGTTCCGTGTGATCAGTAATTGGACAC
GGGTGAGTCGATCCTAAGAGATAGGATAATTCCGTTTGAAAGCTGGGCTGTTTGGGGCGTGGGGTTCGTC
CTCACGTTTTGTATGCAGCCTCGTGTATCGAAAGGGAATCAGGTTAATATTCCTGAACCGAGACGTGGAT
AATGTGTGGCAACACAACCGACCCAGGAGACGCTAGCGTGTGCCCAGGGAAGAGTTCTCTTTTCTTTTTA
ACAAGCATGTCCTGCCTTGGAAACGGATTATCCGGCGATAAGGAGGACGCCTTGGCAAAGCACTTTACTT
TTTGAAGTGTCCTGCGCGCCCACGACAGCCCTTGAAAATCCTGGCTAGAGATTTATTCGCACCCTCGTTC
GTACTCATAACCGCATCAGGTCTCCAAGGTTAGCAGCCTCTAGTTGATAGAAGAATGTAGATAAGGGAAG
TCGGCAAAATAGATCCGTAACTTCGGGAAAAGGATTGGCTCTGAGGGTTGGGCCTAGGGGTCTTTTTGGA
GAGCTTGTGGCGGCCTACGCTGGGCTGCGTCTGGACCTTTCGGGGACCGGATGCGGCCCGTCGGTCGGGC
TGCTCTTGCTGTGCTGAAGAGAAAGGTCGTTGGCTTTCGGGCTGGCGGCTGTTTCCTTAGTGCGTTGAAC
AACCGGCTCAGAACTGGAGCGGACAAGGGGAATCCGACTGTTTAATTAAAACAAAGCATTGTGATGGCCG
GAGACGGTGTTGACACAATGTGATTTCTGCCCAGTGCTCTGAATGTCAAAGTGAAGAGATTCAACCAAGC
GCGGGTAAACGGCGGGAGTAACTATGACTCTCTTAAGGTAGCCAAATGCCTCGTCATCTAACTAGTGACG
CGCATGAATGGATTAATGAGATTCCCACTGTCCCTATCTACTGTCTAGCGAACCCACAGCCAAGGGAACG
GGCTTGGAATAATCAGCGGGGAAAGAAGACCCTGTTGAGCTTGACTCTAGTCTGACGTTGTGAAATGACT
TGGGAGGTGTAGAATAAGTGGGAGGCTCTGCCGTCCGTGAAATACCACTACTCTCAATGTTGTTTTACTT
ATACCATGATGTAGCATCTGCGTGGCCTCGCGGTCGCGCAGTTCTAGTTGTAAGCTCGGGCTTCTGCCTG
GGTGAGCTACGTGGAAGACATCGTCAGGTGGGGAGTTTGGCTGGGGCGGCACATCTGTTAAATGATAACA
CAGGTGTCCTAAGGTGAGCTCAATGAGAACAGAAATCTCATGTAGAACAAAAGGGTAAAAGCTCACTTGA
TTTTGATTTTCAGTATGAATACAAACCGTGAAAGCGTGGCCTATCGATCCTTTAGTTCTTTAGAATTTTA
AGCTAGAGGTGTCAGAAAAGTTACCACAGGGATAACTGGCTTGTGGCAGCCAAGCGTCCATAGCGACGTT
GCTTTTTGATTCTTCGATGTCGGCTCTTCCTATCATTGCGAAGTAGAACTCGCCAATTGTTGGATTGTTC
ACCCACTAATAGGGAACGTGAGCTGGGTTTAGACCGTCGTGAGACAGGTTAGTTTTACCCTACTGATGAG
TTCGTTGTCTAAACAGTAATCCAACCCAGTACGAGAGGAACCGTTGGTTCAGATAATTGGTAACTGCGGT
TAGCTGAAAAGCTAGTGCCGCCAAGCTACCATCTGTAGGATTATGGCTGAACGCCTCTAAGTCAGAATCC
ATGCTGGAATAGACGATAATCACCTTTCCCGATGTGCCGCGAATAGCGATAGGTGTCTTCTGGGCACCCA
ACATCATACAATTGCAACGCACTCCGCTGCCTGTCAAATGCTGGTGGCGGAGAGTAGGCTGACTTGTAAT
TTCAAATATTGGGAAAGATAAATCCTTTGTAGACGACTTAACTACAGAACGGGGTGTTGTAAGCATGAGA
GTAGTCTTGTACTACGATCTGCTGAGATTTAGCCCTTGTTCTATTGATTTGT
